# Supplementary material for: Building a cluster of NLR genes conferring resistance to pests and pathogens: the story of the Vat gene cluster in cucurbits
Source: Hortic Res. 2021 Apr 1;8:72. doi: 10.1038/s41438-021-00507-0 (PMC8012345; doi:10.1038/s41438-021-00507-0)
Supplement: Supplementary file 7 — Table S3 Information collected for the 86 lines of melon used in this study. Geographic origin, botanic group, number of R65aa motifs identified in Vatx i/ from cluster sequencing (5 lines), ii/ from putative CDS expected from long sequencing (16 lines), iii/ from the number of amplicons spanning the R65aa motifs, and, the probability of assignment to three most likely genetic clusters obtained after bayesian analysis of 20 SSRs markers, alleles at 20 SSRs markers. [file 41438_2021_507_MOESM7_ESM.xlsx]

## Sheet: Feuil1
Melon line	Geographical origin	Botanic group	# R65aa identified in Vatx from clusters	# R65aa identified in CDSs (Long Range PCR gDNA)	# R65aa identified by amplicons	Probability assignment to K3(1)	Probability assignment to K3(2)	Probability assignment to K3(3)	SSR/CMACC146_all1	SSR/CMACC146_all2	SSR/CMAGN68_all1	SSR/CMAGN68_all2	SSR/CMAGN73_all1	SSR/CMAGN73_all2	SSR/CMCCA145_all1	SSR/CMCCA145_all2	SSR/CMCTN19_all1	SSR/CMCTN19_all2	SSR/CMGA104_all1	SSR/CMGA104_all2	SRR/CMGA128_all1	SSR/CMGA128_all2	SSR/CMGA15_all1	SSR/CMGA15_all2	SSR/CMGAN13_all1	SRR/CMGAN13_all2	SRR/CMGAN92_all1	SSR/CMGAN92_all2	SRR/CMMS31-3_all1	SRR/CMMS31-3_all2	SSR/CMMS35-4_all1	SRR/CMMS35-4_all2	SRR/CMTC168_all1	SRR/CMTC168_all2	SRR/CMTCN14_all1	SRR/CMTCN14_all2	SRR/CMTCN1b_all1	SRR/CMTCN1b_all2	SRR/CMTCN30_all1	SRR/CMTCN30_all2	SRR/CMTCN62_all1	SRR/CMTCN62_all2	SRR/CMTCN9_all1	SRR/CMTCN9_all2	SRR/CSWCT10_all1	SRR/CSWCT10_all2	SRR/TJ24_all1	SRR/TJ24_all2
90625	India	Acidulus		3-4-5	1-1-4-5	0.002	0.995	0.003	163	NA	239	NA	129	NA	175	NA	119	NA	155	NA	NA	NA	172	NA	124	140	170	NA	380	NA	111	NA	210	NA	184	NA	166	NA	202	NA	164	NA	224	NA	197	NA	165	NA
AM51	India	Momordica		4	1-1-2-4
Ananas_Amerique_chair_rouge	Mediterranean Basin	Cantalupensis			2-4	0.993	0.005	0.003	172	NA	215	NA	145	NA	160	NA	123	NA	145	NA	144	NA	174	NA	132	148	170	NA	454	NA	121	NA	222	NA	176	NA	166	NA	206	NA	170	NA	228	NA	203	NA	189	NA
Anso_77	Mediterranean Basin	Inodorus	1-3-3-4-5		1-3-4-5	0.994	0.002	0.004	160	NA	205	NA	145	NA	160	NA	123	NA	151	NA	136	NA	174	NA	132	NA	170	NA	454	NA	121	NA	222	NA	172	NA	178	NA	228	NA	160	NA	228	NA	203	NA	195	NA
AR_1	Africa	Tibish			1-3	0.002	0.996	0.002	163	NA	195	NA	127	NA	163	NA	125	NA	137	NA	146	NA	172	NA	124	144	NA	NA	358	NA	117	NA	230	NA	180	NA	170	NA	204	NA	178	NA	220	NA	213	NA	159	NA
AR_HBJ	North America	Reticulatus			1-1-2-4-5	0.979	0.007	0.014	172	NA	NA	NA	139	NA	160	NA	121	NA	145	NA	136	NA	174	NA	NA	NA	NA	NA	454	NA	121	NA	NA	NA	NA	NA	166	NA	226	NA	160	NA	NA	NA	197	NA	189	NA
AR_PMR5	North America	Reticulatus			1-1-2-4-5	0.984	0.005	0.011	163	NA	205	NA	139	NA	160	NA	121	NA	145	NA	136	NA	174	NA	132	NA	170	NA	454	NA	111	NA	222	NA	188	NA	178	NA	226	NA	162	NA	228	NA	203	NA	192	NA
Bykoskaja_735	Russia	Inodorus			1-2-4-5	0.785	0.2	0.014	172	NA	NA	NA	NA	NA	160	NA	NA	NA	NA	NA	142	NA	NA	NA	NA	NA	NA	NA	456	NA	141	NA	NA	NA	NA	NA	NA	NA	NA	NA	NA	NA	NA	NA	197	NA	192	NA
Canton	China	Reticulatus		4	1-4-6-7	0.89	0.095	0.015	172	NA	205	NA	139	NA	160	NA	123	NA	151	NA	136	NA	172	NA	132	148	170	NA	454	NA	121	NA	222	NA	180	NA	178	NA	206	NA	160	NA	228	244	197	NA	192	NA
Carosello_Barese	Mediterranean Basin	Chate			1-1-2-3-4-5	0.933	0.006	0.061	172	NA	205	NA	133	NA	160	NA	123	NA	145	NA	136	NA	174	NA	144	NA	170	NA	454	NA	121	NA	222	NA	176	NA	178	NA	228	NA	160	NA	228	NA	203	NA	162	NA
Chandaljak	Central Asia	Chandalak			1-1-2-3-4	0.992	0.005	0.002	172	NA	211	NA	133	NA	160	NA	123	NA	145	NA	144	NA	174	NA	126	NA	170	NA	454	NA	121	NA	222	NA	176	NA	178	NA	226	NA	160	NA	228	NA	203	NA	192	NA
Charentais T	Mediterranean Basin	Cantalupensis			1-2-4-5
Chenggam	Far East Asia	Chinensis			1-3-4	0.002	0.005	0.993	163	NA	193	203	133	NA	166	NA	121	NA	141	NA	138	NA	172	NA	132	NA	162	NA	454	NA	127	NA	214	NA	172	NA	166	NA	214	NA	162	NA	246	NA	197	NA	162	NA
CUM_296	Central Asia	Dudaim			2-4-5	0.275	0.025	0.7	163	NA	203	NA	133	NA	160	NA	121	NA	141	NA	142	NA	172	NA	132	148	170	NA	454	NA	127	NA	214	NA	172	NA	178	NA	206	NA	162	NA	224	NA	197	NA	162	NA
CUM_356	Central Asia	Cantalupensis			1-2-4-5	0.992	0.005	0.002	172	NA	205	NA	139	NA	160	NA	123	NA	145	NA	136	NA	174	NA	132	NA	170	NA	454	NA	121	NA	220	NA	176	NA	176	NA	226	NA	160	NA	224	NA	203	NA	192	NA
CUM_60	NA	Chito		4	1-1-2	0.419	0.403	0.178	163	NA	213	NA	129	NA	160	NA	121	NA	141	NA	130	136	174	NA	132	148	170	NA	454	NA	121	NA	214	NA	172	NA	166	178	206	NA	188	NA	238	NA	197	NA	168	NA
CUM_64	Central Asia	Adana			1-2-4-5	0.889	0.04	0.07	172	NA	201	NA	133	NA	160	NA	121	NA	147	NA	144	NA	174	NA	126	NA	170	178	454	NA	121	NA	214	NA	176	NA	178	182	228	NA	160	NA	228	NA	203	NA	189	NA
Doublon	Mediterranean Basin	Cantalupensis	1-3-7		1-3-7	0.979	0.011	0.01	172	NA	209	NA	145	NA	160	NA	121	NA	145	NA	136	148	174	NA	148	NA	NA	NA	454	NA	121	NA	222	NA	176	NA	184	NA	214	NA	NA	NA	228	NA	203	NA	189	NA
Durgapura_M	India	NA			1-2-4	0.869	0.006	0.124	163	NA	205	NA	139	NA	160	NA	123	NA	NA	NA	136	NA	174	NA	126	132	162	NA	454	NA	111	NA	222	NA	172	NA	166	NA	228	NA	160	NA	228	NA	203	NA	189	NA
Edisto47	North America	Reticulatus		5	1-2-3-5
Escrito_8429	Mediterranean Basin	Inodorus			1-1-2-3-4	0.991	0.004	0.005	160	NA	207	NA	145	NA	NA	NA	123	NA	151	NA	136	NA	174	NA	NA	NA	NA	NA	NA	NA	121	NA	NA	NA	172	NA	178	NA	228	NA	160	NA	228	NA	203	NA	NA	NA
Faizabadi	India	Flexuosus			1-1-2-5	0.454	0.541	0.005	172	NA	207	NA	137	NA	160	NA	123	NA	145	NA	136	NA	172	NA	124	NA	164	NA	380	456	125	NA	220	NA	182	188	178	NA	228	NA	162	NA	232	NA	197	NA	165	NA
Fegouss_1B1	Mediterranean Basin	Flexuosus			1-3-4-5	0.949	0.014	0.037	163	172	205	NA	141	NA	160	NA	123	NA	141	NA	136	NA	174	NA	132	NA	NA	NA	378	NA	121	NA	220	NA	188	NA	166	178	214	NA	160	162	228	NA	203	NA	201	NA
Gare_Ghez	Central Asia	Inodorus			1-2-3-5	0.992	0.002	0.006	172	NA	205	NA	145	NA	160	NA	123	NA	151	NA	136	NA	174	NA	132	NA	NA	NA	454	NA	121	NA	222	NA	176	NA	178	NA	214	NA	160	NA	228	NA	203	NA	192	NA
Ginsen_Makuwa	Far East Asia	Makuwa			1-1-2-4	0.02	0.004	0.976	166	NA	203	NA	121	NA	166	NA	121	NA	141	NA	138	NA	172	NA	132	148	162	NA	454	NA	127	NA	214	222	172	NA	178	NA	214	NA	162	NA	246	NA	197	NA	162	NA
HSD_2445	Africa	Wild			1-2-3-5	0.167	0.829	0.004	172	NA	NA	NA	123	NA	166	NA	119	NA	135	NA	134	NA	160	174	126	NA	170	NA	454	NA	119	NA	216	NA	188	NA	178	NA	212	NA	170	NA	228	NA	225	NA	159	NA
HSD_2455	Africa	Wild			1-1-3	0.005	0.973	0.022	163	NA	203	NA	139	NA	163	166	121	NA	137	NA	144	NA	172	NA	124	126	NA	NA	360	NA	109	117	230	NA	172	180	166	NA	204	NA	168	176	216	232	213	NA	159	NA
HSD_2469	Africa	Tibish			1-1-2-4-5	0.002	0.993	0.005	163	NA	NA	NA	133	NA	163	NA	119	NA	135	NA	146	NA	172	NA	124	140	NA	NA	358	NA	117	NA	230	NA	182	NA	170	NA	202	NA	176	NA	216	NA	213	NA	159	NA
HSD_2476	Africa	Flexuosus			1-2-4-5	0.988	0.01	0.003	172	NA	209	NA	133	NA	160	NA	123	NA	145	NA	136	NA	174	NA	NA	NA	170	NA	378	NA	123	NA	222	NA	176	186	178	NA	224	NA	160	NA	228	NA	203	NA	195	NA
Humaid_04-8	Africa	Wild			1-3	0.003	0.994	0.003	163	NA	205	NA	125	NA	163	NA	119	NA	135	NA	128	NA	160	NA	144	NA	NA	NA	360	NA	109	NA	230	NA	172	NA	172	NA	204	NA	178	NA	232	NA	213	NA	159	NA
Invernizo_8427	Mediterranean Basin	Inodorus			1-3-4-5	0.992	0.002	0.006	172	NA	NA	NA	145	NA	160	NA	123	NA	141	NA	NA	NA	174	NA	132	NA	NA	NA	454	NA	121	NA	222	NA	176	NA	178	NA	206	NA	160	NA	228	NA	203	NA	189	NA
Isabelle	Mediterranean Basin	NA			1-2-3-4	0.003	0.006	0.991	163	NA	NA	NA	121	NA	166	NA	119	NA	141	NA	NA	NA	172	NA	132	NA	162	NA	454	NA	127	NA	214	NA	172	NA	178	NA	214	NA	162	NA	248	NA	197	NA	162	NA
IsoVatR	Mediterranean Basin	Cantalupensis			1-1-2-4
IT_1_031	Mediterranean Basin	Inodorus			1-2-4-5	0.995	0.002	0.003	172	NA	209	NA	133	NA	160	NA	123	NA	151	NA	136	NA	174	NA	132	NA	170	NA	454	NA	121	NA	222	NA	176	NA	178	NA	206	NA	160	NA	228	NA	203	NA	192	NA
IVT_1976	India	Wild			1-1-2-4-5-6	0.003	0.991	0.006	163	NA	231	NA	129	NA	154	NA	119	NA	157	163	142	NA	172	NA	134	NA	170	NA	380	454	125	NA	214	NA	184	NA	166	NA	212	NA	158	178	240	NA	197	NA	168	NA
K_5442	China	Makuwa			1-3-4	0.003	0.014	0.983	166	NA	NA	NA	121	NA	166	NA	NA	NA	141	NA	138	NA	172	NA	124	132	NA	NA	454	NA	127	NA	214	NA	172	NA	178	NA	214	NA	162	NA	246	NA	197	NA	162	NA
Kordofan_2	Africa	Wild			1-1-3	0.002	0.992	0.006	163	NA	203	NA	125	137	166	175	119	NA	135	NA	160	NA	172	NA	126	144	172	NA	360	NA	109	NA	230	NA	172	NA	170	NA	204	NA	170	178	232	NA	213	NA	159	NA
Lanzhou_1	China	Chinensis		4	1-3-4	0.003	0.003	0.994	163	NA	203	NA	133	NA	166	NA	121	NA	141	NA	138	NA	NA	NA	NA	NA	162	NA	454	NA	127	NA	214	NA	172	NA	166	NA	NA	NA	162	NA	246	NA	197	NA	162	NA
Malaga_AN-C-48	Mediterranean Basin	Inodorus			1-1-2-3-4-5	0.993	0.004	0.003	172	NA	NA	NA	145	NA	160	NA	123	NA	151	NA	NA	NA	174	NA	132	NA	NA	NA	454	NA	121	NA	222	NA	NA	NA	178	NA	206	NA	160	NA	228	NA	203	NA	183	189
Malte_hiver_chair_verte	Mediterranean Basin	Inodorus			1-2-3-4	0.995	0.002	0.002	172	NA	207	NA	145	NA	160	NA	123	NA	151	NA	136	NA	174	NA	132	NA	170	NA	454	NA	121	NA	222	NA	NA	NA	178	NA	206	NA	160	NA	228	NA	203	NA	189	NA
Margot	Mediterranean Basin	Cantalupensis			1-1-2-4	0.993	0.002	0.005	172	NA	213	NA	145	NA	160	NA	121	NA	145	NA	136	NA	174	NA	148	NA	170	NA	454	NA	121	NA	222	NA	176	NA	178	NA	206	NA	162	NA	228	NA	203	NA	189	NA
Meloncillo_1A	South America	Chito			1-1-3-4	0.003	0.688	0.309	163	NA	243	NA	121	NA	166	NA	119	NA	149	NA	142	NA	172	NA	132	NA	162	NA	454	NA	125	NA	214	NA	186	NA	166	178	212	NA	164	NA	240	NA	197	NA	168	NA
Miel_Blanc	China	Chinensis			1-2-4	0.201	0.004	0.795	163	NA	209	NA	121	NA	160	NA	121	NA	141	NA	138	NA	172	NA	132	NA	NA	NA	454	NA	127	NA	214	NA	172	NA	178	NA	214	NA	162	NA	246	NA	197	NA	189	NA
MR1	India	Momordica			1-2-4-5	0.5	0.495	0.005	172	NA	211	NA	129	NA	166	NA	115	119	159	NA	136	NA	174	NA	150	NA	170	NA	456	NA	111	NA	220	NA	172	NA	178	NA	226	NA	160	NA	228	NA	197	NA	201	NA
Negro	Mediterranean Basin	Inodorus			1-3-4-5	0.995	0.002	0.002	172	NA	205	NA	145	NA	160	NA	123	NA	151	NA	136	NA	174	NA	132	148	170	NA	454	NA	121	NA	222	NA	176	NA	166	178	206	NA	160	NA	228	NA	203	NA	192	NA
Olive_hiver	Mediterranean Basin	Inodorus			1-1-2-3-4	0.993	0.002	0.004	160	NA	209	NA	145	NA	160	NA	123	NA	141	NA	136	NA	174	NA	132	NA	170	NA	454	NA	121	NA	222	NA	176	NA	178	NA	206	NA	160	NA	228	NA	203	NA	198	NA
Ouzbeque_1	Central Asia	Ameri			1-3-7	0.832	0.019	0.149	172	NA	NA	NA	137	NA	160	NA	123	NA	151	NA	NA	NA	174	NA	132	NA	162	NA	456	NA	121	NA	214	NA	172	NA	178	NA	226	NA	160	NA	228	NA	203	NA	189	NA
Payzawat	China	NA	1-1-2-7		nt
Persia_202	Central Asia	Chandalak			1-1-2-5	0.994	0.004	0.002	172	NA	205	NA	139	NA	160	NA	123	NA	151	NA	136	NA	174	NA	132	NA	170	NA	456	NA	121	NA	222	NA	176	NA	178	NA	226	228	160	NA	228	NA	205	NA	186	NA
Persiski_BR5	Mediterranean Basin	Ameri			1-1-2-3-4	0.987	0.011	0.002	172	NA	209	NA	147	NA	160	NA	123	NA	151	NA	136	NA	174	NA	132	NA	170	NA	440	448	121	NA	222	NA	176	NA	178	NA	206	NA	160	NA	244	NA	203	NA	189	NA
PI_123187	India	Momordica			1-1-2-4	0.538	0.455	0.007	172	NA	209	NA	129	NA	154	NA	119	NA	159	NA	136	NA	174	NA	132	NA	170	NA	454	NA	123	NA	214	NA	NA	NA	178	NA	228	NA	160	NA	228	NA	197	NA	165	NA
PI_124112 (RIL56)	India	NA		5	1-2-3-5	0.391	0.604	0.005	163	NA	NA	NA	147	NA	166	NA	123	NA	167	NA	142	NA	172	174	134	NA	170	NA	NA	NA	125	NA	222	NA	172	NA	178	NA	226	NA	160	NA	240	NA	203	NA	186	NA
PI_161375	Far East Asia	Chinensis	1-3-4		1-3-4	0.002	0.003	0.995	163	NA	203	NA	133	NA	166	NA	121	NA	141	NA	138	NA	172	NA	132	NA	162	NA	454	NA	127	NA	214	NA	172	NA	178	NA	214	NA	162	NA	246	NA	197	NA	162	NA
PI_164320	India	Wild			1-1-2-4-5	0.023	0.969	0.008	163	172	195	209	129	137	166	NA	119	NA	147	157	144	148	172	NA	126	140	170	NA	380	NA	123	127	208	214	176	NA	166	178	202	NA	162	164	240	NA	197	NA	168	NA
PI_164323	India	Acidulus		2-3-4	1-1-2-3-4	0.005	0.932	0.063	166	NA	NA	NA	137	NA	166	NA	119	NA	157	NA	144	NA	172	174	126	148	170	NA	360	NA	127	NA	210	NA	180	NA	178	NA	214	NA	164	NA	240	NA	197	NA	168	NA
PI_164723	India	Acidulus		4	1-1-2-4	0.003	0.993	0.004	163	NA	191	NA	131	NA	166	NA	119	NA	157	NA	144	NA	172	NA	130	NA	170	NA	380	NA	111	NA	214	NA	186	NA	166	NA	226	NA	160	194	240	NA	197	NA	165	NA
PI_164856	India	Chandalak			1-1-2-3-5	0.432	0.549	0.019	163	NA	205	NA	145	NA	166	NA	123	NA	167	NA	136	NA	172	NA	126	NA	NA	NA	456	NA	111	NA	208	222	176	NA	176	NA	202	226	164	NA	246	NA	203	NA	165	NA
PI_164996	Central Asia	Inodorus			1-3-7	0.991	0.006	0.003	172	NA	209	NA	133	NA	160	NA	123	NA	151	NA	142	NA	174	NA	132	NA	170	NA	450	454	121	NA	222	NA	176	NA	178	NA	206	NA	160	NA	228	NA	203	NA	192	NA
PI_180283	India	Wild			1-1-2-4-5	0.252	0.741	0.007	166	NA	191	195	125	137	160	NA	119	NA	153	NA	136	140	172	174	130	NA	170	NA	380	NA	121	NA	208	216	182	NA	166	178	212	NA	162	NA	228	NA	203	NA	168	NA
PI_212058	Mediterranean Basin	Inodorus			1-1-2-3-4	0.995	0.002	0.003	172	NA	209	NA	133	NA	160	NA	123	NA	151	NA	136	NA	174	NA	132	NA	170	NA	454	NA	121	NA	222	NA	176	NA	178	NA	224	NA	160	NA	NA	NA	203	NA	192	NA
PI_224770	Africa	Reticulatus		4	1-1-2-4	0.996	0.002	0.002	172	NA	205	NA	145	NA	160	NA	123	NA	145	NA	136	NA	174	NA	132	NA	NA	NA	454	NA	121	NA	222	NA	176	NA	178	NA	206	NA	160	NA	228	NA	203	NA	189	NA
PI_234607	Africa	Reticulatus			1-1-3-4-5	0.983	0.007	0.01	163	NA	205	NA	139	NA	160	NA	123	NA	145	NA	NA	NA	174	NA	132	NA	NA	NA	454	NA	111	NA	222	NA	188	NA	178	NA	226	NA	162	NA	NA	NA	203	NA	192	NA
PI_255478	Far East Asia	Chinensis			1-3-4	0.04	0.004	0.957	163	NA	203	NA	121	NA	166	NA	123	NA	141	NA	NA	NA	172	NA	132	NA	NA	NA	454	NA	127	NA	214	NA	172	NA	182	NA	214	NA	162	NA	246	NA	197	NA	162	NA
PI_266935	Far East Asia	Conomon			1-1-2-4	0.002	0.002	0.995	166	NA	203	NA	133	NA	166	NA	121	NA	141	NA	138	NA	172	NA	132	NA	162	NA	454	NA	127	NA	214	NA	172	NA	NA	NA	214	NA	162	NA	246	NA	197	NA	162	NA
PI_282448	Africa	NA			1-2-5	0.037	0.955	0.007	163	NA	209	NA	129	NA	160	175	119	NA	169	NA	140	NA	172	NA	134	NA	170	NA	380	NA	125	NA	222	NA	172	NA	178	NA	226	NA	164	NA	244	246	197	NA	201	NA
PI_414723	India	Momordica		2-4-5-5	1-1-2-4-5	0.263	0.726	0.011	163	NA	NA	NA	129	NA	160	NA	119	NA	157	NA	148	NA	172	NA	132	NA	170	NA	380	NA	121	NA	220	NA	NA	NA	178	NA	214	NA	164	NA	228	NA	197	NA	168	NA
PI_482398	Africa	Wild		4	1-3-4	0.002	0.996	0.002	163	NA	197	NA	125	NA	163	NA	119	NA	137	NA	146	NA	160	NA	124	140	170	NA	358	NA	117	NA	210	NA	180	NA	182	NA	202	NA	190	NA	220	NA	207	NA	159	NA
PI_482420	Africa	Acidulus			1-3-4	0.004	0.931	0.065	163	NA	NA	NA	129	NA	175	NA	119	NA	157	NA	140	NA	172	NA	132	NA	170	NA	380	NA	127	NA	210	NA	180	NA	178	NA	214	NA	164	NA	240	NA	197	NA	168	NA
PI_525143	Mediterranean Basin	Flexuosus			1-1-2-3-4-5	0.958	0.034	0.008	163	172	NA	NA	145	NA	160	NA	123	NA	145	NA	136	NA	174	NA	132	NA	170	NA	380	456	121	NA	222	NA	172	NA	178	NA	206	214	160	174	228	NA	203	NA	192	NA
Piel_de_sapo (DHL92)	Mediterranean Basin	Inodorus	2-3-4-7		1-2-3-4	0.995	0.003	0.002	172	NA	NA	NA	145	NA	160	NA	123	NA	147	NA	136	NA	174	NA	132	NA	NA	NA	454	NA	121	NA	222	NA	188	NA	178	NA	228	NA	160	NA	244	NA	203	NA	192	NA
PMR5	North America	Reticulatus			1-2-4-5	0.171	0.081	0.748	163	NA	NA	NA	145	NA	163	NA	121	NA	141	NA	138	NA	172	NA	148	NA	162	NA	454	NA	127	NA	222	NA	172	178	178	NA	214	NA	162	NA	228	252	197	NA	162	NA
Rachibar	India	Wild		4	1-1-2-3-4	0.198	0.781	0.022	163	172	203	221	137	145	166	NA	119	NA	167	179	140	148	174	NA	136	NA	170	NA	380	456	121	NA	214	222	182	184	166	178	214	228	162	NA	232	NA	197	NA	165	168
San_Ildefonso	South East Asia	NA			1-3-4	0.824	0.015	0.161	172	NA	203	NA	139	NA	160	NA	121	NA	151	NA	136	NA	174	NA	126	NA	170	NA	386	NA	123	NA	214	NA	176	NA	166	178	228	NA	160	NA	228	NA	197	NA	195	NA
Sarakhs_1	Central Asia	Wild			1-2-5	0.385	0.005	0.61	166	172	203	NA	133	139	160	166	121	NA	141	151	136	138	172	174	NA	NA	162	170	386	454	123	127	214	NA	172	176	166	178	214	228	162	NA	228	246	197	NA	162	195
Seminole	North America	Reticulatus			1-2-3-5	0.967	0.005	0.028	172	NA	207	NA	139	NA	160	NA	123	NA	145	NA	136	NA	174	NA	132	NA	170	NA	454	NA	121	NA	220	NA	188	NA	178	NA	226	NA	160	NA	228	246	197	NA	189	NA
Seray	Mediterranean Basin	Flexuosus			1-1-2-4-5	0.782	0.215	0.002	172	NA	201	NA	141	145	160	NA	121	NA	145	NA	136	NA	174	NA	150	NA	170	NA	380	NA	121	NA	222	NA	176	NA	178	NA	206	226	160	NA	232	NA	203	NA	165	NA
Shiro_UO	Far East Asia	Conomon			1-1-2-4	0.002	0.004	0.994	166	NA	203	NA	133	NA	166	NA	119	NA	141	NA	138	NA	172	NA	132	NA	162	NA	454	NA	127	NA	214	NA	172	NA	166	NA	214	NA	162	NA	246	NA	197	NA	162	NA
Shirokawa_NM	Far East Asia	Makuwa			1-1-2-4	0.002	0.002	0.995	166	NA	203	NA	133	NA	166	NA	121	NA	141	NA	138	NA	172	NA	132	NA	162	NA	454	NA	127	NA	214	NA	172	NA	178	NA	214	NA	162	NA	246	NA	197	NA	162	NA
Smith_Perfect	North America	Reticulatus		4	1-4-6-7	0.993	0.002	0.004	172	NA	209	NA	139	NA	160	NA	123	NA	141	NA	136	NA	174	NA	132	NA	170	NA	454	NA	121	NA	220	NA	176	NA	178	NA	228	NA	170	NA	228	NA	203	NA	189	NA
SVI_0023	India	Acidulus			1-1-2-4-7	0.015	0.98	0.005	163	NA	209	NA	129	NA	166	NA	NA	NA	157	NA	144	NA	172	NA	126	NA	170	NA	386	NA	125	NA	214	NA	188	NA	178	NA	210	NA	160	NA	240	NA	197	NA	171	NA
SVI_0104	NA	Wild			1-1-2-4-7	0.01	0.987	0.003	163	NA	191	221	123	NA	160	166	119	NA	157	NA	140	NA	172	NA	NA	NA	170	NA	380	NA	123	127	210	NA	186	NA	166	NA	216	226	158	192	228	NA	201	NA	168	NA
SVI_0105	India	Wild			1-2-4	0.245	0.746	0.009	163	172	207	NA	133	NA	166	NA	119	123	151	157	146	NA	174	NA	132	136	170	NA	384	NA	123	137	216	NA	172	NA	166	NA	210	226	160	NA	224	NA	197	NA	165	NA
VA_435	North America	Reticulatus			1-2-3-5	0.992	0.003	0.005	172	NA	209	NA	139	NA	160	NA	121	NA	145	NA	136	NA	174	NA	NA	NA	170	NA	454	NA	111	NA	220	NA	188	NA	178	NA	226	NA	162	NA	228	NA	203	NA	189	NA
Védrantais	Mediterranean Basin	Cantalupensis			2-4-5
Virgos	Mediterranean Basin	Cantalupensis			1-1-2-4	0.663	0.003	0.334	172	NA	205	NA	145	NA	160	NA	121	NA	145	NA	138	NA	174	NA	148	NA	170	NA	454	NA	127	NA	222	NA	176	NA	182	NA	214	NA	162	NA	228	NA	197	NA	192	NA
WMR29	North America	Reticulatus		3-5	1-1-3-4-5	0.991	0.004	0.005	NA	NA	213	NA	145	NA	160	NA	121	NA	145	NA	136	NA	174	NA	132	NA	170	NA	454	NA	121	NA	222	NA	188	NA	NA	NA	226	NA	170	NA	228	NA	197	NA	189	NA
