# Supplementary material for: Building a cluster of NLR genes conferring resistance to pests and pathogens: the story of the Vat gene cluster in cucurbits
Source: Hortic Res. 2021 Apr 1;8:72. doi: 10.1038/s41438-021-00507-0 (PMC8012345; doi:10.1038/s41438-021-00507-0)
Supplement: Supplementary file 13 — Data S1 Result of blast and mapping sequences from PI 161375 against Cucumis melo genome assemblies of Doublon, Anso77, DHL92, Payzawat, Harukei-3 and HS. The sequences used from PI 161375 were eight markers (M5, Z5182, V432, V681, Z5184, M7, Z5257, M4), exon 1 sequence from PI_Vat1 and a set of six gene sequences (STK, CGN, ERAD-associated E3 ubiquitin-protein ligase, 50S ribosomal protein L18, Manganese transporting ATPase, Vesicle-associated protein 2-2). [file 41438_2021_507_MOESM13_ESM.txt]

#BED
#############################################################################
DB_Contig331	3894753	3894908	PI_M5	60	+
DB_Contig331	3931537	3931812	PI_Z5182	60	+
DB_Contig331	3943682	3947393	PI_g-0.10	60	+
DB_Contig331	3949625	3951491	PI_g-0.7	60	+
DB_Contig331	3952388	3952820	PI_V432	60	+
DB_Contig331	3960387	3961067	PI_V681	60	+
DB_Contig331	3972227	3974576	PI_Vat1-exon1	60	+
DB_Contig331	4014075	4014373	PI_Z5184	60	+
DB_Contig331	4131771	4132118	PI_M7	0	+
DB_Contig331	4190275	4190655	PI_Z5257	60	+
DB_Contig331	4196751	4204769	PI_g-2.47	60	-
DB_Contig331	4206777	4209006	PI_g-2.49	60	-
DB_Contig331	4209027	4222958	PI_g-2.53	60	-
DB_Contig331	4228394	4229852	PI_g-2.53	60	-
DB_Contig331	4234016	4238639	PI_g-2.65	60	-
DB_Contig331	4242077	4242284	PI_M4	60	+
AN_Contig104	4019112	4019268	PI_M5	60	+
AN_Contig104	4055886	4056161	PI_Z5182	60	+
AN_Contig104	4068033	4071744	PI_g-0.10	60	+
AN_Contig104	4073963	4075829	PI_g-0.7	60	+
AN_Contig104	4076727	4077159	PI_V432	60	+
AN_Contig104	4102809	4105164	PI_Vat1-exon1	1	+
AN_Contig104	4133320	4133997	PI_V681	41	+
AN_Contig104	4187056	4187354	PI_Z5184	60	+
AN_Contig104	4237354	4237701	PI_M7	60	+
AN_Contig104	4290611	4290992	PI_Z5257	60	+
AN_Contig104	4297095	4305117	PI_g-2.47	60	-
AN_Contig104	4307130	4309361	PI_g-2.49	60	-
AN_Contig104	4309382	4323315	PI_g-2.53	60	-
AN_Contig104	4328725	4330183	PI_g-2.53	60	-
AN_Contig104	4334347	4338971	PI_g-2.65	60	-
AN_Contig104	4342410	4342617	PI_M4	60	+
DH_chr05	26085379	26085535	PI_M5	60	+
DH_chr05	26122166	26122441	PI_Z5182	60	+
DH_chr05	26134313	26138024	PI_g-0.10	60	+
DH_chr05	26140256	26142122	PI_g-0.7	60	+
DH_chr05	26143019	26143451	PI_V432	60	+
DH_chr05	26151017	26151697	PI_V681	50	+
DH_chr05	26162860	26165215	PI_Vat1-exon1	60	+
DH_chr05	26281797	26282095	PI_Z5184	60	+
DH_chr05	26332132	26332479	PI_M7	60	+
DH_chr05	26388095	26388474	PI_Z5257	60	+
DH_chr05	26394591	26402642	PI_g-2.47	60	-
DH_chr05	26404701	26406933	PI_g-2.49	60	-
DH_chr05	26406954	26422350	PI_g-2.53	60	-
DH_chr05	26426585	26431209	PI_g-2.65	60	-
DH_chr05	26434677	26434884	PI_M4	60	+
PZ_chr05	883875	884031	PI_M5	60	+
PZ_chr05	920664	920939	PI_Z5182	60	+
PZ_chr05	932809	936520	PI_g-0.10	60	+
PZ_chr05	938752	940618	PI_g-0.7	60	+
PZ_chr05	941515	941947	PI_V432	60	+
PZ_chr05	944020	946369	PI_Vat1-exon1	38	+
PZ_chr05	954559	955051	PI_V681	5	+
PZ_chr05	967908	967989	PI_V681	56	+
PZ_chr05	1002925	1003223	PI_Z5184	60	+
PZ_chr05	1120641	1120988	PI_M7	60	+
PZ_chr05	1169501	1169882	PI_Z5257	60	+
PZ_chr05	1175983	1184005	PI_g-2.47	60	-
PZ_chr05	1186018	1188250	PI_g-2.49	60	-
PZ_chr05	1188271	1202204	PI_g-2.53	60	-
PZ_chr05	1207640	1209098	PI_g-2.53	60	-
PZ_chr05	1213262	1217886	PI_g-2.65	60	-
PZ_chr05	1221325	1221532	PI_M4	60	+
HRK_chr05	26694404	26694560	PI_M5	60	+
HRK_chr05	26731190	26731465	PI_Z5182	60	+
HRK_chr05	26743336	26747047	PI_g-0.10	60	+
HRK_chr05	26749274	26751140	PI_g-0.7	60	+
HRK_chr05	26752037	26752469	PI_V432	60	+
HRK_chr05	26754541	26756896	PI_Vat1-exon1	60	+
HRK_chr05	26760034	26760714	PI_V681	60	+
HRK_chr05	26821169	26821467	PI_Z5184	60	+
HRK_chr05	26938705	26939052	PI_M7	60	+
HRK_chr05	26993164	26993545	PI_Z5257	60	+
HRK_chr05	26999642	27007664	PI_g-2.47	60	-
HRK_chr05	27009677	27011904	PI_g-2.49	60	-
HRK_chr05	27011925	27025858	PI_g-2.53	60	-
HRK_chr05	27031272	27032730	PI_g-2.53	60	-
HRK_chr05	27036894	27041518	PI_g-2.65	60	-
HRK_chr05	27044957	27045164	PI_M4	60	+
HS_chr5	26775629	26775785	PI_M5	60	+
HS_chr5	26812364	26812639	PI_Z5182	60	+
HS_chr5	26824628	26828341	PI_g-0.10	60	+
HS_chr5	26830549	26832415	PI_g-0.7	60	+
HS_chr5	26833311	26833742	PI_V432	60	+
HS_chr5	26853596	26854275	PI_V681	0	+
HS_chr5	26913049	26915398	PI_Vat1-exon1	1	+
HS_chr5	26964153	26964447	PI_Z5184	60	+
HS_chr5	27062904	27063251	PI_M7	60	+
HS_chr5	27105604	27105983	PI_Z5257	60	+
HS_chr5	27112122	27120154	PI_g-2.47	60	-
HS_chr5	27122168	27124400	PI_g-2.49	60	-
HS_chr5	27124421	27139856	PI_g-2.53	60	-
HS_chr5	27144074	27148679	PI_g-2.65	60	-
HS_chr5	27152102	27152309	PI_M4	60	+
#BLASTN
##########################################################################
Q Name "GI number" "SID" "Q size" "S size" "Alignment(Ali) size" "% Ali coverage for Q" "% Ali coverage for S" "Q Ali start" "Q Ali end" "S Ali start" "S Ali end" "Score" "BIT score" "E Value" "Identity" "% Identity"
PI_M5 "DB_Contig331" "Cucumis melo var. Doublon contig 331" 156 6870815 156 100.0 0.0 1 156 3894754 3894908 121.0 240.4 4.27899E-64 146 93.6
PI_Z5182 "DB_Contig331" "Cucumis melo var. Doublon contig 331" 275 6870815 275 100.0 0.0 1 275 3931538 3931812 218.0 432.6 1.02533E-121 256 93.1
PI_g-0.10 Serine threonine-protein kinase RBK2 "DB_Contig331" "Cucumis melo var. Doublon contig 331" 3711 6870815 2693 72.5 0.0 1020 3711 3944702 3947393 2558.0 5071.4 0 2656 98.6
PI_g-0.7 Cingulin "DB_Contig331" "Cucumis melo var. Doublon contig 331" 1866 6870815 1866 100.0 0.0 1 1866 3949626 3951491 1813.0 3594.5 0 1849 99.1
PI_V432 "DB_Contig331" "Cucumis melo var. Doublon contig 331" 432 6870815 432 100.0 0.0 1 432 3952389 3952820 432.0 856.9 0 432 100.0
PI_Vat1-exon1 "DB_Contig331" "Cucumis melo var. Doublon contig 331" 2349 6870815 2349 100.0 0.0 1 2349 3972228 3974576 2127.0 4217.0 0 2290 97.5
PI_Vat1-exon1 "DB_Contig331" "Cucumis melo var. Doublon contig 331" 2349 6870815 2355 100.0 0.0 1 2349 3954895 3957249 1994.0 3953.3 0 2261 96.0
PI_Vat1-exon1 "DB_Contig331" "Cucumis melo var. Doublon contig 331" 2349 6870815 1918 81.6 0.0 1 1917 4177228 4179133 1208.0 2395.2 0 1740 90.7
PI_Vat1-exon1 "DB_Contig331" "Cucumis melo var. Doublon contig 331" 2349 6870815 1614 68.6 0.0 1 1612 3991169 3992769 1138.0 2256.4 0 1497 92.8
PI_Vat1-exon1 "DB_Contig331" "Cucumis melo var. Doublon contig 331" 2349 6870815 1615 68.8 0.0 1 1615 4002825 4004439 1086.0 2153.3 0 1481 91.7
PI_V681 "DB_Contig331" "Cucumis melo var. Doublon contig 331" 681 6870815 682 100.0 0.0 1 681 3960388 3961067 600.0 1189.9 0 663 97.2
PI_V681 "DB_Contig331" "Cucumis melo var. Doublon contig 331" 681 6870815 326 47.9 0.0 97 422 3964717 3965037 150.0 297.8 9.98277E-81 283 86.8
PI_V681 "DB_Contig331" "Cucumis melo var. Doublon contig 331" 681 6870815 280 41.0 0.0 325 603 3979284 3979556 108.0 214.6 1.15523E-55 240 85.7
PI_Z5184 "DB_Contig331" "Cucumis melo var. Doublon contig 331" 298 6870815 298 100.0 0.0 1 298 4014076 4014373 298.0 591.2 2.03222E-169 298 100.0
PI_Z5184 "DB_Contig331" "Cucumis melo var. Doublon contig 331" 298 6870815 151 49.7 0.0 145 292 4168904 4169048 53.0 105.6 3.24517E-23 128 84.8
PI_Z5184 "DB_Contig331" "Cucumis melo var. Doublon contig 331" 298 6870815 115 38.6 0.0 12 126 3978375 3978486 45.0 89.7 1.92851E-18 98 85.2
PI_Z5184 "DB_Contig331" "Cucumis melo var. Doublon contig 331" 298 6870815 115 38.6 0.0 12 126 3959680 3959791 41.0 81.8 4.70126E-16 97 84.3
PI_M7 "DB_Contig331" "Cucumis melo var. Doublon contig 331" 347 6870815 347 100.0 0.0 1 347 4131772 4132118 303.0 601.1 2.47633E-172 333 96.0
PI_M7 "DB_Contig331" "Cucumis melo var. Doublon contig 331" 347 6870815 347 100.0 0.0 1 347 4142409 4142755 303.0 601.1 2.47633E-172 333 96.0
PI_M7 "DB_Contig331" "Cucumis melo var. Doublon contig 331" 347 6870815 125 36.0 0.0 4 128 4073302 4073425 77.0 153.1 1.81495E-37 114 91.2
PI_M7 "DB_Contig331" "Cucumis melo var. Doublon contig 331" 347 6870815 160 44.4 0.0 162 315 4028960 4029119 64.0 127.4 1.03893E-29 137 85.6
PI_Z5257 "DB_Contig331" "Cucumis melo var. Doublon contig 331" 379 6870815 380 100.0 0.0 1 379 4190276 4190655 348.0 690.4 0 373 98.2
PI_g-2.49 50S ribosomal L18 "DB_Contig331" "Cucumis melo var. Doublon contig 331" 2232 6870815 1309 58.6 0.0 859 2167 4206847 4208155 1297.0 2571.6 0 1306 99.8
PI_g-2.49 50S ribosomal L18 "DB_Contig331" "Cucumis melo var. Doublon contig 331" 2232 6870815 786 35.2 0.0 1 786 4208228 4209006 735.0 1457.5 0 774 98.5
PI_g-2.53 Manganese-transporting ATPase PDR2 "DB_Contig331" "Cucumis melo var. Doublon contig 331" 15435 6870815 4918 31.9 0.1 9093 14010 4210422 4215334 4727.0 9371.1 0 4868 99.0
PI_g-2.65 Vesicle-associated protein 2-2 "DB_Contig331" "Cucumis melo var. Doublon contig 331" 4605 6870815 2239 48.5 0.0 2372 4605 4234017 4236254 2096.0 4155.5 0 2198 98.2
PI_M4 "DB_Contig331" "Cucumis melo var. Doublon contig 331" 207 6870815 129 62.3 0.0 79 207 4242156 4242284 117.0 232.4 1.42042E-61 126 97.7
PI_M5 "AN_Contig104" "Cucumis melo var. anso77 contig 104" 156 6987109 156 100.0 0.0 1 156 4019113 4019268 126.0 250.3 4.51742E-67 146 93.6
PI_Z5182 "AN_Contig104" "Cucumis melo var. anso77 contig 104" 275 6987109 275 100.0 0.0 1 275 4055887 4056161 218.0 432.6 1.04268E-121 256 93.1
PI_g-0.10 Serine threonine-protein kinase RBK2 "AN_Contig104" "Cucumis melo var. anso77 contig 104" 3711 6987109 2692 72.5 0.0 1020 3711 4069053 4071744 2629.0 5212.1 0 2671 99.2
PI_g-0.7 Cingulin "AN_Contig104" "Cucumis melo var. anso77 contig 104" 1866 6987109 1866 100.0 0.0 1 1866 4073964 4075829 1797.0 3562.8 0 1845 98.9
PI_V432 "AN_Contig104" "Cucumis melo var. anso77 contig 104" 432 6987109 432 100.0 0.0 1 432 4076728 4077159 432.0 856.9 0 432 100.0
PI_Vat1-exon1 "AN_Contig104" "Cucumis melo var. anso77 contig 104" 2349 6987109 2355 100.0 0.0 1 2349 4102810 4105164 2190.0 4341.8 0 2310 98.1
PI_Vat1-exon1 "AN_Contig104" "Cucumis melo var. anso77 contig 104" 2349 6987109 2355 100.0 0.0 1 2349 4078835 4081189 2122.0 4207.0 0 2293 97.4
PI_Vat1-exon1 "AN_Contig104" "Cucumis melo var. anso77 contig 104" 2349 6987109 2349 100.0 0.0 1 2349 4151590 4153938 2103.0 4169.4 0 2284 97.2
PI_Vat1-exon1 "AN_Contig104" "Cucumis melo var. anso77 contig 104" 2349 6987109 2349 100.0 0.0 1 2349 4124639 4126987 1943.0 3852.2 0 2244 95.5
PI_Vat1-exon1 "AN_Contig104" "Cucumis melo var. anso77 contig 104" 2349 6987109 1918 81.6 0.0 1 1917 4277558 4279463 1208.0 2395.2 0 1740 90.7
PI_Vat1-exon1 "AN_Contig104" "Cucumis melo var. anso77 contig 104" 2349 6987109 1615 68.8 0.0 1 1615 4182034 4183648 1086.0 2153.3 0 1481 91.7
PI_Vat1-exon1 "AN_Contig104" "Cucumis melo var. anso77 contig 104" 2349 6987109 850 36.1 0.0 765 1612 4171073 4171921 618.0 1225.6 0 792 93.2
PI_Vat1-exon1 "AN_Contig104" "Cucumis melo var. anso77 contig 104" 2349 6987109 720 30.7 0.0 1 720 4170359 4171069 528.0 1047.2 0 671 93.2
PI_V681 "AN_Contig104" "Cucumis melo var. anso77 contig 104" 681 6987109 681 100.0 0.0 1 681 4133321 4133997 616.0 1221.6 0 666 97.8
PI_V681 "AN_Contig104" "Cucumis melo var. anso77 contig 104" 681 6987109 682 100.0 0.0 1 681 4108962 4109640 596.0 1182.0 0 663 97.2
PI_V681 "AN_Contig104" "Cucumis melo var. anso77 contig 104" 681 6987109 681 99.9 0.0 2 681 4087214 4087885 535.0 1061.1 0 648 95.2
PI_V681 "AN_Contig104" "Cucumis melo var. anso77 contig 104" 681 6987109 326 47.9 0.0 97 422 4091522 4091842 154.0 305.8 4.16436E-83 284 87.1
PI_V681 "AN_Contig104" "Cucumis melo var. anso77 contig 104" 681 6987109 326 47.9 0.0 97 422 4113377 4113697 154.0 305.8 4.16436E-83 284 87.1
PI_V681 "AN_Contig104" "Cucumis melo var. anso77 contig 104" 681 6987109 326 47.9 0.0 97 422 4137637 4137957 154.0 305.8 4.16436E-83 284 87.1
PI_V681 "AN_Contig104" "Cucumis melo var. anso77 contig 104" 681 6987109 280 41.0 0.0 325 603 4158481 4158753 92.0 182.9 4.14883E-46 236 84.3
PI_Z5184 "AN_Contig104" "Cucumis melo var. anso77 contig 104" 298 6987109 298 100.0 0.0 1 298 4187057 4187354 294.0 583.3 5.03792E-167 297 99.7
PI_Z5184 "AN_Contig104" "Cucumis melo var. anso77 contig 104" 298 6987109 148 49.7 0.0 145 292 4269302 4269443 60.0 119.4 2.19427E-27 127 85.8
PI_Z5184 "AN_Contig104" "Cucumis melo var. anso77 contig 104" 298 6987109 115 38.6 0.0 12 126 4084403 4084514 49.0 97.6 8.04487E-21 99 86.1
PI_Z5184 "AN_Contig104" "Cucumis melo var. anso77 contig 104" 298 6987109 115 38.6 0.0 12 126 4130453 4130564 49.0 97.6 8.04487E-21 99 86.1
PI_Z5184 "AN_Contig104" "Cucumis melo var. anso77 contig 104" 298 6987109 115 38.6 0.0 12 126 4108257 4108368 45.0 89.7 1.96115E-18 98 85.2
PI_Z5184 "AN_Contig104" "Cucumis melo var. anso77 contig 104" 298 6987109 115 38.6 0.0 12 126 4157058 4157169 41.0 81.8 4.78083E-16 97 84.3
PI_M7 "AN_Contig104" "Cucumis melo var. anso77 contig 104" 347 6987109 347 100.0 0.0 1 347 4237355 4237701 307.0 609.1 1.03301E-174 334 96.3
PI_M7 "AN_Contig104" "Cucumis melo var. anso77 contig 104" 347 6987109 160 44.4 0.0 162 315 4197573 4197732 64.0 127.4 1.05652E-29 137 85.6
PI_Z5257 "AN_Contig104" "Cucumis melo var. anso77 contig 104" 379 6987109 381 100.0 0.0 1 379 4290612 4290992 341.0 676.5 0 373 97.9
PI_g-2.49 50S ribosomal L18 "AN_Contig104" "Cucumis melo var. anso77 contig 104" 2232 6987109 1309 58.6 0.0 859 2167 4307201 4308509 1297.0 2571.6 0 1306 99.8
PI_g-2.49 50S ribosomal L18 "AN_Contig104" "Cucumis melo var. anso77 contig 104" 2232 6987109 786 35.2 0.0 1 786 4308582 4309361 743.0 1473.4 0 775 98.6
PI_g-2.53 Manganese-transporting ATPase PDR2 "AN_Contig104" "Cucumis melo var. anso77 contig 104" 15435 6987109 4918 31.9 0.1 9093 14010 4310777 4315691 4743.0 9402.8 0 4870 99.0
PI_g-2.65 Vesicle-associated protein 2-2 "AN_Contig104" "Cucumis melo var. anso77 contig 104" 4605 6987109 2239 48.5 0.0 2372 4605 4334348 4336586 2104.0 4171.4 0 2199 98.2
PI_M4 "AN_Contig104" "Cucumis melo var. anso77 contig 104" 207 6987109 129 62.3 0.0 79 207 4342489 4342617 117.0 232.4 1.44446E-61 126 97.7
PI_M5 "DHL92_chr05" "Cucumis melo var. DHL92 chromosome 5" 156 29075199 156 100.0 0.0 1 156 26085380 26085535 126.0 250.3 1.86649E-66 146 93.6
PI_Z5182 "DHL92_chr05" "Cucumis melo var. DHL92 chromosome 5" 275 29075199 275 100.0 0.0 1 275 26122167 26122441 218.0 432.6 4.32213E-121 256 93.1
PI_g-0.10 Serine threonine-protein kinase RBK2 "DHL92_chr05" "Cucumis melo var. DHL92 chromosome 5" 3711 29075199 2693 72.5 0.0 1020 3711 26135333 26138024 2558.0 5071.4 0 2656 98.6
PI_g-0.7 Cingulin "DHL92_chr05" "Cucumis melo var. DHL92 chromosome 5" 1866 29075199 1866 100.0 0.0 1 1866 26140257 26142122 1813.0 3594.5 0 1849 99.1
PI_V432 "DHL92_chr05" "Cucumis melo var. DHL92 chromosome 5" 432 29075199 432 100.0 0.0 1 432 26143020 26143451 432.0 856.9 0 432 100.0
PI_Vat1-exon1 "DHL92_chr05" "Cucumis melo var. DHL92 chromosome 5" 2349 29075199 2355 100.0 0.0 1 2349 26162861 26165215 2074.0 4111.9 0 2281 96.9
PI_Vat1-exon1 "DHL92_chr05" "Cucumis melo var. DHL92 chromosome 5" 2349 29075199 2349 100.0 0.0 1 2349 26225697 26228045 2019.0 4002.9 0 2263 96.3
PI_Vat1-exon1 "DHL92_chr05" "Cucumis melo var. DHL92 chromosome 5" 2349 29075199 2355 100.0 0.0 1 2349 26145525 26147879 1998.0 3961.2 0 2262 96.1
PI_Vat1-exon1 "DHL92_chr05" "Cucumis melo var. DHL92 chromosome 5" 2349 29075199 2349 100.0 0.0 1 2349 26204010 26206346 1652.0 3275.3 0 2172 92.5
PI_Vat1-exon1 "DHL92_chr05" "Cucumis melo var. DHL92 chromosome 5" 2349 29075199 1878 79.9 0.0 1 1877 26374169 26376034 1192.0 2363.5 0 1706 90.8
PI_Vat1-exon1 "DHL92_chr05" "Cucumis melo var. DHL92 chromosome 5" 2349 29075199 1614 68.6 0.0 1 1612 26261720 26263322 1154.0 2288.1 0 1499 92.9
PI_Vat1-exon1 "DHL92_chr05" "Cucumis melo var. DHL92 chromosome 5" 2349 29075199 1561 66.3 0.0 55 1612 26190204 26191753 1113.0 2206.9 0 1450 92.9
PI_Vat1-exon1 "DHL92_chr05" "Cucumis melo var. DHL92 chromosome 5" 2349 29075199 1615 68.8 0.0 1 1615 26273970 26275584 1082.0 2145.4 0 1480 91.6
PI_V681 "DHL92_chr05" "Cucumis melo var. DHL92 chromosome 5" 681 29075199 682 100.0 0.0 1 681 26151018 26151697 600.0 1189.9 0 663 97.2
PI_V681 "DHL92_chr05" "Cucumis melo var. DHL92 chromosome 5" 681 29075199 682 100.0 0.0 1 681 26213023 26213700 581.0 1152.2 0 659 96.6
PI_V681 "DHL92_chr05" "Cucumis melo var. DHL92 chromosome 5" 681 29075199 286 41.3 0.0 277 557 26221431 26221714 152.0 301.8 2.70157E-81 257 89.9
PI_V681 "DHL92_chr05" "Cucumis melo var. DHL92 chromosome 5" 681 29075199 326 47.9 0.0 97 422 26155348 26155668 150.0 297.8 4.21806E-80 283 86.8
PI_V681 "DHL92_chr05" "Cucumis melo var. DHL92 chromosome 5" 681 29075199 280 41.0 0.0 325 603 26168879 26169151 96.0 190.8 7.07142E-48 237 84.6
PI_Z5184 "DHL92_chr05" "Cucumis melo var. DHL92 chromosome 5" 298 29075199 298 100.0 0.0 1 298 26281798 26282095 290.0 575.4 5.09245E-164 296 99.3
PI_Z5184 "DHL92_chr05" "Cucumis melo var. DHL92 chromosome 5" 298 29075199 148 49.7 0.0 145 292 26364079 26364220 60.0 119.4 9.09858E-27 127 85.8
PI_Z5184 "DHL92_chr05" "Cucumis melo var. DHL92 chromosome 5" 298 29075199 115 38.6 0.0 12 126 26209536 26209647 53.0 105.6 1.36839E-22 100 87.0
PI_Z5184 "DHL92_chr05" "Cucumis melo var. DHL92 chromosome 5" 298 29075199 115 38.6 0.0 12 126 26231916 26232027 45.0 89.7 8.13194E-18 98 85.2
PI_Z5184 "DHL92_chr05" "Cucumis melo var. DHL92 chromosome 5" 298 29075199 115 38.6 0.0 12 126 26150310 26150421 41.0 81.8 1.98238E-15 97 84.3
PI_Z5184 "DHL92_chr05" "Cucumis melo var. DHL92 chromosome 5" 298 29075199 115 38.6 0.0 12 126 26167456 26167567 41.0 81.8 1.98238E-15 97 84.3
PI_M7 "DHL92_chr05" "Cucumis melo var. DHL92 chromosome 5" 347 29075199 347 100.0 0.0 1 347 26332133 26332479 307.0 609.1 4.28566E-174 334 96.3
PI_M7 "DHL92_chr05" "Cucumis melo var. DHL92 chromosome 5" 347 29075199 160 44.4 0.0 162 315 26292321 26292480 64.0 127.4 4.38318E-29 137 85.6
PI_Z5257 "DHL92_chr05" "Cucumis melo var. DHL92 chromosome 5" 379 29075199 379 100.0 0.0 1 379 26388096 26388474 375.0 743.9 0 378 99.7
PI_g-2.49 50S ribosomal L18 "DHL92_chr05" "Cucumis melo var. DHL92 chromosome 5" 2232 29075199 1309 58.6 0.0 859 2167 26404768 26406076 1293.0 2563.7 0 1305 99.7
PI_g-2.49 50S ribosomal L18 "DHL92_chr05" "Cucumis melo var. DHL92 chromosome 5" 2232 29075199 786 35.2 0.0 1 786 26406148 26406933 766.0 1519.0 0 781 99.4
PI_g-2.53 Manganese-transporting ATPase PDR2 "DHL92_chr05" "Cucumis melo var. DHL92 chromosome 5" 15435 29075199 4918 31.9 0.0 9093 14010 26408337 26413251 4726.0 9369.1 0 4866 98.9
PI_g-2.65 Vesicle-associated protein 2-2 "DHL92_chr05" "Cucumis melo var. DHL92 chromosome 5" 4605 29075199 2239 48.5 0.0 2372 4605 26426586 26428824 2100.0 4163.4 0 2198 98.2
PI_M4 "DHL92_chr05" "Cucumis melo var. DHL92 chromosome 5" 207 29075199 129 62.3 0.0 79 207 26434756 26434884 117.0 232.4 5.97947E-61 126 97.7
PI_M5 "Payzawat_chr05" "Cucumis melo var. Payzawat, whole sequence chromosome 5" 156 29138414 156 100.0 0.0 1 156 883876 884031 126.0 250.3 1.87055E-66 146 93.6
PI_Z5182 "Payzawat_chr05" "Cucumis melo var. Payzawat, whole sequence chromosome 5" 275 29138414 275 100.0 0.0 1 275 920665 920939 218.0 432.6 4.33153E-121 256 93.1
PI_g-0.10 Serine threonine-protein kinase RBK2 "Payzawat_chr05" "Cucumis melo var. Payzawat, whole sequence chromosome 5" 3711 29138414 2693 72.5 0.0 1020 3711 933829 936520 2558.0 5071.4 0 2656 98.6
PI_g-0.7 Cingulin "Payzawat_chr05" "Cucumis melo var. Payzawat, whole sequence chromosome 5" 1866 29138414 1866 100.0 0.0 1 1866 938753 940618 1813.0 3594.5 0 1849 99.1
PI_V432 "Payzawat_chr05" "Cucumis melo var. Payzawat, whole sequence chromosome 5" 432 29138414 432 100.0 0.0 1 432 941516 941947 432.0 856.9 0 432 100.0
PI_Vat1-exon1 "Payzawat_chr05" "Cucumis melo var. Payzawat, whole sequence chromosome 5" 2349 29138414 2349 100.0 0.0 1 2349 944021 946369 2127.0 4217.0 0 2290 97.5
PI_Vat1-exon1 "Payzawat_chr05" "Cucumis melo var. Payzawat, whole sequence chromosome 5" 2349 29138414 2355 100.0 0.0 1 2349 962096 964450 2074.0 4111.9 0 2281 96.9
PI_Vat1-exon1 "Payzawat_chr05" "Cucumis melo var. Payzawat, whole sequence chromosome 5" 2349 29138414 1917 81.6 0.0 1 1917 1155966 1157870 1207.0 2393.2 0 1738 90.7
PI_Vat1-exon1 "Payzawat_chr05" "Cucumis melo var. Payzawat, whole sequence chromosome 5" 2349 29138414 1614 68.6 0.0 1 1612 980021 981623 1154.0 2288.1 0 1499 92.9
PI_Vat1-exon1 "Payzawat_chr05" "Cucumis melo var. Payzawat, whole sequence chromosome 5" 2349 29138414 1615 68.8 0.0 1 1615 991676 993290 1086.0 2153.3 0 1481 91.7
PI_V681 "Payzawat_chr05" "Cucumis melo var. Payzawat, whole sequence chromosome 5" 681 29138414 326 47.9 0.0 97 422 954560 954880 158.0 313.7 7.11331E-85 285 87.4
PI_V681 "Payzawat_chr05" "Cucumis melo var. Payzawat, whole sequence chromosome 5" 681 29138414 280 41.0 0.0 325 603 968114 968386 96.0 190.8 7.08679E-48 237 84.6
PI_Z5184 "Payzawat_chr05" "Cucumis melo var. Payzawat, whole sequence chromosome 5" 298 29138414 298 100.0 0.0 1 298 1002926 1003223 298.0 591.2 8.58787E-169 298 100.0
PI_Z5184 "Payzawat_chr05" "Cucumis melo var. Payzawat, whole sequence chromosome 5" 298 29138414 148 49.7 0.0 145 292 1152578 1152719 60.0 119.4 9.11837E-27 127 85.8
PI_Z5184 "Payzawat_chr05" "Cucumis melo var. Payzawat, whole sequence chromosome 5" 298 29138414 115 38.6 0.0 12 126 950168 950279 45.0 89.7 8.14962E-18 98 85.2
PI_Z5184 "Payzawat_chr05" "Cucumis melo var. Payzawat, whole sequence chromosome 5" 298 29138414 115 38.6 0.0 12 126 966691 966802 41.0 81.8 1.98669E-15 97 84.3
PI_M7 "Payzawat_chr05" "Cucumis melo var. Payzawat, whole sequence chromosome 5" 347 29138414 347 100.0 0.0 1 347 1120642 1120988 303.0 601.1 1.04701E-171 333 96.0
PI_M7 "Payzawat_chr05" "Cucumis melo var. Payzawat, whole sequence chromosome 5" 347 29138414 125 36.0 0.0 4 128 1062145 1062268 77.0 153.1 7.67376E-37 114 91.2
PI_M7 "Payzawat_chr05" "Cucumis melo var. Payzawat, whole sequence chromosome 5" 347 29138414 160 44.4 0.0 162 315 1017810 1017969 64.0 127.4 4.39271E-29 137 85.6
PI_Z5257 "Payzawat_chr05" "Cucumis melo var. Payzawat, whole sequence chromosome 5" 379 29138414 381 100.0 0.0 1 379 1169502 1169882 341.0 676.5 0 373 97.9
PI_g-2.49 50S ribosomal L18 "Payzawat_chr05" "Cucumis melo var. Payzawat, whole sequence chromosome 5" 2232 29138414 1309 58.6 0.0 859 2167 1186090 1187398 1297.0 2571.6 0 1306 99.8
PI_g-2.49 50S ribosomal L18 "Payzawat_chr05" "Cucumis melo var. Payzawat, whole sequence chromosome 5" 2232 29138414 786 35.2 0.0 1 786 1187471 1188250 743.0 1473.4 0 775 98.6
PI_g-2.53 Manganese-transporting ATPase PDR2 "Payzawat_chr05" "Cucumis melo var. Payzawat, whole sequence chromosome 5" 15435 29138414 4918 31.9 0.0 9093 14010 1189666 1194580 4743.0 9402.8 0 4870 99.0
PI_g-2.65 Vesicle-associated protein 2-2 "Payzawat_chr05" "Cucumis melo var. Payzawat, whole sequence chromosome 5" 4605 29138414 2239 48.5 0.0 2372 4605 1213263 1215501 2104.0 4171.4 0 2199 98.2
PI_M4 "Payzawat_chr05" "Cucumis melo var. Payzawat, whole sequence chromosome 5" 207 29138414 129 62.3 0.0 79 207 1221404 1221532 117.0 232.4 5.99247E-61 126 97.7
PI_M5 "Harukei_chr05" "Cucumis melo var. Harukei chromosome 5" 156 29724715 156 100.0 0.0 1 156 26694405 26694560 126.0 250.3 2.41135E-65 146 93.6
PI_Z5182 "Harukei_chr05" "Cucumis melo var. Harukei chromosome 5" 275 29724715 275 100.0 0.0 1 275 26731191 26731465 218.0 432.6 5.62085E-120 256 93.1
PI_g-0.10 Serine threonine-protein kinase RBK2 "Harukei_chr05" "Cucumis melo var. Harukei chromosome 5" 3711 29724715 2693 72.5 0.0 1020 3711 26744356 26747047 2558.0 5071.4 0 2656 98.6
PI_g-0.7 Cingulin "Harukei_chr05" "Cucumis melo var. Harukei chromosome 5" 1866 29724715 1866 100.0 0.0 1 1866 26749275 26751140 1813.0 3594.5 0 1849 99.1
PI_V432 "Harukei_chr05" "Cucumis melo var. Harukei chromosome 5" 432 29724715 432 100.0 0.0 1 432 26752038 26752469 432.0 856.9 0 432 100.0
PI_Vat1-exon1 "Harukei_chr05" "Cucumis melo var. Harukei chromosome 5" 2349 29724715 2355 100.0 0.0 1 2349 26754542 26756896 1998.0 3961.2 0 2262 96.1
PI_Vat1-exon1 "Harukei_chr05" "Cucumis melo var. Harukei chromosome 5" 2349 29724715 1462 62.2 0.0 1 1460 26771877 26773338 1286.0 2549.8 0 1417 96.9
PI_Vat1-exon1 "Harukei_chr05" "Cucumis melo var. Harukei chromosome 5" 2349 29724715 1918 81.6 0.0 1 1917 26978893 26980798 1208.0 2395.2 0 1740 90.7
PI_Vat1-exon1 "Harukei_chr05" "Cucumis melo var. Harukei chromosome 5" 2349 29724715 1614 68.6 0.0 1 1612 26798302 26799904 1154.0 2288.1 0 1499 92.9
PI_Vat1-exon1 "Harukei_chr05" "Cucumis melo var. Harukei chromosome 5" 2349 29724715 1615 68.8 0.0 1 1615 26809919 26811533 1086.0 2153.3 0 1481 91.7
PI_Vat1-exon1 "Harukei_chr05" "Cucumis melo var. Harukei chromosome 5" 2349 29724715 880 37.5 0.0 1470 2349 26780829 26781708 819.0 1624.0 0 863 98.1
PI_V681 "Harukei_chr05" "Cucumis melo var. Harukei chromosome 5" 681 29724715 682 100.0 0.0 1 681 26760035 26760714 600.0 1189.9 0 663 97.2
PI_V681 "Harukei_chr05" "Cucumis melo var. Harukei chromosome 5" 681 29724715 326 47.9 0.0 97 422 26764365 26764685 150.0 297.8 5.51171E-79 283 86.8
PI_V681 "Harukei_chr05" "Cucumis melo var. Harukei chromosome 5" 681 29724715 280 41.0 0.0 325 603 26786417 26786689 108.0 214.6 6.37828E-54 240 85.7
PI_Z5184 "Harukei_chr05" "Cucumis melo var. Harukei chromosome 5" 298 29724715 298 100.0 0.0 1 298 26821170 26821467 298.0 591.2 1.11513E-167 298 100.0
PI_Z5184 "Harukei_chr05" "Cucumis melo var. Harukei chromosome 5" 298 29724715 151 49.7 0.0 145 292 26970568 26970712 53.0 105.6 1.7807E-21 128 84.8
PI_Z5184 "Harukei_chr05" "Cucumis melo var. Harukei chromosome 5" 298 29724715 115 38.6 0.0 12 126 26785507 26785618 45.0 89.7 1.05822E-16 98 85.2
PI_Z5184 "Harukei_chr05" "Cucumis melo var. Harukei chromosome 5" 298 29724715 115 38.6 0.0 12 126 26759327 26759438 41.0 81.8 2.57969E-14 97 84.3
PI_M7 "Harukei_chr05" "Cucumis melo var. Harukei chromosome 5" 347 29724715 347 100.0 0.0 1 347 26938706 26939052 303.0 601.1 1.36098E-170 333 96.0
PI_M7 "Harukei_chr05" "Cucumis melo var. Harukei chromosome 5" 347 29724715 125 36.0 0.0 4 128 26880371 26880494 77.0 153.1 9.9749E-36 114 91.2
PI_M7 "Harukei_chr05" "Cucumis melo var. Harukei chromosome 5" 347 29724715 160 44.4 0.0 162 315 26836038 26836197 64.0 127.4 5.70996E-28 137 85.6
PI_Z5257 "Harukei_chr05" "Cucumis melo var. Harukei chromosome 5" 379 29724715 381 100.0 0.0 1 379 26993165 26993545 341.0 676.5 0 373 97.9
PI_g-2.49 50S ribosomal L18 "Harukei_chr05" "Cucumis melo var. Harukei chromosome 5" 2232 29724715 1309 58.6 0.0 859 2167 27009744 27011052 1297.0 2571.6 0 1306 99.8
PI_g-2.49 50S ribosomal L18 "Harukei_chr05" "Cucumis melo var. Harukei chromosome 5" 2232 29724715 786 35.2 0.0 1 786 27011125 27011904 743.0 1473.4 0 775 98.6
PI_g-2.53 Manganese-transporting ATPase PDR2 "Harukei_chr05" "Cucumis melo var. Harukei chromosome 5" 15435 29724715 4918 31.9 0.0 9093 14010 27013320 27018234 4743.0 9402.8 0 4870 99.0
PI_g-2.65 Vesicle-associated protein 2-2 "Harukei_chr05" "Cucumis melo var. Harukei chromosome 5" 4605 29724715 2239 48.5 0.0 2372 4605 27036895 27039133 2104.0 4171.4 0 2199 98.2
PI_M4 "Harukei_chr05" "Cucumis melo var. Harukei chromosome 5" 207 29724715 129 62.3 0.0 79 207 27045036 27045164 117.0 232.4 7.75488E-60 126 97.7
PI_M5 "HS_chr5" "Cucumis melo var. HS ssp. agrestis chromosome 5" 156 29735421 156 100.0 0.0 1 156 26775630 26775785 126.0 250.3 2.31706E-65 146 93.6
PI_Z5182 "HS_chr5" "Cucumis melo var. HS ssp. agrestis chromosome 5" 275 29735421 275 100.0 0.0 1 275 26812365 26812639 214.0 424.7 1.31665E-117 255 92.7
PI_g-0.10 Serine threonine-protein kinase RBK2 "HS_chr5" "Cucumis melo var. HS ssp. agrestis chromosome 5" 3711 29735421 2694 72.5 0.0 1020 3711 26825649 26828341 2551.0 5057.5 0 2656 98.6
PI_g-0.7 Cingulin "HS_chr5" "Cucumis melo var. HS ssp. agrestis chromosome 5" 1866 29735421 1866 100.0 0.0 1 1866 26830550 26832415 1785.0 3539.0 0 1842 98.7
PI_V432 "HS_chr5" "Cucumis melo var. HS ssp. agrestis chromosome 5" 432 29735421 432 100.0 0.0 1 432 26833312 26833742 420.0 833.1 0 430 99.5
PI_Vat1-exon1 "HS_chr5" "Cucumis melo var. HS ssp. agrestis chromosome 5" 2349 29735421 2349 100.0 0.0 1 2349 26913050 26915398 2135.0 4232.8 0 2292 97.6
PI_Vat1-exon1 "HS_chr5" "Cucumis melo var. HS ssp. agrestis chromosome 5" 2349 29735421 2349 100.0 0.0 1 2349 26935082 26937430 2131.0 4224.9 0 2291 97.5
PI_Vat1-exon1 "HS_chr5" "Cucumis melo var. HS ssp. agrestis chromosome 5" 2349 29735421 2349 100.0 0.0 1 2349 26957127 26959474 2127.0 4217.0 0 2291 97.5
PI_Vat1-exon1 "HS_chr5" "Cucumis melo var. HS ssp. agrestis chromosome 5" 2349 29735421 2353 100.0 0.0 1 2349 26890967 26893317 2090.0 4143.6 0 2290 97.3
PI_Vat1-exon1 "HS_chr5" "Cucumis melo var. HS ssp. agrestis chromosome 5" 2349 29735421 2352 100.0 0.0 1 2349 26868917 26871258 2031.0 4026.7 0 2280 96.9
PI_Vat1-exon1 "HS_chr5" "Cucumis melo var. HS ssp. agrestis chromosome 5" 2349 29735421 2349 100.0 0.0 1 2349 26846539 26848875 1604.0 3180.2 0 2160 92.0
PI_Vat1-exon1 "HS_chr5" "Cucumis melo var. HS ssp. agrestis chromosome 5" 2349 29735421 1917 81.6 0.0 1 1917 27091966 27093870 1219.0 2417.0 0 1741 90.8
PI_V681 "HS_chr5" "Cucumis melo var. HS ssp. agrestis chromosome 5" 681 29735421 681 100.0 0.0 1 681 26853597 26854275 627.0 1243.4 0 668 98.1
PI_V681 "HS_chr5" "Cucumis melo var. HS ssp. agrestis chromosome 5" 681 29735421 681 100.0 0.0 1 681 26941777 26942455 627.0 1243.4 0 668 98.1
PI_V681 "HS_chr5" "Cucumis melo var. HS ssp. agrestis chromosome 5" 681 29735421 682 100.0 0.0 1 681 26919747 26920424 604.0 1197.8 0 666 97.7
PI_V681 "HS_chr5" "Cucumis melo var. HS ssp. agrestis chromosome 5" 681 29735421 683 100.0 0.0 1 681 26897666 26898343 585.0 1160.2 0 664 97.2
PI_V681 "HS_chr5" "Cucumis melo var. HS ssp. agrestis chromosome 5" 681 29735421 684 100.0 0.0 1 681 26875603 26876277 554.0 1098.7 0 660 96.5
PI_V681 "HS_chr5" "Cucumis melo var. HS ssp. agrestis chromosome 5" 681 29735421 326 47.9 0.0 97 422 26857927 26858247 158.0 313.7 8.91208E-84 285 87.4
PI_V681 "HS_chr5" "Cucumis melo var. HS ssp. agrestis chromosome 5" 681 29735421 326 47.9 0.0 97 422 26946094 26946414 154.0 305.8 2.17256E-81 284 87.1
PI_V681 "HS_chr5" "Cucumis melo var. HS ssp. agrestis chromosome 5" 681 29735421 326 47.9 0.0 97 422 26924072 26924390 150.0 297.8 5.29619E-79 285 87.4
PI_V681 "HS_chr5" "Cucumis melo var. HS ssp. agrestis chromosome 5" 681 29735421 328 47.9 0.0 97 422 26879928 26880249 140.0 278.0 4.9141E-73 285 86.9
PI_V681 "HS_chr5" "Cucumis melo var. HS ssp. agrestis chromosome 5" 681 29735421 289 42.3 0.0 97 384 26901974 26902255 137.0 272.1 3.03171E-71 255 88.2
PI_Z5184 "HS_chr5" "Cucumis melo var. HS ssp. agrestis chromosome 5" 298 29735421 298 100.0 0.0 1 298 26964154 26964447 258.0 511.9 7.94186E-144 292 98.0
PI_Z5184 "HS_chr5" "Cucumis melo var. HS ssp. agrestis chromosome 5" 298 29735421 148 49.7 0.0 145 292 27088577 27088718 60.0 119.4 1.13771E-25 127 85.8
PI_Z5184 "HS_chr5" "Cucumis melo var. HS ssp. agrestis chromosome 5" 298 29735421 115 38.6 0.0 12 126 26852370 26852481 45.0 89.7 1.01684E-16 98 85.2
PI_Z5184 "HS_chr5" "Cucumis melo var. HS ssp. agrestis chromosome 5" 298 29735421 92 30.9 0.0 35 126 26874396 26874487 40.0 79.8 9.79474E-14 79 85.9
PI_Z5184 "HS_chr5" "Cucumis melo var. HS ssp. agrestis chromosome 5" 298 29735421 92 30.9 0.0 35 126 26896457 26896548 40.0 79.8 9.79474E-14 79 85.9
PI_Z5184 "HS_chr5" "Cucumis melo var. HS ssp. agrestis chromosome 5" 298 29735421 92 30.9 0.0 35 126 26918540 26918631 40.0 79.8 9.79474E-14 79 85.9
PI_Z5184 "HS_chr5" "Cucumis melo var. HS ssp. agrestis chromosome 5" 298 29735421 92 30.9 0.0 35 126 26940571 26940662 40.0 79.8 9.79474E-14 79 85.9
PI_M7 "HS_chr5" "Cucumis melo var. HS ssp. agrestis chromosome 5" 347 29735421 347 100.0 0.0 1 347 27062905 27063251 311.0 617.0 2.20063E-175 335 96.5
PI_M7 "HS_chr5" "Cucumis melo var. HS ssp. agrestis chromosome 5" 347 29735421 125 36.0 0.0 4 128 27003607 27003730 77.0 153.1 9.58485E-36 114 91.2
PI_M7 "HS_chr5" "Cucumis melo var. HS ssp. agrestis chromosome 5" 347 29735421 169 46.7 0.0 162 323 26974475 26974642 53.0 105.6 2.01158E-21 143 84.6
PI_Z5257 "HS_chr5" "Cucumis melo var. HS ssp. agrestis chromosome 5" 379 29735421 379 100.0 0.0 1 379 27105605 27105983 379.0 751.8 0 379 100.0
PI_g-2.49 50S ribosomal L18 "HS_chr5" "Cucumis melo var. HS ssp. agrestis chromosome 5" 2232 29735421 1374 61.6 0.0 859 2232 27122169 27123542 1338.0 2652.9 0 1362 99.1
PI_g-2.49 50S ribosomal L18 "HS_chr5" "Cucumis melo var. HS ssp. agrestis chromosome 5" 2232 29735421 786 35.2 0.0 1 786 27123615 27124400 786.0 1558.6 0 786 100.0
PI_g-2.53 Manganese-transporting ATPase PDR2 "HS_chr5" "Cucumis melo var. HS ssp. agrestis chromosome 5" 15435 29735421 4918 31.9 0.0 9093 14010 27125847 27130764 4846.0 9607.0 0 4894 99.5
PI_g-2.65 Vesicle-associated protein 2-2 "HS_chr5" "Cucumis melo var. HS ssp. agrestis chromosome 5" 4605 29735421 2847 61.8 0.0 1759 4605 27144075 27146921 2727.0 5406.4 0 2807 98.6
PI_M4 "HS_chr5" "Cucumis melo var. HS ssp. agrestis chromosome 5" 207 29735421 129 62.3 0.0 79 207 27152181 27152309 129.0 256.2 5.1437E-67 129 100.0
