# Supplementary material for: Building a cluster of NLR genes conferring resistance to pests and pathogens: the story of the Vat gene cluster in cucurbits
Source: Hortic Res. 2021 Apr 1;8:72. doi: 10.1038/s41438-021-00507-0 (PMC8012345; doi:10.1038/s41438-021-00507-0)
Supplement: Supplementary file 14 — Data S2 Nucleotide sequences of Cucumis melo including seven M5-M4 regions and all transcripts contained in these M5-M4 regions. All data for PI 161375, Doublon, Anso77, DHL92, Payzawat, Harukei-3 and HS [file 41438_2021_507_MOESM14_ESM.txt]

# Cucumis melo ADNg region M5-M4 5 lines
############################################################
>PI_M5_M4 301531 bp
TTAACGCTCTTTGTTCTAAGCTTTTGTAATCTAGATGGGCTTATCTCCAGCCTGTGTAAC
CTATTATTCTCAATAAAAATTGGTGATATGGCTTCCATATCACAAGTATCTTTTTTGAAA
AAAAAAATATTGGTCATTTGCATCATACAATGGTTGAATTCTTTGATAAATTTTAAAGAT
AATTAAAATAAATTTTCAAAAACTATTGTTTTAAGTTTGTGGCTTGTTTTAAAATGGATT
ACAGAATTGGGAATCATTGAAACAAATTTGTCTTCGTGGCTCCAAGTTTTTGACAGATTC
TTGATTTTTCGACGACGCTGAATCTTGAAAGGGTGGATCTTAAAGAATGCACAAGTTTGG
TGAAGGTTCATGAGTTAGTTGGATCTCTTTATTTGAATCTTAGGCACTGTCGTAACCTCA
AGCAACTTCCAAGCCACTTCAATAATTTGAAGTCCTTTGAAAAATTAGAACTGTCTCGTT
ATGTAAGACTTGAAGAGTTTCCTCATATTGGAGAAGAAATGAAATCATATTGGTGAAGAA
ATGAAATCGTGTGTACGTCTCACGACCATTTGTTTAGTAGAGACCAACATAAAGGAGCTA
CCTTTATCCATTGTGTGAATCTTGTCTTCGGGAGTTGATCATAATTTTAGGGAGAAATCT
CACAAGTCTTCTGAATCATTGCTTACCTAATCTTGAGTATTGCAGAATAATGCACTGCTC
TAGTAATTTACAGGACTTTCATGTCCATGACCATGTCCCTACGTTGTCTTTTTCATATTT
TTCTTCGCCGGTATTACTTCCCAATTTACATACTTTGCAACTCAATTATTGCAATATATT
TGTCTAAAAACAAGTTTTCCAGTCTACCCTGCTGTATGCTTAATTTTGAGTACTTACTTA
GTCTTAACACTTGAAATGGAGAATTATGTATATTTAATATATTAATAAACGATATACATT
TCGTTAAATATATGTCAAGTATATATACTATTTTATTTGAATCATATATACTATTTTACT
TGACGGATAAATAGTGTCAAATATACAATTTTACTTAACGTGTAAATAGTGTTAACTAGG
TATACCATCTTACTTAATGGGTAAATGGTGTCAAGTATATTATCTTACTTGACATGTAAA
TATATACTTGACGTGTAAATAGGGCAAATATACGATCTTCCTTGACGTGCAAAAACTGTC
AAACACAACAACATATATTTAACACATAAAAAGGCATCAAGTATACGACCTTACTTGACA
CGTAAAAATTAAAGCATTAAGTATGATATTTTTTACTTGATACGAAAATGACGTCAAGAA
ATAGAATACTTGATGGATTTTTAGTGTCAAGTAATGTGACTATACTTGATAGTTGATTAC
TTGACGCTTTTTAAAACGTTAAATATAGGTTTACTTGACACTCTATTAATGTCAAGTAAT
CCAATTTCTGGAGTAGTAAATTCAAGTTTTGAAAACTTAAAAGGAAAGTAGTTTTTAAAA
ACATGTTTGAAGTCTTTAAAATTTGTCTAAGAATTCCATTGAAAGAATTAGGACACATAT
ATGGCTTCTGAAAAACAACAAATTGAAAATGAAATTATTATCAAATGGGGATGAAGATAT
ATATTGTTGATAAATATTTTTCTCACGCACAAAATCTATTCTTGTGTTTTAGGACTACGA
GGATGAAGTTCCATTTGGCTACAGGGAGTTCGTATTAGGGAATTGGGATATTCCAGAATG
GTACAGTAACAAGAAAGCAAACAGCAACAACTCAATAATTACATTTTGGATGTCAGATGA
TGAAAGTAGGAAACTGAAGGGCCTCAGCTCCTTTTATTGTCATTGAAGAGAATGGACATC
AAACAACATCCTACGATAACTTTCCAATTCAGATCAGAGTGAGCCTCAGTGCCAATGGTT
AGACGCAGAGTCATTGAGAGAGATTCTTTCATTATGCATCACTATGTGTGCACATATGTG
GTCACTTGTATTTGGTGTTGAAACTTTCACCCAAATGGATGAAAAATGTAATCACACTAA
TGAAAGGGAGATTGATTTTGGGATTTGTTTTTAAAGTATTGTTTGAGATTATTATTAGCA
GAAAAGAGATGGTATTTATAAAAAAATTGTGTGATTTTCTATTGACTTAGATTACAAAGG
ATGTTTGTTTGAGTATGTGAAGGATACAAAGCAAAGCTGTGGTTGCATTAATAATAGCCA
GTATTATTGTTCACCCCAATTTATTTTACTTTCCTTGTCCTCTGCATGTTTTGAGTAGAC
TGTATATATAGAGTTACATATTGACGGGAATTGATCTCTTAAGTTTGAAGTGGACATTCT
TAGTTGGTTCATATCAATGTTATATGTCGTCATGTCATTTGTTCTGTTCACTGGCTGTTA
TAAGCTTGAACATCTTCTACAATTTTATGAAAACATGAAATCTTTAAGGGTGATAGAATC
TGAATGTGGTATGGCCATAAGGGGGTTGCCTTCATCAATTGTGGAAATCGATCTTATTGG
GCTTGAAAATTTTAACCTATGTAATTGCTAAAGCCTGATTGCTCTTTCAACCAAGTAAGA
TTCATTTGTCAAAAGGGTCACGAGGAACTTCATCAAAATGTGGGTGTTTCAGACTTGACA
TGTTTTCCCTGAGGGCAAAGTTTATGTCCCTGAGGGCAACATATCAGATACAAATTTCAT
AGAAACTTTATCTCGTGTTTCCACTTTTCTTGTCTACCCTCTCTTCACAAATTTACATTC
TTACGGTCTCTTAAATTAAAGAACTGCAAGTTTCTTTAAAACAGCGGAAAGCATCCTTGA
TGTCTAAAATAGAGGTGATGATGATACTCGAAACAACTTCACTAGTCAGTAGGTGTCAAA
TGAGTGTTCATGGATAAAAGGAAATGAAAAGGGAGAAGTGGAGAGATACATAGCAAGATT
AGTTGCAAATGTTTATTCTCAAAGAAAAGGCATTGATTACGATAAAGTATCTATTCCCGT
TGCTCGTTTGAAAACCATAAGGTTGCCAATTGCACTTGTTGCTCAAAATAATTGGAAGAT
CTTTCCGATGGACGTGATATCAGCATTTTTGAATGAATATTATCTAGAAGAAGTAGTCTA
CTTAAAACAACCTCTTGGTTGTTCTGTGCAAGCCCAAGAGGATAAAGTTCTAAAATTGAA
GAAGACATTATACGTACAAACAAGAACGTGGAATAGAAGAATTAACAAATATTTTCTTAA
TAATGGGTATTTGAGGTGCCCTTATGAACATTCTCTTTATATTAAGACTAATGATCATGG
AGATATTTTAGGAGTTTGTTTGTACACGGACTACTTAATTTTTACAGAAAATTATGCAAG
AATGTTTGAAGGTCTCAAGGAGACGATGACCCAAGAATTTGAAATGACAGATATATGATT
GATGTCATATGTTATCTTCGCATTGAGCTGAAGCAGTCAGAGGAAGGTATCTTCACCTCT
CAAGAACAATTATACTAAAGAAATTCTAGGGAAGTTCAGTATGATCAATTCAACTTCGAT
TAAAACTGAGATCAAACGGTCCAAATATGAAGAAGCTAAGGAGATGTTAATCCTTCATAT
TTCAAAAGTTTGGTTGGGAGTTTGAGATATTTGACTTGCACAGGACCATATATTCTTTTC
ACCGTTGGATTGGTGAGTCGATTTATGGAATAATCTCTTACAACTACTCATTTGAAAGTG
GTAAAGAAAATTCATCGTTACCTTAAAGGTATATATGCTTGACTATGGGTTGTTTTATTT
TTCATCTAAAGAAAAGATAGAAGGATATTGTGATAATGACTGGACTGGAGATACTAATGA
TCAAAAGAGCACTAGCGGATATGTTTTCTTCGTTGGTAATACTGCAATATATTTACTTGG
AGTTTTCTAATAAGCAAACCTATTGTAACATTATTGACTTGTGAGTCAGAATATGTTGCT
GCAGCTTCATGTGCAGTTTGGTTAAGAAACTTGTTAAAGACAGTTAGAATTTTGTAAGAT
GATCCAATTGCGATCCATATAGACAATAAATCAACACAATTGCTTTAGCAAAAAATCCCA
TGTTCCATGATCGTAACAAACACATTGATATAAGATTTCACTTTATCAGAGATTGTATTT
CAAGGAAGGAGGTTCAAGTTGAATATATGTGAAGATTGAAGATCAAATTGCACATATTTT
CATGAAGCCACTCAAAATTGATGTCTTAAAAAATTAAGAACTTTACTTGGTGTTGTTAAT
TAGAAAACGTGCTTAAGAGAGGATGTTGAAAAGTGAAAGCATGTTTTAGTTAATTGAAAT
AAGTTACATACAAAATTAAGACATGTGAAAGTTATATATAATTAATTCATAAATATATAA
TTGGCAAGATTGTTTAAATTAAATATGTTGATAATTAAGTTAAATAGAAAATTTAATTGT
TATTTGAAGTCATGGATCTAGACAATCCTATAAATAGGATTGGTATGTTGTATATTGTAA
TCAATCCAAGTGTGAAGCAGAATACACAAAAAAATAGTAAGTCTTCTGATAAGTTTTTTT
TTTTTTTTTTTAATTTCCTCTTAAATATTCTATTTGGTGATGTCAGAAGGGAGTAGAGAC
AAGAGATAACGAATAGTGGGAATTATTTCGGATTGAACCAAAAAAATCTAAGGGTCACTT
AAAATCGATATTTGTTTATTTGTTTTTGAAAATTAAGCATACAAAAACATACTGCTTCCA
CCCATAAATTTCTACAATTTGTTATCTACTTTTATTTCAATTATTTTAAAAATTAGGTGA
TTGCTTGATAAAGAACTTAGACCAAAAGTAGTTTTCAAAATCATTTTTTTCTTAGCATTG
GATTATTTGATCAAGTGTTTCTATATCAAAGTTGAAAACCATAATTGAAAAAAAATTTAG
GATAAAGCAAATATAAATTAAAAAAAAAACAAATATATATAAACTCAAATATCAATTTCT
GTTTTCTCTTGATTAACAATGCTGTCTTGAGATAACATTATATTTATAAACATAAAAATT
AGGAAGTGCAAAAGAGTAATTAGAGCCTCTCTTCAGGTTTGCATATTCTAACTTCAACTT
CGGCAATTTCTTCTACAAATTATTCCTCCACAATGACGTGAACACCACACATTTTTATAC
TTATTGCGTCTTTGAACTCTTGAGGAACCTCAAATAACACTTCAACTTTATCTAAAATAC
CTCTTGAGGATTTCATCCTACAACATAGTTGATTTAGATCAACCTTCCCTGAGCTGTCCA
TAATATCACCATATGGGTCGCGATCAACATCATATGGGTAGAAAACAACACCATATCGGT
AGGGATATATGTAAGAACCAAGTACTACCATCGATAGATACTCACCTGTTGGTGTTTGTG
TGGCGTCATATTTAGTCGTAATTTTGCCAATGGAACTTAACATTTCACAGTGCAGTATTT
CAGTATCGTTGATAAACACTGAACATAAAAAGTTAGGTTCCCCGTCACCAATATTAACTT
CAAATTTGGCACAAGCAGCAATAAAAACCCTACTTTTCGAACTTAGACAATCAGCTGGAA
AAATCTCTATTGAATTGTTCATACTCTTGTACTTGCACCAATCTGGAATATCACAATTCA
TTAATATGAGTCTTCTAAATTCTTCGTGTACTGCATGTTCCTGCACGATGAGAGTAAATA
GCTAAAAGTTGTATTAATTAACAAAGCACATAAACTTAATTTTTATATGAACGAAATACA
TGAGAGATGAGGTCATGAAAAAGAAATGATACGCACCAAATTATCATCACAAGATATGAA
ATCAAGTATGTTGTCAGGAAATTTGACCAATGATACGCACCCTGAAGCATTCATAGTAAC
TACTCCTTTTGGAACCTTTGGAATTTCTTCAAACAACTTACAATCAAATGTATACAAATA
ATTCAAGGATTTAAAATTAATAATACATGAGGGTAGTCTACAAAAGTTGTTTTCAGATAA
ATCCAACGATTTCAATGAAGGGGTAACGTGAACCATTGTTTCTAAGAAATCCAAATTTGT
TATCTTGCAACGGACAAGCTCTATTGATGTTAGGTAGGGAAATAAGGAAGGTGAAGAAGG
AGTATTTAAGGAAGGAAAGGTTGAAAGATCAGAATTAAAGATATGTAAATCATTAAGATT
ACTTAAACGATAAATTGTCCTTGGAAGAGTTTTGAGCTCCATGCAGTCTGTGATCGACAG
GAATTTTAGGCTAGTAAGATATCCAATTGTTGGAGATAGCTGATTAGTTACAATACTATA
ATGAATGACCAATACTTCTAGGCTATCCATTTCTTTACTAAATTGAGGACACCATTCATC
TATTCTACATTTGTACAAAATAAAAATTTTAAGGGATTTCAACTTGAGGTACGATGGAAA
CTGCTCAAAGCCCTTAATATTGCTAGAAAGATAAAACTTGACGAGCTTACTAAGAGATCC
AACCGATTCATGAATCTTTACTAAATTCACACATCCTAAAAGATCCAACTTTTCGAGGTT
TATTGCAATAGATAAATCTGGAATTTCCACCAAAAACTTGGAGTCTCTAAAATTAATTTT
TTTCAAGCATCCACCACACTGCAAGTAATATAAAAAGAAAACATAATCAAATTTCAAATA
AATAAGATGACATTGAAATTAAAATAATAGAACTCAAATATTATTGACAAAATAATTAAT
ACCATGAATGCTTTCCCAAAATGTTTGATGGAGTTATATGGCAATTTCAATTGGATAAGG
TTATCCATTGTGTAGGTTGAAGGCAAAGATGAAAAAGGAAAATGAGGCCAATTAATCCAT
CTTAAGCTATTAGGTAGATATTGAAGATCAGTACTTTTTGAAGATGTGGCATTGCCAACT
TCCAGTACTACCAAATTTCTCACTTTTTCAAAAGCCCTCGAATCAATGTCAAGTTGGGTA
GGTCGAGGAAAATCTAATTTTATAACTTTAACTCCTCTTGCTTCCTACAAATTATCAAAA
CAAACAATTCAAAATAATAAAAAAATTTCTCATAATAAATAAATATAAGCATATATAAAA
TATTAGTTTCATCTAATAGTTCTTACCTTATTGCCACTTAAGACATCCATAACATCATCT
TTAATCAACAATCTTTTTCTTTTATGAGATGTAGAAGTCTCCAAAAGATGAATTGTGCGA
CCCATTTGTTGTATTAAGTCATGCATTTCTATCCGGTTGGAATGTTCATCAATGGTAAGA
AGTGATAGATTCATGAGTTTTGTTGTTCCCTTTTCCAAACATAAACAACCACATGCTTCT
AACTTCGTTTTAACTTCGTTGATATCTTCTCCTACAAAGCAACAAGAAATGTAAAGGAAA
ATTTCTTTTACATCTTGTTCAAGTTCGTCATAACTTATTCGAAGAATATCTTGGATGCCC
TTGTCTAGGTAGAAGTTCTCATATTCGTCCAATATACGTTCAAACTTAGATTGATCATCA
ATAGAATTAAGGAAGGAACCTAACACTTCAAGAGCTAAGGAAAGACCTTTACAATAATGT
ACAGCACGTTTTGAAAGGTCTAAATAATCACTTGAGGGATCACTATTTCTAAATGCGTGC
CAACTAAAAAGCTCAAGACCTTCAATGGCATTCAATCCGTTAACTTCTTTGAATTTATTA
AATATTCCATGACTAGAAAGTAATGGCATGTTTCTTGTTGTCGCAATGACCATACTTCCA
GGTCCAAACCAATCATGTCCTCCTGCTAATGCTTCTAGTTGTTCTCTCGTATCAACATCA
TCAAGAATCAAAAGAATCTTTTTTGAACATAGTCGATCCCTTATAATGCTAATTCCTATA
TCAACATTGCTAACTTTGATTGAATCATCCATTAGAACCTCACGAAGTAGCTCCTTTTGG
AGTTCAACAAGACCCCGATATCGATTTGAAGCTTCTCTAACATTTGCCAAAAAGCAACAA
CCTTCAAAGTCATTAGCAATTTTATTGTATAATGCTTTGGCCAAAGTTGTCTTGCCCATA
CCTCCAATTCCATATAATCCAACCATCGTAATTTTTTCATTTGCAGACATAACGTGGAAG
AGTATATCATTAACTTGTCTGTCTATTCCAACTGGATATTTAGCTACACGCAACTGTATT
GCTCCACGATTTAATTTCTTCAAGACTTCTTGAACAATTTTTTGAATCAAATTTGCCTCG
TCTCTGCCATTTAAGAAAGAAATATACAGTAACAGTTGTTTTGAAATTCATTTATAATTC
CTATAATATTAGAAGCCAAAGAAAATGAAAGCAACATTATAAGTCAAACTAAATCAAACC
AAATAATATCCATTATATAGAAAGGAGGAGACAGGACAATATAATAACAAATTAAATATA
ATATAATAATGGAATAATTCCAATTTCACAAAATAATTCCAATGGCTTGGTATGAATAGT
TTTTAGTATTTGAATTTTTGTTTTTGAAAATTAATTAAGTACATGTGCCATTATTTTCAC
CCATAAGAATTTATGATTTGTTAATGCCTTCTTCTACTATTTTTAAAATTAAGAAAACTA
AATAGAGAAAAATAAGGTAATTAAGTTATTTATAAATATAGCAAAATTTCATTTTTTATA
AAAATGTAAATCATAGTTGAGTCTATCGCAACCTATCGCAACCTATCACATGTAAAAATT
AAAATTTTGTTATAATAAAGGTAAATATTTTCAACAATTATATATCTGTTAAAACAATTT
TAAATTTCTCATATATATGTATGTATGTATATATATCTCTCATAAAGTTAAAGTTAAAAA
TTCAAATGTTTCCTTAATAAAGTTCAACTCATGATAACTAAAAAATTGGTAGTTATATAA
CAAATGTATACAAATTTAAAAATGAAAAACTTGAAAATAAAATTGTTATGGAAGGGAACT
TAAAATCACTTTTTGTTTGGATTTTCCCTTAGTTCAGCATGCTCTCACCTTGAGATAGTC
AAAGTATATATAATAACAATAGAATATGAAGAGCAAAAGAGTTAGAAAGATATATATGAA
AAAGAAAAATACTCTTTTTGAAGAACCGTCCATCCAGATATATGAGAAACAGAAATCATG
GCCTCCCTCCATGCTTCCATCTTGTCCCACGAGAATCTAACTTCAAGTTTCCCAAATTCT
TCTCCAAATCTTCCACTTTGTTTTCCTACCTGAGATGGATCCACTTTGTAGAAAATTGGT
AAAACTACTTGTCCTCTCAATTCATTACACATAAGGATTTTCACCAATTCATTCAAACAC
CAACTGGAAGATGCATAATTTTCAGAGATTACAACAATGGAGATCTTGGATTCTTCAATA
GCTTCCAAAAGAGATGCAGAAATTTCTTCACCCCTTGAAAGCTTATTATCTATAAAAACA
TTGATTCCTCTTTGACGCAAAGCCATATTAAGATGACTGGTGAAGTTGGAACGAGTATCT
TCCCCTCGAAAACTTAAAAACACATCAAAACTGCAACTAAAACGTGAGGAAGAAGATGAT
CCACTTGATCGATTCATATTAATTAAGTAATCTGAAAGATAAATCAATTAGAACCAGAAA
GGAAAGGAACAGTAGAAGAAGGATAACTCAAATTAAGCTGGTGCATGAGTTTTTGAAACA
ATAAAATATGCTTATAAAACTACATCCAATAAACGCGTGGATCTAAATTGTTCCTTTTTT
TCTCTCATCATGTCGGTTCTTTCTTTCCAAGAACTTTCCTCTATTTTTCTTTTCTACCCC
AAGTTTTCTTCCTTTTCTATTTATCTTTTAGTTAATTTTTTATTTTATTGGTCGGTCTCT
ACAAGTTGAGAGTTGTTCGATGTTAATTAAGAAAAATTGTTTTAAGGCCATTTGGCAACA
TCATCTATCTCTTTACAAACCCACATGACTTCTTTCGTATATCCTAGGAAAATGCTCAGT
AGGTCATTCAACATAGAATTGTTGTTCTACAGCTAAGCACACTTAAATTTGAAATTCTTA
TATTCGAACCAACGAAAAGGAAAGTGCACCTTGTTGGAATATGTATAGCTTTTAATTTGT
TTAAGTCTTTCTTAACCTTACTTCCATGTTGTAATATCTGTTCATTATTTATGTGTTCCC
TTCCTAAACTTGGGGGTTACAATTTATCTATGTACTGACACATGGGATTCATGCCCAAAT
TTGTAAACAAAAGTTGTAATCCAATTGACGAGTGGAGGACTATCAATCTAATTGCACTTA
GAAATCACATTCGAATCTGAGTTATGATCACGGTTACTTTTACACTTTTAGATAAAAAAG
TAAATTCTATTTTAACACCGTGACCGTTAACATTATGGTTTGTGAAAAAAACAATGTTTT
GGCCCACCATGAAATAAATAAATGGTGAACGAAAAAACAAGTTTAAGGATAATAAAGTAA
TAAAAGACAAAAGCAAAAATGAAGTTAGAAAAAGGAAAGCAAAAGAGGTAAATTGGGCAG
AAAATTATGTTACAATTAATTGGAATGGCAATGAACAAAAAGAAAAATGAGTTGGCAAAT
TTAATTTAATTCTCTCACTACATATTATATAGGTATTTAATTTAAACTTAATCTATCACA
TTCAATTAATTAATTAATTTCAGTTCTTTCATATAATCAAATTACTAATTTAATCTTTAG
TTTTCTTTTTCTTTATATTTAGAATAAACGGTCACTATGACTCTTTATTTATTTATTTTC
TTTTTTGAAAAGACGACATAGTGAAAAATAGAACTATAGGGAATGCTCAAAAGGGATCCC
AAGAGCTCTAACAAGACACCGAAATTTATTGATTTAGAAGTGATACATTGTATAAGCAAA
GCGGAAGGAAAGCCCAAAGGAAGCTCTTAGTCGTTGAGAAAGCATTAAAATTTAGAGCTA
TAGTACTAAATTTGTAATCTTGGAAGAAATGGTGTTTCCTACACCATAAACCTAGATAGT
TACACGAGTCTTCCCACAAATTTAATATATTGTTACAAGAGTCTTCCTACAAATTTAGTA
TACTATTTTGTTTATTTAAGAAGATAAAGTGCCTCTAAAATTGGAACCAAACGTCTCCAT
TCTTCATGAACTTGATCGTCTCCATTAATTCTTCATGGACTCGATGGATATAATCTAGAA
GTTTGTTATGTAATTAATATGATGTTAAATTCTATATTTAATTTGCTATCCTATTTAATC
TCCCTTTATCTAATACAATTTAATTTTATATATTTCCCAATGACATCTGTTTCATGTTAG
ACAATAAATTAAAATGTGTGTTCATTTAGAAATATAATTGAATAGTACAATCATATAGAA
ATGAGATGCCTATCGAATGTAAATTAGAGGTCGTCAGTCATGAGAAAAAGAATTAAGCTT
TCTTCTATGTCTATATATCCTTGCTTCCATTGGAATCACTTGCGTTGAGGAGGGAGAAAA
AATTGCATAGAGAGAGAGAGAACTCTGACTGGGATAGAAAACAACTTTATTTTTAACTTT
TTCCTTTTCTTTTTAAAAAGTTGTGTCTTCCAAATTCTAAATTTATTTCTTTGAGTTTTC
TTGTCTAATAAACATGAAAATGAGAAGTAGTGGAGGCAAAACTTTATTCCTTACATCTTC
GTTTTCACATTTCCAACGACTCAATTCTTTCCACACATGACATGAAATTAAACCTATGAA
TTATTTTCTTATTTAACTGAGGTAGGATTTTAATCGCATTATTTTCAACATAACTTTATT
TAAACATATGAAACTAAACATGAAGTTAACATGTCACAACTTTCTGCAACTTTAGAGTTC
TTTCTGATGTCTTTAATTCAAACTTCATATAAATATCTTCTAGACATCAGTGTCTATTGG
CCAAAATATAGACTTTTTCATCAAACAAATAAATGTATCTACGGTAATATGTAACATCTC
ATTGAATATCAATCTCTAAATTTTTAAGATTGAAAAATACAGATTCGTTCTTTCACTAAA
AGACTGTTGCTAACGAATCATGTGTGAAAGAAATCTTGTAAAGAGTACGAAAAAGTGTGT
GTGTAAGAGAGAAATTTGGTGTCAATTTGGAGTACCCAATCTGTAATTCTTTTAAGATAA
TAAAGTGAAAGAATACTGTTTGGGATGTACTATGATCATTATTAACCACTACTTTTCTCC
CATCCTCTTTCCCACCTATTGCTCTTTGCTTTTGGTTTTTTCAAAAAAGGAATCATCATC
CATCGTTATTGCTCTCTCACAATGGCAAATATTGACACGAAAGTTCGATATCTTGAGTTT
TGATCAGCACTTATCTTCAAACTGTGACAATGTCTTCCCGTGGATGTAAGCATCTTCTTG
GCCAAACCACGTAAAATTTCTTGTGTTTCTTCTTCTTCGTCTCTTTATCATCCAATGCAA
GATCAAGATTCTCCATTAAAAGCCTCATAGTGCTTAAATGAATTTGGGTTGGATTAGGAA
GATTTTTTTGGATCAACCGAATGTATGAGTTTGTCAAATTGACAACTCAAATAATACCTA
ATAAAATCTTCAACCCAACCCTCAAAATTCGGGTTGGGTTTGGTTAGTAGGTTATTTATT
TTCATTTGTTTAAAGTATATTATTTATTAACTTAAAATGCTTAAATTTGTCTATAACACA
TTTTAATAACTAAAATTTTATTAAATTCAAATGAAGCTCAAATGTTAAATATTAAAATTC
TATTACAAACTTAAAAAATTCTTCATAATGATAGGTATGAATTATAATATTTACAAGTTT
TAATATATATTTTAATAATATTAGAAATTCAAGTTGGGTTTGGTCAATTTTTTTTTTTTT
GTGTTGGATAAAAAAAAAAAAAAACTCATCAATTTCTCTCTCTCTTCTTATGCTTTGACA
TCAGTTCTTGGAAAAAAATAATTCTCTTTCTTTGTAAAAGTTATTTTGAGACTTGTGAGA
AGGTAAGAAAATTACATTTTTACTCTTTAGTTTTCTTTCTCCTTTAGACTCCTTTGCAAG
TTGTCAAATTTCTCTTTATTCATTGTATTTTCTTTTGTTTTTGTGCATGTTCATCCATAG
AGAATGGGAGAAAGAAAATAGGGTTTCAAAGGGGTTTCTTGATGGAAGATGAAGGGATGA
GAAAAGTGAACAAGATGGTGTTTATAGTGGTTCAGCTCATAGCCTACATCCACTCTTCAA
AGGTAAGAATCCTTTTATTCAACATTCTTTTTTACAAGTAGACTTGATGCCATGAAATTG
TTTTTGACAATTGAATTTTATGTACTACATTGAATACTGTATTTATGGAAATAGTAATAG
TTTATTTGTAGATGGAATTACAAAGCCATAGTTATTGAGGATTAGAAACCAAATTGTAGT
ATCTTGTTACCTTTTTCTATAAAAAATGTTTTATGAACAATCAGCTTTCATTGAGACAAG
TATAATAGGTGGCCACATAAAACTATGGCATAAAAATTACCAAAGAGCCTAAAAAATTAT
GATAGTTTTACAGTAGATTTTTTCATTTTGTCCATTTTGTTACTGAGAAAATAATATACA
ATAAAATGAGTATGGATAGTTTTGAATGAGTAAAGATTTATTGATGTTATTATCATCAGG
AAGCTGAATATAAAGGAAATACTGATTATCCATTAGTTTCTTTCCACCAATAAATCTTCA
TTAACCATTAATCTATTTCACCAATAATGAAAGCCTAACATATTAATTAACCATTAGTTT
CATTCTACCAATGAAATTAATGGTCAATTAATATTTCCTTTCTATCCTTCCAAATTTTAC
AATGAATTCCTTTCTTATGAAAAAAACATAATGGTATATGAGAGTGTATAAAAAAGATAT
TGTTAGTTTCTAAAAAAAGAGTAAAAAAATTACCAACACTAACTTCTGGCTGAACAAAAA
ATTTAGAAGGATATCGTAATAATTCAAATTGTTACAACTCAAACCTTTATATTTCTTATG
AAGAATGAGGTAAGTGAATACTAGTTTCCTAGTTATTATAAGAGGGGTAGATGCTTTAAG
CCTCATTGTATTTTGGCCCAAAGGAAGCCTATGCGTTGAGGCTAAAACTTAGAATTCTCG
TCAATCTTTTTTACTCGATGTATAGTTAACATTCTTTAATATTATAATTTTTCTTATTTC
TAGTGAGTTTAAGGAAACTTGATGAACAGCCTTAGTGGTTGAAGGGAAGCAAGCTTCGAG
ACTATCAGCTTGAGGGTTTGAATTTTCTTGTTAAAAGGTATATTTGTTATTTATTTATTA
TTTCTAGTGAAATTTGAGGAAACTTGATGAACAGTCTGGGTTTGTTTACATTCCATATTT
TTTGCTTCTTTAATTTGTCATTTAAGTGATGTTGTTAATACAAAGTAGTCAATCAGAAGA
AACAACATGAAGGGCATGTGTGTAGTATATGTGGGGTAAACGAAAGTTAATGATTTTGGT
TGTTAATTCCTCCCTTTTCAGGAGACCTTTTCTTTCTTCTATGAGTCCTCACAGGCTATA
GAACTGCTTACTACTATGCTTGACATGTTTGTTTGCTACTGCTTAAATGGTTTATTTTGA
TATTGCTTGTAGAATGATTGAAGTCATCAGATTGAAAGCTAAGCGATTGTGTCAGGTGAT
CGTTGAAGGTTGAAGACTGAGAAGGCATTTAGGATTTCTTATTTAAGTCTTATATTAGGA
TATTGTTTCATGTACTATTGTAGAATGTATATATAAACACAATATTAAATTTTCATTTTG
TGTATACAAATCTAAAAGATAAATATTATAGTTTCTAAAATAATATTAATTTTATTAATT
TGTTGGAGCGAGAAAAAATTATTTATCTATATTGATTCAATGTTGGTTTATAAAAAATGG
ACAATAATACAACAATTAAATAAATATAAATTTATAAAAATGGATAAAAACAAGCCTTTA
ATGTCGGTTTTAAACTGACATTATTGGCCTCTTTAATGTCGGTTTTAAAACGACATCATA
GCCCAATCGCCATTAAAGGGCTTCAATAACACTATCAAAGATGTCGGTTTAAAACTGACA
TTAAAGCCCAACCGACATTAAAGAGCTTCAATAACACTATCAAAGATGTCGGTTGAAAAC
TGACATTAAAGGTCTTTAATGTCGTTTTTAAACCGACATTAAAGCCCAACCGACATTAAA
GGCCTTTAATAACGCTTGCAAAGATGTCGGTTGCCAAGTGACATTAAAGCCTTTTAATGT
CGGTTTTAAACCGACATAAAAGGTCAGATTTTTTGTAGTGATAGATTCAAGATAAAAATG
AACTTATTTTCATACTACAACTCCTTGTATTTATTCTGTAAATTTTCTTCTCAAGGTTAC
TAGACTTTTAATTTGTTATTTTGTTGAAGATAACTTCCTGTTCTAACAAAATTAGTTTGT
AATTGATTTGATTCTTTTTTTTAACAGCTTAGAAAAGAAGTTGAAGCCCTCTTGCAGAAG
ATAGTTCAACAAATCTCAACACTATTGAATCTCTGAGTACGCTTGTTACCTTGAACCTTC
AAAAATGTTCTAACCTTGAAAAGCTTCCAAGCTACATTTTATGGGAGGCTCTTGAAGATT
TAGATCTTTCTCACTGCAAAAAGCTTGAGAAAATTCCTGATATCTCTTCCGCATTAAACC
TTAGAAGCTTGTCTGTTTAACAATGCACAAATTTAAGAATGATTCATGATTCTATTGGAT
CTCTGAGTAAGCTTTATGATTTTAACGCTGCAGAATGCTCTAATCTTGAAATGCTTCCAA
GCTACCTCAAGTTAAAGTCCCTTGAATATTTAATACTCTCTGGTTGCTGTAAGCTCGAAA
CGTTTCCAGAAATTGATGAAAACATGAAATCCTTACACATATTGCGTTTGGATTCTACTG
CCATAAGGGAGCTACCTCCATCAATTGGATACCTTACTCATCTTTATGAATTAGATCTTA
AAGGTTGCACAAACCTCATCTCCCTTCCTTGTACAACTCATTTGTTAAAGAGTCTTGGCG
AGCTTCATCTTTCTGGGTCTTCTAGGTTTTAAATGTTTTCCTACATATGGGACCCAACCA
TCAACCCAGTATGCTCTTCTTCAAAAATTATGGAAACTTCATCAACTTCCAAGTTTTTCC
ATTCACGAGTTCCAAAAGAAAGCTTATGTTTCAAACAATTCACGTTGTTGGATCTTGAAG
GTTGCAATATATCAAATGTTGATTTTTTAGAAATTTTATGTAATGTAGCATCTTCCTTAT
CTAGTATACGCTTGTCGGAAAACAACTTCTCTAGTCTACCTTCATGTCTCCATAAGTTTA
TGTCCTTGCGGAATCTCGAATTAAGGTATTGTAAGTTTCTTCAAGAAATTCCAAACCTCC
CTTTGCGTATACAAAGAGTAGATGCCACTGGTTGCGTATCTTTGAGTAGAAGTCCAGACA
ACATTGTGGACATATATCAATCGAGCAGGTTCATCTCCTACCAATTCATTTGCCTTGTTC
ATATCAAGTTCTTGTCATTTATACTAACATTCCATGCATAATAATTCTTATGCCATAGAA
GAAATTTCAATGGATTAGGAATCCTATAGATGGCATAAGGGAGTTCGTTCTAATGAATAA
TGAGATTCCATAATGGTTGAGCTATCAGACTGCATCAAATTCAATAAGGGTTAGCTTTCA
ACACAATCGCAATACAAAAATAACTTTGGCTACATCTGTTACTTTCCGAGTGGATGGAGA
TTCAGATCAAGGAATGGCCTTAGTTTCATGTAACATACTCATCGGCTGTAGACTCGACCG
TCGTTATATGAGAAAATTTCCAAAATCAGCATCAGAATATACATGGTTAGTAGAAACTTC
TGAAACATATCGTGGGAGCTCCTTGGAAATGAATGATTGGAATGATGTTATAGTCTGGTT
TGAGGCTGTGAAATGTGCTGAGGTCGTAACTATAAGAAGGTGTGGTGTCTATTTCACTGA
AAAGGTCTCTGGGATGCAAAATGATGTCAAGGAGCCAAGGCAATTTACACATATTTTAAT
CAACCGGAAAAATTGCGCCCGAGATGGTGAGTGAGATTACTAATTGTTTTAACAAAGGCT
TGATTAGTTGTCCTGTTCTAGAAAGTTTTGAAACACCACTATTTTGTCTATTTGAAAAAT
ATGATTCATCTAAACACATCTTTCTCTAAAAGAAGGTTTATCTAAAATCATTCTCAATAG
TACATCCGATCCATAACTGTTTCTTCGAAAAATGTAAGGTTCTTAATTATCTTACCCATA
AACCATTCAAACACAGCATTTGTTTATTTTCAAAATCAATTCCTATTATTTGATTTGGTT
TTAATTTGTTGCTGTTGTTGATATTGTTATTTGTGTGTTAAGTTTTGTTGCCATTATTTT
GGTTTTAATAAGTTGAATATTATTTTTAGAGTACATTATGCTCGTTTTCATATTTGTGTT
TCTTGTGTTATGATGTTCATAAAGGTACAGGGATGTGGTCAAATCCTTAGCTCAAGAATT
CCCTGCCAAATCATATTGCAAATATGGTCTGTTGCGTGCAATCAATTTTTTAATTCATAC
TAATTCCAAAATGCAAGTATACTCACATGCATATAGTAATCGTTTTACACCGAAACGTGG
CATGGAAGGCCTGGAAGAGGTAACACTCTCCAAATCTAAATGGGACAAATTTGTAAAAGA
TCATAATTTCTAGTGGATTGGTTCGCGGATATATAGATGGAGATCAACTTTCTCTGGTCA
CACACGATAGACAATTCTTCCAAGAATATTTTATAAGTTTTGGCCCACCAGCGCTACTAT
CATTTTTTTTTAAAAGGAAACAGCTAGATAGGACTTAAGAGTGAACCTAAGACCGCTCTA
GACACACAAATTTATTAATGAGGGGCTAGAGAAAAGCCCAAGAGCTAATTACAGAAGTTG
CTAAGGTTTAAAGCAATTGTAGCAGCCGAATAATTTTTAAAATAGGAGTCCCTACTGCAC
CAATTACCTATAAGAATTTTACAATCCTCCCACATATTGGCAGTTGTTTTATAAGAGCTA
GAGATTCCAAAAATTCTAAGATTCCTTTCACACCAAATTTCCCAAAATAATGCTATAATT
CCACAAAAAACGACCTTGTGTTTCGGGATGGAATCCTCCTGAAGTTTTGGCACACCAGCG
CTACTATCATTGAAACCCATATTTTTTGGCGTGGGTATAGCCTGTGAGTTAGAGCATCCA
TTTAGAGGTCGGGTCATATTATCAGGGTTGATGATCGATAAAAAAAGAAGAAAAAGATAG
TAGAGAAGCTAAGAGGCTTAATGGAAGGACATATCCAAATTCGTCCATCATAGATCATGA
ATGAATTCATCTACTATCCATCGATTATTTTCATCTTTTTTCAATTACATATTCAGATTT
ATGGAAGAGCAATTGTTTTGTTAGTGTGATGTATGCTCACTTCTTTTCTTCATAATGCCA
CTGACATTCAAAGAAAGATAAATCTCATTCGAAGATGAAGTAAAGAGAGAATTTTATATA
TACTTCTTGCCTGTAGTACATATTCATGATTTTTATATTTAAAATGGGATGTGGAATTCA
AAAATGCTGATGATCGAAAGCACTTATTTTCCTATATAGAAGTTCTTTGAGTAGAGAATA
TGTGCAATGCAATATCAACTGTTATACAATAATTTAAATTAACCATAACAATGTTTTCAA
AAAAAAAAAAAAAACAAGCAAATTAAATTTTGAAAGGAAAAAAATGTGTCGTTTTTCATA
AATCTCTTTTTTTTTTTTTTTTTAAGAATTTGACTAAGAATATTTCAACTTTGTTTCTTT
AGTAAAATAATTGGGGGACACAAGCCATAGACTGAAAATAAGATTGTTATGAAATGGGGC
TAAAATTATATTGATGAAATTTTTTGTCACACAAGTTATTCTTGTATTCTAGGATGATGA
GGAAGGAAGTTGATTTTTGTTACATGGAGTTCGTACTAGTCATGAATTGAGATATTCCAA
AAGAGTAGTCACAATGAAAGTAGGGAAACAGAAAGCTTAAGCTCCTAGAAGAAGGTAACG
GACATCCAACAATATCCTAAAATGATTTTCCTGCTCTTGTTGACATCAAAGTGAGTTTCA
ATGCCCAATACGCCAAAGTGTTTTTAATGACTTTTTCCATGTGTGTTAGGATTGCAAAAT
GTTGAAGATGTTCATCTGAGTTATTGGCGGTTATTGGAGGAAACTCTTGACTTCTCTGCA
GCATAAAACCTTGAGAAATTATATCTTAGAAGTTGCAAATGTTTGAAAATGATTCATGGG
TCTGTTGCTTTCTATCTCAATAAGCTTGTTACCTTGGACTTCGAAGGTTGTAAAAGTCTA
GAAAAGCTTCCAAGTAGCTTTCTCATTTTAAAAGTGGATGCATGAAGCATAAAGAAACTT
GAGACTTATTGACATCAAAAAACCTTAAGGAACTACATCTTAGAGAATGCTATCATATAA
GAATAATTCATGGCTCTGCATGTTGAGAATGCTATCATATAAGAATAATTCATGACTCTG
TTGGGCGATTTCTTGATCAATTTGTTATCCTAGACCTTGAAAGGCTTCCAAGTCACATCA
GCAAGTCAGAGTTTATTGAAGTTTTGCATCATGATTCATGCCAAAAGATCATGGAAAAAA
AAAATTCACAACTATTTTGAAAAATTTTCTAGCTACCTCAAGTTCGACTCTCTTAAAGTT
TTGAATTAAGGGAATTAGTGACTTTTCAATTGCATTAAACCTTGAGATATTTGATCTTAG
GGGCTGCTTCTCTTTCCGAACAATTCACAAGTTGTTGGCTGTTATTAGAGGAAACTCCTA
ACTTCTCTACAGCATTAAACCTTGAAAAATTATATCTTAGAAGCTGCAAACAACATTTGA
AAATGATTTATGGATCTGTTGTTTCTCTCAGTAAGCTTGTTACCTTGGATCTCGAAGGTT
GTGAAAATCTATCAAATATATAGCAAAGTTTATCAGCGATAGATTTTTATCGTTGATAAA
CTCTTATGGTTTATCGGATAGACGAATATTTGCAAGATAGTCTATTAGTAATAATAGATT
TGGACATATTTTGCTATATTTGTAATTTTTTTAAGATGTTGTTGTATATTTAATTATTTT
TAATCTAATTGCTATATTTGCAACTATCCTTTTTGAAAAATTAAGCATAGATAAACATTA
TGTTTCTTTCCTCATCAATTTCTACCATTTGTTATCTACTTTTATTTCAATTATTTTTTA
AAAAAATTTAGGTGATGGTTTGAAAATTGAACTTAGAAAAATAGTTTTCAAAATCTTTTT
TTCTTAGCATTCGATTATTTGTTCAAAAGTGCTTCTATATCAAACTTCAAAACCATAATG
GGAAAAAAAAAATTAAGAGAAAACAAATATAAATTGAAAAAAAACAAATATATATAAACT
CAAATATCAAATCCTGTTTTCATTTCATTAACAATGCTGTCTTGAGATAACATTATAATT
ATAAAAACAAAAACTAGAATTGCAAAAGAGTAATTAGAGCCTCTCTTCATGTTTGTATAT
TCTAACTTCAACTTTGGCAATTTCTTCTCCAAATTATTCTTCCATGATCACGTGAACACC
ACACATTTTTATGCTGCTTACTTCGTAGTAATATTTCCATTTTTCTGGAGTAATTACCTC
AAATAACACTGTAATTTTATCCAAAATACCTCTTGAGGAATTAATCCTAAAACGTGGTTG
ATTTAGATCATCACCATATGGGTTGAAATGTACACAGGGATCAAGCACTTGCATCCATAG
ATACTCACCTCGTGATCTATCATCCATCCAAAAGCTTTTCCTTACTTCAAAATCGTTGAT
AAACACTCTATAGGCAAGGTGAAAGGGGTAGGCAGTAACTTGAATTTTGACACAAGGAGC
AATAAAAGCCTTCCGTTTCCAACTTAGATAATCAATTACCGGAAAAAGAAACGTTATTGA
ATTGTTCGTACTCTTATATTTGCACCAATCTGGAATATCACAATTCATTAATACGAGGTT
TTTGAATACTCCATGTTTTGTATATTCCACTTCCTGCACGATGAGAGTAAATAGCTAAAA
GTTATATATTAATTAACAAAGCATGTAAACTTAATCCTTATATAAAGGAAATACATGAGA
GATGAGGTCATGAAAAAGAAATGATACGCACCTCATAAAACTTACAAGATATGAAATCAG
GTATGTTGTCAGGAAATCTGGCCAATGATACGCACCCTGAAGCATTCATAGTAACTGCTC
CTTCTGGAATCTTTGGAATTTCTTCAAGCAACTTACAATCACTTGTATAAAGATATTTCA
AGCATTTAAAATTAATAATACATGAGGGTAGTCTACAAAAGTTGTTTTTAGATAAGTCCA
ACTCTTTCAATAAAGGGGCAACATGAACCATTGTTTCCAAGAAATCCAAATTTGTTATCT
TACAATCGAAAAGCTTTATTGATGTTAGGTAGGGAAATAAGGAAGGTGAAGAATGATCAT
TTAAGGAAGGAAAGATTGAAAGATCAGAACTAAAGATACCTAAATAAGTAAGATTACTTA
AACGATAAATTGTACTTGGAAGAGTTTTGAGCTCCATGCAATTTTTGATCAACAATTCTC
TTAGGCTAGTAAGATATCCAATTGTTGGAGATAGCTGATTAATCACAGTACTATCATCAA
TCAACAATACTTCTAGGCTATCCATTTCTTCACTAAATTGAGGACACCATTCATCTATTC
TACATCTGTACGAAAACAAAGTTTTAAGGGATTTCAACTTGAGGTACGTTGGAAATTGCT
CAAAGCCCTTAATATTGCTAGAAAGATAAAACTCGACAAGCTTACTAAGAGATCCAACTG
ATTCATGAACCTTTACTAAATTTGCACACCCTCCAATATCCAATTTTTTTAGGTTTATTG
CAGCAGTTAAATCAGGAATTTCCTCCAAAAACGTGGAAAAACTAAGATCAATTTCCTTCA
ACCATTCAGCACACTGCAATTAATATAAAAAGAAAATATAATTAAATTTCAAACAAATAA
GCCGACATTGAAATTAAATTAATATAACTCAAATATTATTGACTGAAAATAATACCATGA
ATGCTTTCCCGAAATGTTTGATGGAGCTATACGGCAATTTGAATTGGATAAGGTTATCCA
TTGTGTAGGTTGAAGGCAAAGATGAAAAAGGAAAATGAGGCCAATTAATCCACCTTAAGC
TATTAGGTACATACTCCAGATCAATACTTTTTGAAGATGTAGCATTCTCAACTTCCAGTA
CTACCAAATTTTTCACTTTTTCAAAAGCTCTTGAATCAATGTCCAACTCTGTAGGTTGAG
GAAAATCTATTTTTATGACTTTAACTGCTCTTGCTTCCTACAATAGGTTACAAAGCAAAC
ATTTCAAGTCATTTTAATTTCAAAATAATAAAAGTTGTTCTCATAATAAATAATTAAGCA
TATGCGAAGTTTGCATGATAGTTCTTACCTTATTGCCATTTAAGACATCCATAGCATCAT
CTTTAATCAACAATCTTTTTCTTTTGTGAGATTTAGAAGTCTTTGAAAGATGAATTGTGC
GACCCATTTGTTGTATTAAATCATGCATTTCAATCCAGTTGGATCCAACAATGGTAAGAA
GTGATAGATTGATAAGTTTTGTTGTTCCCTTTTCCAAACATAAACAACCACATGCTTTTA
ACTTTATTTTAACTTCATTGATATCTTTGCCTACAAAGCAACAAGAAATATAAAGAAAAA
TTTCTTTCACTTCGTCTTCAAGTCCATCATAACTTATTCGAAGAGGATCTTGGATGCCCT
TGTCAAGATAATGATTTTCATATTCATCCAATATAAGTTTAAACTTGGATTGTTCGATAG
AGTAAAGGAAGGAACCTACAACTTCAAGAGCCAAGGGAAGACCATCACAATAACGTACGG
CACGTTTTGAAAGGTATAAATAATCACTTGATGGACAACTCATCTTAAAAGCATGCCAGC
TAAAAAGCTCGAGGGCTTCATCATCCTTCAATCCCTGAACACTTTGAAATATATTAAATT
CATGAATAGCAAGTAAATGTTTGTCTCTTGATGTCGCAATGACCATACTTCCAGGTCCAA
ACCAATCATGTCTTCCCGCTAATGCTTCTAGTTGTTCTCTCGTATCAACATCATCAAGAA
TTAAAAGAATCTTTTTTGAGCATAGTCGATTCCTTATGATGTTAATACCTATATCAAGAT
TGCTAACATTGATCGAATTATCCATTAGAATCTCACAAAGTAGCTTCTTTTGGAGTTGAA
CAAGGCCCTCATATTGATTCGAAGCTTCTCTAATTTTTGCCAAAAAGCAACAACCTTCAA
AGTCATCAACGATCCTATTGTACAATGCTTTGGCCAAAGTTGTCTTGCCGATACCTCCAA
TTCCATATAATCCAACCATAGTAATTTTTTCATCTGCAGACATAACTTGGAAAAGTATAT
TATTAACTTGTCTATCTATTCCAACCGGATATTTAGGTAAACGCAACTGCAGTATTCCAC
GATTTAATTTCTTCGAGACTTCTTGAACAATTTGTTGAATCAAATTGGCCTCATCACTGC
CATTTTAAGAAAGAAACATACACTAAAAGTTGTTTCCAAACTCACTTATAATTCCTATAT
TATTAGAAGCGTGATAAAATGAGCAACATAATAAAGTAAAACTAAATCTTAACCAAGTAA
TATCCATTATAGAAAGGAGGAGATAGGACAATATAATAACAAATTAGATAATATAATGGA
ATAATTCCAATTTTTACAAAAAACTAATTCTAATGGCTTGGTATAAATAATTTTTGTTTT
TGAGAATTAAGAACATGTGCCATTATTTTCGCCCATAAGATTTTATGATTTGTTAATGCC
TTCTTCTACTATTTTTAAAAATTAAGTCAACTAAATCATGAAACCTATATATATAATTGT
AAAAAGTAAAATTTTGCTATAATGTAAAGATCTTTAACAATTATATCATTTAAAACAATT
TGAAATTTCATACATATATATATATAATTTTCAAATCTTGTTTTTTTTTGTAAAGTTAAA
GTTTTTCTTAATAAAGTTCAAACTCATTATTAAAAATTGGCAGTGATATAAATTTTAAAA
AATGTAAAACTAAAAAATAAAATTGTTATCCAACGGAACTTAAAATGTCACATTTTCTTT
GCATGAGCATGCTCTCACCTTGAGATAGTCAAAGTATAAATAATAACAATAGAATATGAA
AGAGCAAAAGAGTTTAGAAAGATATATATGAAAAAGAAAAATACTCATTTTGAAGAACCG
GCCATCCAGACATATGAGAAACAGAAATCATTGCCTCCCTCCATGCTTCCATCTTGTCCG
ATGAGAATCTCACTTCGAGTTTCCCAAATTCTTCTCCAAATCTTCCACTTTGTTTTCTTA
CTTGAGATGGATCCACTCTGTAGAAAATTGGTAAAACAAGTTGTTCTCCTGATCTCAATT
TGTTACACATAATGATTTTCTCTAGTTCATTCAAACACCAACTTGAAGATGCATAATTTT
CAGAGATTATAACGATCGAGATCTTGGATTCTTCAATAGCTTCCAAAAGAGATGCAGAAA
TTTCTTCACCCCTTGAAAGCTTATCATCTATAAAAACATTGATTCCTCTTTGACGCAAAG
CCATATTAAGATGACTGGTGAAGTTGGAACGAGTATCTTCCCCTCGAAAACTTAAAAATA
CATCAAAACTACATCTAAAACGTGAGGAAGAAGATGATCCACTTGATCGATTCATATTAT
TTAAGTAATTTGAAAGATGAATCAAAGAACCAGAAAGGAAAGGGAAAGTAGAAAGGATAA
GTCAAAGCTGGTGCTTGAGTTTTCGAAACAATAAAATATGCTTATAAGACTACATCCGAT
AAATGTGTGGATTATTCGTTTTTTTCTCTCATCATATCGGTTGTTTCTTTCCAAAAACTT
TCCTCTGTTTTTCTTTTTTACTTTTGTTAAAAGGAAAATTAGGATTTATTCTTCATTATT
ATTTTTCTTTTTAATATTTTTCTGTTTATATAAATTTTACTTTAGCGGCTTTTTAGAGTT
TTATATATTTACTGTGTAAAACATTATGTTTTATCTTATTGAAATTTAGTTGATGTTGCC
ACCACTAGCTGACGTCTGCCTCCGTCAATGACTAATCATAGTTCAAAATCCTTCATAGGA
ATAGCCTTCTAATAAAGAGATTTTTTTAAAAAAATATTAAATAAAACCATTTTTTCTTGT
AATCAAATTTTAGACTCCCAAATATGTGATCTCTCACCTCAAAAATTCTAGAAAATCGGA
CTCCTAAATTTCCTAGATTTCGTCGAATTTCGTTTAGGGAAAACGGTATAAGTTATTAGG
AAAGATCAATTATGAAATCATAGATTAAATTTTGAACGTTTGAAAAATATAAAAAAAAAA
ATGTAACTTCATAGATTAAATTTTGAACGTTTGAAAAATATAAAAGAAAAAAATTCTAAA
TGATTAAAAAGAATAGTTTTGTAAAATATTTTAAAATTTGGATAATTTTAAGTTAGAAAG
ATTTTAAAACTGAGATGAAAATTTTAAATAGGAAACAAAATGAGGCTTAGAAAGTATAAA
TAAACAAGAGTAAAGAAGCGTCATAATAAATTATGCAAACATAAGATAACATATATTGAG
ATTTTAATAAAAACATATTGAAGATCGATCTCGGACTTCCAAAGAATCGATTTTCTCACC
TAAAGAATTTTAAGAAATTGGACTCCCAAATTTCATAGATTCCATCGTTGGATTTTTTTA
AAAGAAAACATAATTTAAAATGTTAACAAACTTAAAAATGATTAGTAATGACATACTCAA
TTGACCACTAAAGAGGAGAAAAACAAAATATTAAATAACATGTAAAATACAAGAACATAT
TAAAGAAGCAATAATCAAGATGAGAAAATACTAATGAAGCAATAATAAATGCTATAAAAA
GAGAAAAATAATGAAATAAATAAAAAATGCTAATTATATATAAAAAATTGTAAAGAAACA
ATATATAAAAAATAAAGTTTAAGAATAAATTAATAAAGGAAAGACATAATAATAAATAAA
AAATAGATAACAACAAGGTATGAAGAAATATTTAATAAATATAAAAAAACTATAAAAGAT
AAGCTCACATGATAATAAATAAATAATTATAAGAGAAATAAAAGTAGAGAGATAAGAACA
ATAATAATAAGCAAATATTTTAGTCTTTCTTTTTCTTTTTCTTTTTCTTTTTCTTTTTTT
TTCTTTTTTCTTTTTCTTTTTGATTTTTTTTATGAAAAATTGAAGAAAGATAAATAAAAT
AATTAAAATAGTAAGAATAGTTAAAAATAAAGAAATTGGAAGGAAAATAAACAAAATAAT
AAGAAAAAGAAGAGGAAAAAGAAAAGAAAGAAAAGTTGAAATCTCAACACACTAAATTCA
TTTGTTATTGAGATGTGGATCATTGGGACCAAAACCCTACCATACAATTCGGACTAAGTT
AAAGTTTTTTTTTGTGTGTGTTGGATTCTTGGCATTGTAGGGAGAAAGATGAAGATTTAG
GGGTTGTTAGAAGAGAAGATAAAATGGATGTTTTATATATTTTTTTTTTCTTTAAGAAGG
TATGAAGGTTAAAAGAAGTAAGAGTATGGAAGTTAGAGATTTAGATGAAGAATAGAGGAT
GTGAAGGGAGTAAAAATTTCTAGTTTTTTTTTTTTTTTTTGTGGCGTTTTCTCTATATTG
TGTTTTGGATGAAGAAGAGGAATATTTATAGCCAAAATCATTTCTTCAAATGGCTAAAAA
TTCAAAATGGTGGGATTTTTTTGAATTTGAAATAATGTCATCTTTGGCTTACATCTCAAA
ATGGAGCCTTTCTTAACAAAACCAATTTAAAAAAGATATCATATTTGGTATTTCTCCACT
TACCTTAGTTACCCTAACTAAATGGTTTAGTTACTTTAACCAAATTTCCTACAAAACTTA
AAAAGTAGTTAAATAACATTTTTTTTAGAAAAAGGTAGTTAATCACAAAATTAAAAATAA
ACCAAATTATGGCAAAAATTAATCTAACAATTAAATTGATTTTAAATAATATCGGACAAA
TTTAGGTGGCTACATTAACTATTTAGAAAATTTGTCTCTAATGTTATAATTTTTTTTTTA
TTTTTTTCAAACTATCAAAATTTAATCTATGATTTCATAAGAAGGAAATCAATCTTTTCT
AATGACTTATACAATTTTCCTTAAACAAAATCCTACGATGGAATCTATGAAATTTGGGAG
GAATTTGTGAAATTGAGGAGTCTGATTTTCAAGAATTCTTTAGGTGAAAAATCACATCTT
TGGGTGTCCAAGATTTGATTCCGATAAAAAATGATTTTAATTAATATTTTAAAAAATATT
TCTTTATTAGAAACAATTCATATTACGGATTTTGAGAAATTGTACTAATTTCTCACTTTC
TTAAGGTGAGAAATTTTCCTTCAATATAGTCTAATTCATGGAATATAATGTTCTCCACTT
ATTTTATGAGATCATTGCTCTAGATATTGGAGTAATAAAAGGTAAAATAAGACAATAATT
TTAAAATAAATTAAATACTATTTTCAATTCAAGATTTGAAATTTGGCCACCGTTTTCTAA
ACGAGTGTTATAGAATGCTAACACGTTCCTCATACACAAATGACTTATGGACTCGTCCTT
AGTTTCACAGACCATTTTTTTAATGATTTTATTTAAAAACGGTTTACTTTATTTTGATAT
TCAATCACACCGTAAAAAAAGATTGGTGACGATTCTTTTTTTATTTTGTTTCAAAATTAA
CCCATTTTGATCGGGTTGCCGGTCGCTCCGCATCATCTCAGACACGTGACGACAATAGTT
TTTAGTTATTGTATTTGGATTATAATAGTTTGTTGTAGATTATTTTAGTTTGGGTTAAAT
TAGTATACTTGTGGTTTATATTTTTACGATAAATATTTTTTCAATCTTTTGACAAAAGTT
TAAAATCTTAAATCCAAATATTTGGTATTTCAAGTGTGCATATCAAGTGCCCAAGTGTGT
ACGTATCAAATGTATATCACAGGAATCAAGTGTGTCTATCAAGTATATCTATTAGAAGAA
TATAAGTGTCCTAAAATAAAACAAAACCTAAAGGACAGGAAAACCAACGTAGTTAAAAAG
TGGGATAGTTGCAAATATAACAATTAGATTCAAAGTATTAGCATTTATAACAATATTCTG
AAAAGTCACAAATATAGCAAAATTTATCAAAGTCTATCAAATCATATTGCATTGATAGAC
TATTCGTCTATATCACAATAGAGTTTATCAACTTTGTTATATTTACAACATTTTTAAAAT
GTTATTATACACTTCATTGTATACTATAATTTTCCAAAAATTATTTATATTAAAGTACAA
ACCTTTTCTTTTTAGAATCAATGAGCAAATTATTGTAATATTTTATGGGGTTAAGATACT
TGATAGAATTGACAAAATTTTAGTTAATTAATTAATTAAATTAAATTTCTTGATTAAAAG
ATAATTTACATAAATCTAATAAAATCTAAAAATGTTTAAGGCTCATGTAACAAAAAAAAA
TAAAAAATAATAATAAAAGAGCTCATAAGTCATCAATGTATTTCTATAAATTTCATATTT
GCCACCATTGATCGTCACTTTTCATTCTTTTTCTATTTTGCGATTTATTCATCTTCTTTG
ATCTTCTCTTCCAAATTTTCTTTCTTCTATTGTTTACATCTCATATTTTATCTTTATCAT
TTTCGACAAGATTCTTTGAAGTTATTTCACGATTGTTCAGTATTCTTTCTCATCTTCCTC
ATATTTGAAAATATCAAAATCATCTGAATATTGTTTTTAATGATCAATACGATTGTTTGC
CATAGTCAATACCCGATCGTTTAAATTTAAAGTTATTTTCTCATCACTAAAAAAGAACTA
CACTATCGTGTACCATGATCTAAACAATCGTAGATCATTCGTTTAGACTGTAGTACACGA
TCGTTTAAAAGAAAATTACTCACACGAACGTGTGGCTGATTAATCACGTGTTGATGGGAT
ATTTTTTATATTTTCCATTATAGGCATGTGAACTTTTTCTGTAACGACCCAACTCTTTAT
ACTAAGCTACGGAACAATGACAAGAGACACTTTTTTGAAACGAGGGAAGAATAAATTTTC
ATTAAAAATGGAATATTAAAACACTGAAACATAAACGCGGAAGCAAAACTGAGTCCCCAT
ATGGCATGTCACGGATCCTTCTCTGTCGCTCGCCAGCTTTCCTCTACCTTTACCTTCGCC
TGAAATGTTAAACATAGAAAGAGTGAGTATAAACATATACTCAGTAAGGGACCTACTACT
AGTCCCGCTAGGTGTCTGTTAACTTCCCATTAGAGTCCTGAAAATGGTACCCAATCTCTG
GCACGTTCCCGAACACGTGCAACATGCGCTCCCGTAGGAACGAAAATCTGGTCTTCGGTG
TCCCGGGGGAGCACCTAGGACATGCTGGTCTGTAGTGAACCCGGGGGTAACACTAAGACA
ATCGGGATGCGAGGACCTCGTCGAATCACTCGAATCATATCTATATACATGCTAGACTGG
CGTCCCGTCGGACCACACAGTCCTAAATAGGTGGTGATCCCGAAGGACACCCATGCAGGT
ACGACTCTAATAGACAAAGTTAACAGAACACCCTATCCATAGCATGTAGCATAACATAAC
ATCATAACATGGCATGAGTATTAATCTTAACGTCCTTAATCATGTGATTAATATATCATG
CATTAACAATCATCAACATCAATCTATCAGTCCTTAACATAACATCGGTCATCATCATCA
ATCATCAACATAATAATCTCAATCATCATCATCAACATCAACTATCATCATAATCTCAGT
ATAATCATTATCATCAAATTACGCATCTTAGCTACCATCAATACATAATCATAATTACAT
GCGGTCTCTTGAATTCAGTTCGAAGGTCTAGTAGGAGAATCTCTTACCTGGAGATTTTAG
CCAAACAAGGTACTCCCTAGTTGACAGTAAAAATTCTCCAATTAACTTGATCCTAATCAT
AAAAGGAAAACTTAGTATCTTAATTAAATGAAATTAGCAATTGGCTAACATCCAAAAATC
CTCCCAAATTAATTAACTTTCTAAAAATTGGGTTGAAACCAATTCAACCTTGATTGGGAA
AAATCCAAGATTTAGATCTTAAAAAGTTTAGCCAATTGAACCTTTACAGAAACCCCAAAT
AGATCCAAAATTAAATTAATAAAATATTAATTTAATTTCATTGACTTACCAAGGTTACTC
AAATGAAGGTTGGAAAATCCTCTTATCCTTGATGAAAAATTCATCACTTTAAATCCTCAA
GCTTCCAAAGAGACCAATCTTAACTTCGACTGATGAGGCAGCGACAGCAAAGGGTTATCT
TAGAGAAGAAGATGAAGAACTTTTTCTTTTTCCTTTATTTCCATCTTAAGCATTCCAATG
CTATTTATAGACTCACATAATAACAATAATTATTATTATTATTATTATTTCCTTTTCCTT
TTCCTTTTAGGATATATATATATATATAATACCAAAAAAATATACATACATCTTTATTTC
CATTATCTTTCCTAAATAGATGCCTTAATCTTAGGCATTTATAACCATTAATAATAATAA
TAATACTTCTTTATTATTATTATTTTTCTCTCACCAAAATCTACAATAAATATATATTTA
TTTAAACCATTATTCTCTCTTATAAATAAATATATATCTTTTTTGTGCAATCAAATCAAC
CATCTCTCTCCTTATGGATTATCTTCTTTTCCAAACAAATATAATTATATTCTATCATAT
AATTAACTTCACTTTTCCATATTATTAATTAAATATATATATCCATATATATATACTCAA
TTAATTACAATTCCACCAAAACTAACTTTTCCCTCCAAAATCTCAAATTAACTTAAGTCC
TCAATTAATTTAATCAATCAAATCTTTTCCAATAAATCACTTATAACTTCCAACATGAAT
TATCTTAACCCAACCATAATAACTTCACTCCAGAATCAATATTTATCTTTCTGCAGAATA
ACTAATTATCATCCACAATAATTAATTATTATTTACCTTTCTTCCAAAATAATTAATTAT
CTTCCACAATAATTAATTATTATTTATCTTTCTCCAAAAATAATTAATTATCTTCCACAA
TAATTAATTATTATTTATCTTTCTCCAAAAATAATTATCTTTTCCTTAAATAATTATACT
TCAACAAATATAATTATCTTTTCCTTTAACATAATAATTATATATATATATATATTTCCA
CATATACATATAATTATTAAATCTCCAACAAACTTTCACCCCACAATTTAATTAAATAAC
GTCCATAATTATTTAATTAAATTCAACTTCAACAACACTAAAAATCCACAACTTTACTTA
ATTCTCTTAACCTACCATTTAATAAAAACTCAACAAACACCACGTGCCAAAACCTCTAAT
TAATTAAATATTCATCCAAGAAATATTTAATTAATTTCAATTCCCACCTAAATCAAATAA
TTCTCATTAAATGAATTCTAAATAACGCCCAATAAATTAAATCTAATTAACTCCAAAATT
ATCTTAATTTTTGGGCGTTACATTTTCCGTCTTCAAAACTGTTCTTTTGTTATATTTTTC
TTTAAATCCCTTCATAAAATATAGAATCATAATTTTAAGTTTTCTTATTTATGTAGACCT
TTTTATTGTGAAAAATTATCTCTAATTAAGACTATTTTAACACTTGAATTAAATTTTGTT
TGCAAAACTTGAATCTTCGTATCATTGTTAAAATTATACCCTTAAATTTATTAATATATA
TCAGGTCGAAATTGGATTCTCACTTGATTTTATTCAACATTTGAGATTTCAATTCTATAA
ATATTGTAATTTTGTAGAGTCTCACTTTCGCAATAATGAAAGTTTGATAATATACATAAT
TACAACTTTAAAAACTTAACATGTGAAGTCAAATTTAATTGATAGCTAAACAACACTCTC
TAGAGAAAATAATATTGCAAGGGATTGAATAACGAAAATTTTTAGCCACAGGCTCTTTGG
ACTCTCAATCTCTCGTACCATTTTAACAATGTACTTAGACGACTCTCATGCTGCTTTTGG
GGATTACATTTACAATCATGAAAAGTGATTTATATGATGAACCTTTATAACTACGTGCAT
TGTTTTTTGGTAAAATGAATGGTTTATTAATCTATCAAAAATCACTTTTAAATTTTAACT
AACTTGAACCCAATGATACATATTAGCTTTTAGATTTGGCTTTCCTACAAATTTACCAAC
TTCTTAACAATTCAAATAAATATACTATACTAATATCTTTTCTTTATTAATATATTTTTC
TAAATGTTTTTTTTTTTTCAATTTTAGTTGATTCATTTTCATGAGAATTATTTTTTTTTA
ACTACTCTCAAATAATTTAGATTTAACAAAATGAGTTGAAATTTAAATCATATGTAATTT
TGTAAAAAAAAATAACAAATTAATTATTCATGAAAAAGTAATTAAAATAATAAATCTTAC
ATTGGTTCATAAAACTAATTTACTCCGATTTAATATTAATTTATCAAATAGATTGTAACT
AGTTTTTTCTTAGGTTAATCTTAATAAATGTAATAAAACTTATCGTACCGTTCACTTGGT
CGATAAAATATAGTATAAATTTTATATTTGTCTTTGATATTACGGATGATTCGTCATTTC
ACTTCCTTCATCCTTTGTGATTTATTCTTCTCTTCTAAATTTCTTCGGCTCCTCTTCTAG
AATTTTTCTATTTTTATTCATTTCTTTTTCTTTCTTTCTTCATCTTCTCTTTCTTTCTTC
CGGTTCTTCTTCCACGATATTAAGATTGTTTAAATATCTCTTTAATATGATCTAAACAAT
CACTTATCTAGTCAACACAATCGTTTAGATTTGAAGCATTTTACATCGATAGAAAAAACT
AGATGATTGTGCATTGATACTACCTACACGATAATGTATCATTTCTTATACGATCACGTA
TCATGATATTTTAGAAAAAAATGTTACACGCGCGTATGATCGATTAATCCCATGTTGACT
AAGACATTTTTTATATTTCTTATTGTAGACCTGTAGACTTGTGGACAGTTTTTTTTCGTT
TTCAAAATTATTCGTATTTAACCGATTTATTATATTTAAAAAACATTTTTTTTAATTTAA
GATTTAATTATATTTATCTATTTTTTCAAAAGTAAAACTTCTAAATAAAACTTAAAACAT
TAATTGATCCGAAACTTAAATAGGTGAATAAAAATAAATTTAATATAATATCTAACGCGT
AATACACGAAAACTTGAATAAATGATATAATTTGAGAATAAAAAAAAGATAATAAAGATA
AATTTATAATAGGGAAGAGGTTGACAATACCAACAAGTTCAATCATTTATATTCTCCTCA
TCTCCATCTCTCTCCCTCACTCCAAGGCTTCTGGATTATCACCATTGACCCATTTCTCAC
TTCCCAACAAACCCACTAAATCATAGGGATAATTATTCTTTTCTATATAACGTCATTACT
ATTCATAGAAATAAAAACTTGAATGCAAGAGATAAGGAGAGACAATAAAGAATAATTAAT
AAAACCCTAAATTATCCCTAAGAAGTTTTGGTAGCATATCAATTTAAGGTTATTATTATC
CTACCATCAAACCATAATGAACTATTAGATCTTAGAAAATTTGAATAATAGTGGAATGTG
ATTTAAAACCTAAACAAGAGTCAACTTAATTTATCTTTATCTTTTTTTATAAGTAATCAA
TTACAACCATTTTTAAATGTAAAAGATTGAACTTTAACGTCAATAGATTATTTTAATTGA
CCTTTTCTACTATACTATTCATTAACACATACTTATCATACTCTTAAAAATTCATCAAAG
TCGTTAATCTAAATAATTAAAAACTCAATTGGTCTAATAAGCATTTTGACAAAGATCATC
TCTAGAGTATATATTATTGTTTATTCCAAATCTTTTGGGCATCTCAGAAGGGACCCGCCA
CCCTTTCCTCATCAGTCCAGCTCAATCCTCTTCACCATAGCCCATAACTTCTAGTACAAT
TTATTTTCTCAAAATAAACTAAATAGTTTCTTTGTCATGTGCCAAATTTTAATTGGATAA
CTTTGATATGACCTAAGTATTTTTTTTTTCTAGATATATATATATATATAGACAAGTTCT
TCTCAAATTTATCCATTTATTTCTCCAAATTACAAACAAAAATTTACAAGGAATGACAAT
GATGATGAGTTTTTACAAGAAGAGTCTCCACTCATTCTTATCCTTCACCGACAACCTTTC
TTCCAAATCTTCACCACCTTTCAATAATTCTAATCCCCACCTTGAATTACACCATGCCTC
CTCAGGCTTAGGATTGATTAACTCCGATCATAATAATGCCATGCAATCCAATAAATCTCC
AAATATTCTTGAATCTTCCTCCCTCATCAAACCCCCTCTTTCCTCGTCCAGAAAAGACCC
CGGTGGGGTCGGTTTCATGGACGACGTTGGCGGTGGCGTCGACGGGTTGATGTCGTGCAC
TGAGAGCCTTGGATTTGAGAGCTCCGATGAGAGATTGGTGAATGATGAATTGACGACGAT
GGAGGATAATTGCGGCGGGTGGTGTATGTCGAGGGTGCGGCGTAGGAAGGTGGTGACGGA
AGAGAGGAAGTTTCCACCACCGTTGACGTCGTTGAATCAACATGGACATCCGAATTTTTA
TCTCCGGTCAGTAAGGAAAGATGGGAGATTGGAGCTGACGGAGGTTAGGATCGAACGGAC
TGAGATTCTTCGAGCGTGTCGTGGAGATGGACGGTTGAGATTGCATCTTATCAAAGATGA
AGAACAAGGAGAAAAAGATGGCCGCGACGGGGACAACGAAGGTGGGATTGAAGAGGAGAA
GGAGGAGAAGGAGGAGGAGGAGGAAAAGGAAGAAGAAGAAGAAGAAAAAGAAAAAGAAGA
AGAAGAAGTAGAGGGCTTAGTGAAGGAAGGAAAAATGGAATTTAGGCGATGTGTTGAGAT
GATAAACCAGCAGCGTCGCCATGAGCACCACCGTAGCCACCACCAACACCACCACCAGCA
TTTGGATGTGTGGAGACAGCACTGCGTTACAACAAGTTAAGAATTTTTTTTCAAAAAAAA
TATATATATATATATTTTTATTAATTATGTCGGTAGAATTAATTAATTCATGAAAGCGGT
GGGTGTGCATAAAAATGAGAAATTATCATTATTATTATTATTAATTTGTGTGAAATGTCA
ATTTACCATTATCTTTACATTCTTTTTCTTCTTTTAAAAAATGCATCTACCAATTGGTTC
TATCTCTACTGAAATAATATCATCACCGATAATTGGAATATTATGTAATGCAAATTCCAA
GATGAAAATACTCCACTTGCATATTTTTTTTTTACTTTTTTTAAGTTAAAATGATAAAGA
TTGGCAAATTAGTTAGATAATTACGATTACTTTTATCCAAAAAGTTAAATAAAATGGAAA
AAAAAAGTGGGTTTTTATTGGTTGAATTCAATTTTGACTTCGTGTTACTAGAAGGGATTT
GGATTTGGATTGACTTTAGCTAAAATGAGAATGAGAATATAAATAATCAAAGCAATGGAG
AAGAGTAGAGTACAGCACACACATATGTATAAAAAAGTATGCAATTGTTTGTGTAATCTA
CTAATAATAGTTAAAATGAGTCGAAGCAAAGTTACATTTAAAAGCAAATTAAGTAGATTA
AATTAATTTATGTAAGCTTAGAATAATATCCCCTCCAAGAAAGTAGGAGGGTGGAGAATT
TTGTTGATCTTTAGAAATATTCGTAGATTTAGTCATCTATGGCTTATAGCTTTATTCCAT
GCAATTAGAAAATTAAACTTTTTGTAAATATTGTTTTTATTAGGATGAGATTTATAAGTT
TGATTGAAAATATCTACTTAAATATGGATAAGATAGCATAAACTAAAAAGAAATGGAAAA
ATAAGAAAAATAATTTTAAGATAATATAAAATTTAGGAATATTTAAAATTGTATAAAATT
TAGGAGTTTATAAAAAAAATAATTATAAGGATAATATAGAATCTAGGAATATTTAAATCA
TATAGAATTTAGGAAATTGAAAGTTTTGGATAAAACTTACATCAAATCAATTTTGGGGTG
AGATGAAGCAATATTTTAATAAAATATTACAATGAGAGTAAAAATAAACGTAGATATTAG
TTTTTTCAAATTTCAATTTCTAATTTATATATACATATAATTTGTAATTTTGTGTGTAAA
TTGAATCATAGAATTATAGACAATTAATTAGGAGCCACATTATTGGGTATATCTCTGACC
TACAAAGAAAATGGTATCCACACACCATATGAAGCTTTTTTAATTAAAGCTTAATTAATT
CTTCCATTTTGCTTGGTAGTATGTATGATTTGATTGTTTTTGCTTTTAAATGTGATAGGA
GAAAGGTGAAGAATGTAACTTAACTTGGGTAAATAAAATTCTGGTCTCTTTAAATAATTG
ACATAAATATACGACTCGTCAAAGGACCCCAAACTAATCGGAGAGTTAATAACAAGAATG
TGTTTTTAACTAGTGATGTATTCGAACATCTAACTTATAGAATTACTAATTGTTCTTTAG
ATGATAAAAAATAAAAACATAGAATATTAAACTATGTGTATTGAAAATTAGTCACAACGT
AAATCACCTATATCTTATGAGTAGTTATTTTAGATACTTTTAAAAAAATTACACTTTGAT
GTGTAAATATCATCATTTATACATTCTTACCTGCTACCTATTTTCGTTTATTATTCTCTT
AGTTAGTAAGTTTGTAACTTTTAAAAACGAGAAAGTTTCGAGAAAAAGATATCGTAAGAT
CATATTTAAATTAGTTTAAAAGTGCGTTGAGAGTTATATTTAAGTAACGATCGATAAGAT
ATTTGCACTTTTTTAACAAAAACACACAAAAAAAAAAATTAAATACATATGAGATTGTTG
TTGAAAAGATAGTATAGTGTAAACTCATGTGGTTGGATGTTAGCTAAGTTTTTGTTATGT
TGCAATAAATGAGAATGAGGAAAACAAGGAATTTAAAACTTCCAAAGTTTTTTCACCTCC
ATCAATTGTTTCAATTCCCAAAGGTTTAAGCTTCGTTGGCTAAACTTTGTAGCTTGGCCT
TTTCAACCTTAATTTTGGACCAAAGATGTATGAATATATATATATACACATACTTATATC
AACGTCATTTTAAAATTGACTTAAAAAATGTTGAATGATATAAGTAAACCTAAACATTTG
ATGGTATAAATACTAAGCATTTTTTTTAACCATATTGTTGTTGGATCAAGACTCATGAGG
GTAGAGATTATCACTCATTTTTATATCATAATGTTGGATTATTCAAATAGAAGTTTTTAG
TTTTATTAATACTATTATTATTTTGTGTAAATATATTTTGGTATTTTTCTTTATTTTATT
TTTAATTTAGACGATTTACATTACAACATAAAAATTGAAAATGTTTTCGAACTACTCTTA
TCCTCTAACAAAAAATGTGTTATTAAAAAAATATAAATAAGAAAGTTAAATAAAAAGCAT
TATTCAATTTCCTTTACAACAAATGAGACATTGATAGATTTGAACCTCTAACTTTAGAAG
AATAAGATATAAGTAACTTCTGTGTTCATGTAATTTCAAGCTAAGAATATTATAATTTTC
TCCTATTCTATGAACCATTCTATTTAATTTCTTTGAGTAAAATAATATTGAAAAATTTCA
CATTACAAAAAAATCAACGTATACTTTTGGATTTTTTTTTCTTTTTTTGAGAGTGAAAAA
CCAAACATATAACTTGATAATAATGTACAAATTTATTCTCATCCCTACTTAGTTGTTACT
TAGTTGTTATTTAGCCACAAATTATAGACTTATTCTCGTAAAATTATAATTACATAAAAT
AATAAGATTTTGTGCTTTTTTTAAGAATAATAAAAGAATGGTTAATTTTCATAAATATAA
TAAACTACTAAAATATTTACAACTCGTATAACAAAGTTTATTAAGTTAGCAATTTTTTAA
ATATTTCAAGTATGCCTTTCTATTTTTCTTCTCCTCCTCACTACAATTTCTTTCCATCGT
CTTTATTCGTTTTCTCATTCTCTTTTCTTTCCATCATCTTTCTTGTTTCCTCTTCTTTTT
TGTCTTATGTCATTTAGATTTGGGTAACCAAATTTAATTTCTTTTTATCATCTTTCTTCT
TTTTCTACTTTTTTTCCACTACTATTTCTTTCCATCTCTTTTTTCTCTTCTTTTTTTACG
TCGTAACCAAATCTAAAAGATCATGTATAAAGAATCTTGAAAAAAATCGTTTAGATTTCT
CCAAATCTAAACAATCGTGTAAAAAAAATAAACGATCGTGTAAAAAAAAAATAAACAATC
GTGTAAAAAAATAAATGATCATGTACTAAAAAAATGTTGAAAAATCGTTTAGCCAAATAT
AAATTTGTACCAAAGAATCTTGAAAAAATTCGTTTAGTCAAATTTAAACAATCGTGTACC
AAATTTTAAAAAAAAATCAATTAGCTAAATTAAACGATCGTCTAACCAAATTAAACAATA
GAATCTTAGCTATCCAAATCTAAACGATCATGTACCAAATATATTAAACGCGTTGTTGAT
GGCGTGATTGATGAGACATTTTTTGTATTTTCTAACGTCGACCTATGAGCTTTTTCCATT
TTCAAAATTGTTATATGTCGTGTAAATATTTTACTGCTTTGTTATATTTTTTAAAAAACC
CCTAAAAGAATCAAAATATTTACACTTCACACAAAAAGGCGCCAAAAAAAAAGATCACTC
CACTTAATTTTGTCGTGTATAAATATTTTATTCATTATATTATTTTTGATATATCACTAA
ATACTTTTTGGGGAAGGAATCAATTTTTGACTTTATAGTGCCTAGAATAACTTTATTTTA
TTACGAAAAAAAAAATAGAAGTTTAAATAATATGACGAAAATATACATTGTAATGTTTTG
ATAAATATTATTTATTAAGGACATACGTAAGTAAACAAAAATGATGAAGAAAGAGAAATT
ATGACGTCGACAGCAGGGTTCGAACCTGCGCGGGCGAAGCCCAACAGATTTCAAGTCTGT
CTCCTTAACCACTCGGACATATCGACGTTGATGCCCCACAACTTGTAACTTATCCTCAAA
ACATTAAACATAACCTCAAGCTCACCAATAGTGACTTGCAGCTTTAAGGCATGCTTGGCA
CGGTAATCACTACCAGGAAAGTGAGAAAACATTTGAAAGAATGAATCCAGAAATTCAGCG
AGTGATGGTTTTACGAAACATTATTTGCTAATTAGTTTATGCATAAATCTTTGGCTTTTA
GAAACACTGAAGCAGTTGAATCATATTTCATAAGTATATATCTTGAAACTTATAAACGTT
TGAAATATACATATCATTAACTTTACTTGATTATTAATTTATAACTCATTCATAACATGA
AACGTGGGTGGTGTGTTAGTATACCTCACTGTCAATTATTTAATTCTCTCAACATAGGCA
CATTTCTAACTATAATTAACCTTCTCCACATAGGCACAAACGAATTGTACCTTCACTGAT
GTACAAGGAATGTAGGTTTGTTAGCCTTCACATCAAAAACGGAAAACAACCATGCAAATA
TGCATAAACTGGTCATAGATATATAGAACATATGGACATGGTTGATTCATGAAAACATAC
TTAAAATCTTAGTTTTGAACACATGCTTACTTTAAATCTCTTTCAAATCTAAGACATGCT
TGGAAACAATTTAAAAATCATGCTTTGCAAGTCATTTTTAAAGTCAGTAGAAAAAAAAAT
ATCACTTAGCACCTCAAAGCATGTAAAGAAACTTTTAGCTTTAAATTCATGTTCATAATA
AACATAGTAATTCATTTGTCACTCACAAACTAGTAGCTTAACTCCTTAGCTTGGAATTTC
CTCTTTCCTCTTTTTGGTATGAAGTAAATGAATTAAAATTTCACATGAACCTTCTCATAC
TTAGAAAATATCAAGAAATCAACCAAAAATCTCAAAAACTTCAAAAATTCACTTTTGACC
CAAGGCTAAATGCACACAAGTAGCCCATGACATGGCCCTGGGCAGCATTGACTAACCTCA
CAGTCGCGCCATAGGTGCATGTCTTGTGCTCAACGCCTACCTGCTTTGGAACTTCTTTCC
TTCTCCTTTGGCCGCCCACTTTTGAAACTCATTCAATTAAACATTTGAACAATTTTTTTT
TAACTTCTTTCTTTGAAAACTCAATATTAACTTATCCACAACTTTACTTGGATATCCACA
AAGTAACTAAAATTTACAAGCGAATAAATACGATAATAAATAAGAAACGAAAAAACGAGT
GGAAAATAATAAACCTCATGCTCATAACCATTTTCTATGCATTAAATGTACCTCAACTCC
TCATAAAGATTTGAGGGTAGTAAATATTATAACCAACAAAAAAAAAAAAGTTTGCATTAT
CCCTATATTAAATACCTCACTGAAAAGATATATATATAGATATATATATATATATATATA
TATATATATTTTTTTTTTTTTTTTTTTTTTGTGAGCCTGAAAAAAGTAAGTTCTAAAGAG
TATTAATATTCACATGAAATTTGGCCCAATTTTGTGTGAATGGAGACACGTTTAGTAACT
GATATATATGCAGCACTTTGACTACTAAATGCTCTCAATATTTAATATACACACTCACAC
TATCAAACTCAAAACTCTTTTGAAACGTGTGCCCCTTTTTCCTCATTGTCAATTTTTTCA
TTGTCTCATTCAAATGTCATCATTTTGAGTTTTATATAACAATCTCTCTTAAATATAAAA
AGTAAATCAAACATCTTCATGTATCATATGGATTTACTTTTTAGTTCATACCAATATCAA
CGTAGGTGTTGATATCGAATTTTGAATTTTAAAAACATGTTGATAAAATATTGATATGCG
TAAAAGTTACAAAATTTATTTAGATTAATTAGTTAATTTATTTTTATTCTAAAATTAAGT
TACGATAGTTATTGATATTTCTATTCATATTAGACTAAATGGATGACGTATTGTCTTTTA
CAAGCATATTTATAAAAGATGTTAGATATATTTATGGATATTTTATGACTACGTTGATAT
ATCCATGGATATTTTAATCGAGTGTTGCAACCTTCACTTTAAATTTAGAAAAGAAAATGT
TGTTACAAACTCAGCCTAATCAATGTTTATTATTAATAGATCTAAAATTTAGCTATATTT
TATAAATATTTTAGTTTATTTTTTTATGTTTAAAAATTCTCTTATAATAACTAAAATAGA
TTTGCAATCAATTCTTTTCGATTTTTTATAATTTAGAATTTAAAATTATTGTTTAGAATT
ATAAATTTTGTTTGTTATAAATTAATCTTTAAACATTAAGGAAATAGCTTTATTCTTTAA
AAAGTTCAATATGATATACTTTTTTTTTTTTTTTGTTAAGATACATTCATTCCATGATAA
TAGAAAATATATTTGATTAGGTGAGAAATAGATAAGTATATAAAGTAAAGAAAAATTATA
GCAAACAACAAAACTGCTAAAAATATTTATAAAATGCAACAAAATTTTAAAATCTATCGA
TAATAAATACTGGTAGACTTGTATCAACCAGCTTGGCTTTAAGAATTGGTAAGAAAAATC
TTCTAAAATAAGTATGAAAATAAAAGTTTGAAAAAAAAATATATCTTTTATATTTGATAT
ACGATCTTGAACAAAAAAAAAAAGGAAAAGAATGAAACATGATGGAACAGACGAAAACGG
GAAGAAAGAACAAAAAGGAAGCGCGTTGTTGACGAAACATTTTTGGTATTTTTCATTGTT
GGCCTATAAACTTTTTCCATTTTTAGAAATGTTCTATACAAGTAGATATTTTGCAGCTTT
ATTATATTTTTGGAAATACTCCTTTAAAAAAAAAGTGATTTTAATAAATTTAAATTAAAT
ATGTTTTACCAAACATATAAAAAAAAATTGAGATTTGTCCCTAACCACTCTAACCCTCAA
AAGCAATAATCCAAATTGATGCCTAGGAAAAGGATAGGACTCGAGCTCCATGACCCAAAT
GGGCGGAGGAAGATAGAAGTTTAGGCCAAATTTGTTGGGAAAAACCTCAAATTACTAACC
CAAAAAAAAAAAAGTTAAATAAAAAATTTAAAGAAAGGAAAGAATTTGTATTGAAAATTT
GGAAGAAAAATTACATAAGATGACAAAAAAAATTTAGAAAAAAACAGTTCATATCACATC
TTTTTTACATATTGTGAATATGAGAAATATGATGGCTATTAGACGGTTATCAAAGGATTA
TCGACTTTTAAATTTGTTACTTTTGCAATTTAGAAAATGTAGTTACATAAACTCTATTTT
TATAAATTTTTTTGCTATTTTTGCAAAAACTCTAATTTTATACTCGACAAAAAATGGTGA
TTAATAAAATAGAAATTCATTTGGTAAAAAATATATCATTATCATCAAGTGAAAAAATTA
TCTCTTTAATACTCATTACAAGAGCACTCTTTAAAGTTTTGGTATCACTCACTCATTTTT
TTCTTCTCTTGAATTAAAGTTGAGAAATACAAAAGGAATTTTAACTCACATTCGAAGCCC
TAGATCAAACTCTTTGTAAGTACCATCATCATCACTAAAGAGAAGTATGAATGTATATTC
TCAATTTGAAATTTTTGGTTCGATACAATTATTTACTTTTTTACTTACATAGAGTATGTG
CATACGATTATATTAATGGCTAGATCTCCCATTTTTACATGTCTTCTTCTCAAACAAATT
AACTATTGTTAGATGTACTACAATTTTTTTTTATTATTATCACGTGAAATACCAAATGCC
ATGTTCTAAATTTTAGCATAAAAACATTCAATGAACTATAAAATATATATGTCTATGGTA
CAAAATTGATGGGATTTTAAAGGAAAATGACACAAAAACATAATAGCATCTACGTATTGT
AAATATAGCAAAATTTGTTAAAGTTTATTAATGATAGACTATGTTGCAAATATTGGTCTA
TCATTCATAAACCATAAGAGTCTATAAGCGATAGAGTCTATATTTGCAATTTTTTTATAT
GTTGCTATATACTTAATTATTGTTCCTAAAATTGCTACCCGTTATAAATACCCAAAGAAA
CAATTAGGCTTTGGACTCCAAAATCCCAATTGACCTCTGGCTCGATCGAGATGAGGCCGA
GTTTGACCAACTACGATTGATGAACAAAATGTCATGACCAATTTGGGTCTAAAGAAAGAG
GAAAGTTCAAGTCAAAAGCCCAAACCAACATCTTTTGCCTAAATAGAGATCGAGCTTCAA
AACTTGAAGAATGAGTCATGCCAAATGCATATCTTGATCCCTTTAACAATAGAGATATAT
AATTTCTATTTACAAATGACCTACTAATGATAACTCAATCGATAAGATAAAATAATCAGT
TCTATAGTTTCTATAATAAATTTCAAGTCTAATTGATATATTATGATCCAATCATTAATG
ATGACTCAGCCGACAAGATCTAATCAATTTTACCGCTTCCATAAAACAGGTTCAAAATTT
CATTACTCCATTTGCTCAACTTTAAAAGGGGAAACTAACGGACTTACATTATTGCACTCT
ACACGTCAATGATGATTCGATCTAACAAAATCTAATTAGTCAGTAGTTTCCATAAAAGGC
TCACATCCAATTACTCAACTCGCAGAACTTTTATCATTCATACGTTTGTTAAAAAAGAAC
TAAAGTCGTTGTTTGACACGAAATCCGTTAACAATGATTCGACTGACAAGATCTAATCAA
TTATACAGTTTCCATAAAAAGTTCAAGTTTCACGACTCCACTTGTCCAATTGTACGTAAA
CAGTGGAAAAAAACGACCTTATACATTACACCAGGGCGTTAACGATGATTCAACAAACAA
AATCTAATTGATTAACAGTTTCCATAAAAAAAGAAAAAAATTCAAATCCAATTACTCAAA
TTATTTGCACACATTTTCAAAATAAACTAAAGTTGTCATCTGACACACAATCCATCAACG
ATATTCAACCGACAAGATCTAATCAATTTATAATTTCTATAAAAGTCAATCAAAACTCAA
TCCTTTACATCCACACTACTCATCATGATTAAAAAAAAATGCAAATGAAAACAACCTAAT
TATACAATACTTATATCCACAAACACTAACTCAACCAACGAAAGAGAAAACAAGAAAACA
TTTTAAAACTTCATCCAATGAAATTAAAATCTTTAATCGTAACTCGTTATACTTTGTGAG
AATCAAAGTACATTGCATATTCTTCATTTTAGTACACACGAAAACATATGATTGTAATAC
TTCTCGCAAATGGAGTTAGCCTAAAATTGGGCAACAAAATCATGCCCCTTTTTTGGATGC
ATATAATGAAACCAAAACTATATATTGGAATTATCCAAAACGGCCTGCATGCATGCCTTT
GTTAGCTCCATAATGAAATATGTAACGCCAGCAACCGGCAAACTTTGGTCCATCCAATTT
ATTCACATTCATTATTTTGATTTTACTTTTCATGGATTAATTTGCTGTTTCTTTTTCCAT
ATCCTTATCTACATCTCTCTCTCTCTCTCTCTCTCTCTCTCTTTTCCCACGACGAGACAA
CTCACTAACTATTTTTCATAATCCAATTTTAACGTCGCCTTGGAATGACTTTTTCAAAAG
CCAATCAAAACGTATCCTTAGTAGTCCTTAATATTTCTAAAAGAAAATGAATCGGTAATG
AAAACCCTTTAATTATAAAGCTTTGGAAACATATTGACATGGTGTCATTTGTTGCATGAA
AATAAGAATGCAACTATGTAGTGTCGTCTTTTATGTAATCATTACTTATTAAAGTTTGTA
CGTAGATAAAATTGTTATAAATTTAATGAAATATGGATCAAATGATTTCATGAAAACATT
TAGTAACAAAAATAAAATTATTTTTAACCAATAAATTAGGTAGAATTTATTTGTGGACGC
TCGCAGAAGTAGCAAAAAAATTTATGATAATAGGACTCATGTCATTACATGTTCTAAATT
GTAAAAATAGTAAATTTAAAAGAGGATAACGAACTGATAGCCGTATGATATCATTAATTA
CTCGTCGTATTTGCCATATTCGCAATATACAAAATAATAATAAATGCTATGAACTGTTTT
TTTTAAAAAAAATTTGTTTATCATCTGATGCAATTTTTCTTTATTGTTTAAATATAATAA
TATGTTCGTATAGAGTCAAAAGAGAGTAAGCTTACTTAGATTAAGAAAAATATGTTAACA
ACCAAGAATTAGGTACTTAAAAAGTTTCAACAATTTATTGAGAAAAATTTATTTAAAATA
CTTTATCAAATCGTATAAAAAAAAAATTGTCACTTTGCGTAAATCTCAATCCTTAATACG
AAAAGAAATAGAATATAACTTTCGATTATCATTGAAATAAGCTCGAGTTATTTTTGTACT
ATTTTCTCACTTGAAATCTATTGTGTTTTGAAAGAAAGAAAAAAGAAAACATGTTGTTGA
TAATATGATTATTCTATCATCATATGGTATGGTCTCTATTTTGGAGACAAAATAACATTC
TGCACCCCATTTGCTCTCTTCACTAATTGGGAATAGTCTTCTAAACTTTTTTTTTTTCTT
CTAAGTCCTTCAACTTCATTGAATTTACCAACATTGGACCCTACACCATTCCCAATTTCA
CTGCCCAAAACACATTTGAATCTTTAAACAAATTTTGGATATACAACAAGATATCTTAAT
TAATTAATTTCTTAAAATTAAAATACACTACAAAAAGGGGTTTTGATTCATAAACTTTAA
TTTTGTAGATTATAAAATCATCCAACATTCTTTATTTTTTTCCAATGTGTATATATAACC
AATTATATTATTACAATTAACCACCTATTAAAATTGTGTTTAATTTCCAAAACAAACAAA
AATTTGTTTATTTAAGTTTAGTTTTTATATTCATCATTTGAATCTCTAAAACAAACCTAA
CTTTATTTATTTATTGTTATTAGGGATAAATTGAAAGAAATAAATTAATGACATCATGAG
GCATAACTAATGAATCCAAGTGGCAAATAAAATTGGTAGTACTTTGCAATCAATAACAAA
TTTAATGTTTTTCTTTTGTTTGGGCATGTCAGCATCATTAGTTACTTTGGGCATATTTTG
AAATATAATGTTTGAAGAGTTAGCATGGAAACATTATTCATTCAATAATATTGCTACACA
ATTGGGTACAATTTCTAAATTCCAAATTATTGAAATGTGTTCCAAATTAATTCTTTCTAC
CTATATATATTTTATTACATATTGATGTATGGTTTAATATATAAAGAGTAAACTTTCTAT
GTCATAGAGTCTAAGTTTAAATCTATCCGAGAATGATTAATGATAGATATTGATAGATTG
TGATATGTTTCTATCAGTCATATTGATAGACAGTAATAAAAATCTATCGATGTTTATCAT
TGATAGAATCCAAAATTTTGTTATATGTAGTAAATATTTTAATTTATTTTACTATATTTA
AAAATGAGAAATTGCATTCGATGACAAAAAAAAAATTAGAAAAAACAACCCGTAGCACCT
CTTTTTTGCATATTACAAATATAACAAGTAATTAAATATATCAGCCAACTATCAAATGAC
TATTAAAAGACTATCAAAAGACTATTCGCTTCTAATTTTGCAACTTTTGCAATGACATGA
ACTCTATTATCATTATTTTTTTTTTCTATTTTTGCAAACGTCCCTTAAAAATGTCCTTTT
GATCAAACTATTAGTTTAACTAAATTGTTGGGTAATCCAAAATAAAAATTCCATCGCTAT
ATATATATTATTTAATTAAAAAAAGAAGAAAAAGTTGCTTCTTGAACAATCCTTCCAACC
AATAACTTATCAATTACACAAAATCTCCACATGAAAACAAGCAAAATCTAGTAAATATTT
GTATTATCATTTGTTGTACTGAGAATAGTTAATATCTACCTGAACTTAGGTTAACCAATT
TAGGCATTAGTTATTTGGCAAAATAATTGAATGTATATTCAACTAATTTTTTAGTATAAT
AAATTACAAAAATAGAGAATTAAACCTCCTTCTTAATTTAACATGTGCATATGCTCCATA
TTAATTTGTTATGTAGACCACATTTTCTTAATTGTTGCTATCATAATAAATAATGAATAT
AAAGTAACATGGAAATAAATTTCATGCTATATAGTGATATTTTTTAAGAAAAAGACCTTG
GAAGAGAGTACAATTCATTTATATCGTTTTTACGAAAACTATAATTTGAGTAATATTCGA
ATCTAGTCTCTCAAATTACAAAGGAAAAAAACATATATTCTTTACTAAGAAAAGTTTATT
CGATGATTAATTACTTGAATGTGTTACATGGAGATAGATGTAGTCGAGGTTGAATCGATA
TTGTTATTATTATTATTATTATTATTGGGAGGGGGAAAAGAAAGGAAAAAGGAAAATCCT
TCCATGCAATACTCAATTGGACATGGTGAATCCGAAAATAAAAAGAAAGTGGATTAAAGA
CCTGATTTTGATATTATCTTTCTCTCTCTCTCTCTGTTCTGTCATTCCTTCTCTTTCCTC
TGCTGCTTTTTGAAGGTTTGAGAGGAGAAGTCGCTTTAATACGCCATTTCACCATTTCTG
CCTCTGCCTGAAACCTCCATGGCCGAAACTTTCGCACCCCATTTCCTCAAACCTCCCTCT
CCTCAACATAGAGAACAACCCATTATTCCATCAAATCTCTTTCTAATCATATTTCTCCAT
TTTTAGCCCTTCTCTTCTCTTCTCTTAACCCACCATGAAAACCCATTCCCAAACATTCTT
TTCTTTTCCCATTTCAAATCTCTATTATTGCTTTCTTACTCCTCACACAAAATACCCTTC
TCTAATGCCACCGTATTGGAAGGGTATCCGCTAGCTGGACTTTCCTTTTTTGTATTTTGG
ACCTTTTCTCTCTGTTTCTCTCTGTTTCTTTTTCCTCTGTTTTTGAGTTTTCGCCATGGA
GAATGATACTACTCGCAAAGCTTCTATTCCATGGTATGTCTTTTTCATTTTTAGCTTTTC
TTTTGCTCTGTGGAAGATTTTGGGGGTTTTGGTTTTTTGAATTTTGCATGTTCTATTCGG
TGGTAGAGCTTAGAAGGTGGATTTTGGTTTCTGGGTGTATGTTGTTTGGTCATTTCTAGT
GGAAAATTACATTCCCTTTTGGATTCATGTGCTGTCTGTGAATATCTTGTTTCTTTTTGT
CCTCTTTGTTGTTGGGCTCTTTTGGCTTGCTTGAGACTTTTGGCTCCTTTGTTGGGAAGA
TGGGGATTCCAAATTCCCCCATGTTTGTGTTTCTTCAACTTTTTCCTTTTCGGTAAAGTG
GGACAAGAGAGTTGGCTGAAGTGAGAAATGTTGTAATCTGTTTTTGCTTTTTGATATGTT
TGATAACTTGAGATTTGAGAATGATTGTGTTGAGGTATATTAACTTTATACTTTTATATG
TGAAAAGTGAAGAATAGTTAATTAAATTGAAAACAATTATAACCAGGAAACATTTAAAAT
TTGTTGTGGGGAATGGGGACGGCCTTCCAATTTTAAAATACAAAAGCAATACTAAACTGA
GTCATTGCATTTGTTGTGGTCACAAGCATAATCACCCTTTTTCGGAATGTTTGGAGGGGA
AGTCTTGAAGGTTCTGGTTTTGAGCCCTCATTGAAAATTCTTGATGACTCTTCTAGTTGA
TGTCGGGGTAGTTAAAGTTGGTATAAGTAAAAGAATTACTCTTTCAATATCTGTGGTGTC
TCCATTCGGATTTTGGAGACTCATTGCAACATTTACACTATTTGTTGGGATTTTGACTGT
TCTGAATTCTTTGTTGCTTCATAGGGAGAATGATAGGGGTATAGTGGCCAAAAGACCTCC
ACTTTACATGGCTACTTATGGGAAACATAAAATGCGGAGCAATATGTTTTCATCTGCTTC
GGCTCGAGGTGAATATCTGTTTGTTTTTTCGGTTTTTGTGTGCTCCTATAGTGCATCAGT
TAGGCTTATGAATTGTGGGATTTGTGTGCTGTGTTTTGTAGACTTGAGATGTTTTGACCT
GGAAAGTGAGCAACGTGATGGATTGTCCCCAAGAGGAGTTTTGGAAGCAAGCATGCAGAA
TTCAGAGTTCGATGTGGATTCTTTGAATGATAGTACCCCAGAACCTGAAAATCAACCTTC
ACAATCAAGGGCTCTTTTTCACTGGAAAAATTTCTTCAAATTATGGAAAAAAAGATCGTT
CAGGCGCCTGGCCTCGTTTCCTCCTCTTGGAGTGCTGAAGATTTCAAGAAGAGGGAACAG
AAGCGGGAGAGAGAATCCGGGACTAAGTGACTTGTACAAGTTCAAGTCCTCACTGGGAAA
CTTCACTTTCTCCGAGCTCCAAACTGCGACCAACAAATTTAGCCCTGGTTGGTTGCAATT
TGTATTTTATATACTTTTTAGTCTAACTTTGGTGTCAACTTTGTTTATTGTGTTTTTTTC
TTTTGCGTAGAAAATTTGATCGGAAAAGGTGGTTATGCTGAGGTATACAAGGGCCGTTTA
CATGATGGGCAGCTGATAGCAGTGAAGAGGCTAACTAAAGGAGCCCCAGATGAGAGGACT
GCTTGTTTCTTGTCCGAGATTGGCATCATTGCTCATATTGATCATCCTAACACAGCCAAA
CTGATCGGTTGCAGCATTGATGGAGGCATGCACCTTGTTTTCAAGCTATCTCCAAATGGA
AGTTTAGGATCTTTTCTCCATGGTGATTCCTTTAACCTCGTTGAACTAACTGCTCTTTGG
TTTTCAGAATTCTTATTAACCTTTCTATTCACCATTTTTCAGGTCCAAATGCGAACAAAC
TCGATTGGAGTAAAAGATACAAGATTGCTCTTGGTACAGCTGATGGTCTGCTGTATCTCC
ACGATCATTGTCAGAGGCGTATTATTCACCGAGATATCAAGGCCGATAACATTCTGCTTA
CAGAAGATTTTGTACCTCAGGTAACTTGCATGTTCTAAATATCGAATTCATTATTGAAGC
TTTTTCTTGCTCACACCCCAAAAAAAGATAGTGGCCGTTGAATGAAAATTTATTTTTCAT
GCTTCTATTAAAGTTGAAATGACAGAGAAGACCAGTAAAGTCTACTTTATTCCTCTAGCC
TTCTATCTTATTTCATGATTGAGATCATTCTATACTCAAATGGATGCAGATTTGTGACTT
TGGCCTTGCAAAGTGGCTACCCAAACAGTGGACTCACTACAGCGTGTCAAAATTCGAAGG
CACGTTCGGGTCAGTAGTATGCCTACATCCTCCTCCTCGATGTAACCGTTTTTTCTCTTG
TTAAATTTCTCATCTCCTCAATGCAGATACTTCGCTCCTGAATATTTCATGCATGGGATA
GTTGATGAGAAAACTGATGTTTATTCTTTTGGAGTTCTACTGTTGGAGCTCATAACTGGT
CGTCGAGCTTTGGACGAGTTGTGTCAAAGCCTTGTGCTGTGGGTAATAATAACATTAGAA
TGAACTTTCATTAGTACCCATTAGTTCATTATATTCCTTTAAACATCGTTAAATTTTCTT
TATTATAGGCAAAACCTCTCTTAGATAACAACAATCATGACGAGGTCATTGATCCCGCGC
TCAAGGAAAGTTACGATCTCGAAGAGGTTGAGCGCATGATTTTAACTGCATCTTTATGCA
TTGAGCAGTCTCCTATTCTCCGACCTCGAATGAGTCAGGCAAGTAGGAAACTACAGCACG
GTATCCCCTCATCTCTCTTCAAGAAACGTGTAATCAAAACACATTTTGGTTTATTGCAGG
TTGTTGTCCTGCTAAGAGGCGACAAATACGTAAAGGAGTGTGAAAAAGGTACAAGGGTAC
CACTGCAACGAACGTACTCGGAAGAGCTCTTAGATGCACAAGAATACAACAAGACGAGAT
ACCTAAGCGATCTGAAAAAACACAGGCAGCTTGCATTTGGATCTTGAAAGTGATTTTGAA
ACCATTCACCTTAGAGAGGAAGAAGCTATTGCAGTGTTATAAGGGGCTTGTTTCTGGAGG
TCAATGAAATGAAGAAAAAAAAAGAAAAAGAAAAAGAAAAAGAAAGTATTTGTGTATGTA
AAGTTTATAATTAAAAAGAAAAGTGTTAATAGTTAAGTTAAAAGTATTTTTAACTTTGTA
ATCTAGTGGATCAAACAGCCAAACAGTTCCTTAATTAACCCTTTGTATTGGTACTGCCAT
TGTTTCAACACAAATATGAAGCTGTTTGAAATGAAAAGGTGAACTTTCAACTGTTTGTAT
CTAAAAGTTTCTTTTGTTATTTCTAAATTCTTTGTATGGTCAATGGCAAGGTAACTAATT
CTTGGTAAATTTAAAAAATCAACCTAATGACTTCTTCTTTCTTAAAATTAAAAAACGCGT
TTCCTTTATTTGCTAGCTGATCATTAATACACATAGAAAAGAATTGATAGAACTTTATCG
ACATCTATAATTAATAAAATTTTAAATTTTTGTTCGATTTGTTTTTGTTTTTTCTATGAA
GTTATTGTATTTTTATGATTTAGATATAACATAGATTTTGGTCATGATATTGACACTTAT
TCAATTATTTGTTTTAGTATGTATTATATTTACAACTATGTTTATGATTGTATTATCTTA
CATTTATTATACCAATAAATGTAGATATAATTACTGTGTCAAAGAAATAAATTTAGATTT
AAGTATGGTGCCATATAATCATGAAAGTTTCTCATGTTATTATTATTTTTTTTTAATTTT
GAAATATACCATTTCATAAAGTAAGTGTAAGACATATGTGAGTTTTTATTTCTTATTTGG
TAAGTTTTTTAGAACAAAGATTTAGGGGATGAAATTGTAATTTTCTTGCAAGGCTATAGA
AAAGAAAAAAAAAATAATTATTATAGTAGAAAAAATGTATGTAAAAAAAAAAAAATACTA
AATCTTACATTGATGTTAAAATGGAATTTATTTAAATAGTTTAACTTTGGTTGTCAAATG
TTTGGTAATTATTTGATTTTTGAAAAGTGTTTGCGTAATTTCTTACTCATAATTTTTACA
TTTAAATATTTAAATTTTTAGTTAATTTCAAAAAATAAAAATCATATTTTTAATTTTAAA
AATCTGAATTTAATTTTGAAACAATCTTAAAATATAGACAACAAAACAAAGAAAGAAATA
GATTGAGGTTGTATTTATATACTTAATTTTTCGAAAAAGAAAAAAAAGAGTGGTTACTAA
ATGTAACTTTAGTTTTTTAAAATTAAACACTTAAACACGGTTTTCATTTGGAAGATTTGT
TCTTTTGCTATTCTAAAAAAAAAAAAAAAATTACAAATGTTAGCTTCCAATTTTGTTAAA
AAATTAAGTATCTTTTTTAACAAAATGAAAATCATAATAAAAAGGTGAAAAAGAAATAAA
TAAAACTAAAAACTAAACCCACACCCATAGCTATCTTAGATACTTATTAATAATTTGTAT
AATTAATCAATATTTCCTATCCAAATGTATAAAATTTTTATTTTTGATTTAAATTTAAAT
TAACGATTGTATAAATTTAAACTCTAAATTTTTATAAAGGTATCAATTTTCTAAGTTTAT
CAATTTAAACCTTCAATTATGATTTACCTAAATACATAGATGAAAGTTAAGAGTTAAATT
AATAAATGTGTAAATTTATGAAAATTTAAGGTTTGAATTGATAAACTATTAATTTAAGAC
ATAATACAATTATTAATTTAGAGTTATAAAATCTCATATATTTGCTATATTATATAGATA
TACCTATTCTCACATTTTTAATAAAGAAAAAGTACAAAATAAATAAAATAAGAGTGTGGT
ACAATTACCAATTTTTCATTACAATTAATACTCTTTAATTTTCCAATTTGCAATAATAAT
AATAATAATCAATAAACCTTAACCCCCAAGAAGAAGAACAACCCTACACGTGGGTATCTT
TCAACACGTGTAGTAAAGCTATGTATCGATTGATTCAAACTAAAACGGAATTGTTATTTC
TCAGCAAAATCCAAAGCGATTTTGAAATTCCCAAAAACCTAAAAAAACCCTCCATTTTCC
CTCTCTAACTCACAACTTGCCGTTTCCGATATTCTTTCTTCTCCACCTTAAAAACCCCAT
CAAAAACCCTATCTCCCATAGCCGCAATCCTTTCAAGAAGCCCCCAACAAAATGGCGAAA
AAGAAACCCACTAGATCGGCCGAAGAGCCAAAGCAAATACCCAATAACCAGGAGGAAACT
AGCGATTCAGAGCAACCCAGGTCTGCCATGGATGATGACTCGAAGTTGCAGAGCTTGAAA
TCGTTGAACGAACGGCTTCTTAAGGAGATGGTCGAGAAGAGAGTGGTGGTCGGCGATCTT
GTTCAGACTAAAGAAGCGTTGGAACTCGACTTGAAGCGGAATGTGAACGAGAAAGAACAG
GTAATGGGTGAGTTGAGTGAGGCTCGTGATGGGGTTTATGGGTTGGAATTAGAGAGGAAT
GTTGTTTGTGTTTATCTGCAGAGTCGAATAGAAGAAATGAGTGGTGGGATTTTTGGGTTA
CTTGAGAGTGAGAGAGTTAAGGGTTTGGAGATTAGGAATCTAAAGGCTGAGATTAATGGT
CTTGTTTTGGAGGTTGAGGAAGAGAGGGAGAAATGGAGGGGAGTGTGTTGTGAGAGGGAT
GAGATTAAGGTTGAGTTTGATGGGTTGTTGAAGGAAACAGGGGATTTGAGAGGTAAAGTG
GTTGAAATGGAGAGAAATGAGAGAAGAACATTGGAAGAGATTGATGATTTGAAGGGAAAA
TGCAAGAAGTTGCTGAGTGAAAAAAAAGAGCGCGAGATTTTGAATGGGAATCTGACGAAA
GACAATGAATTGATTAAGAAGTTGTTGGAGGAATCAGGCAGGGTAATTGAAGATTTAGAG
AGGAAAGTGGATGTGAAAATGAAGGAGAAAGGTGAGATTGAAAAGGAAAAAAATGGGCTG
AAAATGGAGGTTGAGAAGTTAGAGAAGGAAGTTGCTCAATTAAAAGAGAGTACATTCTGT
TTCAAACAGGAAAAGGAAGAGAACGGGAAGAGAATTTCTGAGCTTCAAATGAGAATTGAA
GAAGCTTTGGTGAAAGAAAGTGGGATGCTGATGGAGTTTGATGTTCTTGTCAAAGAGTTA
CAGAAGAAGGAGAATGCTATGGAGATGCTAACTCAACAAAGAGATTCACTTGATGTGAAT
TTGAATCTAATCCAAGAGGAGGCAAAAAGTTTACAACGTACGCTTGAGATACTCACCCAT
GATAAAGCTGAAATGGAGGAAGCGAAAACTGAAGCACAGAATATTATTGGGGACTTGCAA
AAGGAATCAAGTAAACTAAAAGAAGCTATAGCTTCTTTGACCAAGATGAGTGACGTCGGG
AAAGCAAGAAATGAGGAATTGATAATCCAAATAGGTCGTCTTCGTGATGCTTTGGATGAA
GTTTCATTTGAGAGGGATGATGCTAGAAAGAGATTTGGTGATGAGAAGGAAAATGCCGAA
AAGCTGCGTCTGTTACTCAAGGACAAGGAGAGGAGAATTGAAGAAGCCGTGAAAGAACTA
GATAAAGCAAAGATTGCACAAGAAGAGGATTCACTGAATGTGAAGAAGGAGATGGAGAGG
CGGCTCGTTGCCTTGATCGGGGAAAGGGATTTGATGGAGAAAAACTTGTTGGCGGCAAAG
ATTAGAATTGATGAACTAGAAGCAAAGGTAAATTCAGCAGTTTGTAATTCAGAGAAAGCA
TTGGCATTGTTGAAGAAAACACGTTTGACTGTTTGTGATGGTTATGGGAAGGGAGAAGTG
GAAGAAGCTTCTTCTGACGAGCATAAGATTGGTGAAGAGATGCAGCCATTTGTTGAACAT
TTGGATGCAATAAAAACATCCTTCACAAACAAGGAGAAAGCAGTGGAAGAAATGACACGA
GTTCTCGAAACCGAACGAGTCGAACAACAGAAGAAGAAGAGCTTCTTCACCATAGTGACT
GCAGCAACAACAATATTGGCTGCTGTTTCCGCTCTTTATGTTAGCAAAGGGCGCTGAAGC
TGATGAGGTCATACTTCTTTTTTCTTCTTTTTTAGTTGGTAATGGCACCCAGTAGCTCTT
AATTAAATCAACAAACTGACATGTATTTGGAGAAGCAATGTTGAATGACTGATTTAGTAG
TTTTAATGAGAAAACACATTATTGACATCTAATGACCATTACGATGTTTCCTTTTATTGA
ATAATTTCGATTATATTGGAATGAAATATCATTGAATTTTCAAGACAATTGGGAAAACGT
GAGATGGGCCATATTGTAATATAACATGATACAAAATTTTAAAGTTGTTTATTACTGTAT
TTAGTTTTGACAATTTCTACAAGGACAATGTATCAACTTACTTTTATTGGGTTTGAAACA
CGATTTCTTAAAAAGAATAAGGTTTATAGTGATTCAAAAACATAAAGTTGAACAGTATTC
AAGTGGGTGGACTTCTTAAATATTATTAATTTTTAAGGGGCATTTTAAACTAAAATATTT
GCAAAAAAAAAAAAAGAGCACAACATCAAATACTACATATCTCTCTCTTGTATAATCTTG
TTTGAATGAAGTATAATAAATGTTATTTTCTTAGTGGTTTGAAATGAAGTATAATAAAGC
AAGTATAATGAAGAATAACAAGTCATTCTCTTTTGGATGTCTATACCTAAAAATATCATT
CGTTAAATAAAACATATACTATCTTTTTTTGTATGGTGCAGCATATTGTCTCTCTATTTT
GTTTTCTCATTCTTTACCCTCTAATTTTTTTCCATTCCTTTTCCTCCATTTTCACTTCTG
GATTTTCCTTCTTCTCCCCTTTATTTCTCTCCGTCAGTTGATCTCCTACTCCCCAATTTT
ATTTGATAAGTTTACTCAAATGTAATAATAAACACAAAAGATAACCTCTATTATTTTAGA
GTGGCAAAGGGAAGATGGGTACACATGAATATGACCAAAATCCATACTAAAACTATAACG
TCAACCACATCTCCAATTTCAGAATCTATCTTGCAAAGGCGATCGGTCGTCCAAATCTGC
TGATCATTGGTCGCCGGAAGAAGAGGGTGGTTGGTAGAATCTGCAATTCAGCGGAGTGTA
CATAATAAGGAGACACCATCACAAGTCTTGAAGCTTTGGCGCTCTTGAAATTCAGCTTTT
AAATTAATTAGTCATGTTTTTCAAATATATAACATAGGAGAATATGAGTTTTGCGTCAAA
TCCCATCTTGGCAGAGTGTATTTTGATGAAATTCCTTATTGGAAGGAACTGCCATATTTT
TAGAATTTGGAATCTGTAAAGTTATTCTCATGTGGTTTTTTGGGCAGTGGAGGGAGTTGG
AGAAGTTGATTGGTGTGCAGATCTATGTATAGGACAGATCATTGAAGAGGAAAAAAGAAT
TGGAATATTAGGGATTTGGTTAATTAAGCAATATGGGAAGTTGGATTTCAGAATTGCAAT
TCATGATTGGGTTTCGATTTAGGAAGAATGGACTTGCAAATTCAATTTAACATAAAATTT
CTTTTTTTTTTCCTAAATTAATTTTTATTTGATCTTCGGACTCATCCAATGCAATTTACA
GGTCACTACAAACAATATCCATGTCAGCACACATAACGTGTCTAGTAGACATTACGTTAA
CTTAATGTAGGAAACAAAAAGAAAAACGAAAAAGGCAAGAAATGAAAAAGGAAACGTTGT
GTATGATGATTAAAATGTACGTTGATAGCTAAATTCAACTTTGTTCTTCATTAGCAACAA
CAAGGGACAACAAAATGAAAATTTCAGCACAGTTATGGAATGTTGAAGAAGAAGGTGACG
AGAGAGATGCCACATCATAAAAAATTAATATTATAATCATTTTTGTCACATCAGTTTTCT
GATTACTTATATTTAACCTACACATCATTTTGCCGTTACTCAACTAACGATCGATATGAC
CTTTAAAGCTCGATGATTAAAATGTTTATTTTGAACTTTCAGGGACTATATAAATGTATA
TATATCAACTTCAAATCTTAGCGGTCAAAAGTGCATTTTGTTTTAGTTTAAAACACCGAG
ATGTGACGATTAATAATGCCTACACACTCACGTACTCACACATGCAGTGAGTTTTTTATG
TTTTTTTTACACACATTAGACGCAAATTGAATTCCTAATTCCATTCCCTAAGACAAGTTT
CTAATGACTTATACAATTCACATAGGCATGCATGCAGAACAAGCGAAAAACGACGAATTT
ACCTTAAGAAAATGGCCCAACCAACCACTTACACAATCTCAGGCATACCATTCCCCGGGA
TGAAAGAATTTTGCCTGTAATTCATTCGATCTCAGGCATACAATGCATCGAGAAGACGCA
AAATGAAAGACAAAAGTATAGAACAACACAATCCTGTACTTCATTTTAAACGATAGTTTT
CAAATTTAACGATCGTGTAGATCATGATACACGATCTCGAGCCTTAGTGGCACCGAGATG
GCCCGAGATGAAAGAATTATGTCTTTATTTTATTCGATATTAAGCATACATTACTTCGAG
ATGAAAGACCTCTACCTTTAGTTATTCGATCTCGAGCCTTAATTGAATCGAGATGACCCA
AGATTGATAGATCGCAAAGAAGATATATATCGTAAGGGCATATATGAAATTTATGAAAAT
ACGATCATGTGTCATAAACTTTTCTTATTTTGTTATATAGACCGTAAATATTATAGATTT
TGGTTACATTTGTGTAAATTACTCTATTTTTTTTTAGTAAAACAAATGAATTAAATTTTT
TAAAAAAAAATTATTGAGAGTTGAAGTAATTGGGTGTTTTCTAAAAGATTGAAATAAATA
CCTTTATTAACTTTGCAAATATATTTTCAAAGAGGCTAACAAATCAAATATATTTTCTAA
AAAAATCACATTGCGTTGGGGATAAGGTAAGAGTAATGGAAAAATGAAAGGTTGTGAACA
ATTCGTACTCTTACTTATGAGATTTGACAGAACAAATATTTTTCAAATACTCTTTTTACG
TTTTCTTTTTTAAAATTAAATAACAAATACTTTTCCACTGCTTTTCTTTTCTTCCATTGA
CTCCTCAACTAATAATTTTGGTCTTCCCATTATTATCTTCTTCTTCTTCATTTTTCTCTG
CACTGTCTCTTCTCCATTTCAACATCTTCTTATATCTTCATTCAGGTTAAATATTTCATC
CCTTACCATTTTTATTTACATTTTCCATCTGATCATTTCTATACTTATAAACTCGATAAT
TTGTTTAGACTTTCTTTAGATAGTTTTTACTTGGTGATCTGTATGTGTTCACTCCTACTT
TTCTGTTAGGCAAAATCTTCAAAATTATTATGGTTCATTCCTCGTGGTTTTTTAGCTCTT
CAAGTATTTTTGTAGGTTTTGATCCTTTTCAAGCTCAAGAACAGAGGATAATAATGGACA
TCCTTATTTCAGTCACTGCAAAAATTGCCGAATACACTGTTGAGCCTGTTGGACGCCAAC
TTGGTTATGTATTTTTCATTCGTTCCAACTTTCAAAAACTTAAGACTCAAGTAGAAAAGC
TGAAGATTACAAGAGAGTCTGTGCAACACAAGATCCATAGTGCAAGAAGAAATGCTGAAG
ACATAAAACCTGCCGTTGAGGAATGGTTGAAAAAGGTCGATGACTTTGTCCGAGAATCTG
ACGAGATATTAGCCAATGAAGGTGGACATGGTGGACTCTGTTCCACCTATTTGGTCCAAC
GACACAAGTTAAGTAGAAAAGCAAGCAAAATGGTAGATGAGGTTCTTGAGATGAAAAATG
AGGGGGAAAGTTTTGATATGGTATCCTATAAAAGTGTTATCCCATCAGTTGATTGTTCAC
TTCCAAAAGTGCCTGACTTTCTTGACTTTGAGTCAAGAAAGTCGATTATGGAACAAATCA
TGGATGCACTATCTGATGGTAATGTCCATAGGATTGGAGTATATGGGATGGGGGGTGTTG
GCAAAACAATGCTAGTGAAGGATATTTTAAGAAAAATTGTGGAGAGTAAGAAGCCTTTTG
ATGAGGTGGTAACATCCACGATCAGCCAAACACCAGATTTTAGAAGTATCCAAGGACAAC
TAGCTGACAAGCTAGGTTTGAAATTCGAACAAGAAACAATAGAAGGAAGGGCTACTATTC
TACGAAAGAGGTTAAAGATGGAGAGAAGTATCCTAGTTGTGTTGGATGATGTTTGGGAGT
ATATTGATTTGGAAACTATAGGAATTCCAAGTGTTGAAGATCATACGGGGTGCAAGATCT
TGTTTACCACTAGGATTAAACATTTGATCTCAAATCAAATGTGCGCCAATAAAATTTTTG
AGATAAAAGTTTTAGGAAAAGATGAGTCATGGAATTTATTTAAGGCAATGGCAGGTGACA
TTGTTGATGCAAGTGATTTGAAGCCTATAGCCATTCGAATTGTGAGAGAATGTGCAGGTT
TGCCTATTGCTATTACTACTGTTGCTAAGGCATTACGAAATAAACCTTCCGACATTTGGA
ATGATGCCTTAGATCAGCTTAAAACTGTTGATGTGGGTATGGCAAACATTGGAGAAATGG
AAAAGAAAGTGTATTTGTCACTAAAACTGAGTTACGATTGCTTGGGATATGAAGAGGTGA
AGTTATTATTCTTGTTATGCAGCATGTTTCCAGAAGACTTTAGCATTGACGTGGAAGGGT
TGCATGTATATGCCATGGGCATGGGATTCTTACATGGTGTTGATACTGTGGTAAAAGGAC
GACGTAGGATAAAAAAATTGGTTGATGATCTTATATCTTCTTCTTTGCTTCAACAATATT
CTGAGTATGGGTGCAATTATGTGAAAATGCATGATATGGTTCGTGATGTAGCCCTATTAA
TTGCATCTAAGAATGAACACGTACGTACATTGAGCTATGTGAAAAGATCGAATGAAGAAT
GGGAAGAAGAGAAACTATTGGGTAATCATACCGCAGTGTTCATTGATGGTTTACATTATC
CTCTCCCGAAGTTAACGTTACCCAAAGTTCAATTATTAAGGTTAGTTGCAAAATATTGTT
GGGAACATAATAAGCGTGTGTCGGTGGTAGAAACTTTTTTTGAAGAAATGAAAGAGCTCA
AAGGTTTAGTAGTAGAAAACGTAAATATATCATTGATGCAACGACCATCTGATGTTTACT
CCTTAGCAAACATCAGAGTATTACGTTTGGAAAGATGTCAATTATTAGGGAGCATAGATT
GGATTGGTGAATTAAAAAAGCTTGAAATTCTTGATTTTAGTGAATCTAACATCACACAAA
TTCCTACAACCATGAGCCAATTGACACAGCTAAAAGTGTTGAATTTATCTTCTTGTGAAC
AACTTGAGGTAATTCCACCAAATATTCTTTCAAAGTTGACAAAATTGGAAGAATTAGATC
TGGAAACTTTTGATGGATGGGAAGGAGAAGAATGGTATGAAGGAAGGAAAAATGCTAGCC
TTTCTGAACTCAAGTGCTTGCGACACCTTTATGCTTTAAACTTAACCATTCAAGATGAAG
AAATTATGCCAGAAAACTTGTTCTTAGTTGGGAAGTTGAAGCTTCAAAAATTCAACATTT
GTATTGGTTGCGAAAGCAAATTAAAGTATACTTTTGCATACAAGAACAGAATCAAAAACT
TCATTGGAATCAAGATGGAATCAGGAAGGTGCTTGGATGATTGGATAAAAAATTTGTTAA
AGAGGTCGGACAATGTGCTTTTGGAAGGATCAGTTTGTTCAAAGGTTCTCCACTCAGAAT
TGGTAGGTGCCAATAACTTCGTAAGTTTGCAGTATCTCTACCTTTATGATAATTCAAAAT
TTCAACATTTTATCAACGTTAGCAATACCATCAACATTGAAGAATCATTTTTTAGTGAAA
TGGTAAATTTCATCAACACATTTTTCTATGTTTCTATATACACATCAAAATTTATAAATC
ACCTGTTTGTTCATTTTTATTGTTCCTTCCACAAGTTCCTTCTAACATTTGTGGTTAGTA
ATGATATTAGGGATAAGATTCTATTCTTCTTTGTTTTAGAAGGCTCTTCTCTTGGTGTAG
AGAGACTCTTTCTTGTTTCATACATTAATGATAATATATAATTTTAGACTTCTAAAATAT
ATAAATGCATGTCAGGTGATATTCCAAGAAAATTTAAAGAAGTTTATTAGATATTTCCTA
TCTAAGGAAGCAAATTTGAAGTAATCATTTTACACAATTTGTTATGGTAATTTTAAAACA
CTATATAAATTATATGTTGTTAGTTAGCATCAGTTGTGATGATATGGTTAATTACGTTGT
CACAAACTGAACTTTTAAGGACGTAAATTTGTAGGTATCACTTCCTAATTTGGAGAAGTT
GGAAATTGTGAATGCAAAGAGTTTGAAGATGATATGGAGCAATAACGTGCCAATTCTTAA
TTCCTTTTCCAAACTCGAGGAAATAAAAATTTATTCATGCAACAATCTTCAAAAAGTATT
ATTTCCTCCAAATATGATGGACATTCTCACATGCCTTAAAGTCTTAGAGATCAAAAATTG
TGATTTGTTGGAAGGGATATTTGAAGCGCAAGAGCCAATTAGTGTTGTTGAGAGCAATAA
TTTACCCATTCTTAATTCCTTTTCCAAACTCGAGGAAATAAGAATTTGGTCATGCAACAA
TCTTCAAAAAGTATTATTTCCTTCAAATATGATGGGCATTCTTCCATGCCTTAAAGTCTT
AGATATTAGAGGTTGTGAATTGTTGGAAGGGATATTTGAAGTGCAAGAGCCAATTAGTGT
TGTTGAGAGCAATAGTGTACCCATTCTTAATTCCTTTTCCAAACTCGAGAAAATAAGAAT
TTGGTCATGCAACAATCTTCAAAAAATATTATTTCCTTCAAATATGATGGGCATTCTTAC
ATGCCTTAAAGTCTTAGAGATCAGAGATTGTGAATTGTTGGAAGGGATATTTGAAGTGCA
AGAGCCAATTAGTGTTGTTGAGAGCAATAATTTACCCATTCTTAATTCCTTTTCCAAACT
CGAGGAAATAAGAATTGGGTCATGCAACAATCTTCAAAAAGTATTATTTCCTCCAAATAT
GATGGGCATTCTTACATGCCTTAAAGTCTTAGAGATTAGACATTGTAATTTGTTGGAAGG
GATATTTGAAGTGCAAGAGCCAATTAGTATTGTTGAAGCGAGTCCTATCTTGCTCCAAAA
TTTATCTTCGTTGATGTTATGTAATCTTCCAAACCTTGAGTACGTGTGGAGCAAAAATCC
TTATGAACTTCTGAGTTTGGAAAATATAAAAAGTTTGACCATTGATAAATGTCCAAGACT
TAGAAGAGAATACTCAGTCAAAATTCTAAAGCAACTTGAAGATGTAAGCATAGATATCAA
ACAATTGATGAAGGTTATTGAGAAGGAAAAGTCAGCACATCATAATATGTTGGAATCAAA
GCAATGGGAGACTTCATCTTCTTCTAAGGTACGTATATATTCTACAAGAAAACATGTTTG
TTCAATTTAATTTTCAGAAAATAAATTGTTTTCAAGAATTAGTTGAACAGAATTGGTTCT
GTTAGTTGAACAGAGTTTTAAAGAAAACAAATTATTATGTTTGTTCTAGAAACCTATGGA
AATTAGTGTTATTAGGGGTTAATTATTTACCTGAATTAAAAAAGAATAAGCAAGTAAACC
GCTTAATTTTAATATGTTTATCAATAGAAATTAGGATCCGTTTGGATTGACTTGAATGAT
ATGTTTTCCTGGAAAGAAACTCATTTTTGTTTGAACTCATTTTTATGAAAATTGGCTAAA
ATATATTTAAAAAATTAGGTGGCTTTCAAATATTCAATTTTTTTTTTAAAATAACTTATT
TTTTGAATTAAACACTCCAAAATGTAATTCAAAAACACCCCTAAGTTAATTAGATATATA
ATTAATACATAAATTAATTAATTTTATTTAGTTGAGTTAAATTAGTTTTAATGCAAACAA
TAATATATTTTTATAGCCAATATACAAGAATGAAAGTAAGAAAAGAAGACAAAAAAAAAT
GATATGTTAATTAGAATTTTACATAAAGAATGATCTGATTAAAAGCTAATCTCTATCGAT
ATAGTTTTTTAATTATATTAAATATAGTAAGTAGTCCATTATAATAATTGAATTTTTTTG
TACCAAATTAATTAAACTAATTCTTTTTACTAATTATTGAATATTTAAGATATTTTTGGC
TAATTAATTAATAATTTGTGTGCAAATATAAGTTATTATTGCATTTATTTAATAGATTTT
GATCATCAGGATGGGGTTCTACGGCTGGGAGATGGTTCTAAGTTGTTTCCAAATCTTAAA
AGTTTGAAGCTATATGGTTTTGTTGATTATAACTCAACCCATTTACCAATGGAAATGTTG
CAAATCTTATTCCAACTTGTAGTCTTTGAATTGGAAGGAGCATTTCTTGAAGAAATTTTC
CCCAGCAACATACTGATTCCAAGCTATATGGTTTTAAGAAGATTAGCTCTATCTAAACTA
CCCAAGCTTAAGCATTTGTGGAGTGAAGAATGCTCACAAAACAATATCACCTCAGTTCTT
CAACATTTGATTTCTCTAAGAATTTCAGAATGTGGAAGATTGAGTAGTTTACTGTCGTCA
ATAGTGTGTTTTACAAACTTGAAACATCTTCGGGTTTATAAATGTGATGGACTAACCCAT
TTGCTGAATCCTTCGGTGGCTACAACGCTTGTGCAACTTGAGTCTTTGACAATAGAAGAA
TGCAAAAGGATGAGTAGTGTAATTGAGGGAGGATCAACCGAAGAAGATGGAAATGATGAA
ATGGTTGTATTCAACAACCTACAACATTTATACATTTTTAATTGTTCCAACCTAACAAGC
TTTTATTGTGGGAGATGCATTATTAAATTTCCATGTTTGAGGCAAGTAGACATTTGGAAC
TGTTCTGAAATGAAGGTCTTTTCGCTTGGAATTGTAAGCACACCTCGATTGAAATATGAA
AATTTTTCTTTAAAGAATGATTACGATGATGAACGGTGTCATCCAAAATATCCCAAAGAT
ATGTTGGTGGAAGATATGAATGTCATCACCAGAGAATATTGGGAGGATAATGTTGATACC
GGAATTCCAAATTTATTTGCCGAACAGGTTTGTATATTTAATTACCTTTTCATATTTGGT
AATAATTAATTTTTATTATTTGTGTGTTAGAGTATGAACTTTAATGAATTTATTTAATTA
ATGCAGAGTTTGGAGGAAAACCGATCTGAAAATTCTTCTTCTTCGAAGAATAATGTTGAG
AAAGAATAAGGAATTATATGGATATTGTTGTACACTACTTAATATATCATTTCATCCACA
AGGAAAAGGTCAGAATCTTGAAATCCTCCATTCTTTTTTATGAGAGAATATCATCCAATG
TCAAATTGAAAAGTCTCGATAGATTTGTTAAATTAACTTTTGATACAAGTCATAAAATGT
TAATTAGTATAATAATAATATATCTGATCCCATCAAATTAATTAGAAGTAACGACAAATT
TAACTTCTGTAATATCAATTCAATTTGATGTCTCAATCAACTGCATAAAATTTGATGTCA
CAAATTTAACTTCTGTAATGTGAATCTTTTTTTTTTTTCCCTTTGCACATAAAACCAACA
AGTTAAAATAGATATAACAAAGAATTTAATTCACATATAATAAATTCATCCAATATAATG
TTCTTTCACCTTTTTCTCTCTTTCACAAAACTGTAATAATAATATCTACCACAAAAGGTA
AACCATTAATATGATTCTTCAAGAAGGTTGTTTATTTGGTCAAATTTTCATGAAAGTATT
AATACAGTGTATGTTTTGCAAAGGAAGCTGCCAAATACCTACCTCAATCCTAGCAGATGC
GTTCTTTGCAAGTTGGCTGTCAAAGACTTGAACCATATTTTCACAACCTGTGCCAATTCG
CAAATAGCCTCTGGGTCAAACTGCACGACAAAATTGGTGGAAACTTTGATACAAACAGTA
TCAAAGCCCTCTGTTGGTCTCTTGGCTCGCTGAAACAATCAAACAGAAAGAACATCATTC
TCTCGATGTAGGTGTGGATCTTCTTTAGTCCATTTGGGTGGAAAGAAACAATAGGATTTT
CATAGACACAGAAAGAAGCTTAGTCACATTTGGGAAGATATCGAAACTTTGATTGGACCA
TGGTCGAGTAGAAACAAAATGTTCAAAGACTACAATCCAACATCAATCTTTAAACTTTAG
AGCTTTGTTAGATTAATGTTTGTTGTATATGGCTTCCCTGTAGCCAAAGAAATATACATT
GTAACAATGGTTTGATGAAATGATAATGAAGTGGTATGGTGTGTTTCAATTGCAAAAAAT
ATGATTCTTCAAGAAAGGCCGAGAGGATAAGATTGTGATCGTGCCATGCGCTTGGGTTGT
GATTTAATTACAAATATATTCATATAGTATTTGGAGCAAAACAGTCCTAATTAATTAAAT
ATAATGCGTTATTTTATTTTTCTGAATAAGTTAAATTTAACCACTAGAAATTTTTTTACT
AAGTGAACATTTTCATAGCACTTTCATAATCCCCACTTCATTAAAATGAATCAATAAAGT
TCAAGGAAAGTGTAGAATGATGAATCTAAAAGAAACAAAAAACAAGGTATATAAGTTTAA
AGCAACGGTGGTAGCACTGTAATGATCCGAGGGAGTACACATTTTTTCATAAATTATTTT
ATTATCATCAATAGAAGAATTCGAATTTCTTTTATCTTTTAATTGATAATATAATTTCAT
AATTAGCTATAAGTGGATTTTTCAAATGATTGGATCCACATACATATCAACTTCGATCAA
ATTATTAAAGGTATAATTTTAAATCACTAAGAAGAAAAGGATTGATGGTGGGCCTTATGC
TATTATACACTTTGAGTACCCTCTCGGCCTCAACAAGATTCCCAAGTTCAATAATTGAAA
CTTTGAAAAATGTGTGCAATCACATGTATTCAATTTCTATGTCGGTATCACATATTTTCA
TGTTTCCATACGTTTAATTTCCATATAAAAGTGAATCCATAATTTTATTATATTGCGAAA
AAATCTACCAAACATGGAAATTAGCTATGAAAATATTAGTAATATAAATAATGGATATGT
TGACTTATTTGAAAAAAATTAAAAAAATATTCATTTATGGGTTTAAATTTATTTTTAAAT
TTTTTGTTTTTATATATTATTTTAAAAATATATATTGAAATTAATATTTTATTGATATTA
TATCATCAAAATTTTTGTAAAATTAAGATCATTAATATAACGCCCCAGACCCAAGATTTG
GAATTCGGATCCCTGACATTCTTTTGCATCCACTGTGATCTGATAACATCATCTTTACTT
GTCTTAAATTATTAGACTGAAAGTTCTCTCCACAAAACAATAGGAGTCATTTCAACATAC
TTTGTCCTCACTCACAGCATCCCTATCACTCATAATTAATGTAAAATTTTATTATATTTG
TAAATATGTTTTGGTGTACTTTGCCATATATTAAAACATACTACTAAACAAAACGAAATG
ATTAAAAAGGAAGGGAAGGTATTAAAAATTATAAATTTTAAGAAAGGAAAAGAAGAAGAA
GGAAAAAAAAAAAAAAAAGAGAATGATGAGTGAGAGGCACCAAGTGAGGACATATACTAC
TCTTTGAGTACATAACCTAATGGTTAAGAAAAAAAAAAATCTCATATCAAATTCAAAGTG
CCATGCTATTATTACTTAATATTTTATATGGAAGTTAAATAAATTGTTAGAGAGAAGTCT
TGTTTTCTGTCTGTTTGTTAACTCATTTTTGTAATTAATGTTTAATTTGATCATTGTCAT
TCCAATTAATTGTAACATAATTTTCTGCCCAATTTATCTCTTTTGCTTTCGTTTTTGTTT
AGATACCCTACTCGGCTACTCCTCAACTTTTCCTCATTTCATTTTCAGTTGGCCATATGA
ATGATTTTGTTTTAACCTTATCTTCATTCTCCCACTTCTTTTTTTCTTTTATTACTTTAT
ATATTCCTTTTCTTTTCGTTTATTATCTCAGGGTGGGCCAAACATATTTTTAGTTTTACG
ACATAATCATTTGGTTAATGTTTTTTTGTTATAGTTGTTTATTTTACTGAATTCGATCGA
TTATTAAAATAGATATATAGCAAGCATAAGAAATTAAATAAAAATCTTAAAGTAATTAAT
ATCTAATGGACAACCACATAAACAATGAAACTAAAATATGAACTAAGAAAAGTCAAATCA
TGTGCATATTGATGAATCTACACTCCTCGATCTCTTCAAAATCTAGCAAAATCATCTCAA
TAGAATTGAACATCAACAATCTAAGTATACTTGTGAATATACCATTTTTCGGAAAAATAA
AAATTAGGTAAGAGAATAAGAACTTATGGATAAATTAAATCATTGAAATGGATTGAAATC
TAAATGTTGTGTGATTGCTACTATCTGTTTTTCATTTGATATTGACTGTTTTCTATTGCA
ATATGATATACTAATTTTCAAGGATATTGATTGCATGTTGTCTAATTAATATCTGATTTG
TATATTTGATATTTGATTGTTATTTTATACTATATTTGTTATTTAATAGTTGTTTGATGG
CTATTGATTATTGATTGTTCTAATAATATCAATTGCTATCTAATTGTTGTTTGATTAAGA
TCTAATAATATTGGTTGTCAATTATAGAAATTGTTATATGATAATGATTGTAAAATTGTT
GATGATACTAATTGTTATTTGAATATAACAATCGATGATATTGATTGTTGTTTGATTGCT
CTCAAATTACCATCTACTACTTTAAACTAATATTAATTGATACTTGAAAAAGCACAAGAA
TGAAATCCAAAAACTATCTCACTTTCAATAAAATAAAAAACACTTTTTTAGTTTTAAATC
AAATACAAAATGACAGTTTGTTCAATTTTAATTTAAAAATTAAAAATAAGAAAAACAAAC
AAAACATATCTAAAAAAACAAACAAACAAGACATATCTAAAGAGATAAACACTTTTCTCA
AAATTTGAGAAATTGTTCTAAAATTCCTTTGTTTTTTTTCTTCTTCTTCTAATTCTTCTC
TCTATTTTTTGTTTCTTCTTCTAACTCTTTCCTCTTCCTCGCAAATCCAAGAAAAAGAAC
CATAGAATAGTTTCAAGATTTATTCAGGGGAAGGGGGGTTGGATTTTTTCAAAGTGAGTT
TTGTTCTATTTTTGTTTTTGTTGATGATTATTAAATGACGAAGTTGATTGGGCAACCTAA
ATTCGAAGTTTCAAAGCTGTAAGTGTAACGACCCAACTTCTTATACTAAACCGAAGTCAT
TACTAATTTAAAAGATAAATAAAATTTGTAAAATTTAGATAAAAATAAAACAAAACCTCA
AGATTTTTATTTAAAAGCTTAAACAAATGTGATTAGAGATAAATATAAAATAAAATCCTA
ACTCGGACCCTATCTAATTTTAAAGAAATAAAATAACAAATAAAGAATAAAATAAAATGC
AAACATTAAAATCTGAACTATGACATAAAGCGGAAGCAACGTATCCCTATGACTCGTCAT
GGTCATTTCTGGTCATTCGCTAGCTTGCCTTTGCTCTTACCTCTGTCTTTACCTGAAAAA
ACGAAAATGAAAAGAGTGAGTATAAAATACTCAGTAAGGGACCCACTACTAGTCCCGCTA
GGTGTCTGTTAACTTCCAATTAGAGTCCTGAAAAGTGGTACCCAAGAACTGGCACGTTCC
CGAACACGTGCAACATGTGATCCCGGAGGAACATATAATTGGTCTTTGGTGATCCCAAAA
GGACACCTAGGACAAACTTGTATGTAGTGTACTCGGAGGAAACACTAAGACAATCGGGCT
ACGAGCGATCTCGTCGAATCACTCGAATCATGTCTATGTCAATCCTGTCGGACTACGCAA
TCCTAAAAAGGTGGTGATCCCGAAGGACACCCATGCAGGTACGACTCTAATAGGATAAGC
TAACATACACTCTAACCATAGCATGCACGTAACATATCATCATCACGTCATATCATATGA
TTCTTCAAGAAAATAGTTATTTTTCATTAACAATACTTAACGTTTCTTAGTAAAACATAG
TCTAAAGGAGGTTTGTCTGTTGTTTGCAAGAAAGTAAAAGTGCATCTACAAATATTAAAG
CAAGAGATTGAAATTAAATATGGATAATGCAACGAGAGAAATATTGAGAATTAGTCTTAT
ATGACTGAGAGGAGTCTAGCCATGATCGTACATGGAGCACTCATAACACCCTTTATTATA
TCTGATCCCATCAAATTAATTAGAAGTAATTACAAATTTAACTTTTGTAATATCAATACA
TTTTGATGTCTCAATCTAATTGTTAATCTGTTATTTTTTTCTTTGGACATAAAACCAACC
AATTAAATTAGATATAACAATGAATTTAATTCACACACACCCACAAATATATATATATAT
TAAATTCAACCAATATAACGTTCTTTCACTTTTTTCTCTCTTTCACAAAACTATAATAAT
ATATACAACAAAAGGTAAACCAATATGACTCTTCAAAAAAGGCCGAGTGGATGAGATTGT
GATCGTGACATGTGTTTGGGTTGTGATTTAATTACAAATCTATTCATATAGAATTTGGAG
CAAAGCCATCCTAATTAATTAAATATAATGCGTTATTTTATTTTACTGAATAAATTAAAT
TTGATCATTAGAAAATTTTCACTAAGCGAACATTTTCATAGCACTTTCATAATCTCCACT
TCATTAAGATGAAATAAAGTTCAAGAAAGTGTAGAATGATGAATCCAAAAGAAATAAAAA
ACAAAGTCGATAAATTTAAAACAATGGTAATAGCGCTGTAATAATCACAACAAACATTTT
TCCATAAGTTATTTTGTTATCATCCTCGTAAGAATTCGAATTTCATTTCTTTTTATTGAT
GATATAATTTCATAATTAATTATAAGTGGATTTTTCAAATGATTGGATCCATATATCAAC
TTCAATCAAATTTTTAAAGGTAAAATTTTAAATTTTAAAATGCTTTTAATTAGTACAAAA
TTGAGAAATCACTGAATACAATTTCTCTTTTATGTATGAGATTTGAACCTATCTTTTTGT
CTGGAGACTAAATTACTTATTACGTAGCACTTGAACGTCATATTGCTCAAATTGTTACTA
TTTGCCTTAATTTGAAAGAAACATTTTAAACCGAATTGAAGAGATGTAGAAAGGACAAAA
AGAAAACATATGCATAAACAGGCTACAAATCATTCAAGGGATCCAAGTACTGTACATACG
AAAAAAAAAGTTTGCTAAAATATGAAAACAAAGAACAGTCAACAACATAGTCCAACTGAA
GTAAGAAAAAAACAAGCAAGTCACCGAATGAAGGACATAAACTATCTGGACAAGTCTCGT
AGGAGGACTTTGCAAAAGTTCTGACTCTCATCATCAGTCATCTGTACGAAACCCTGCATG
TTGTCCATACGAGACAACAGGTTCCTTTGGCACAACGCTCTATCCAAATTGGTTAGTTTC
GGCATCTTACGCAATAGACGTAAGAATTCTAAGCACATTCGGCAATCGTCCTGAGTTGGT
ATTTCGTACACTCGAGGGCCATATGTATGACTTCAATCTCACCTTCCCGTTGGGTTCCCC
TATTTCTCTTTGATCTGCTCAATCCAATCCTACCTTCCCGTTGGGTTCCCCTATAATTCG
CTAAATATTTATTTCTAGTCATCATCGAAATTGAAACTTGTAAAAACCCTTCTTGAAAAC
AATTTACTTTTTTTTTTCTTACAAGTTATTTTTAACATTATATGAAAAGTTATAGTAAAG
TGTGTTTCCAATTAAATTACCTTTTTCTAACGACAAAAAAATTACAGATGAGATTTTTGA
AAAAGTATTTTACAAAAGTTTCCTAATCAATGGAAGCTTTTTTTAATACAACTTTGGACG
ATGAGCTTAACACATTTTACATTGTTGTCAATTTTAAAGTTATGAACGTATGGTGTCAAT
GTACTTTTTAAAACACGTAAAAGTGGGGAACCTATTTCTTAACTTTTTAAAATCAGAACA
CCAATTTGAATTCGATGTTCTAATTCTTATAGCGTTCCAATTAATCACATTGACGCCTAT
GAGCTACGTATGAAACTGTATTAATACAAAATATTGCCAATTAATTTCATACTCAATTTT
TTTTTACACTAGTGTGACTGGATGAAGTGCATTTAAGAACATTGGGATGCTTATTTGGAA
AATAAAACCTAATTTCGTGCATGTAAAAAAAAGCCAATAAATTGAAAGTTTGAAATCATA
AGATATAAAATAATAATACAAAATTTATTGAATAAGTGAAATGTCCATAGAAATGTCCAA
AAATTCAAACATAAGAAAATCAAAGTTTGTCCATTTCAAATATAATTAAAGTAGACATTT
CTAAACGCACTACAAACGAACATTGAATCTAGATACGGGTAATCCGTATTACCTCTTAAA
AGGGTGGATGACCGCAGATATTCTACGAAAAAAATGAAGACGTTACAAAACGACAAATGG
GGAAAAGCATACACTATTTTAAAAAAAATCCCAAAATGAAGGAAAAAAAAATAAGAAGAA
AACATTGAGTACATACCTTTTGCATGGACAAATGCCTTGCATTTGAGGATTCCAAAATGT
AATACGTAAAAAAACAAACAGTGAAATGTAGAAAATATATTTTGGAAAAAGTTTGTTACG
AGCCTCAGAGTCATGGAATCAATTAAAAAATGTGAACTAGATTTTATAGTAGTGGAAACA
TCAACAACATAGAACAAAGCAAATTAAGAGAGAAAATATAAGGTATAGGCAGCATGCAAG
AAACCACAGAAAATGCATCGCTTGAAGTAAACACATGTAACGACATTAAGACAAGATTCA
TGGTGGTTGAAACATCAGTGAACATACTTGAAGGTAGGTAACAGTACGTATATTTGCATC
CAACATATCATGAAAAAAGAAGACAAGTATTCATGGAAGGTTCCTAATAATATAGAAAGA
ACAATAGGAACAAAGAATGTGCATGGAAAAGTCCTACAATGATAGGGCAGAAAGTGATGG
ATAATGTAGCAAAAAATGGAAACAAACAAATTACATACAAAAAATAAAGTAGCAAACGAC
AGAAGAAGTGAGCAATAGAAGTAAACAGAATCGGAAAGGTGAATATATAGAGGTGGATAA
GATAAGTTATTATGGATTTATTGAACACAAACAAAAAGAAATCAGGGAATCTTTGCAAAT
GAGAATGTGAAAGCATAGAAAAGCCACACATGTGGTTAAACCCTATCCATTGCAACCTAG
CATTTTTAGCACAGAAGGGGTAGCTTGTCAAAAATATTGAAGAGACTAAACAATCTACAA
CGAAAGGGATTGGGCGACCAAAATTTATCACAAAAAGTACTGACTACAGAAATAAACAAA
AGAATGAAGAAAGTACATAATCACAGAGAAGGGAATTTACAATGGAGTTTGATCATAATC
AGACAACCCAAACAAGAACAAATGAAGGTAAAAATAATACAGTGTGAACCATTGCACAAC
CAATCAAAGTAGGGGACCAAAAACATATTTCATAGTTTTTAAACAGACAAATAGGTAACA
AGGAAATAAATTATGACCTATAAAGTATAAAAAATAAACAAAATTACATAATTCAAACAT
CATGAAATGTGAGGATACAAATTCAGAAATCGTGAAATAGATGTACTCATCATCGACTTT
CATTAAAAAAAAATTACAAAAGAGAAAATATACCTCCCTACGGTGCGCCAAGCTTACCGA
ATGCCATAAAAAAAGGGTGTGGCATGTAGCATCGGTTCGAAATAAGTGAAGGCAAAGAGA
AATCGGTAACGAAAACACCCACGGACAAATCGACAAGTGCAGCGGCAAGGCGAGTTCCAA
TTTTGTAAACCCCAACATGCATGTCGACGGAGAACACCGATCGAAGATGTGATTGAGGAT
TTCAGAGGCAAAGAATACTCCCACTGTTTAACAAAACCTACAACCGAAAAGCCAAACGAA
TTTGGGGGCAAAACCTTTCGGCCAAGCCTTCAATAAATTCGTGAAGGGTTTTGGAGAGTG
AGAAAGAAGGTGAATAGAGATGTAGATACGGTAACAACATCGTGGAAGGGGAAAAATGCA
AATACGGAGAAGAAGAAGAAGAAGAAGAAGAAAAACCACTACAAGAAAATGGAGAATTCC
CGACGCCGAAAAGCACGTCGGCATAAAGAACGTCGGGAATAAGGGCTTTCCCGACGTCCT
CAACAACGCGTCGGGAGATGCGTCGGGAAAACCATCTTTCCCGACGCACCATGAAGGCGT
CGGCAAAAATACATCGGGAAAAGGGGGTTTTCCCGACGCCGTGAACAGTGCGTCGGGAGC
GGCGTCGGGAAAACCTTTTTTCCCAACGCAACATGAAGGCGTCGGCAAAAAGTAAATCGG
GAAAAGGGGTTTTTCCCGACGCCGTGAACAGTGCGTCGGGAGCGGCGTCGGGAATAAGGG
TTTTTCCCGACGCCGCGTTAAACGTCGGGAAAAGGGGTTTAATGAGCGTCGGGAATTCCC
CTTTTCCCGACGCGTTTTGAGGGATTTCCCGACGCCACGTCACTGCGTCAGGAAATCCCC
TTTAAATTCGTTTCAGTTCTGTATTCACATAACCGAAACCGAGAGGAGGAGAAAAAGAAA
GGAGAAGAAGAAGAAGTCGCCGCCATCCTTTTGTTCCACCGCCGTCCGTCGCCGACCGCC
TCGCCGTTGTTCCTCGTCGCCGTCTGCCACTTTAGGTAAGTGAAATATGTAAATTTATTT
AGTTTTTTTAGGGTTTTTTTTGATAAAAATTAGTTTAGGGTTTGTTTGTTTTTTTGTTTT
TTTTTTGTTTCAAAGTTAAAAAAATGTATGTATTATTGAAATTGTTTAAAGTTCTTTTTT
GTTTTTGTTTTAGTTTTGCTTTAGTTAATTAGTTTTAGGATTAGTTTTAGAATTTAGATT
TTGAAATAGTTTTAGGATATAGATTTTGAATTAGTTTTAGGTTTTAGTGTTGAATTTGAA
TTTGAAGTGGTTTTAGGATTTAAGATTGACGTTGAGATTGAAGTTGAAATTGAATTTGAG
ATTGATAAAAAATTTGAATGTGTAGAGATTTTTGAGGTTATATTGAATTGGGGGGGGGGG
GGGGTGTTTATTGAATTTGAGATTGTGATTTAGGATCTCCAATTACTTAGTCGTTTGAAC
TTTGAGAAATACCTAATAAACTTTTAATTTTGCGTTTATACAAAATGTTTAACATTCTTC
AATCTTATATACGGATGGTTTTAATGGGTCTACTCAACATATTTCTTAAAACATGAGATT
TATGAGAATGTGTTAGAATGCTAAGTTTCTGAAAATATTAGAGCAAAGAGATAATTTAAA
GCAAAGCTAGATTTGAGACTTGCTTAATGCAAGAGTTTCTTTTTTCATAAGCATGCTAAC
TTAAGAAAGTTAAAGTTTTAGCATGAGATTTTTGAATATGCTTAAGTCTATACCGAGATG
TCTTGATCTGATAGAAATTCTATGGGGAAGATTATCTTGTGTACAGTGGTCGTGTAATTA
TTATGAAATGGAATTACTACTTATCTGGGGAGAGGGAGGTTTAAGTTAAATTGAAAATGT
TTGTTTTCTATGTCCATAGCCATTATGTCATATCGACCATCAAATTTTATGGAGACGGAC
GATATGTTCCTCCAGTTTGAGGACGATTTAGATAATAACATCGCGGGAGGGTCATCATCT
GTGGGCGACAATACGGGTGAGTCTAAGAATTTTCTTCATTTTAACTTACAAATATTTCAT
GTTCTTTTTTCTAACTTTATATGTTATTGTCTATTTATTGAGCAGAGTCTTCTTCTCAAC
AAACGACTCCGACTCCTAGGAGACGTGCGCAGTCTCGACTCTTGGAGTTAGAGCGCCACG
TTGCAATAAATGGGCGCATTCCGATGACGATCGCCCCTGGAGCGGAGAAGCCTATTTCTC
CACACGCCGTTCGCTTCAGCCAGGCGATAGGCGTGTGCGTGCGGAAGACATTTCCCGTCC
GCTGTCTTAAGTGGACGGACGTTGGGAGAGAATACATTGAGGTCGTCAAGGGCGACCTCC
AGGTAATTAAATGCACTACACATTTATATATGATTTCATTTGAAACATATCTAACTTTAG
CCAATCTAATGTGTTATGTTTGTAATGTGCAGCGATTCTTTGTGCTTGATTTCAATGATC
AAGCAATGAACAGGTTTGTTGAGCATCAGATGCTCACGACCTTTAAAGAGTTCCGGGCCG
ACTGTCATAAACATTTCAAAAAGTACAGCGATCCGGAGGAGGCTCGTGCCAACCCACCAA
ACGCATTGGTTGGACGTGATGAGGATTGGCACTTCCTCTGCGACTATTATATCAGCCGTG
CATTCCAGGTATTTGTCATGATTAATTATGATAACAAGTTTTTATATGTATAAGAAATAA
ACAATATAATTGTTTTAATGCAGGAGCAATCACGGACAAACAAGGCTGCTAGACAGAAGC
AGCCTTACAATCATAGTAGCGGGTCCAAGTCGTTTCTACAACGACAGCATGAGCTCGCTG
AAAGAAGAGGGCAGCCGGTCGATCGTGTGGAATTGTTCCGGGAAACACACGTTCGAGCTG
GGACATTCGTGTCGCAAGCCGCCGAGGATGCGCATGTAAGTTATACCCTTATTAATTATC
CACTTTTATTATATATTTTTGCGCGTTACCTAACATAATTTTTAAATTTGTTGCAGAATC
AAATGCTGGAACTCCAATCCCAGCCTATCCCAGAGGGTAGTCAGCCACTCTCTGAGGATG
AGATATGCGATCAGGTGTTGGGTAGACGACCAGGCTACTCAAAAGGCCTTGGTTGGGGAC
CCAAGCCGAAGGCCCGCAGAACGGCAAGTGCAAGCAGTTCGTCGACATCTTGTTCGCAGT
CCACACAAAAAGAGATTGAATTACAAGCTAAACTTCATGAAGCTTTGGAACGGATTGAAG
TACAAGATAGAAATCACCAAGCATTAGCTTCACAAGTGGAAGCTATGAAAAAGATGATTG
AAGACCTAACTCGTGCACAACAGGGACCACCACATGATCCCTAGCTTCATTATGTTTATG
TTTTTTCTATATTGAGAACTATATTTTGTTGTAGTCAACTTATTCGTATTATTAATTTTA
ATTCTATTTTTTTAATTTGTGTTTGTATATTTATTAATTTATTTTAATTTAATCCAAAAC
GTCGCGAATTTTTTTTGAGCAATCCGAACATCATTGTGAATGTTTGAGCAAAATATTATA
AGGAAAAAAGTAAAAATAAAATATTTTAAAAAATATATAAAAAAATATTTCCCGACGTTC
ATTACGTCGGGAAAAAAACGTCGGAAAACAGGTTTTCCCGACGCCGGATAATATGCGTCG
GCATAGACGGCGTCGGGAATAAGGTTTTCCCGACGCCGTCATGCCGACGCATATTTCGGC
GTAGGGAAAGCCTTTCCCGACGCTGCTTTGGTACGGCGTCGGGAAAGCCTCTCGCGACGC
ATTTCTCCCGACGTGCTTCCCGACGCCGTTTTGTACGTCGGGATATCCTTTTCCGACGTA
CTTTGCATTTTCGCCGACGTATTTGTGCGTCGGGAGTACCCCCGTTTCTTGTAGTGAACG
TCAGAAATCGAAGGGGGTTTAAGTCGCCTGACGCTATTCACAACGATTTCAACTCCGAAT
CGAAGAGAAACATGGAGAAGAAGAAGAAACAAGAAAAAAGAAGAAGAAACGCAAGTAGTG
TTCGATGATGGAAGAGAAATCGAAAAACCAACACGGGTTGAAGGGATGGGTGAAGACGAG
TTGAATGGGGAAGTGGAGAGACAGAGTTTTTGACAGAATGAAAGAGAAAGAGGGAAGGAT
TTGAGGGCAAAATCGGGTTTAGGGAAATCCTAAAGCTAGGGTTTTCATAACCCTAGCACC
AAACAGGGGTTATGGTTAAGTAAACATAACCCCACAGTGTTAAATAGCCCCGTAAACAGC
CCCTAAAAGTCTATATAACAATGGTAGAAATCTATTGCTAATAGACTTGTTATATTTATA
ATTTTCTTAAAAGATTATTATATACTTAATTATTTTTACTACAATTATTACCGATTATAA
TTACTTAGATATTACATTTGTATTTAAGGTGTATAGTGGTGCATTGATACAATTGGTCAA
AAGGACTGATGGTGGGCCGTTATGCTATTATTCAATTTCGTCGTTTCCACCCTCTCTTCG
ACAAGATTCCCAATTTGAATAATTGAAACTTTGAAAAATGTGTCCATCATAATTATTAAA
TTTCTATTTCGGTATTTTCATGTTTCCATATGTTTAATATCCATATATAAGTGAATCCAT
AGTTTTATTATAAGGTGAAAAATCTACCAAACATGAAAAATAGCTATGAAAATCTCAGTA
ATATAAATAATACACATATTGACTTATTTGAAAAAATTTAAAAAAATATTCAATTTACTG
ATTTAAAATTAAACTTTTTTGTTGTTTTTATATATTATTTTAAATATATGTATTGAAATG
GACATTTTATTGATATTATATCATCAAAATTTTTGTAAAATTAAGATTTTTAATGTAACA
CCCCAGGTCCAGGATTTGGAATTCAGATTCCCGATATTCGCTGCATCATATGAGACCTGA
CAACATCATCTTTATTTGTCTTAAATGCTTATTAGAGTGAAAGTACTTTTCCTATTTTTA
GAATTTGGAATTTGTAAAGTTATTCTCATGTGGTTTTTTTGGGCAGTGGAGGGAGTTGGA
GAAGTTGATTGGTGTGCAGATCTATGTATAGGACAGATCTTTGAAGAAGAAAAAAGAATT
GGAAAGATTAGGGATTTGGTTAATTAAGCAATACGGGAAGTTGGATTTCAGAATTGCACT
TCATGATTGGGTTTCGATTTTAGGAAGAATGGAATTGCAAATTCAATTTAACATAAATTT
TCTTTTTTTTCCTAAATTAATTTTTTATTTGATCTTCGGACTCATCCAATGCAATTTACA
TGTCACTACAAATAATATCCATGTCAGTACACATAACGTGTCTAGTAGATATTACGTTAG
CTTAATGTTAATTCAGGGAACATTTAGAACTATTTTGCAAATGCGAGGGATTAAAATGTA
TGCTTTTTAAACTTGAGGGGACCAAAAGTATACTTTACATTATTTTTTTCCTCATTTATT
TAACAATTTAATAAACAATAATAATTAATTAGTGAAAAGTTACGAATGACAATGGATATT
AGTTTTAAGAACAAAATGTACTTTTGATCCATAAGGTTTGAAGTTGATATCTGTTTAGTT
TCTTAAGTTTCAAAATAAACATTTTAGTACTCAAGATTTGATGTACGTGAAGTCACATTG
AATGTTAGTTTCAAAATGATGTGGCAGTTAAATATAATTAATCAGCAAACTGAATTGGCA
AAAATGATTATAATATTAACTTTTTGTATGATGTGGCAATATCCATCTCCTCACCCTCTT
CTTCAACCTCCCAATTACCATAAGTGCAAAATTCTTTTGTCGTCCATATTATTGTTAATG
AAGAACAAAGATGAATTTAACCAATCACCATACATTTTATTTAGATCGTATGCAACATTT
TCTTTTTCATTTCTAGCCTAAATCCCTCATATTTTCCCCTAAAATTCCTCTGTTTTTCTC
TTCTTCTTCTAATTCTTGATCTCTCTCTCTCTCTTTTTGGTTTCTTCTTCTAACTCTTCT
CTCTTCCTCGCAAATCCAAGAAAAAGAACCATAGAATAGTTTCAAGATTTTTTTCAGGGG
AAGGGGGGTTGGATTTTAATTTTCAAAGTGGGTTATTAATTTGTTCTATTTATGTTTTTG
TTAATGATTATTAGATGACGAAGTTGTTTTGGGCTACCTAAAGTCGAATCTTCAAAGCTG
TAAGTTTTGTTATTAAGAGTGGATGAGAAAGAAACTTCCAGGCAAATTTCCAATGATTTT
TACGCTTACACATACTGATATTACCTTCTTAACTTACTCTTGCCATTTCTCACTCTATTA
ACAACAAAATGAGTGTATGTAAGTGATAATATTGGTTGGACGAAAAAGAAAAAAAAAAAA
AAAGGTTCTAGGAAACAAAAAGAAAAACGAAAAAGGCAAGAAATGGAAAAGGAAACGTTG
TGTATGATGATTAAAATGTACGTTGATAGCTAAATTCAACTTTGTTCTTCATTAGCAACA
ACAAGGGACAACAAAATGAAAATTTCAGCACAGTTATGGAGGGTTGAAGAAGAAGGTGAC
GAGAGAGATGCCACATCATAAAAAATTAATATTATAATCATTTTTGTCACATTAGTTTTC
TGATTACTTATATTTAACCTACACATCATTTTGCCGTTACTCAACTAACGATCAATATGA
CCTTTAAAGCTCGATGATTAAAATGTTTATTTTGAACTTTCAGGGACTATATAAATGTAT
ATATATCAACTTCAAATCTTAGCGGTCAAAAGTGCATTTTGTTTTAGTTTAAAAGACCGA
GATGTGACCATTAATAATGCCTACACACACATATCCCCGTACTCACACATGCAGTGAGTT
TTTTATGTTTTTTTTACACACATTAGACAGCAAATTGAATTCCTAATTCCATTCCCTAAG
ACAAGTTTCTAATGACTTATACAATTCACATAGGCATGCATGCAGAACAAGCGAAAAACG
ACGAATTTACCTTAAGAAAATGGCCCAACCAACCACTTACACAATCTCAGGCATACCATT
CCCCGGGATGAAAGAATTTTTCCTGTAATTCATTCGATCTCAGGCATACAATGCATCGAG
AAGACGCAAAATGAAAGACAAAAGTATAGAACAACACAATCCTGTACTTCATTTTAAACG
ATAGTTTTCAAATTTAACGATCGTGTAGATCATGATACACGATCTCGAGCCTTAGTGGCA
CCGAGATGGCCCGAGATGAAAGACCTCTACCTTTAGTTATTCGATCTCGAGCCTTAATTG
AATCGAGATGACCCAAGATTAATAGATCGGAAAGAAGATATATATCGTAAGGGCATATAT
GAAATTTATGAAAATACGATCATGTGTCATAAACTTTTCTTATTTTGTTATATAGACCGT
AAATATTATAGATTTTGGTTACATTTGTGTAAATTACTCTATTTTTTTTTAGTAAAACAA
ATGAATTAAATTAAAAAAAAAATTATTAAGAGTTGAAGTAATTGGGTGTTTTCTAAAAGA
TTGAAATAAATACCTTTATTAACTTTGCAAATATATTTTCAAAGAGGCTAACAAATCAAA
TATATTTTCTAAAAAAATCACATTGCGTTGGGGATAAGGTAAGAGTAATGGAAAAATGAA
AGGTTGTGAACAATTCGTACTCTTACTTATGAGATTTGACAGAACAAATATTTTTCAAAT
ACTCTTTTTACGTTTTCTTTTTTAAAATTAAATAACAAATACTTTTCCACTGCTTTTCTT
TTCTTCCATTGACTCCTCAACTAATAATTTTGGTCTTCCCATTATTATCTTCTTCTTCTT
CATTTTTCTCTGCACTGTCTCTTCTCCATTTCAACATCTTCTTATATCTTCATTCAGGTT
AAATATTTCATCCCTTACCATTTTTATTTACATTTTCCATCTGATCATTTCTATACTTAT
AAACTCGATAATTTGTTTAGACTTTCTTTAGATAGTTTTTACTCGGTGATCTGTATGTGT
TCACTCCTACTTTTCTGTTAGGCAAAATCTTCAAAATTATTATGGTTCATTCCTCGTGGT
TTTTTAGCTCTTCAAGTATTTTTGTAGGTTTTGATCCTTTTCAAGCTCAAGAACAGAGGA
TAATAATGGACATCCTTATTTCAGTCACTGCAAAAATTGCTGAATACACTGTTGAGCCTG
TTGGACGCCAACTTGGTTATGTATTTTTCATTCGTTCCAACTTTCAAAAACTTAAGACTC
AAGTAGAAAAGCTGAAGATTACAAGAGAGTCTGTGCAACACAAGATCCATAGTGCAAGAA
GAAATGCTGAAGACATAAAACCTGCCGTTGAGGAATGGTTGAAAAAGGTCGATGACTTTG
TTCGAGAATCTGACGAGATATTAGCCAATGAAGGTGGACATGGTGGACTCTGTTCCACCT
ATTTGGTCCAACGACACAAGTTAAGTAGAAAAGCAAGCAAAATGGTAGATGAGGTTCTTG
AGATGAAAAATGAGGGGGAAAGTTTTGATATGGTATCCTATAAAAGTGTTATCCCATCAG
TTGATTGTTCACTTCCAAAAGTGCCTGACTTTATTGACTTTGAGTCAAGAAAGTCGATTA
TGGAACAAATCATGGATGCACTATCTGATGGTAATGTCCATAGGATTGGAGTATATGGGA
TGGGGGGTGTTGGCAAAACAATGCTAGTGAAGGATATTTTAAGAAAAATTGTGGAGAGTA
AGAAGCCTTTTGATGAGGTGGTAACATCCACGATCAGCCAAACACCAGATTTTAGAAGTA
TCCAAGGACAACTAGCTGACAAGCTAGGTTTGAAATTCGAACAAGAAACAATAGAAGGAA
GGGCTACTATTCTACGAAAGAGGTTAAAGATGGAGAGAAGTATCCTAGTTGTGTTGGATG
ATGTTTGGGAGTATATTGATTTGGAAACTATAGGAATTCCAAGTGTTGAAGATCATACGG
GGTGCAAGATCTTGTTTACCACTAGGATTAAACATTTGATCTCAAATCAAATGTGCGCCA
ATAAAATTTTTGAGATAAAAGTTTTAGGAAAAGATGAGTCATGGAATTTATTTAAGGCAA
TGGCAGGTGACATTGTTGATGCAAGTGATTTGAAGCCTATAGCCATTCGAATTGTGAGAG
AATGTGCAGGTTTGCCTATTGCTATTACTACTGTTGCTAAGGCATTACGAAATAAACCTT
CCGACATTTGGAATGATGCCTTAGATCAGCTTAAAAGTGTTGATGTGGGTATGGCAAACA
TTGGAGAAATGGAAAAGAAAGTGTATTTGTCACTAAAACTGAGTTACGATTGCTTGGGAT
ATGAAGAGGTGAAGTTATTATTCTTGTTATGCAGCATGTTTCCAGAAGACTTTAGCATTG
ACGTGGAAGGGTTGCATGTATATGCCATGGGCATGGGATTCTTACATGGTGTTGATACTG
TGGTAAAAGGACGACGTAGGATAAAAAAATTGGTTGATGATCTTATATCTTCTTCTTTGC
TTCAACAATATTCTGAGTATGGGTGCAATTATGTGAAAATGCATGATATGGTTCGTGATG
TAGCCCTATTAATTGCATCTAAGAATGAACACGTACGTACATTGAGCTATGTGAAAAGAT
CGAATGAAGAATGGGAAGAAGAGAAACTATTGGGTAATCATACTGCAGTGTTCATTGATG
GTTTACATTATCCTCTCCCGAAGTTAACGTTACCCAAAGTTCAATTATTAAGGTTAGTTG
CACAAGATTGTTGGGAACATAATAAGCGTGTGTCGGTGGTAGAAACTTTTTTTGAAGAAA
TGAAAGAGCTCAAAGGTTTAGTATTAGCAAACGTAAATATATCATTGATGCAACGAACAT
CTGATCTTTACTCCTTAGCAAACATCAGAGTATTACGTTTGCAAAGCTGTAATTTATTAG
GGAGCATAGATTGGATTGGTGAATTAAAAAAGCTTGAAATTCTTGATTTTATAGGATCTA
ACATCACACAAATTCCTACAACCATGAGCCAATTGACACAACTCAAAGTGTTAAATTTAT
CTTCTTGTCATCAACTCAAGGTAATTCCACCAAATATTCTTTCAAAGTTGACAAAACTGG
AAGAATTAAGTCTGGAAACTTTTGATAGATGGGAAGGAGAAGAATGGTATGAAGGAAGGA
AAAATGCTAGCCTTTCTGAACTCAAGTGCTTGCGACATCTTTATGCTTTAAATTTAACCA
TTCAAGATGAAGAAATTATGCCAAAAGATTTGTTTTTAGCTGAGGAGTTGAAGCTTCAAA
AATTCAACATTTGTATTGGTTACCAAAGCAAATTAAAGTATACTTTTGGACCCACAAACA
GAATCAAAAACTTCATTGCAATCAAGATGGAATCAGGAAGGTGCTTGGATAATTGGATAA
AAAATTTGTTAAAGAGGTCGGACAATGTGTTTTTGGAAGGATCAATTTGTTCAAAGGTTC
TCCACTCAGAATTGGTAGGTGCAAATGACTTCGTAAATTTGAAGTATCTCTACCTTTATT
ATAATTCAAAATTTCAACATTTTATCAACGTTAGCAATACCATCAACATTGAAGAATCAT
TTTTTAGTGAAATGGTAAATTTCATCAACACATTTTTCTATGTTTCTATATACACATCAA
AATTTATAAATCACCTGTTTGTTCATTTTTATTGTTCCTTCCACAAGTTCCTTCTAACAT
TTGTGGTTAGTAATGATAGTAGGGATAAGATTCTATTCTTCTTTGTTTTAGAAGGCTCTT
CTCTTGGTGTAGAGAGACTCTTTCTTGTTTCATACATTAATGATAATATATAATTTTAGA
CTTCTAAAATATATAAATGCATGTCAGGTGATATTCCAAGAAAATTTAAAGAAGTTTATT
AGATATTTCCTATCTAAGGAAGCAGATTTGAAGTAATCATTTTACACAATTTGTTATGGT
AATTTTAAAACACTATATAAATTATATGTTGTTAGTTAGCATCAGTTGTGATGATATGGT
TAATTACGTTGTCACAAACTGAACTTTTAAGGACGTAAATTTGTAGGTATCGCTTCCTAA
TTTGGAGAAGTTGGAAATTGTGAATGCAAAGAGTTTGAAGATGATATGGAGCAATAACGT
GCCAATTCTTAATTCCTTTTCCAAACTCGAGGAAATAAAAATTTATTCATGCAACAATCT
TCAAAAAGTATTATTTCCTCCAAATATGATGGACATTCTCACATGCCTTAAAGTCTTAGA
GATCAAAAATTGTGATTTGTTGGAAGGGATATTTGAAGCGCAAGAGCCAATTAGTGTTGT
TGAGAGCAATAATTTACCCATTCTTAATTCCTTTTCCAAACTCGAGGAAATAAGAATTTG
GTCATGCAACAATCTTCAAAAAGTATTATTTCCTTCAAATATGATGGGCATTCTTCCATG
CCTTAAAGTCTTAGATATTAGAGGTTGTGAATTGTTGGAAGGGATATTTGAAGTGCAAGA
GCCAATTAGTGTTGTTGAGAGCAATAGTGTACCCATTCTTAATTCCTTTTCCAAACTCGA
GAAAATAAGAATTTGGTCATGCAACAATCTTCAAAAAATATTATTTCCTTCAAATATGAT
GGGCATTCTTACATGCCTTAAAGTCTTAGAGATCAGAGATTGTGAATTGTTGGAAGGGAT
ATTTGAAGTGCAAGAGCCAATTAGTGTTGTTGAAGCGAGTCCTATCGTGCTCCAAAATTT
AATTAGGTTGGAATTATATAATCTTCCAAACCTTGAGTACGTGTGGAGCAAAAATCCTTG
TGAGCTTCTGAGTTTGGAAAATATAAAAAGTTTGACCATTGAGGAATGTCCAAGACTTAG
AAGAGAATACTCAGTCAAAATTTTCAAGCCACTTCAATATGTAAGCATAGATATCAAACA
ATTGATGAAGGTTATTGAGAAGGAAAAGTCAGCAGATCATAATATGTTGGAATCAAAGCA
ATGGGAGACTTCTTCTTCTTCTAAGGTACGTATATATTCTACAACAAAACATGTTTGTTC
AATTTAATTTTCAGAAAATATATAAATTGTTTTCAAGACCTTAGTTGAACAGAATTGGTT
CTGTTAGTTGAACAGAGTTTTAAAGAAAACAAATTATTATGTTTGTTCTAGAAACCTATG
GAAATTAGTGTTATTAGGGGTTAATTATTTACCTGAATTAAAAAAGAATAAGCAACGTAA
ACCGCTTAATTTTAATATGTTTATCAATAGAAATTAGGATCCGTTTGGATTGACTTGAAT
GATATGTTTTCCTGGAAAGAAACTCATTTTTGTTTGAACTCATTTTTATGAAAATTGGCT
AAAATACATTTAAAAAATGAGGTGGCTTTCAAATATTCAATTTTTTTTTTAAATAACTTA
TTTTTTGAATTAAACACTCCAAAATGTAATTCAAAAACACCCATATAAGTTAATTAGATA
TATAATTAATACATAAATTAATTAATTTTATTTAGTTTGAGTTAAATTAGTTTTAATGCA
AACAATAATATATTTTTATAGCCAATATACAAGAATGAAAGTAAGAAAAGAAGACAAAAA
AAAAAAAAAAAATGATATGTTAATTAGAATTTTACATAAAGAATGATCTGATTAAAGCTA
ATCTCTATCGATATAGTTTTTTAATTATATTAAATATAGTAAGTAGTCCATTATAATAAT
TGAATTTTTTTGTACCAAATTAATTAAACTAATTCTTTTTACTAATTATTGAATATTTAA
GATATTTTTGGCTAATTAATTAATAATTTGTGTGGATATATAAGTTATTATTGCATTTAT
TTAATAGATATTTTTGATCATCAGGATGGGGTTCTACGGCTGGGAGATGGTTCTAAGTTG
TTTCCAAATCTTAAAAGTTTGAAGCTATATGGTTTTGTTGATTATAACTCAACCCATTTA
CCAATGGAAATGTTGCAAATCTTATTCCAACTTAAACACTTTGAATTGGAAGGAGCATTT
ATTGAAGAAATTTTCCCCAGCAATATACTGATTTCAAGCTCTATGGATTTACAGAGTTTG
GCTCTATATAAACTACCCAAGCTTAAGCATTTGTGGAGTGAAGAATGCTCACGAAACAAT
ATCACCTCAGTTCTTCAACATTTGATTTTTCTAAGAATTTCAGATTGTGGAAGATTGAGT
AGTTTAACTTTAGTGTCATCATTAGTGTGTTTTACAAACTTGAAAAGTCTTGCGGTTTAT
AAATGTGATAGACTAACCCATTTGCTGAATCCTTCGATGGCTACAACGCTTGTGCAACTT
CAAGATTTGACAATAAAAGAATGCAAAAGAATGAGAAGTGTAATTGAGGAAGGATCAACC
GAAGAAGATGGAAATGATGAAATGGTTGTATTCAACAACCTACGACATTTATACATTTTT
AATTGTTCCAACCTAACAAGCTTTTATTGTGGGAGATGCATCGTTAAATTCCCATGTTTG
GAAAGAGTATTCATTCAAAATTGTCCTGAAATGAAGGTCTTTTCACTTGGAATTGTAAGC
ACGCCTCGTTTGAAATATGAAAAGTTTACTTTAATGAATGATTACGATGATAAATGGTGT
CATCTGAAATATCCCAAATATATGTTGGTGGAAGATATGAATGTCATCACCAGAGAATAT
TGGGAGGATAATGTTGATACCGGAATTCCAAATTTATTTGCCGAACAGGTTTGTATATTT
AATTACCTTTTCATATTTGGTAATAATTAATTTTTATTATTTGTGTGTTAGAGTATGAAC
TTTAATGAATTTATTTAATTAATGCAGAGTTTGGAGGAAAACCGATCTGAAAATTCTTCT
TCTTCAAAGAATAATGTTGAGAAAGAATAAGGAATTATATGGATATTGTTGTACACTACT
TAATATATCATTTCATCCACAAGGAAAAGGTCAGACTCTTGAAATCCTCCATTCTTTTTT
ATGAGAGAATATCATCCAATGTCAAATTGAAAAGTCTCGATAGATTTGTTAAATTAATTT
TTGATACAAGTCATAAAATGTTAATTAGTATAATAATAATATATCTGATCCCATCAAATT
AATTAGAAGTAACGACAAATTTAACTTCTGTAATATCAATTCAATTTGATGTCTGCATAA
AATTTGATGTCACAAATTTAACTTCTGTAATGTGAATCTTTTTTTTTTCCTTTGGACATA
AAACCAACAAGTTAAAATAGATATAACAATGAATTTAACTCACATATAATAAATTCATCC
AATATAATGTTCTTTCACCTTTTTCTCTCTTTCACAAAACTGTAATAATAATATCTACCA
CAAAAGGTAAACAATTAATATGATTCTTCAAGAAGGTTGTTTATTTGGTCAAATTTTCAT
GAAAGTATTAATACAGTGTATGTTTTGCAAAGGAAGCTGCCAAATAACCTACTCAATCCT
AGCAGATGCGTTCTTTGCAAGCCGGCTGTCGAAGACTTGAACCATATTTTCACAACCTGT
GCCAATTCGCAAATAGCCTCTGGGTCAAACTGCACGACAAAATTGGTGGAAACTTTGATA
CAAACAGTATCAAAGCCCTCTGTTGGTCTCTTGGCTCGCTGAAACAATCAAACAGAAAGA
ACATCATTCTCTCGATGTAGGTGTGGATCTTCTTTTGTCCATTTGGGTGGAAAGAAACAA
TAGGATTTTCATAGACATAGAAAGAAGCTTAGTCACATTTGGGAAGATATCGAAACTTTG
ATTGGACCATGGTCGAGTAGAAACAAAATGTTCAAAGACTACAATCCAACATCAATCTTT
AAACTTTAGAGCTTTGTTAGATTAATGTTTGTTGTATATGGCTTCCCTGTGGCCAAAGAA
ATATACATTGTAACAATGGTTTGATGAAATGATAATGAAGTGGTATGGTGTTAAAATCAC
CTTTATCACTCTGTGTTTCAATTTCAAAAAATATGATTTTGAACATTTTCATAGTACTTT
CATAATCCCCACTTCATTGATATGAATCAATAAAGTCTAAGGAAAGTGGAGAATGATGAA
TCAATAAAGTTCATGAAAAGTGCAGAATGATGAATCCAAAATGAAAAAAAAACAAGGTCG
ATAAGTTTAAAGTAACGGTGGTAGCATTGTAATGATCACAAGGGAGCACACATTTCCCCA
CAAATTATTTTATTATCATTCACATAACAATTCAAATTTCTTATCTTTTAATTGATATAT
AATTTCATAATCAGTTATAATTGAATTTTTCAAATGATTGGATCCATATATCAACGTCAA
TCAAATTTTTAAAGGTAAAGTTTTAAATTTTAAAATGTTTAATTAGTATAAAATTGAGAA
ATCACAAAGAATAATTTCTCTTCGATATATGAGATTTGAACCAACCTTTTTGTTTGGAGA
CTAAATGTGCAATATAATTTTATATAATTTTATAAACATGCAAATATTGAAATTAGATTC
AAAAGTATGTATAATAACAATTTTTTTTTTTTAAATCGTAAATGTAGCAAAATTTATTAG
AGTATTTATTAATAATTGAAATGTGAACCATATTGCAAAAATTGGTTCTATCACTAATAG
ATCATAAGAGTCTTTAAAAAAAATGATTAAAAATAGTTTGTTGCTAACAAACTTTGTTAT
TTTTATAATTTTTTTTTAAATATTATTATATACTTAATTAAATGTCTAAAATTATTACCA
TTATAATTAATGAGATATTACACGTGGATTGATGGTGGGCCCTTATATGCTATTATACAC
TTTGCCTACCCTCTTCCCAACAAGATTCCCAAGTTAAATAATTGAAACTTTTAACATCTT
TCATTACAGTTTGATAAATGAACGCAAACATGTGTTGTTTATTTTACTGAATTCGCGATC
GATTATTAAAATAGACATGCAGTTGATAGCAAGCACACGACATTAAATAAAAATCATGAA
GTATTTAATATCTAATGAATAACCACATAAACAATGAAACGAAAATATAAACTAAGAAAA
GTCAAATCATGTGCATATTGATGAATCTACACTTCTCGATCTCTTCAAAACCTAGCAAAA
TCAATAGAATTGAACATTAACAATCTAAGCATACTTGTGAATATAACAATTTTTCGGAAA
AATAAAAATTAGGCAAGAGAATAAGAACTTGTGGGTAAATTAAATTATTGAAATGGATTG
AAATCTAAATGTTGTGTGATTGCTACTATCTGATTTTCATTTGATACTGACTGTTTTCTA
TTACATTATGATATACTAATTTTCATGGATATTGATTGCATGTCGTCTAATTAATATCTG
ATTTGTATATTTGATATTTGATTGTTATTTTATACTATATTTGTTATTTAATAGTTGTTT
GATTGCTATTTATTATTGATTGTTCTAATGATATCAATTGTTGTTTGATTAAGATCTAAT
AATATTGGTTGTCAATTATAGAAATTGTTATATGATAATGATTGTAAAATTGTTGATGAT
ACTGATTGTTGTTTGAATATAACAATCAATGATATTGATTGTTGTTTGATTGCTCTCAGA
TTACTATCTACGCCTTTAAACTAATATTAATTGATATTTGAAAAGGTACAAGAACGAGAA
CGAAACCCAAAAACTATCTCATTTTCAATAAAATAAAAAACACTCTGTTAGTCGTAGATC
AAATACAAAAGGATAGTTTGTTAAAGTTTAGTTTAAAAAATAAAAAATAAAAAAACAAAC
AAAACATATCTAAAAAAATAAAAACAAAAAACAAATTTTTATTATGCAAGCTGCCATCTC
CTACCAATGAGATATTTTTCCATATAAAAAACTACCAAAAGGAAAGAGAAGAGAAGGAAA
GGTTAAACTTGAAAGTTTGAAAGAATGATTGAAGTGATTTAGATCTTTTTTTTTTTTTTT
ATTTATTATTATTATTATTATTATTATTTAGTTGTCAGTGAAACTGAAACTGTAGTCATC
TAATTTTATGCTACTGAAGCCAACTAATTTTATGCTACAATGGTAAGATATTTTATTTAT
TTATTTTGTTAAAAAAAGAAAAAGGTAAAATCTTTTTGTAATAATATGAAATCTTATGTT
TTTTTAATCTTTTTATTAAAATAGAAAATAAAGTCATTAATGAGAATATCTATTATTTAA
AAAAATTCAAATCATTTTTACCTTATCACTTTAGGAAAAAAGCAAATTAATGTATTTATA
CAAAATCTCTTTTGATTTATCATATTAGAAAAAGCAAAATAATTTATTTTATACAAAATT
CTTATAATACCATATTTGATTTATCTTTATCACTTTAGGAAAAAAGTAAAAAATTTATTG
TGGACAAAATCTTTCAATATCATATTTTTACTATTTTAGAAAAAAGAAAATTAATAAAAT
TACATAATATCTAGTTAAATTATTTATTTATTTATTTAAATTTAATTTTCTTTAATTTTA
TTATTATTATTATAAATAGTTTTTTTATACATATTCTTTTAAGCTTCTGTTTTTCTTTAT
TATATATATATATATATATATATATATATATATATATATATAACTTTTTATTTATTTAGT
TAGTTTTTAATATTTATGATTTTTTTATTTTTTGTTATTTTTATTCTTATTATCATTATT
ATTATTTCATTTTATAATTTTTTTTAATTTTTAAATCTACTATCATCCATATGTCCTTTT
CTCTTTACTTATTCATTTAATCTCTTTTTTTATATATTTATTTCTTTATTATTTCATTTA
GTTCTTTTTTCATTATCTTTTTATTACTATCGTTATATTTAGTATATGCATGCATTAATA
TAATAAATTTTTTGCCTAATTTATTGTGTGGTGTAGTTGTTATTTCTATTTGACTTTCAT
TAATAATTTCTTTAAATTTTAAAATACTTTTAACAATAATTGTATGTAATTTTGAATCTT
TAATTTTTTTTTCTTTAAACCATTTAGAAATTGTTTTTTGTTTTAAAATTATTTTTTTTA
AACTCAAAATTAAATATATATTTAATATGGTTTCCTAATTTACTTTTTTAAAATAATTCA
CACCGATTTCACTAAAAAAAATCCTACGATGGAATCTAAAAATTTCTGGGAGTCCATTAT
TTCTTGATTCTTGAGGTGAGGGGTCAATATCTTTGGGAGTCCGAGATTTGATCCCAAGAG
AAAATATATTTAATCAAAGTTTAAAAAAAAAAAACTTTATTCGAAGACTAGCCTATGATA
GAAGTTGAGAAATTGTAATAATTTCTCATTCTCTTAAGGTGAAGAATTTTTCCTCAATAT
AGTCTAATTAATGGGTGTATCCCACTTATTTTATGAGATCATTGCTCCAAATATTGGAGT
ATTGAGCAATGAAATAAGACATAGTTCTTTAAAAAAATTAATTTTATTATAGACATTAAA
TTTGGCCACCGTTTTCTAAAACGAGTGTTACGGGGTGCTAACATCTTCCCCATACACAAA
TGACTCCCGAACTCAACTTTATTTTTTTCGTAGACCAGTTTTTATTTTGTTTAAAATGAT
TTACTTTATTTCGGTGTCCAATCACACCGTATATAAACACATAGGCTACAACTAACAATC
ACATCACCTTTAATCAGTCAAGAGTGCATATTAGTGATGTTTTCTAGGCAAACATGCATC
AATCGATTTAGTACAATTGCTATCGTATAATTCCCATGTGGTTTACTACATTTCCAGTTT
CGGTCCAAGGTCCAGTAGTAAGAAATCCCTTACTTGAACTGTAGCTAAAATCCTTGTTCA
ATTCGACGTCCAAACGAATCACCTAAACACAAACATAAGGGTTTAATAATGACATCACCA
AAAATCCACATTACAAAACGTTCCAAAGCAACATCTACCGGCTTACCCAAATACGGGAGA
GTTGGCTCCAACTATACTTGCCATAACACTCCTGAACTCGAGCGTCACCTCTCTAACACC
TTCAGGGGATCAACAGTTAACCCAACCAATCAGTTCAACGTTTTATTTGAATATCGTCTT
GAATCGGCTAAAGCAACGTTAGGAAACTCATTAAGTAATCCTTACCAAAGATTCACCGTG
ACCCGATGTGAAAGGAAAGTGGCTTATCTCAGCTCGGGAAACAAGGAGGTCGGCTGGGCT
TTGGAGGCGGCTCGACTTGGATTGGTTCAGCTCGCGGCTCGGCTTGGCTCGACTCAGCTC
GCGGGTCAGCTTGGCTTAGCTCGACTTGGTTCAGCCGTGGCTCGACTCAACTTGCTCAAC
TCGGCTCGGCTTGATCGTTTGTGTAACGACCCAAATCTTTGTACTAAGCTGAGGTCATTA
CTAAAAAGAAACAATAATAATAGACACTTTCTTGAAAAGAGGGAAGACTAAATTTTCATT
AAAAACAGAATGCTCAAACACTGATACATAAACGCGGAAGCAAAACTGAGTCTCCATATT
GCATGTCACGGATCCTTCTCTGTCGCTCGCCAGCTTTCCTCTACCTTTACCTTCGCCTGA
AATATTAAACATAGAAAGAGTGAGTATAAACAAATACTCACTAAGGGACCTAGTACTAGT
CCTGCTAGGTGTCTGTTAACTTCCCATTAGAGTCCTGAAAAGAAGTATCCCTAAACTGGC
ACATTCCTGAATACGTGTAATCTGTGATCTAGTAGGAACAAATCTGGTCTTCGGTGAACC
CTAAGGAACATCTAGGACAATCTGGTCTTTAGTATACCCGAAGGAAACACTAAGACAATC
GAGCTGCGAGTGATCCTGTCGAATCACTCGAATCATGTCTATGTTAATGTCACTGTCAGA
CTGGCGGTCCCGTCGGACTACGCAGTCATAAGTGTGAGCGATCCCGTCGGATCTCTCAAA
TCATGTCTGTGTCAATGTCATAATGGACTAGTAATCCCGTCGGACTACACAGTCATAAAA
AAAGGTGGTGATCCCGAGGGACACCTATGTGGGTACAACTCTACTAGACAAAGTTAACAG
AACACTCTATCCATAGCATGTAGCATAACATAACACCATAACATGACATGAGTATTAATC
TTAACGTCCTTAATCATGTGATTAACATATCATGCATCAACATAAACATCAACAGTCGTT
AACAACATACTATCAGTCATTAACATAACATCAGTCATCATCATCAATCAATATAATGAA
TTATGCATGTTAGCTACCATCAATGCATAATCATAATTACATGCGGTCTTTTAAATTCAT
TTCGAAGGTCTAGTAGAATAATATCTTACTTGGAGATTTTAGCCAAACAAAGTACTCCTT
AGCTGACAGTAAAAAAATCTCCAATTAAGTAGATCCTAATCATAAAATGAAAACTCAATA
TCTTAATTAATGAAATTAGGTTGAAACCAATTCAACCTTGATTGGGAAAAATCAAAGATT
TAAATCTAAAAAATTAGCCAATTAAATCTTTAAAGAAACCCCAAAAAGATCCAAAATTAA
ATTAATAAAATATTAATTTAATTTCATTGGCTTACCAAGGTTACTCATATGGAGGTTGAA
AAATCCTCTTATCCTTGATGGAAAATAATTCATCACTTTAAATCCTCAACAACTAAAACT
GTTGACGCGACAACAGCAGAGGGTTATCTTAGAGAAAAAGATGAAGAACCTTTTATATAT
ATATATATATATATATATATATATATATATATATATAATACCAAATATATACATATATCT
TTATTTCCATTATATTTCCTCAATAAATGCCTTAAATGCACAAAATCTTAGGCATTTATA
ACCATTAATAATAGTAATAATAATAATACTTTATTATTGTTATTTTTCTCTCACCAAAAT
CTACAATAAACATATATATTTATTTAAATCATTATTCTCTTCTAGATAAATATATATCTT
TTCTCGTCCAATCAAATCAATCATCTCTCTTCTCATGATTATCTTATTTTCCAAACAAAT
ATAATTATATTCCATAATATAATTAACTACACTTTTCCATATTATTAATTAATTATATAT
ATATATATATATATATATCCATATATATATACTCAATTAAATCAAATTCCACCAAAACCA
ACTTTTCCCTCCAAAATCTCAAATTAACTTAAATCCTCAATTAATTAAATCAATCAAATC
TTTTCCAATAAATCACTTATAACTTCCAACATGAATTATCTTAACTCAACCATAACAACT
CCACTCCATAATCAAGATTTATCTTTCTGCAGAATAATTAATTATCTTCCACAATAATTA
ATTATTATTCATCTTTCTCCAAAATAATTAATTATCTTCTACAATAATTAATTATTATTT
ATCTTTCTCCAAAATAATTAATTATCTTTCACAATAATTAATTATTATTTATCTTTCTCC
GAAATAATTAATTATCTTTTACAATAATTAATTATTATTTATCTTTTTCCAAAGTAATTA
TCCTTTTACAAATAATTATATTTTCCCAAAATATAATTATTTTACTTTTTCTCCCTTACT
AAATATCCTTTCTCCAAAATAAAATTATCTTTTCTTTAAATAATTATATTTCAACAAATA
TAATTATCTTTTCTTTTAACATAATAATTATATATATTTCCACACATATATATAATTGTT
AAATCTCCAACAAACTTTCCACTCTACAATTTAATTAAATAACATTCTAATTATTTAATT
TAATTCAACTTCAACAACACTAAAAATCTACGGCTTTACTTAATTCTCTTAACTTACCAT
TTAATAAAAAACTCAACAAACACCACATGCCAAAACCTCTAATTAATTAAATATTCATCC
AAGAAATATTTAATTAATTTCAATTCTCACATAAATCAAATAATTCTCATTAAATGAATT
CAAAATAACGCCCAATAAATTAAATCTAATTAAATAAAGATTAACTTCTAAAATTATCTT
AATTTTTGGGTGTTAAAGTTTGTAGCCGACGCACTTGTGAACGGCTAGTTTTCGGCTTCA
CGCGATGACGACCGAAGGGGACGCACGGCAGAAATGGAGGGATGGCTCGCAGCAAACACG
GTCGGAGGCGGAGGAGCCGATGACTCGTTTGACTAAGGGCAGAAACGACCAACGGTCACT
CGGGTACACGAGACGGAGAGAGAGATAGTCGAAGATGGGGGGTTCTCGCGAACGGTCAGG
TGACTGATTTGGAGGGCTCACTGGTGGTTTGACTACATGTCGACGTTGCAAAGCCGACGA
CGACGGAGACAGAGAGACTACCACAGAGACGGAGATGGAGGCGTGCGGACGCGGTTGGGA
AAGAAGGAAGAGATGATTGGGCGGCGGTTGGGTGAAGGAAGAAAAAGGAGAAGAGAACTG
CCGGGGGGGGGGGGGGAGGGGGGGGCGGCGCGCGCGGAAGGGAAAAATAGGTTGAGGGTC
TTCTTTTTAAATTATATATATATAAATAATATAAATAATAATAATAATAATATTATTATT
ATATTATTATAATTATTATAATTATTATTATTATATTATATCATATCATATTATTAAAAT
TTATACACGTCATTTTCTTTTCTTTTCTCTTCTAAACCAAACAAAATTTAACACCCAAAA
TTTTAAATTCCCAAAAATTAACATAAAAATGTTAAAACTTACTTTGAAATTTTGGAACGT
TACAAATTATGTTGCCACTTTTTTATATTTTTTAAAAGACCCCTACAATTTACCACTATT
TTACCTCCTTTCATCCTTTCATACATGATTTTTCAATAAGAAATAAAGTTGACATCAATT
ATTTTAAATGCCACAATAATATCAAGCGAAGCCTAAAACTCCCACCCTACCCTAGTAAGA
AATATAATAAAATAGTTATGGGTCATTGAATAACAAGATGAATAGAATTATCGCTATGAC
AGAAGGGATATCTAAGTATGTTACATAGAAAACAATTTGAATTACTTTTCTAGTTCCCTT
CCTTATTTTAGTCAAATGAAATTCGATAAGGATTTGGCAACAAATTGCTGACATAAATTG
AGAGATAATATTTGGTAACGTAAATGGAGAGATAATATTTGGTAAATAACATGAATTAGC
ATGAAACAAGTACAACTCACCACTTAAAAAAAAAATGAATAAAACAATATATGTTAATAA
GACAACATTGTAATGGAAATCTATCTGTTTTTTTTTTTTTCCCTCTTTTACTAAAGAACT
TCAAGTTTAGTCCTAAAATGTCATTAATTACTTATTCTTAATTAATGCTGGAATCTCAAG
GAATCAATTCATATTATGATCCTACGTACTGTATTTAAACCACATCAAACCTCCATGTTT
TTGCAATTCACTCAACAAAATCAAGCTAGCACTTGCACCAAAAACATGGCAAACGTTTCT
TCTTCTCGTGTCGCCATCATTATAGTTATCTTTGCAGGTTCTCTTCTACATATGAATTGA
ATTATATATTTTTATACGAGTTATTATTAAGAGATATTCATCTATATGCATAATGCTTAA
TTATTTATTTTAATCTTGTGGCGGCTATGTAGTTTCGATGATTTTGGTACCGCAAGAAAC
CTCAGCTACAAAATGTCAAGACAGATTGTATGTTGGCGGGTGCACACAAAGTGATTGTGC
GCATAAATGTAGTCAGCTACACCATGGTGGCACAGCTAAATGCATATCTACTGATCCTAC
GTTCACCAAGTATGCTTGTTATTGTTTCTATAATTGTCCTGCAAATTGATTTTTCAGATG
TCTCTCTCTTTTATTCATCGTTTTGGACACATTCCAAATAATGTTATCAAATAAAAATGG
TCTATCCAAAGTTATCTACTCCATATGATTGCGTTTTTCTCTTAATTAATGTTATCTATA
CACAGCACATAGAATGTTTTGTTGTGATCATGACTTCACAGATATTTATGTTGCTACAAA
ACTTTGACGTTGTGAACACTCCAAATTTCTAATAAATGACTTATTTTCTGAAGTTAAACA
TTTGAAAATTTATTTCAAACCAACCCTAAACTTTATTGAATATGCTAAAAGAATAGTCCT
TAATTGAAACTATATCTAAATAAAATGAAATATAAAGTTTCTTGATTGATCCAAAGTAAA
AAAAATAACAGTAACAAAATGGTGACAAAGTACATAGCGTTGATTTTGCTAACTATATCG
ATCAGTGTGATTGGCGTGATAAATGTCGTTAATTCTAAGACCACCGATCAAAAGATATTT
ATATAAACAATTATTTCATAAAAAAAGTAGTGAAAATAATAAGATCGGAATCTATGAAAA
GTTTATTAGAATTTAAAATGCAAAAGTAAAGAAAGAATTGTTTTTACTTTTTGATATTAG
AACACAAATTGTTAAAGATTCTCTTAGTCAAAAGAATTTAGAATAAGAATAGTTAAATTC
TAGTTTTATCATTGAATTCAAACAAGGCTTAAGAATTTCATAAAATAATCCACAACCGAT
TAGACATTAATCATCCAATTGCTCTCTTTTAATGAACAAGGGTTGGCTCTTATAATTAAT
CCATATACTAAATTCTTCGACAACATTTGTATCCATAGTGGTTATCTATATTATGATTGA
AATGAAATGATGAGCAAGTTCGATTGGAAAAGTATTTGTGATTTAAAATAATCGCTTTGT
TTAATTAGAGTTATAATCGACGCCTAATTTTATTTGAGATAATGAATTATTAAGAAACTA
AGGCATTATTAAACAAGAGAAAGAATTAATTTATAGATAAAATCAATTCTACAGTTTGAA
CCTTATCACACATATTAGAAAATGTGAGTGCGTAGTATTTGAGCATCTTGAGGTTGCTTG
CCTTAAATAAATGTTGAGACATAATAATGTCATATACATTTACTTAGATAAAAATTATGT
ATTCTAACCTCAACATTTATATCACGAAAGTGAATAGACGTACAACAAAGGCCTTGAGAG
GTAACTCGCCTTAAATTAAAGTTAAAATATGAGATATTTATCGATTCAAATAAACTGTGA
ACCTTTTAGTTCCAGTTACTCTATAAATAAACTTTTATGTTGCTTATTCTTGATATGCTT
GTACTGAGTTAAAGTTAGTTCAACAGCATCCACATTCATCTATTCCAATGTCATTCATTG
CATTCCATTCCGAATCGATAGATTTTATCACCTAAATTTGGATCAAACATTTAATCGAAT
TATACACCAAGAGTTAATACTAGTGGCCAGTCCGAGTCGAATACAAGGAGCGCGTAAATT
TCTCTAGCAAATTATTTTCAACCCGAGGTAACAAAACGAGGGGGTTGATTGAATTAAAAA
TAAATTGTGAAAAATAAATTAAAAGTGTAAATCCTTTTTAGAAAACTTAGCTTGGGTTTT
GTAGATCTCCCAAAACATTATATTTGAACGTTAAGTTCTCATTATTGAATTTAACAACCG
ATGCTCCTAAGCAATTTGAATAGAATAGCTAACCAAATTGTCCTATGCATCAAATTAATG
CAAATTAAACCGATGAAAGGTATACAAAGTCCAATTTACGCTAATTGCATTACAAATAAG
GGTTAAATTAGGTTGAAAGCCTAATTTTCATGCACCTAATTAAACATTCATCAAAGTTCA
ATAGTAAGTCGATTGGAAAAATACAAGATCTAATGGATTTTTACAAGCTAACCTAACTTA
TTTCTTCTAATTGAATTACATACAACTTACTAAGAGAATTGCACATGATAAAAAAGCATT
CGCCATCAAGTTCCCATGCATCTAACTATATGAACATGATCATTAAAGACAAAATTTGAC
TATCAATGTATTACAGTCAATTCAAATCTCACGAATTCATGAATTAAAGGGAGATACTAC
AAACTGCAGTTAAGAAAAGAGTACCTTAACCTCTCAACAACATGTTCATTGATGCAGAGA
TGTTAGGGAACTAAAATTAATAAAGACATCAGGAAATAGAGAGAAAACTAGTGGAATAAA
GCAGGAATCATAAATGAAAAGACCTAGGCGACAAAAAATATTTTTGTAAAAACCACACTA
GTTCTTCTTTTCGAACACAAATAGTAAAGATAAATCAAGCAATATACATCTACGCTTCCT
TACTTATAAGCATTATATCGACTCTATTTAAGGCGAGTAACCTCTCAACGCCTAACAACC
ACATTTGTTTTCCTGTCGGGACATAAATGATTAGAGTTAAAATACTAGAATGGAGTTTGG
ATAAACTCCATTTTGAGCAGTTAGCTATGTCCTTGTAACTTACTCTCTAGAATAGTTGGT
GACTAACGCTGGCGAAGTGATTGAGTTTAACTTAGCTAAACACGTGAGACTTATCAACAA
AAGAATCCTTATCAAGTACAAAACATAAACTTAAACTACTTAAAACACATTAACAAGATG
AATTGTAAAGAAATGGAAGAGAGAGATAGGATAAAAGTGCATTATATTGATAATGTTTCC
CTTTCGACCATGAAATGAAGAACATTCATACAATACATCATAGAGTATACAAAAATGGAA
AGAATAAAAATGTTTTTAGCCAAAGAATGCAAGCTGCAGAATGCATTGGTTTACATTCCT
TGGCTCTTTTACATTTTCTTTTTTACATTTAGAAAGAAACATTATTAGATAGACAAATAC
TTTTCCGGTGGGGAGAGAGTTTTATCAATTTCGGCCATCATCACTACTTTTCTTTCATCG
ACTCCTCAACTAATAATTTTGGTCTTCCATTTATTTTCTTCTTCATTATTCTCTGCAGTA
TCACTTCTCCATATCAACATCTTCTTATTTCTTCGTTGAGGTCAAATATTTCATCCCTCA
CCATTTTTACATTTTCCATCTGATCATTTCAATACTTATAAACTGGGTAATTTGTGTAGA
TTTTTTTAGATAGTTTTTACTTGGTGATCGGTATGTGTTCACTCCTACTTTTCTGTTAGT
CAAAATCTTCAAAATTATTATAGTTCATTCCTCGTGGGTTTTTAGCTCTTCAAGTATTTT
TGTAGGTTTTGATCCTTTTCAAGATCAAGAACAAAGGATAATAATGGACATCCTTATTTC
TGTCATTGCAAAAATTGCTGAATACACTGTTGAGCCCTTGGACGCCAATTTGGTTATTTA
TTTTTCATTCGTTCCAACTTTCAAAAACTTAAGACTCAAGTAGAAAAGCTGAAGATTACA
AAAGAATCTGTGAAACACAAGATCCATGCTGCAAGAAGAAATGCTGAAGACATAAAACCT
GCCGTTGAGGAAAGGTTGAAAAAGGTTGATGACTTTGTTCGAGAATCTGACGAGATATTA
GCCCACGAAGGTGGACATGGTAGACTCTGTTCCACCTATTTGGTCCAACGACACAAGTTA
AATAGAAAAGCAAGCAAAATGGTAGATGAGGTTCTTGAGATGAAAAATGAGGGGGAAAGT
TTTGATACGGTATCCTATAAAAGTGTTATCTCATCGGTTGATTGTTCACCGTCAAAAGTA
CCTGACTTTCTTGACTTTGAGTCAATTGTGGAACAAATCATGGATGCATTCTCTGATGAT
AATATTCATAGGATTGGAGTGTACGGGATGGGGGGTGTTTGCAAAACAATGCTAGTGAAG
GAAATTTTAAGAAAAATTGTGGAGAGTAAGAAGCCTTGTGATGAGGTGGTACCATCCACG
ATCAGCCAAACACCAGATTTTAAAAGTATTCAAGGACAACTAGCTGACAAGCTAGGTTTG
AAATTCGAACAAGAAACAATAGAAGGAAGGGCTCGTATTTTACAAAAGAGGTTGAAGATG
GAGAGAAGTATCCTAGTTGTCTTGGATGATGTCTGGGAGTATATTGATTTGGAAACAATA
GGAATTCCAGGTGTTGAAGATCATACGGGATGCAAGATCTTGCTTACCTCTAGGAATAAA
CATTTGATCTCAAATCAAATGTGCACAAATAAATTTTTTGAGATAAAAGTTTTAGGAGAG
GATGAGTAATGGAATTTATTTAAGGCAATGGCAGGTGAAATTGTGGAAGCAAGTGATTTG
AAGCCTATAGCCATTCAAATTGTTAGAGAATGTGCAGGTTTGCCTATTGCTATTACTACT
GTTGCTAAGGCATTACGAAATAAACCTTCTGACATTTGGATTGATGCCTTAGATCAACTT
AAAAGTGTTGATGTGGGTATGGCAAACATTGGACAAATGGACAAGAAAGTGTATTTGTCA
CTAAAATGGAGTTACGATAGCTTGGGATATGAAGAGGTGAAGTTATTATTCTTGTTATGT
AGCATATGTTTCCAGAAGACTTTAACATTAACATGGAAGAGTTGCATGTTTATGCAATGA
GCATGGGTTTCTTACATGGTGTTGATACTGTGGTAAAAGGACGACGTAGGATTAAAAAAT
TGGTTGATGATCTTATATCTTCTTCTTTTCTTCAACAATATTCTGAGTATGGGTGCAATT
ATGTGAAAATGCATGATATGGTTCGTGATGTAGCCCTATTAATTGCATCTAAGAATGATC
ACATACGTACATTGAGCTATGTGAAAAGATGGAATGAAGAATGGGAAGAAGAGAGACTAT
CGGGTAATCACACTGTAGTGTCCATTCATGGTTTACATTATCCTCTTCCGAAGTTAATGT
TACCCAAAGTTCATTTATTAAGGTTAGAGGGATAATTAAGGTTAGAGGGACAATGGTTGA
ATAATAAATATGTGTCGGTGGTAGAAACATTTTTTGAAGAAATGCAAGAGCTCAATGGTT
TAGAATTAAAAATGGTGAAAATATCCTTATCGCCACCATCTCCTTACACATTTGCAAACA
TTAGATTACTACGTTTACATGAGTGTGAATTAGGGATGATTGGTGAATTAAAAAAGCTTG
AAGTTCTTGATTTTAGTGAATCTAACATCACCCAAATTCCTTCGACCATGAGCCAATTGA
CCAAGCTGAAAGTGTTAAATTTATCTTCTTGTTACGCCCTTTAAATAATTCCACCAAATA
TTCTTTCAAAGTTGACAAAACAAGAAGAATTAAGTCTGGAAACTTTTGATAGATGGGAAG
GAGAAGAATATGAAGGAAGGAAAAATGCTAGCCTTTCTGAGCTCCGGTACTTGCCACACC
TTTATGCTTTAAAATTAACCATTCAAGATGAAGAGATTATGCCCAAAGACTTGTTTTCAA
GGGAGTTGAATCTTAAAAAATTCAACATTGTTATTGGTTTTCAGATAGGAAGAATATATT
ATTTTGAAAATAAGATAAACTCCATTAGAATCAGGAAGGAGCTTGGATGATTGGATAAAA
AATCTGTTAAAGAGATCAGAAAAAGTGCATTTGGAAGGATCAATTTGTTGGAAGGTTCTC
CATTCAGAATTGGTAAATAAAAATGACTTTGTACATCTGAAGTATCTGGACCTTTATGAT
AATTCAAAATTTCAACATTTTGTCCATGAAAATAAAAAGCCATTGCAAAAATGCTTATCC
AAATTGGAGTACTTAATTCTAAGGAACTCGGAAAATTTGGAGAGCATAATTCATGGTTAT
CATGGCGAATCTACTTTCAACAATTTGAAGAATGTAATCATACGGAATTGCAATAAATTA
AAAACTCTCTTTTTTAACTGCACGTTGGATGACATTTTGAATCTAGAGGAAATTGTAATT
AATTCTTGTGAGAAAATAGAAGTGACGATCATTGTGAAGGAAAATGAGGAGACAACCAAC
CACATTGAGTTAACTCATTTAAAGTACTTGTATCTAATCAGTTTACCACAACTTCATAAA
TTTTGCTCCAAAAAGTGAGAAATGTGGACAATTAACCGTGGAAACAAGCACAAGCAATAC
CATCAGCATTGGTGAATCCCTTTTCAGTGAAGAGGTAAACTCTATCAACACATTTTTCTA
TGTTTCTATATACATGTCTAAATTTAATTACTTTAATTTTTTGTTCTTTTTATTGTTCCA
ACACAAGTTCCTTCTAACCTTTGTGGTTAGTAATGATATAAAGGATCAAATTCTATCCTT
ATTTGTTTTAGAAGGCTCTTCTCTCAATGAGAAACTACTGAAGTATATATAAATGCATGC
TAGGTGATGTTCTAGGAAAATTAAAAGAAATTTATTAGATTTTTCCTATCCAAGGAAGCT
CATTTGAAGTAATCATGATTTTACACAATTTGTTATGGTAATTTTAAAACACTATATACA
TTATATGTTGTTAATTGATGATATATGGTTAATTACGTTGTCTCAAAATTTGTAGGCATC
GCTTCCTAATTTGGAGAAGTTAAAAATTTGTAGTGCGAAGAATTTGAAGATGATATGGAG
CAATAATGTACTCATTCCTAATTTCTTTTCCAAACTCAAGGAAGTAGACCAAGGAAACCT
CTGCAAGCAATTTGATGAAGCTGAAATCCACTCTGTTCTAAGATCCTTCATGTTCTAGTG
ATATGTAACAGTTGTAACCATAGTTGTAGAAAGAGCACTAAGCTAAAGTAACATGGAAAA
AGAACAAGCAACACAACAACGTTTGCCTAGGATAGAAGATTGTATTAATCACAAATACAA
TGACTGGAGGTACAACACTCTGCACATTTATTATCGTACTGTCCTAGAACTATTGCAACA
GAACTAAATATGTAAGAACACAATAGCCATAACTCATAATAAGGATAAAATATCTCCCTC
TTAATCTCAGATCTATAGATGATGTATTCAACTCAAGCCCCGAACGACTTGATGATTCTT
CTATCGGTCTTTCGTATTATTTTTTATGAAGAACTGCCGATTATTTTTTATGAAGAACTG
CCAAGAGAAACTCACCGTCAAAAAGTTTTTATACTTTTTCTTCGCATAACTTCTCATACA
GGATGTTACCAATATATAAGGAATAAATCCTAACCACCCGTGAGAATATTACAAATATAT
AAGGAATAAATCCTAACCACATGTGGAACCCTTGAAAAGAAGATCTTAACATATTCTTTA
CCAACTCCATAATCAATTAATTAATTAATTAATTTGCTAACCAATTAGTTAATTAATTTG
CTCGTGATAAAATAAAGTAGGTGGGACCATTTACTAACACTTCACAAACAGTAAGAGTCA
TGTGCTCGACGGTTAAAATATGGAATTTTTTAAAGCATCATGGAACTTGATCAAGGGGGA
AGAAAAAATATTTTCAATGATTTCCACAAAAATGGTATCATTAATAGAGCTGTAAGTGAG
ACCTTTATTGCCCTCATTGCTAAAAAACAAAAATGCTCCCTTCCTTTGGACTATAGACCG
ATCAGTCTTAGAACGACTCTTTATAAGCTCATTGTTAAAGTTCTTGTAGAGAGGCTAAAG
CTCACTCTTCCTGCCACAATCTCAGATAACCAATTGGCTTTTGTCAGTGGTAGACAAATT
CCCGATGCCATCTTGATAGTGAACGAAGCTATCTATTATTGGAGGACTAAAAAAGTAAAA
TGGTTTGTTATCAAGCTCGATATTGAGAAGACTTTCGACAAGATAAATTGGAGCTTCATT
GATTATATGCTCATGAAAAAAAAACTATAGATGGAGACATTGGATAGAATCTTACATAAA
CAGTGTCAATTATTTAGTTATTATCAATGGCAGACCTAGAGAAAAAATAAGTCCAACTAG
AAGTATTCGGCAAGGAGATCCCATCTCTCCTTTTATCTTTGTCTTATTGATGGACTACCT
TAGCTGGCTGCTTAAATTTCTTGAGATAAGTAACAAAATCAAAGGGGAAAGTATCAATGA
AAAATAAAATCTAACTCATCTTCTCTTTGCAGATGACATCCTTCCATTTGTTGAAGATCA
CGATAAGTCCATTGAAAACATTAAATGTGTCATACAGCTTTTCGAACTCGCATCTGGCCT
CAATATTAACCTCAACAAATCCAGGATTTCTCCTATAAAAATGGACACCAACAGATTGAG
CTTTGTGGCTGCACAGTAGGGCATAAACACACATTTCCTTCCTTTAAATTATCTTGGAGT
TCCTTTGGGAGGCAAACCTCTTTCAAAAGAATTTTGGGCGAATATCTTTGATAAGATCCA
TAAGAAGTTCAACTACTGGAAGTATACAAATTTATCCAAAGAAGGCAAAATTACTCTAAT
AAATTCTACTCTTTACAATCTACCCACCTACCAGCTATCTACCTTTAAGGCCCCAGTCTC
CTTATACAAAGACATAGAGAAATCATGGAGAAGCTTCTTCTAGAACCATTCGGTAGACAA
ACACAATCTTCACTTGATCAAATGGTCGACCATGACTTCTCCCAAAGAATTTGGTGGGTT
GGGTATCAACCGCCTAAGAGATACATATGTTGCGCTTATTTGTAAATGGTTGTGGAGGTA
CAATGTGGAAAAGCATTCTCTATGGAAACAGGTGATATTGGCTAAATATGATCAAGATTC
TTGTGGTGGTATCCCTTCAAAAAGCAAATTTAGCAGAAGCAAGGCCCCTTGGCACTCAAT
AATTAAAATTGTTGACTGGTATAACTCCAACATTAGATGGAAAATAAGGAATGGTGAAAG
AACATCCTTCTGGCATGATATCTGGCACATAAACAATCCTCTCAATATACATTATCCTAT
ATTATATTCCCTATCAAAAGAAAAAGATTGTTGTATCAAGGATATGTGGAATAGTGAGAC
CTTTGGCTGGAATCTTCAACCAAGAAGACCTCTTCGAAGTTGGGAAGTTGATCAATGGAA
TGAATTATTGTCCTCTTTTTTGGCCCCTACTGGAAATGGTGGTTGTGATTATCCTCCTTG
GAATCTTAATTCAAATGGTTCTTTCTCTGTGGCATATGTGAAAAAGGCCCTTTTCTCCTT
GACTTTTGTCAATGTAAATCAGATATGTAAATCAGATTGATCAACTGGGTTTCAAAAAAC
TGTGGAAGTCTTTTATCCCAAAAAAATGCAAATTTTTGATTTGGTCCATCATTCATGAGA
GTATCAATACGGTTGATAAGCTGCAAAAAAAAAAAAAAACTCCTAAAAATGAATTTCGGG
CCGAATTGGTGTGTCATGTGCAGAAGAAATGAGGAAAGTAGAGATCACCTCATCATAGAT
TGCCAATATGCTTCATATATCTGGGACAATTTTAATATTCTCTTTAGCTGGAAGCCTCCC
TGTCTTTCTGTTTCCTCTCTGTGCAAGTTGGTTTGCCAGACAAAACTAAAAGGAAAGAAA
AAGATTATTTTTTTCAACTTGGTCATTACAACCATTTGGTGCATTTGGCTTGAAAGAAAT
AACAGAATTTTTAACAACAAGGATAAAGTTACCTCTGATCTTTAGGAAGACATCAAGGCC
CTCTCTAGACACTGGACCAGCAGAACAAACTTTTTTAACGACTGTTCGGCTAGCTCTAAT
TGCTTTAAATCTTACTGCTTTCATTTGATTCTCTATTAATTATTGCTTTGTTAGGTTTGG
GCTTTTCTCTAGCCCTTTTTGTTATTACTCTGCGCTTTCTATACTTTTCTCCTATATTAA
TGAAGCTGGAATGATGAGGTTGCTAAGGGGGTGTCCACCTAGTGAAGATGTCCTGGTGCA
TCTACGTAGATTGATTAAAGTTAGATATGTTTCAAATGAAATCATATATAAATGTGTAGT
GCATTTAATTACCTGGAGGTCGCCCTTGACGACCTCAATGTATTCTCTCCCAACGTCCCC
CCACTTAAGACAATGGACGAAAAATGTCTTTCGCACGCACACGCCTATCATCTGGCTGAA
GCGAACGGCGTGTGGAGAAATAGGCTTCTCCGCTCCAGGGGCGATCGTCATCGGAATGCG
CCCATTTATTGCAACGTGGCGCTCTAACTCCAAGAGTCGAGACTGCGCACGTCTCCTAGG
AGTCGGAGTCGTTTGTTGAGAAGAAGACCCTACTCAATAAATAGACAATAACATATAAAG
TTATAAACCCCTACATGAAATATTTGTAAGTTAAAAATGAAGAAAATTCTTAGACTCACT
CGTATTGTCGCCCACAGATGACGACCCTCCCGCAATGTTATATAAATCATCCTCAAACTG
GAGGAACATATCGTCCGTCTCTATAAAATTTGATCGTCGATATGACATAATGACTGTGGA
CATATAGAAAACAAACATTCAATAACCATAACTGCAGGATAGCCAACACAACCTAATTAT
TAACAACAAAATACTTGAAAATATCTTCGCATCCTACAAACCCCTCCAAACTACAGAGAC
TACCATAACTGCAGGATAACCAACACAACCTAATTATTAACAACAAAATACTTCAAGCTA
TCCTACTACCACCCCTTGAAACCAGCAAATTCAAAACAAAAAAGGCTACCATAACTCCAG
GATAGCCATCCCAAACATAAACAAATTCAAAACAAAAAAGCTACCATAACTGCAGGATAG
CCATCTCAAATCAACAATAAAAATATTCAACACAAACAGGCTACCATAACTGCAGGATAG
CAAAAACAAATCTTAACACACATATTACATTCCCAATTCAATTTAACTATTAACTTCCCC
CCCCCCCCCTCCCCCTCCCAATTTCAATTTCAATTTTCAATTCAACTATAAAACCCCCAC
CCCCCCCCCCCCCCCCCAATTTCAATTTTCAATTTAACTTAAACCCCCACCCTCCAATTC
AATTTTAAATTTAAATATACATCCCTCCCCCCCCCCCCCCCCAATTCAATTTAACTATTA
ACCCCCTCCCCTCCAATTTCAATTTTCAATTCAAATATAAACCCCCCTCCCAATTCAATT
TTCAATTTAACTTAAACCCCTCCCTCCAATTCAATTTTAAATTTACCTATACATCGCCCC
CCCCCCCCCCCCCCAATTCAATTTAACTATTAACCCCCCTCCCCTCTAATTTCAATTTTC
AATTCAAATATAAACTCCCCTCCCAATTCAATTTTCAATTTAACAATAAACCCCCTCCCC
TAATTCAACCCCCATTCAATTTTCATTTAACTATAAAATCCCCCCTCAATTCAATTTTCT
AAAACAAAAATCAAACCATTCAAATTTCAAATTTCAATTTCAATTCAACCACAAATTACA
CACACTCTATACAAAAATACATTTAACAAACAAAAATCTATTCCAAAAGAAAATCCTAAA
CTAATTTTCATAAAAAAAAACCCTAAAACATAAACTTAAACTAAATAAATTTTCATTTTC
CACTTACCTAAAGTGGCAGACGGCGGCAAGGGACAACGGCGAGGGAGGGCGGCGACAGAG
GACGGCGGAACAACGGCGGAAGGGCGACGGAAATCGCGACGACGATCTCGGCTTCTCCTT
TCTTTTTCCCTCTCGGTTTCGGTTCTGTAAAATACAGAACTGAAACGATTTTAAAGGGGA
TTTCCCAACGCAGTGACGTGGCGTCGGGAAATCCCTCAAAATGCATCGGGAAAAGGGAAA
TTTCCGACGCTCATTAAACGTTTTTCCCGACGTTTCATGCGGTGTCGGGAAAAACCCCTA
TTCCCGACGCCGCTCTCGACGCACTGTTCACGGCGTCGGGAATAGTTCATTTTTTAAAAT
TAATTTACCCTTTTCCCGACGTATTCTTGCCGACGCCTTCGTGGTGCGTCGGAAAAGATT
GTTTTCTCGACGCATCTCCCGACGTCGTCCCTTATTCCTGACGTTCTTTATGCCGACGTC
CTTTTCGGCGTCGGGAATGCTCCATTTTCTTGTAGTGTACTGACCCAACCGTATCTTTTA
TAAAAAAAACCTACTGAAGAATATAAATGCATGTTAGGTGATGTTCCAGGTAAATTAAAA
GAAGTTTATTAGATTTTTCCTATCCAAGGAAGCTTATTGGAAGTAATAATTTTACACAAT
TTGTTATGGTAATTTTACACAATTTCTTCCATTTGCCAAAATAATGATGTGTCCATGCAA
TATACAACTCTTTGCCCACGTACATATTTTTGTCGGGAAAACAAAGATGTGCTCAGCGAT
AAAACTACGCCGACATATCATATCTTTGCCCACATTTTTTCTTACGTTGCTAGAAAAAAG
TGTCGGTAGAAACCAAAATTCTTATAGTGATATGATAACAATCAACTATGCAAATTGTTA
TATGATAGTCATCGTAAAATTGCCTATGATACTAATTGTTGTTTGAATATAACAATCAAT
GATATTGATTGTCTTTTGATCGCTCCTAGATTACTATCGACTACCTTTTAAACTAATATT
GATTGATATTTGAATTAAAATGCACAAGAACTAGAAAACCAGAACCAAACCCTAAAAGTA
TATCTCACTTTCAATAAAATAATAATAACAAAAGACAAAAATTAACCATAATGTTATTTA
TGTAATTTAATAAAAGAAAGGTAATTTATTAATTTTAGTTTAAAATTAAAAAAAAAACAA
ACAAAACATATCTCAAAAAAAAAAAAAAAACAAAAACAAAAACAAAAGGCACACTCTTAT
TAAGCAAGTTGCCCCACCATTGAGATATATTTTCCCATAAGAAAAACTACGAAAAGGAAA
GAAATCGAAGTGAAATGGAGAAGGAGAAGTTAAATTTGGTATTTTGAAAGATAGATTAAA
GTGACTATTTAATTTTCTTTCTTTCACTCATTAATTTTACATATAAGTATGGTCTTAATA
TACCAAAATTACGATTAAATATCTCTACCAAAAACTTATAAGATGTGTTTGAGGGAAGAA
AAGAGTTATGGGGGAAAAGAATTATAATAATTCAATCATAATGTTATGATAATATGTGTT
TGGAGAAAATGTTGTTATTGGTAGTGTTATAATAATGTCTTTGGGAAACAAATATGAATG
GTAGTGTTATGATAGTATGTGTTTGGGGGAGAGATTATTATAGTAGTGTTACAATAATAT
GTATTTAGAAAAGAGTTATGATTGTAGTAATTTAAAAAACAATAATCGAATTTGAATTGG
GTTATTTGGGTAGAGTAATGTAGAGCTGTAACAAAGAAAAAGAGAGAAAAATATAGAGTT
ATTTGGAGATTATGATAACCCTAATACCCATTTATAATAACTCTTGGGCCAAACACGGTT
TGGCCCAATTTTCTAACCCTTTTTTTTTCCTAAAACCCTAGCTACCCTAAACATACCAAT
AATTTTTAAGTTGAAAACATAAGACGAAGACCGCACCCTTTGTGTTAATGTATCAATTTC
ATACCAATTATATGTTCTATATAATGCATTAAATGCACACGAGAGTGCTTTCTTCAATGG
TTATTGAACACAAATTTACCGTAACATAAAAATTGTAATACGTATTTAAAGTTTCAATTT
AAAATTTGATGAAAAAGGAGATTTTCAAATTAGAAATACCACTTCCCAAGTTTAGCATTA
AAATTTCCCCATATTAAATATCACATGCATTCTTCTTTGAAACAATTAAAAAAAAAAAAA
AAAAAAAGAAGAAGAAGAAGAAGAAGAAGAAGAAGAAGAAAAGAAAAAGTAGGGTATAGA
AAATTTCAACTTTAATTAAAGGATCCAATTAAAGGTAGCTAATTAAGATGGGTAACGTAT
CACATATTACTTTTACTTTTCTTCCTTTGATAACTCCAAACAATACACTTTTGCAATGTT
CAAGTATTCCATCAAATTCTTTTTTTCTTTCAAAGGTGTGCAACATGAGGACTTTCCATC
CCAAGTGGTCATTCAATTCTTCATTTCAATAATTTTGACATTGTTGAAATTCCTAGGAGC
ATAAGCGAATTGACCCAGCTAAAAATGTTTAATTTATCTTCTTGTTATCAACTCTAAGAT
ATTCCACCAAATGCTCTTTCAAAGTTAAAGAAACTAGAGGAATTAAATCGGTAAACTTTT
GATATATGGGAAGGAGAAAAGGGGATATATGGAGGTTGGGGAAATTCTAATCTTTTCGTG
TTTCAGTAATTGTCTCACACCTTTTTGCTTCAAATTTAACCATTCAAGATGAAGAGAATA
TGCCAAACCTCTTTGTTTTCAAGAGAGTTTAACTCAGAAAAGGTCAACATTATTGCTATT
GCTTGGATGATTGGATTAATAAACGTTGTTAAGAAGGTGAGTAAGTGTTTGTTGCAAAGG
ACCAATTTGTTTAAAGGATTTGTACTCACTAACTATTAGATATGGAAATGACTTCTCACA
TTTGAAGCATCTCTTCCTTTCATGGAAGTCTAATATTTCAACATTTTATGCCTGTAAAGG
ACAAGCCTTAAAATTGATCTTTAATTTCCCCATATTATATATCACATACATTCTTTTTCC
AACAATAAAAAAGAAAAAGAAGGGTATAGGGAATTTGAACTTTAACTTTAATTAAAGGAT
CCAACTAAATTTAGCTAATTAAGATGGGTCACATATTACTTTTACTTTTCTTGCTTTGAT
GACTCAAAAGTTGCTGCTTCACTCCAATTAACAAATTAAAATGTTCCTCACGGGGGTTTA
TGCCAATATATGTTCTATTCATACATAAATATAAACAACAAATAATTTTGGTCTTCTATC
TCATTATTATCTTCTTCATTTTTCTCTGCTCCAGATCAACATCATCTTATTTCTTCCATC
AGGTCACATATTTCTTCTCTGTCATCACTTTATGCAATATATTTATGGTTACATTTTCCA
TCACTTAAGCTTTCCATCTCATCGCTGTACTTATAAGCTGATTTGTGTTGATTTTTTTTT
CTTCTTTTTTTGGATAGTTTTTACTCGTGTTCACTTCTACTTTTCTGTTAAGGCAAAAGC
TTCAAAATTATTATGGTTCAGTCCCTGCGGGTTTTTAGTTAGGCAAAAGCTTCTACTTTT
CTGTTAAGGCAAAAGCTTCAAAAGAATGTTCATGTGGAAAAAGAATAAGCAATATATCTC
TTAAATCTAAAGTTATGAATATAACCTTATGATTTGTTTCGTTTTTATCTAATTACATAT
ATTTAAGATACTTTGGGCTAATTAATTAATTATAATTCTTGTGCATATAGAAGTTATTGC
ATTCATTTAATAAATTTTGATCAGGTTGGGGTTTCTACAGGTGGGAGATAGTTCTAAATT
GTTGCCGAATCTTAAAAAATTGAAGCTATATGGTTTTGTTGAGTATAACTCAACTCATTT
GCCAATGGAAATGTTAGAAATCTTATACCAACTTGAAGACTTTGAATTGGAAGGAGCATT
TATTGAAGAAATTTTTCCCAGCAACATACTGATTCCAAGCTATATGGTTTTACGGAGATT
TGCTCTATCTAAACTACCCAAGCTTAAGCATTTGTGGGATGAAGAATTCTCACAAAACAA
TATTACCTCAGTTCTTCAAGATTTGCTTATTCTAAGCATTTCAGAATGTGGAAGATTGAG
TAGTTTAGTGCCATCATTAGTGTGTTTTACAAACTTGGTAGTTTTTGATGTGATAAAGTG
TGATGGACTAACCCATTTGCTGAATCCTTTGGTGGCTACAAAACTTGTGCATCTTGAACA
TTTGAGAATAGAAGAATGTAAAAGGATGAGTAGTGTAATTGAGAGAGGATCAGCTGAAGA
AGATGGAAATGATGAAATTATCGTATTCAACAGCCTACAACTTTTAATCATTACTTCTTG
TTCCAACCTAACAAGCTTTTATCGTGGGGGATGCATTATTAAATTTCCATGTTTGGAAGA
AGTATACATTCAAAAGTGTCCTGAAATGAAGGTCTTTTCGTTTGGAATCATAAGCACACC
TCGTTTAAAATATGAAAATATTTGTTTAAAGAATGATGACGATGACGACGGCGACAACGA
CGATGATACATTGCATCACCCAAAAGAATCCAAAGAGATGATGGTGGAAACTGATATGAA
TATCATCATTAGAAAATATTGGGAGGACAATATCGATACCAGAATTCCAAATTTGTTTGA
AGAACAGGTTAATATATTTAATTAACGTTATCATCTCTTACGTAATTTTTCTTATTTGGT
AATTAATGAATGTATTGATGCAGAATTTGGAGGAAAGCCAATTTGAACATTCTTCTTCTT
CGGATAAAGTAGAGGATCAATAAGGAATTATATTGAAATTCTTATGCACTACACTTTATA
TCATTTCATCCCCAAGGAAGGTCAGACTCTTGAAATCTCAATATCTTTATGAGAGAGTAT
ATAGAAAGCATTGGGTGTGGTTGAAAATGAGACAAGTTTGAGAGTAGAACTTTTTTCATC
ATATTAACATCACTCTCAAATATATGTTTTCAGTTATTCAAAATCTATTGTCCTGATAAG
AAAATAATCTAATTTAGAACTGTAAGCTCTAGCATTTAAATGTTAATTTTCAATAATTAA
AAACATGTTTTTAGAGTGATTTTAAACTTGAGAAAAAAGTTTCGTGTATTGAATTTTTAA
TAAATGATATTGGATGATTGTTGTCAATGGATGTGCAGGTTCTATTATTTCTGATTTGTA
GGATTGTATCTTAAAAATAGATATTTATGTTAAGATGAACTATCAATTTTTCGGTGATTT
TACCAAAACTTATAAGTGTTTTTGTTCTTCTAATTAAATTCCATCATCGATTGTTATTTG
CTGTAAAGAGATTCAGATCAATTGAAGTCGGAGGAAAACCAATTACATGCATCATCTTTT
TTCACACAGAAATGAAAAAGTTCAAATACATCATTCCTTAGTTTAAAAGTACTTTAACTT
CAGATCCATCTGTCTTTCTCAAGCTCTGGAAGACTAGCATACCAAAAAAAATGTAAATTT
TTTCTTTGATCCATTATTCATAATTGTTTAAATACTGCAGATCGTCTCCAAAAAAAAAAA
ACTCGCAAAAAAATTGGTGCATTCTTTGCAAAGAAGCCGATAAAGACATAAACCACCTGT
TCATCTCCTGTCCATCTGCCCAAAAAATATGGGATAAAGGGGAAGACTTAACCAAATGGG
AAATCGACTTCTAGGAAGCAGTCCCCCTTTTGCAAAAACATTTGCATTCTTTACAGAAAA
AGAGAGGAAAAAAAGCAATATTCTTCAATTTGGTGGATGTTTCTCTTTGGCTTATTTGGC
TAGAAAGCAACAATAGAATTTTCAAGAAGAAGGAAAACACACTCACTGAAATATGGGAAG
CTCACTGGCCTTTGGACGAGTGGATCCAATCTCTTCAGAGACTATTTTAGTAGTTCCATT
GCTCTTAATATTTCTTTCTGCTTTCATTTAATATGTTTTGACTGTGGGTTTCATTAGGCT
TTCTTCTAGGCCCTTGTTTTGGGATTCCTTTCTTGGTTTCTATACTTATTGTTTTATATT
TAATGAAGCGGGAATGATGAGTGTGCTAAAAAGGTTTCCACCTACTGGAAATGTCTTGGT
GCATCTGTTGACTCATCTCATATCTTTTTCAAAAAAAAAAAAAAAATACTTTATACAAAA
AAGGCTCAGTTTAATTTAGTTTTTCTCTTTCAAATTAAAATTAACAAATGTGATAGACTG
ATCCATTTACGTATGTCTTTGACAAACCTTTGTGTAACCTCTGAAAAGTTATTGCAATTG
TAACTCTCCAGCCCTGTTTTCTGTAACACCATTATAATATTAATATATTAGGGACTCGAT
GTGTACCATCTCTTGTAGATGGACCAACACATTGATCCATGTGTTTCTTGCTCAGAAAAA
AAAAAACAACTGATCATCAAGGTTCAGATTATGTTGATGTCTCACACAATGGGCTTTGCC
AGAACCTAGCACGTGGAAAGCTAATTGTCTGATGTTGTATATGGGGATCCCCGTGATCTA
GGAAAATCAGTGAGTTTGGTTGAATTGTTCACGATCGCATTGGACGAGATAGGTTGTTTG
GTTAGAAAGCAATTTCTCGTTAGTACGAAATTGAAACTCTTGAAGGCATGACCATTTTTG
GAAGGGTTGTCTAATGTCGTTATATTGATAATGATGGGGCATATGATTGTGGAGTTCGAT
TGCTTAGATGTGGTGGGAATTTGTAATACTTTAACGTGACCATACAAATATGGTTTATCT
TTTGTGCAGGGCTATAGACTTAGGATTGGGAATATAATCAATGGAAGTTCAGACTTTTTT
AGTCTTTTGCATTATATTGGTGGAGGTTTAAGAATTGATATATATATACATATATATATA
TATATGAATGAATCAGGTAATTAATTAATTGGTTTTGCTATCTATTTCAACCAAATAAAT
TATTTACAAAATGAAACTTAACATCAAAAACTGCTGCATTTTGGTATTTGGATCGTTTCT
GTTGGAAGCGTTTGATGAACACTCCAAATAAATAATCACCAAATAGAATATTTGATAGAA
AACAAAAACTTTTTTGAAAGACTTGTTGTGTGTATTCAACTCACACTTGGATGATTTAGA
TTACAACATTTCAATCCTATTTATAGGATTGTCATAAGAATAACTCATATCACAAATAAA
TACAACAAATTAAATCCTACATTTAACTAAGGTGAAACTCTTACTAAATTAACTCTAACA
TTTTTAACTCACATCCTTCTCTAACTTACATAAATTAACTCACATATAACTTATTTATTT
AAAACATGTTTAATTTTCAACATCCTCCCTTAAACATGTTTTTTGTTTTGAAAAACTCCA
AGCAAAGTTCTTAAGTTGTTAAACACATTAACTTTGAGTGGCTTCGTAAAAATATCTGCA
ATTTGATCTTCAGTCTTCACATATTCAACTTGAACTTCCTTCCTTGAAATGCAATCTCTG
ATGAAGTGAAATCTTGTATCAATGTGTTTGCTACGATCATGGAACACAGGATTCTTTGCT
AAAGCAATTGTTGACTTATTGTCTATATGAATCACAGTTGGATCTTCTTGCAAAATTCCA
ACTGTCTTTAACAAATTTCTTAACCAAACTGCATGACAAACACATGAAGCTGCAGCAACG
TATTCTGCCTCACAAGTGGATAATGTCACAATAGGTTGCTTCTTAGAACTCCATGTAAAT
GCAGTATTGCCAATGAAGAAAACATATCCACTAGTGCTCTTTCGATCATTAGTATCTCCA
GCCCAGTCACTATCACAATAGCCTTCAAGCTTGAATTCTTTAGATGAAGAATAAAACAAC
CCATAGTCAAGCGTACCTCTGAGGTAACGAAGAATTCTCTTTGCCACTTTCAAATGAGTA
GTTGTAGGAGATTCCATAAATCGACTCACCAATCCAACGCTGAAAAGAATATCTGGTCGT
GTGCAAGTCAAATATCTCAAACTCCCAACCAAACTTTTGAAATATGAAGGATCAACATCA
TCTCCTTTTTCATGTTTGGACAGTTTGGTCCCAGTTTCAATCGGAGTTGCGACAGGCTTA
GAATTCATCATATTGAACTTCTCTAGAATTTCTCTAGTATATCGTTCTTGAGAGATGGAA
ATTCCTTCCTCTGACTGCTTCACTTCAATGCCAAGATAATATGACATTAGCCCTATATCT
GTCATTTCAAATTCTTGGGTCATCGCCTTCTTGAGATCTTCAAACATACTTGCACAATTT
CCTGTAAAAATTAAGTCATCCACGTACAAACAAACTACCAAAATATCTCCATGACCATTA
ACCTTAATATAAAGAGAATGTTCATAAGGACACCTCAAATACCCATTATCAAGGAAATAT
TTGTTGATTCTTCTATTCCACATTCTTGGTGCTTGTTTCAATCCGTATAATGCCTTCTTC
AATTTTAGAACTTTATCCTCTTGGCCTTTCACAGAATAACCAGGAGGTTGTTCCAAGTAG
ACTTCTTCTTCTAGATATCCATTCAAAAATGCCGATTTGACATCCATCTGAAAGATCTTC
CAATTATTTTGTGCAGCAAGAGCAATTAACAACCTTATGGTTTCCAAACGAGCAACGGGA
GCAAATACTTCATCATAATCAATGCCTTTTCTTTGAGAATATCCTTTTGCAACTAATCTT
GCTTTGTATCTCTCCACTTCTCCCTTTTCATTTCTTTTTATCTTGAACACCCATTTGACA
CCTACTGCTTTTTTTCCATTTGGAAGAGTAGAAAGTTCCCACGTATCATTCTTTTTTATG
GCTTTTATCTCTTCATCCATAGCAATCTTCCATTTGTCATTTTGCAAAGCTTCTTCAAAA
TTCAAAGGTTCACTGTCAGCAAATAGACAAAAAAGAGTAAGGTTATTAAAACTTTGACTT
AACTCTTCAGTTTCATCATATATGTCTTGTAAGCTTCTCATGCCACGAGGCCCTTCACTT
GAACTTGCAGATGATGAAGATGTGCTTTGTTGTGGAGTGATTGGCGATGTTGGTGGAGAA
GCAATGTCACTAGGCTCATCACGTTCGTCGGGAAAAAACAAAAATTTGTAATCTTCTGGT
TCGTCATTCCAATTCCATGATGCTTCTTCATCAAACACAACATCTCTGCTTACGATCGTC
TTTTTTGTAACAGGATTATAAAGCTTGTAGCCTTTTGAGCTTGCATCATAGCCAACAAAC
ACATATTTCTCACTTTTATCATCAAGCTTACTACGCTTTTGATCAGGTATATGCGCATAA
GCCATGCATCCGAATACTCTCAAATGACCAATGGATGGTTTTCTTCCTGTCCATGCCTGT
TGAGGAGTTTTGTTCCATAAGCTTCTAGTAGGGGAACGATTTGACAAGTACACTGCACAC
TCAACAGCTTGTGCCCAAAATTCTTTTGGCATCTTCTTGCACTTCAACATGCTTCGAGCC
ATGTTAAGTATTGTTCGGTTCTTCCTTTCAACAACACCATTTTGTTGAGGAGTAAATGGA
ACTGTCATAGTGCGACGGATTCCATTTTCTACGCAAAAAGTTTTGAATTCATTTGAAGTG
AATTCACCTCCCCTGTCTGATCTCAAAGCTTTAAAGTAATAACCACTTTCTTTTTCAACA
AGAGCTTTAAATCTCTTGAACATGCCAAATACTTCTGATTTCTCTTTGACAAAGTAAACC
CAAGTTTTCCGACTGAAATCATCAATAAATAATAAGAAACAATTATTCTTACCAAAAGAA
CTTGGTTTGATCGGTCCACAAAGATCCGTGTGAACTAACTCTAGTGGTCTCCTTGCTCTC
CAAGATGATTCTTGTGGAAAACTCTTCCTTGATTGTTTGCCATGAAGACAACCTTCACAA
AGTTGATCTGGAAGTTTGACATATGGCAACCCTTTCACCATGTTCTTCCTGGCTAATAAT
CTTAAGTCATCAAAGTTCAAATGCCCAAATCTCAAGTGCCAAATCCAATTGGGATCTTTC
AAACATGACTTTAAACATTGAGCAACATCAGTTTGAATGTTTAATAAAAACATTCTATTT
TTCGTCATTTGCACTTTAGCAATAATTTTGTCATGATTATCTCTTATCAAAAGACTATAA
TCCTTCATCAAAATATTATAGCCTTTCTCTAAGAGTTGCCCCAAACTCAAAATGTTGTTC
TTCATATTAGGCACATAATAAACATTAGAGATAAACTCATGCTTCCCATTCTTCAAATTG
ATCAAAATCTTACATTTTCCTTTAACTGGAATTTTTGTGGCAACACCAAATACGATATCG
CCACCAACAGATTCATCAAGTTCAATGAACATTGATTTACTTCCACACATGTGATTGCTT
GCACCACTATCGAGATACCATGCACTGTTTTCACATGTTTCCGCACCTTTACATGCTAGA
AACAATGAGGAATCACCGCTTTCTTCATCTTTCTCAGCATAATTTGCATTTTCTTCAACT
CTATTTCTGCATTCCCAAGAATAATGGCCGAATTTATGACAATTATAATATTCAACCTGT
CTTTTGTCATATCTCCTGTCATTATTTGATCTTTCCCAACTTGACCTCGAATAATGTTGT
CTTCCTCTACCTCTTGATGAATTTGAATTTGAATTACTCTCATCAAATTTTCTTTGACCG
TAGCTTCCTTGACCTCGATCTTTGAAATCACCACGTCCACGATTACCACCACGTCCTCGA
CCTCGATTTCCTTTTTCTAGGCTGCCTTCCTTGTCTTTTAATTTCAACTTTGACTGAAAA
AGTTGCTCAGTCATCTGCTTGTTCTTCTTAAGAAGCTTCTCTTCATGGGCTTGTAAAGAA
CCCATAAGTTGATCAATGGACATTGTACTCAAATCCTTTGATTCTTCAATAGCTACAACG
ATGAAATTAAATTTTTCATCCAATGAGCGAAGTATCTTTTCTACTACTTTCTCATCGCTT
ATTGTCTCACCAAATCTTTTCATTTCATTTACTACTGCTAGCAATCTTGAAGTATAATCT
GAAACTGATTCAGACTCCTTCATATGTAGTGATTCATAATCACCTCTCAATTTTTGAAGA
CGAACCTTCTTGACTCGATCTACTCCTTTATACGTATTCTCCAAAATTTGCCATGCTTGA
TATGCAGTAGTTGCTCCAGAAATTTTCTCAAAATTGTTATCATCAATGGCTTGATGAATG
ATGGTGAGAGCCTTTTGATCTTTTTTTCTTGTATTTTGTAAAGCTTCTCGTTGAGCTTGA
TTCAAAGCTACATCACTTTCTGGTTCTTCATAACCATTACTAACAATGTCCCACACATCT
TGTGAACCAAGTAGAGCTTTCATTCGAATACACCAACTACTATAATTTTCTTTCGTAAGT
TGAGGTACTTGGAAGGGAACTAAATTGTTGTTTGCCATTTGCAAAAACAATTTTTTAGAC
TCCAAACTCAAGCTCTGATACCACTTTGTTGGAAGCGTTTGATGAACACTCCAAATAAAT
AATCACCAAATAGAATATTTGATAGAAAACAAAAACCTTTTTGAAAGACTTGTTGTGTGT
ATTCAACTCACACTTGGATGATTTAGATTACAACATTTCAATCCTATTTATAGGATTGTC
ATAAGAATAACTCATATCACAAATAAATACAACAAATTAAATCCTACATTTAACTAAGGT
GAAACTCTTACTAAATTAACTCTAACATTTTTAACTCACATCCTTCTCTAACTTACATAA
ATTAACTCACATATAACTTATTTATTTAAAACATGTTTAATTTTCAACGGTTTCTTGCAT
GATTAGAATATGTGTTCTAATTTACTGTGGAATATGGAGGAAAAAACCAATTATATGATC
ACATCTTTCACACATGAGGATAACTTTAAAGACTTGTGCAGAGACTGAAAATAAGCTGTA
ATAAAATGAAGAAAAGGGAAATGTTTTGTTGCTACGATTATTATTTTTTCTAAATTTCAA
TGTGTATTGCAATAACCCAGAAGCACTTTCATGGACACATCAAATAGTACTGTTGCTAAG
TTGTGGGAAGATATTTGCATGTTGACTTCTTGTTGCTGCTCCTTTAGATCGAAGCTTTCA
AAACCACTACCAGTCCTATCTCTGTCTCTCTCAATTTGGGTGCTTCTATGTAATGTAATA
TTTCGGCCATTTATCTCTAGCTTGCTCTGTGTGTGACTCTATCCTTTTCCTGTTTATTTT
GGATATCAACTGAAGGGATGGAGTGGAAGATGATGAGAGTGCTATGACTATGCCAACCTA
GTTTAGTTGGGATTACTTGGTGTACCTACTGATCCACACTTCATTATATATGGAACATAT
GTACATATCAAGAACTGTTTAATAAACCGTACCATTTGGTTTTTCATTTTTTAAAATTAA
GCTTATGAATAATTATCTTCTTTTGTTATCTACTTTTATGATAAACCATATATGACTTTT
TGTTTTGTTATCTACTTTTGCAATGTTTTAAAAATCAAGTTTTGAGAACCATAATTGCAA
ATAACAATTATCTTCACCATGTTAATTCAATTTTGGCTTCAAAATCTAAAATTTTAAAAA
ATAATTAAAGCCCAAGAATTAAGAATAAATTATCTTGCTTTGTAAGGAACACACAGGATG
TTACACAATTTGTTGTTGAGGATATCAAATTAGATTGATTCTATCGCCACGTGTTCGAGA
CGACGCAGAGCGGCCGACGTCCTCAAAATGGGTTAGTTTCAAAACAAAATAGAAGTCACC
ACCAATCCTTTTTACGGTTTGATTGGACACCGAAATAAAGTAAAATATTTATAAATAAAA
TCATAAAAAAAATGGTATGCGAAAACTAGAGTTGAGTTCGGGAGTTATTTGTGTATGAGG
AAGGTATTAGCACCCCACAACAACCGTTTAGAAAACCGTGGCCAAATTCCAAATCTTGAA
TTGAAAATATTCTTTAATTTCTTTATAAATTAATGTCTTATTTTACCCCTCATTGCTCCG
ATATTTGAAGCAATGATCTCATAAAATAACTTTAACTTAGTTGGAGGTGTAACTTGACTT
GGATGAACAAATGGCGGTTACTCTCTCTCGTCTCCCCTCACCTTCCGACCTTTCGTCTCC
AACGCTGCCGCTTCATACCTGTGGACAGCATACATCCTATCAACTAAAAAATGATGATTA
CTACTCAGAAGCATTTAAGTTCGGCAACCAATAATTTCAGCTGGAGCTTTGCATTTACTC
TGCCGCCCAAAGGTAATCTCCTTAAAGTCTCTACTCTCCCTTTACTTTCTGTATTCTTCC
ATACCACCCTTCTCTTCCTGTTGTCCTCTTCTACACTTAAAGAATGGCTGGTATGAACCA
ACTTCCTCGTCACTGCTCTGTTGAGAAAAAAGATTCCGTGCTCTCCGTTGACAAAAGGTC
AAGAGAGTCAAACCTATTGATTACTGAAGTGGGTCCCTACAAATCCTTTTCCATAGCCAT
TACTCCGGACTCCTTAGAATGGCTGAAAACGACCTTCAAAGCTCTACTGAACACACCAAG
AACCACTCGATTCTTTGTCGAAAAGAGGTATGTAGATTTCTGTTTGTGGGTCCAAAAAAT
ACACAATAGAAGAGGATATATTGCGGAGATCTACAGAGTTGATGATAGAGGTCGAAAATG
TTGCATCCTTGTCCCGGAAGGCTTGGACAAAACAGGTTGGGCCCTTTTCAACGACATGTT
GACGTGCAAAAAAACATCAGACAAAAAGGAGATATCCACGAGACACTTCTACAACCAAGA
CAAAGGGAAAGAAAAAATCCAAAAGCCTTATGACTCCTCCACTGACTCAGAATCCCCCAA
GAAAACCTATGCTGAAGTTGTCTCAAGTTTTTCGAGCTCTGAGTCCGATTATTCTAAAGC
CAAAAGCACTTCCTCACTCAAGAGATTCTTACCGGCTCTGAAATCTGAAATTAGAAAAGA
AGAAAGAAAGAATGACATTGATTGGGAAAAAACGATTATCCTGTCTAGGAGATGTTTTCA
TGATGACTGGGCTAAAATCATAGATCGTCTCAGAGAACAAACGGACAAAAAAGACTCGTG
CTTTCGCTATGTTCCTTTCCATGCAGACAAGGCTCTCCTCTTCATCAAAGACAAGGACTT
AGCTAAACTGTTATGCAAAAATAATGGGTGGACTACCGTGGGTCCTTTCTATGTGAAGTT
TGAAAAGTGGTCAAAAAGTGTCCATGCAGATACAAAAGTGAATGGCAGAGTAGGCACAAA
TCAAAAGAAGTGCTATGAACATGTGAGAAAACATTGGCAATTTGTTTGGTCTGCGGTTTA
GTAGGCACAAATCTTGTATAGACTATGACCCGGATCTATCTCTCTCTAAATTATAGAGCT
TTGTTTTTTTAAAAAATAAATAAATAAATAAGATATGGGTCGGTAGGTACATCAGAATAT
CTCCACTAGATGAACATCTTCGTAGCACAATCATTATTCCCGTTTCATTAATAGATAAAT
GATAGGTACAGGAAGCAAGGAAATCAAAAACAAAGTCTAGAGGGAAGTCCAAGGGAAACC
CAATGTTAGTACAATTATACAAAAGGATTGATACTAAGAGCTATAGTGCTGGCCAAGTAG
CTAGAAAAAAGAGGGGATCTACTTGTCCAGAGGCTCAAAAGAGCTTTGATGTCTTTCCAA
ACCTCAGTGAGTGATTTTTCTTGTCGATTAAAAATTATGCTATTTCTTTCTAATCAAATA
GACCAAAGAGAGGGACAGCCTAAATTATAGAGCTTTGTTAAATTAAAGGATTCTATAGGT
GAGCTAAAACACGTCGTCTCCTGCTAAAAAAAAACTATGAAAGAAAATTTGCAACTATTA
ATTGTTTTGTTTTAGATTTTTTTTTAAAAAAGTTGATGGACTATTAGGGAAATTATAATT
GGCAAAAGAAATAGAAAAAAATGAGGGGCCAAAGAGTTTTGGGATGAGTTTTGTTAAAAG
AAAAAAGAAATCTTAAACTAAACGTTAAATTACAATCGCACTATCTATATATATATATAA
AAAAAAAAAAAAAAAGCCTTTTCTTCAACTACATTATGGTCTCGTTACTCTTTGAATGGG
TGATGGACAATGGCCTTGTCGAAGGTCTACCCGTCAAAATAATTTTTTATTTGTTCCTAT
ACTTACATTAGTTATAGTGGCAGTACGAGGTGGAACCACGTGAAACAGTTGCATTTTTTA
TTAAAAAAATACTTAATAATGTTCCTAAGTAATGTAGCCAGAGGGGGTTAGTTTGTTGTT
TGCAAGAAAGTATATAAGTGCATAAAATTTAAACCAAGACAGATGAAATTAAATGTGGAA
ATATAATGCAATGAGAGAAATATTGAGAATTAGAGTAGTCTAGCGTAGATGGTACCTGGT
GCACTCATAATACCACTAGTATAATGCACTACAAATTTTACAAATAAAATATCAATTCAT
TTTTATATCTCAATCAACTGTTAGAATCTTTATTTTACATATATTAAACTCATCCAATGT
TCTTCACCTTTTTCTTTCACAAAACTGTAATAACAATATACAACAAAAAGATATATATAT
CAATATGATTCTTCAAGAAAAAGGCAGAGAGGATGAGACTGTGTTTCCTGACATGTGCTT
GGGTTGTACTGATTTAATTACAAATCTATTCATATAGAATTTGGAGGAAAATTAAACCAT
CCTAATAAACTAATTGGACGAGGCCGACTCTTCTACCAACATATTTGAAATTTAATATAA
AGCGATAACATCTTTTCTAGGTGGACATTTTTGTAACACTCTTCTCATCCCTGCTTCATT
AAGATGAATCAATATAGTCCAAAAGGGTATAGAATGATAAAATCAAAAGAAAGGAGAAGC
AAGAACAAGAGAGAAAGCGTAAAAAACTTGAATGAACTTGAAATAGTATTAATTTTAAGT
GGGTACAATATGAGATCAGCAATATTATTATTGTTCTATATATTATACAACATTTTTATG
TTTTTATCTCTCTAATTCTAAATAATAGTAATTTTGATAGGTGTTCTAAAACAAAGACTA
TGCCCCTTAAATTTGTCACAAAAGTAAGTTGTCCTATAATTATTTTTTGAATTCAAACTT
CTAATCGAATCATCGACAAAATGTTAGAATTAGTGAATTTTTATTTGGAGACTAAATTTT
AAACTAACTTTTTGCCATCAAATTTTTATTATATGTTTGTATTTAATTTATGGTGTATAA
AATGACATTGTTGGGGCCTAATTGGTTGAAATGATTGAATTGCATCTGTGAAAAGAGCCC
TTTTTGAAGAATCAACCACAACATCTGCCAGCTTTCTTTCTTAAGCTTTCAGCGATCTAT
GAAAATTATATATGTCTTTAAAGTGCAAATTCTTCATCTGAACAATGATCCATCAAAGGA
TCAATACTGTGGATGTTATTTAAAAGAGTAATCCAAGAAGCTATCTCTGTCCAAACTAAT
GCATATCCTACAAAACCTCCAACCGAAGATCTAAATCACTTGTTCATTCATCGCACCAAG
GCCCAAAGCTTATGAAAAAATTGCTATTGGAAACGGTGTTGTTCTACCCCTGATAAGTAC
AAAAGAGTTATGTCTTACTCTTTGTGAGATTCAATGCAACAATGCCAAAAACATCATAAA
GTTCAATGCTGTAACGCCCCAAAAATTTGGGATGATTTAGTTTTAATTATCTTAAGTGTA
ATTATTGAAATTTAGGGTGTTTTGAATTAATTGATTTATGAATATGTGATTTTTATTTGA
TATTAAAACAATATCTAATGGTGGTAGTGTTTGGGAGTTGTGTTTTAATTGGATGTATTT
GAGGAAACTTGATTAATTATTTGTTGTTATGTAATTAATTAAGTTTTGAGGATAACATAA
TTATTTTATTGGGATAATAAAATTGGTAGAAATATTTGTTTGAAGATAAAATTGATTGGG
TTGAGGAGAGAGAAAATTTATTTATTGGTTAAAGATATTGGTGATATTTAATTTGGGAAA
AAGATTGATGTGATTCGTTGATTTTGAATTTAAAATGGAGATTTGTTAGGTTTAAATGAA
GAAAGAGATTAAGTGGTTTTATTTGAAATAAATTAGGGAAAAGATAAAAGAAAAATAATA
ATTATTATAATTATTAATTTTTCTTTAAAAGGCCATTGGGATCCGTGCACATATTAAACC
ATCATCTTCTTCATTGAGAAAGAGGAGCAAAACCCTAAATTTTTCCTTCTTCTCCAGCCG
CCGCTGAAAGCACCGCCGTCGTCGGCCTTCTCCGATCGTTCTTTCGCCGTATCCTTCCCC
GCACCGTCGAAGTTTCCGTCAGCGTCCGTCGTCTCCCATCGTCGAGCTAACCCGAGCCGA
CCCTCGTCGTGGCAGTCGTACGCCCAAGCATTCCGTTAGCCGCCGTTGCAAGTCCAGCCG
CTCGCACAGTCATGCCGTCGTATATCGGGCGCCGTCCGTCGAAGTCTGCGAAGCCAAGCC
GCGCCCCTTCTCCGCAACCCAAGCCGCACCCGCACCCAACCCGAACAGCCGTACCCGCGC
CCGCATCCATCAGCTGAGTCGTCTGTGTGCGCAAGCGTTAGCCGACCCGCACGTCTGCGC
CAGTTGCCGCGTGGAGTTCAAGCCACGTCCGTGCCCGTTACCGCGTGAAGCCTGAGCCGC
GCGCCCATGTCGAGCTGTACGCCTGTGCCAACAGCCCCAGGGAGCCGCCTTCTGCCTTCC
AGCCGAGCCCCAAGCCATTTTAACCACCTGATCATTTTTATCTCTTTCCACCTGTTTTTT
TTTTTTTTTTGGTAAGTCTTGTTTGGGTTTTGGGTAATTCCCAACAAATCCTAGTTTTTA
GACCCTAAATAATTTAATTTTTGATTAAATTAAATTATTTCTCTTAAAGGACAGTTTGGA
CCAAGTGAAATTGGAGTGTGGGATTTCTCTAGCTAAGGGCTAATTTATTGCACCATCGAC
CTCGGGTAATTATTTCAACTGAATTCTTGTGTCCTTGATCGTTTGATGGTTAAGTTATGT
AAATTGGTGTTTTCTAACTATTTAGAACTTCGCTGCTTGGAAAACGTGATTTATTGTTAG
AATTCAATTGAGCAAATCTCCAGGTAAAAGATTATACTACTAGACCTATAAGTGGAATTA
AGAGATCGCATATATTTTTAGCTGTGCATATTGATAACTATATTACATAACGACATGGCA
ATTAATAATGATATGATATGACATGACGATATGATATGACATGACGATATGATATGACAT
GACGACATAATGATGATATGTTACGTGCATGCTATGGTTAGGGTGTATGTTAGCTTATCC
TATTAGAGTCGATCTGCATGGGTGTCCTTCATGATCACCACTTTTTTAGGATTGCGTAGT
CCGACGGGACCGCCAGTCTGGCATTAACATAGACATGATTCGAGTGAATCGACGGGATCG
CTCGCAGCTCGATTGTCTTAGTGTTTCCTCCGGGTACGCTACAGATCAGTTTGTCCTAGG
TGTTCTTTTGGGATCACCGAAGACTAGTTATGTTCCTCTGGGATCACATGTTGCATGTGT
TCGGGAACGTGCTAGTTCTTGGGTAGCACTTTTTAGGACTCTAATAGGAAGTTAACAGGC
ACCTAGCGGGACTAGTAGTAGGTCCCTTCCTGAGTATATCTTTATATTCACTCTTTCTAT
TTCTATTTTTCAGGCAGAGGCAGCGAGATAAGAGCAAAGACAAGCTGGCGAGCAACCAGA
AGTGACCGTGGCGAGCCATAGGGATCTTTTGCTTCCGCTTTATGTTATGTTGGCTTTCAG
TATTCACATTTTTTTTATTTTAATCTTTTATTCCTATTTTATTTCCTTAAAACTGGACAG
GGCCCGAGTTAGGATTTTGTTTTAGTTATTTCCGTACATTTTATTTATGATTTTAATAAA
AGTTTGCAGTTTGTCCATTTTCTGTTTAATTTAAATAATTTTTTTTCCTTTTTATTTCTT
TTATGTTAAAGTAAAGTCCTTAACTTAGTATAAGAAGTTGGATCGTTATAAATGCAGCTG
CATGTGACTACTTTATGGACAACCTGGTTAGATAGAAACAACCAAATTTTAACAAACAAA
TTTTCCAAAAAAAAAGTTTGAGCTTGTGGAATCCGTGGGAGAATTTTTGTAACCTTACAT
GTATACGATCTATCAAAAACATTCTCTTCAAGAACTCTAGCCAAGCCACATTTTCCTTAA
ACATTAAAACTCATTAATTTTATAATTTTAAATAATTATTTAAATTTTATATTAGGTATG
GTTTTAATAAATATAATTTCATATTTTTTACTTAAAAATATTATATTTTCTTTATTCTAG
ATTATTGAAATAAACTTAAAAAATTGATGATTTATTGAATGGACCAAATTGCTTTGTAAA
CTAACAATATTAAGTTTTATAATGAAATGACAAAATTGACATAGAAAAAGTTTCTCTATA
TTCTAGTTATTTATATTTTATATGATATAAAGGAAATATTTGCGAGCGTAACAAAATAAA
TCAAAATATTTATGCAATATAACAAAATTTCATATTTATCACTCTATTGGTGTATATTAG
TGATACTTATAAATACCAATAGAAGTCTATCAATGTCGATAACAATTAGTAACAACCGTA
TTTTCAACAACAAAAAGAAGCTCACCATCAACTCCTGGGAGAACATATGTAATTCGATTG
GATTATGGTCTAGCCAGACACACTCTTTTCAAAGACTATAAGCATGAACAATTTCTCTCA
ACTTTAATGCTTTGATAAACTAATTCAATTTGTATTGGAGTTTAACTCTGGCCCCTTGTC
TACCAACTTGTAATACTTTCTATTCAATAAAATTAGGGTTGTTGGGTGCTAAAAGGAAAG
CCCGCTTGCAAGGCTATCTGGATAAACCTTATAACTCGTTCATTTTCTTGGTCAAAAAAA
TAAAAAAGAGTATCAATGTTTGTATCACTGATAAAATCTGAAATTTCGTTGTATTTTGTA
AATGTTTTTTACAATAATTCTCGTTTGAAAAAAACAATCTGGCATATCACATATACTTGC
CACATTCATTTTAAGGGTGAAATAAATCGAAAAATTAAATGAAGCAAGAGTATTCATGGA
AGAGAAATAATTATCATAAATTTTAAGGGACCATTTGTTTTAATTATATTCACCTACTTC
CTACCACACCGACATACACATAATGTGTGGATATGAACTTTAAGCATTCAATAAGAAATT
GATGAGTAACCACTGGGGGTTTGTTCTTCAATTATTGATCATTTCTGGCATTACTACGAG
TCAAACATAGGGGCCTGGGGTGTATACATGATTGAGTTGATTGTAGGGTGGGAAATTATT
AACGTATGGTTTTTGTTGTTGTTTTGTCTTGTCAAATAAACCAAAGTAGTCGGCGATTTC
AAAATTTTTCAACTTTAACTGTTGAAGGGTTGTTTCCAAAGAACTCTTTCGTAATTTTGT
CTTTCTTTTGATCTTTTATGTCTCCTTGGCCTCAAATTCTCACTAAGGTCATTTTCCCAC
TATAAAAATAGTGTTATACATTTTAGGAATCTTTTCTTCAATAGTTTGAAGTTGTGAGAA
TGTCAAATGATTGTATCATATAATTCAATTTAACTATTAATAGTATTGACAAACGCCAAT
ACTACTTATTATCTTCTTTTCATCCTTAACTTTTTTTTCAATATACATCGGTTTATCATT
GACATGCAGGCTTTTATCAATGATATATAATAGAAGCATATTACTGATAGCAGCTTATCT
CAAATATAAGATGTCAACTGTGTATTCTATTATCACCGATAGATTTATCAACGACAATCT
TGTTTCACTCGATAGACTTCTATCACAAGATATAGGTGGTACTTCTATCACTAACTAATA
AAAATCTAAGCTATGAATGTTAAAATTATATTGAATCAACAGCAATTCATATGAATTCTA
CAAAATATAGTGATACATGTACTTCTATCATTAATAGAAATCTAGCTAAGGACAACAACA
ATAATGATAGAGGTCTAGCTAAGGACAACAACAATAATTCACATGAGTGCCACCAACAAT
ATAATAACTTCCGCATCAAGTAAAGAATTAAATGAACTCTATCAACATAATTTTCACGCA
TGTATTGAATCCTATCATAGACCATAGATAACCATTATTGTTAATATGAAACAATTGAAT
CTTAAATATTCAACATAACACATTTTAGGAGTAAAAATTAATTTTTTTCCCCAAAACTTT
AAACTGAAAAGTCATGTAGCTGACTAAGAAATCTAATAATTGATGAATAGTACTATTGGG
ATTTGAAGTCAGTCCATTAGTTAACTATGCCCAAGTGGACAAATGAAAAACTGTGCATGC
AGTGCAAGGTACGTAGCAGAATACCTGTCTCTCCTTTAATTTGGTAGTTGCAATTAAGAA
AGAAAATTAATTTCGTATCATTGTATATAGGTTTGCTTTTCTCCCCTTTCCCATATACGA
GTTCTAATCTAATTTTGTTAGTAGTTTTTCTTCGAATCCAAGATCGATAATGTGGAGGCT
TAAGGTAGGTGAGAGTGGGAATGATCCTTACATCTATTCTGTGAACAACTTCGTAGGAAG
ACAAATATGGGAATTTGACCCAAATGCTGGAACTCCTGAAGAGCGAGCTGAAGTTGAGCG
TGTTCGCTACAATTTCACTAAAAATCGTCGCAAAGGTTTTCCAAGTGCGGACTTATTTTG
GCGCCTCCAAGTAACACCATCCTTCAAGCTTTTAAGAATACCTATGTTTACTTTTTTGTG
GTTTCAATTTGATAATTTTAGTTTCAGAAAATAAAATTTAAAAGTTCTTATTCCTATATG
TTTACATTTATTAATTCAGTATTTCTATTTTCAAAATATAGCAAGTGAGCTAACTTATTT
ACGAACATAGTAAATTTTTTATGTCTGTCAATGATAGACCTAGATAAACATTTATTACTT
ATCGACGTTAAAATTTTGCAATATTCAAAAATATTTTAGTAGTTTTGACCTTTAAAAATA
GTTTACTTATTTTTTAAAAAAAAATATTTTAAAGAAGAATTATAATGGGTAATAATTTTA
GGAATAACTATCAATTGTATATCAAACGTATGTTTTATCAGTGATGACTTTTATTATTAA
TAGACTCTAATAGATTTTGTTAAATTTGTAATTGTTTTAAAGAATATTGTTATATACTAA
CAGGTTAAATTGTTATAGATTTTGCTAATATTTGTTATCTTTGCAATTGTTGCTATTTTA
AATATTACATGACATATTTAAAATAAATATGCTTCTATCTTACCTTCTTTCCTCTCCCTC
TCCATCTCCTCCCTCCACAGTCTTCGAAATTTAATTATATCTACAACATATTAAGTTATA
TCCAAAGAAAGAATGAATACATTGCTATCTATACTGACTTGGTATCTTCAATTTTAATTT
AAGTTATTGGATTGCACATTCGTATGGAGTTTGAATGGAAAAACAATAACTAATTGAAAT
GATATGGGTGCAGTTTCTTAGAGAGAAAAAGTTCAAACAAAGTATACCACAAGAGAAAGT
TGAAGATGGAGAAGAAATAAGTTATGAAAAGGCATCAAATGCAATGAGAAGAGGAGCACA
TTTCCTAGCAGCCATACAAGCAAGTGATGGGCATTGGCCAAGTGAAACATCAGGCCCTCT
ATTTTACATCTGTCCTATGCTAATTTGCATGTACATTATGGGTTGTATGGATAAAGTATT
CAGTCCCGAGCACAAGAAAGAAATGTTGCGTTACATTTATAACCACCAGGTAAACTATAT
CCTTATTATGAAATCTTACTATGTCAAAAGATTATTTCAATCATACAAAATCTCTCTTTG
GTTCCGCTAATATAACAAACCATCCCCAAAGTTTTATATCACTCAAAACAAGTAGAGTTA
TGGTGTGTTTAGTTTAACTAATTTTGGAAATTATACATTCGGAAAAAAGTTGAAAGTGCT
TGGGGTCTACATTAAATAAAAATGACTCCAAAACTTGAGATGATTTGAACCCAAAATTAT
ACTTTTTATTGTACTTAGAGTCATCTCTGAATTATTATTATTAATTTTTTTCTTTTGACA
AACACTCTGTAAAAACTAAGTAGGATAGAGACGTGTCGACGTAAACGTAGCTCAAACTAA
TTGACATCTATTGAAGTTGAAATTTGAAAAGTAGGATCATATGGCACAAGTGACAATAAC
AGTAACAATATTTTACAGAATGAAGATGGAGGATGGGCGTTACATATTGGTAGTCACAGT
AGCATGTTTTGCACTACCCTCAATTATATCTCTTTACGTTTACTTGGTGAGGGACCTGAT
TACGAGCCACTTGTCATAGCCAGGAATTGGATCCGGCAACGCGGTGGTGTCACCTACATA
CCTTCGTGGGGAAAGACCTGGCTCTCGGTATACCTTAAAATTTTTATGAAACGACTTATT
CACGATTTATGCTTCGTTTGATTATTTACTAACGTTGGTAAATCAAACTATTAATTCGTT
TAAGGGAATCATGATTTTAATCCCAACTAATCCTCTCAAATCGGTTGAGTAGCCTGACAT
CTATTTATACAGGAGATCTCAAGTTCAAATTCTTCACCCAAGTTGTATTATAATGACTTT
TAAAGAAAACTTTTTCATATTAATATATATTTTTGACATATATATTTCAAATTTTGGTAG
ACCCAATTTCTTATTACAATTATCATTATTCGTAAAACTTTATTAAATAATTTATATTCA
ACAAAAATTATTTAACACTACAACAAATTGGACTTTTCATCACTCTTAAGTAGTAGAATA
ATTGTTAACACGAGTTTAATTCAATTGACATCTATATATACAAAGATGAAAAAAAGAGAC
ATAAAAATTTACTTTTCACGTGTTTTTTAGTGGAAAAATGAAAACTTTCGTATCTATTGG
AAATTTATGATGGCTTAAATTCAAATCTTATGAATTTTTTAAAAATAAATTATAAATTAA
TTATGGATGTGAAAATAATAAAATTATAGGCCTATTTGATTCATATATATATATATATAT
ATATATATATATATATTTTGATAAAATTTGATTCATACAATTAAATTATCTCAATTTAGT
ATTGATTTATCTCAATTTGGTCGTCCTAGTTCGTTGATCCGTTACTTGTTAAAAAAAAAC
AATTACAAGAACAAATTTCAACAAATCTTAAAATACAACATCAAAATGAAATTTTTTAAC
CTAATTTTAAATTTCCTTTAATTTCTTACCAAACCCCAACCCTTATTATATACATATGTT
TTTTTTTTAATTCTTAAATTCTTTTTTTGAGTGTGCAACTTAATTACATATTTTGACTTC
GAATGATGTAAAGATATTAAACGTGTTCGATTGGTGTGGAAGCAATCCAATGCCTCCTGA
ATGTTGGATGTTGCCCAGTTGGATCCCCATACATCCATGTAAGGTCAACTTAATTATTAT
AATTATATCCTAATTAACCAATTTATTAGTTTCGTTCTATTATATATACATATTAATAAT
AAATTTTGTTGGTCAATCGATTATTTAACATGACTTGATGTGTGCAGCAAAAATGATGTG
CTACACTCGAGTCACCTACCTGCCTTTCTCTTACTTGTATGGTAAAAGATTTCAAGCACC
ATTAACACCTCTTATTTTACAATTAAGAGATGAACTTTACACCCAACCCTATGATCAAAT
TGATTGGAAGAAAGCTCGACACATGTGCGCTATGGTACGATATATATGCATGTGTATTGT
ATTTCACCTTCTATATTAAGAGTAATTTTAAGGAAAATAATTAAGTGTTTATCAAGATTT
GAAAATAATTGAAATGATTTTTACTCCCACAAACAATATGGTATATCATTGGTATAGAAT
CCAAATTCCGAATCCTGGGTCTGAAATATCACAGGTATGATTTATCATTGATAAACTCAT
AATAGTGTTCAAATTAAAGCTTTCTAGATTTATTTATTTTGCATTGTGCTATATATATTT
TTGCTAATTCTTTGGTTTGATTTCTATATTTTCAATTATCTTAATAAACTCTATTGTTGA
TAGACTTCTACAAATGATATAGTCTATATCATTGATTGACTTCAAGATTAAATATAAAAT
TTTGCTATGTTTGTAAGTTCTTTAATTGTACTATGATTGTAGATATTTTATGTCTGATTA
TTATATTTGCAACCGTCGTTATCATTAATGGTGCAGGAAGACCTCTACGTTAAACATCCC
TCTTTTTATAACTTGCTTTGGGACACTCTTTACTTAGTCAATGAACCACTCATGAGCCGA
TGGCCTTTTAACAAATTGATTCGACAAAGGGCCCTGGATGAAATTATGAGACGTATTCAT
TATGAGGATGAAAATAGTCGCTACATTACCATTGGTTGCGTCGAAAAGGTTGCATTTTTA
ACAATTAACTAACAAATGCACATTTAATTATTATAATATATATAAGCTCAAATACTATTT
TGGTATTTATATTTTGAGATTTGTTTAATAATTAACCTATAAAATACATAATTCAATTAG
ACACTTCAAAATTTGAGTCCCGTTACTTTCAATAAATTTTAAACTTGAATAGTGTCGAAG
TGAATTCTTTTTATCAAAATTGGTATATATATAATGTCGTCACATACCCGAGACGACGCA
GAGCGGCCGACATCCTTAAAAAGGTTTATTTTTAAAAAAAAAAAAGAGTCGCCACCAATA
TTTTTTAAAACTGGTCTACGAAAAAACTAGAGTTGAGTTCGGGAGTCATTTGTGTACGGG
GAAGGTGTTAGCACCCCATAACACCCGTTTTAGAAAACGGTGGCCAAATTTAACGTCTTG
AATAAAATTTATTTTTTAAAAAAACTATGTCTTATTTCATTTCTCACTACTCCAATATTT
GGAGCAATGATCCCATAAAATAAGTGAGATACACCAATTAATTAGATTATATTGAGAAAA
AATTCCTCATCTTAAGAGAATGAGAAATTATTACAATTTTTCAAATTCTATCGTAGGCTA
GTCTTCGAATAATGTTTTTTTTTAAACATTGATTAAATATATTTTCTTTTGGGATCAAAT
CTCGGACTCCCAAAGATATTGATCCCTCACCTTAAAAATCTAGAAATAACGGACTCCCAG
AAATTTCTAGATTCCATCGTAGGATTTTTTAGCGAAATCGGCATGAGATATTATAAAAAA
AAAAAAAGTAGATTAAGAAACCTTATGAAATATATATTTAATTTCGAGTTTAAAAGAAAT
AATTTTAAAGCAAAAGAAAAAAAATTCTAAATGGTTTAAAGAGAAAATTTAAAAAAAAGA
TTTCAAAATTGCATACAAGTATGGTTAAAAGTATTTTAAAAATTTTAAGAAATTTTTAAT
GAAAGTCAAATAAAAATGACAAATATATCACACAATAAATTAGGCAAATAATTTATTATA
TTAATACATGCATATACTAAATATAACGATAGTAATAAAAATAAGTTAAAAGAAAAGGAA
AAGAAAAGATACATAATAATGATAAATAAAATAAGAGAAAAAATGAAAAAAAGAACTAAA
TCAAATAATAAATAAATAAATATGTAAAAAAATTAAATAAATAAGTGAAGAAAAAAGGAC
ATCTAAATTAAAAAACAAAAAGTTTATGAAATGAAATAATAATAATGATAATAAAGATAA
AAATAAAAAAAAGTTAAAAAAAAATCATAAATATGAAAAACTAAATAAATAAATAAAAGT
TATATACATATAAAATAAAAAAACAAACAGAAGGTTATTCTAAAAATAATATTTATAATA
ATAATAATAGAAAAACTAAATTAAACAATAACTAAATTATATATAAAAAAAAAGAAAAAA
GAAACAGAAGGGTGGCGGCAACTTATCGCCACCTACAAGAAAAAGAAAAGAATATATATA
TATATATATATATATATATATATATATATATATATATATATATATATATATATATATATA
TAATAATTTTAAAAATTATAAATAAAATTTAAAATTAAAAAAAAAGTAAACTTAAATAAA
TAAATGAATAAATTAAAAATAAAAGAAAAAAAATAACCAAGGGTGGCGGGCAGCAAAGTT
GCCTCCACCTTTTTGTGGAGAAATATGTTTATTCAAAAATTTCACATGGATTCTCTTTTC
AGAATTTCTCTAAAATAATTTTTTCGTAGAGATTCTCTCTAAAACAATTTTTTCTTCCCT
TTTTCCAATGACAAAGGACCCTATTTATAGATACGGGCTGTGTCACAAATTAAAAAAATT
TAATAAGTATAAAATCAAATTAGATATTATGTAATTTTATTAATTTTTTTTTCTAAAATA
GTAAAAATATGATATTGAAAGATTTTGTCCAAAATAATTTTTTTTGCTTTTTTTCCGTAA
GTGATAAAGATAAATCAAATATGGTATTAAAAGAATTTTGTATAAAATAAATTATTTTGC
TTTTCCTAATATGATAAATCAAAAAATATTTTGTATACATAAATTAATTTGCTTTTTTCC
TAAAGTGATAAGTCAAAAATGATTTGAATTTTTTTGTAAATAATAGATATTTTTGACTTT
ATTTTCCATTTTAATAAAAAAAAATTAAAAAAACATAAGATTTCATATTATTACAAAAAG
ATTTTACCTTTTTCTTTTTTTAACAAAATAAATGAATAAAATATCTTAACCATTGCTACA
ATTAATAATTTAAAGAATATTAAAAAAAATGTAAAATAAAATTAGGTAGCTACAAATAAT
AATACTTTTCATTCGAAAAAATGTGTTAGGGTAAATTTTAACAATGTTTAGAAAGATGCT
GTATCTTTCAAAAGTTGTAATATTATCCATGAATTTTCACAAGCCTTTCGAAAATATTTC
TTTTCTCTAGATTCTTTGTAATGGAATTTGAGACATAGTTTAGTTATTGATGTGGACTTT
GATTGGCAAACAGCCGGTATGCATGCTTGCTTGTTGGGTTGAAGATCCAAATAGTGAATA
TGTGAAGAAGCATTTTGCAAGAATTGCTGATTATTTATGGATGGCTGAGGATGGTATGAA
AGTACAAAGTTTTGGTAGCCAATCATGGGATGCTGCTTTGGCCATGGATGCTCTACTTTC
TTGTAATATCACACATGAAATTGGAGCTGCCCTCAACAATGGCCATCAATACATCAAGAA
CGCTCAGGTAATTAAAATAATGCTTCTACCCATTTAAGATTACGCTGAAAAAAATGAGTA
TTAAACACTAACTTCTTAAATATATATTTGGTGAAATGGTAGGTTAGAGACAATCCTTCT
GGTGATTACAAAAGTATGTTCCGCTACATGTCGAAAGGATCTTGGACCTTTTCAGATTGC
GACCATGGATGGCAAGTTTCTGATTGTACTGCAGAGAGCTTGAAGGTGTGCATGGCTTCA
AATTTCATTTTATTGAATAACTAATTTCTATTAATAAAATTATTAAAGAAAATTGTAACT
ACAACAAAGTCTCTCGTGATCCATCAATGATAGATATCATTCTTGTTGGTAGTCTATCAT
TGCAAACCATAAAAGACTTTGTTTTTTTTAATGCAAACTCATGAGGAATGCGACTATGCA
GTCTCAAACCTCAAATTTTATTAAGAATCAGTTATAAAGTTGTTGCGGGGGATAGGCTAG
AGGTAAGCCCGAAAATAAAAAAGTCAAGTTTTGAAAGAGATAGTAATTTGGCTATAATCC
TTGAAGAGAGGATGCCTACTTGACCACATACCAACCAGTTTGCAGATATTCTCCCGGCTG
CTATAGAAACTGCTATGAATTTCATTGAAAATCATGTTGTTTCTGTCCGGCCATCAAATC
CATAAGACGCAGCAATCATGTTGAATTTTAGAATATTGTATGTGCTCTTTGGATTGATAG
TACACAACATATGGCATAGGGATTTAATAGTACTATCTTACCTTGAAAAACCTGTTTCAT
CGTGGATTTTCTTCTATAAGCCTCTTGCTTTAGCACAATGTATGAAGATGTGATTGATAT
TTTCAGCATCAGATTTACGGGCAATGCACCATATCGGATTGGGGTAAGAATTTAGATGTC
TCTTTGGAATGAGGTCCATTGTGTTGAGTCGTTCGTGAAAAACAATCCACAAAAAAAAAA
AAAAAAATCATTTTTCTGACCATAAGTTATTGAAAATGGCCGCATGGATATTCAAAGGAC
AAGTGAGGCTTTCTTAAAAAATATAGCACTTTTCACTGAAGCAAGGGAGAAAAGTCCATT
ACTGTTTAAAAGCCAGGTTGGTTTGCTTGGTCCTTCTTTGTTGACATCAATTATTGGTAG
TCTCAATGTTGGCTTGCCAATTTTCTTTTTCTCTTTGATTTAGCTGTCTTCTCGGGTAAA
GATTCTAACTATTTGTGCTAGGATCCCACATGTCTTTGACAGAAGATTGTTGTTTACTAG
AGATTACATAAAATCTGGAACATTTCTTTGAGAGAGGGACGTTGTCGCACCATTTGCTAT
GCCAGAAAGAAAGGGAGTCACCGCTGTTAATAGTCCATCTAAATTTTGTTTCAAACCAAT
CATTGCCTTTTATTATGGATCTCCAAGGAGTCTTTGCATTGCTGAATTTGCTTTCAGTAG
GAAGATCACCATGAAAACATTTCGTATATTTTGCATCGATAATTTTCCTCCAAAAAGATT
TGGTTTCTTGGTGATATCTCTGTATCTATTTTGACAAGAAAGCAAAGCTTGTGTCTATAA
TTTTAGTGATTCCCAATCCACCATTTGTCTTTGGTGTTGTACAAAGAGACCAGTTTATGA
CGTGAGAATTTAAGTCATTCCTATTGCCCTTCCAAAGGTAGTTCCTCCAAAGCTTCTCAA
TTTCTTTACAAACCAACAAAGGAGCTCTGAATAAAGAAAGGAGGTAAGTTGGAGTTCCTG
CGAGAGAGGAGTTTATTAAAGCCAACCTACCCCCTTTGAAAACCTGGCAATATTTCCAAC
TAGAAAGCTTTTTGTGAACTTTTTCAATTGAATTTTCCCAAAAAATCTTTGATTGTGGTT
TTCCACCAAGAGGAGTTCCCAAATAGTTGATAGGGAGGTTTTGAGGAATAATACCCCAAC
TATCAGCAATAGCCTTTATTCTCTCATTGTTCACATTGATAAGGGATTATAGTAGATTTT
GTGGTGTTGATTTTAAGTCCTGATGCCCTTTCAAAAAGCTTGGGGGAAAACCTTAAAAGA
CTTGTTATGGTTGCAATTTTTTTAAATTGTTATTAATTCACTTGGTTATTATCATTATAA
TTATCCAACTATTAATTAATTAAAATCGTAAAATTTACAGTGTTGTCTACGACTCTCCTT
GCTACCACCTGAAATAGTTGGTGAAAAAATGGAACCTGAACGTTTATACGATGCGGTTAA
TCTCCTTTTAGACATGCAGAGCAAAAATGGAGGTTTAGCTGCATGGGAACCAGCCTCACG
TTACCCTTGGCTTGAGGTAAAAACTTACTTTCTAACTGGGCTGTGTTCGTGTCCAATAGT
CTAACCAACCACAGTTTGTAATGACAAACTTTCCATCTTTCTTCTAATATTATGACATTT
TTTTTCACATTTCTCTGATATTATATTATATATTGTCTATCTTTAACTCATTCTGCTTTT
TATATAGTGGCTGAATCCGGTGGAATTTATGCAAGGCCTAATCGTGGAGGAACGGTATGG
ACTTTTCTCTTAATTTAAAAACTTTATTTTTATCGTCTTATGATTTGTATTTAAAATACT
CGGGTTGCCCTATCTTTTTGCAATACATCTAGTTGTCAAAACCACATTTTTTTATCTTTT
TACTCATAAGCTTCTTGGAAAACTTTTTGTCTCGTCACCAATATAGCTTTGCTCCTTGGC
ATATTGGTCCTCTGTCAAACCAAATATATTCAACTTTAAAGTTCCTATGTGATCATAGAA
AACAAATGTGCCGTTGCTTCTTCATTGAATGTGATCATAGAAAGGAAAGATGTCCATCCA
TTTTCCTCGTATCATTCTAGAATAAGTATATGCAAAACTTTCGAACTCTGTCATCGACAC
TATAGATTTCAACAATGTATGCCTTGTTGTTTATCATTTTGACCCATGTACAATATTCCT
TGTATCTTTTTTCAAGGAAAAATAGACTTGTATGTGAGGTAACTCTCAGGGTTTTGAATG
TGGACCTCAACCAATCCAGTGATTCAGGTAGAAGGGAAATCGGATAAGATTTGTATGAAC
GTCCATCTTGGTCACAAGTATGTTGTCAGTTCCTCCTTGATCTTTAATTAATCTAGATTG
TTGTAGGTAGCAAACAAAAGTCATTTTTGGGTAGTTGAGTGAGTAAAGGAGTTGATATGG
ATAAAAATACGGATGGAAGAGAGCCTAATAAATAGATCCAGAGCGTGGGTTATTGCAGTA
GGGTGTTGTTGGAAAAGTTGGGAAGTAGAAATGATTTATTCGGTGAAGATGAAGAATCTC
TTGGTGGAGTAGTACTGGAGACGAAAATCTAATACTGATGTTTTTTCTAAAAAAGATACA
TTTGATCAGTAGATGCATCCGAAAATCTAATGTTCTTAGAAATAGAAAAGTTTATAGTAG
TTAGGTAGTATGCCATCAAATGAATTTATTAATTTACAAAATATTTATGGTGTGGATTCA
CCTAATTCTGAGAAATTCCTTATAAGTGTTACAATGTAGTTAAAAGAAGCTACAAAAAGA
TAGATGCAACCTTATAATGTTGTAAAGTATTTCTCATTTTATTTTAGGTTTAAATCCTAT
TTGGTCCTTAGACTTGAAAATTGTTCAGTATTTTGGTTGAGATGACATTTTACTTCATAT
TTTGATATTGCTCAACACATCTATACCCTTAAAATTAAAGTACAAATCCCTTCGGTTTCT
GTTATAAAGTTAACATCTTAAGTAAGAGACTCTTTAAAAATTTAGGGATCAAGATAAAAT
AATATTCAAAGTTTAAGCGACGGAAATAGGATTTAAACCTTAACCAAAAGAAACGAATAT
AATATAATATTGTTAATGAAATGATTCACAGGTATGTAGAGTGCACCTCATCTGCATTAC
AGGCCATTCTCTTATTTATGAAACATTACCCATCGCATAGGACCGAGGAGATCAATCATT
TTATCAACAAGGCCATTCAATTTCTTCTGCACGTGCAACTGCCTGATGGTTCTTGGTAAC
TTATGCATTTTCTTTGTCCCTAAGAAAATAAGCCTCTATTTGGTAGAGAATTAGAACTCT
ATATATAAATAGCTATTTTTGGATTCTGGTTATTCAAATAATGCAAATTTTGAAAAATGA
CATTCTCTTGTTTTCACTATACCGAGATTTTTAATCTTAAAATTTAAAATACAAAATTAT
ATCAAAAAAAGAAAACATTTATAGACACAGTATGTTAAGTTATAAACTCAATTATTGTTT
TCTGAAAAATATAATACGTAGTGTGTAATCTACTGTTATAAATTATATAATATTATGAAC
TAATACTTTATATAATTTTTTTGAATAGGGACATTTTCTAATATAGTAAAATAAATCAAC
ATATATACAAAATATATCAAAATTTCATATCTATCATTGATAGATAATGATATCGATAGA
CATTATCAATATATTCTATCAGTCTCTAACGTTAATAAAATCTAAAATTTTGTATTATTT
TGTTAGTATTTTTAACTATTCTTCCTTTTACATTAATTCTTTAATAATTATATTCATAAA
TAAATTAATAACAGTGAAGTAGTAACTAAATATTAGTAAATATTAACTATGAATTAATTT
TATGAATTATAAATATATATATAGTATCGAAACATTGTAGGTTCTATTATAAGTCAATTT
CTAAACATAGTAAACATTGTTAGCACATGTTTCTAAAAACACGAAAAACTATTCCGTTTT
AATTGAATCTCTTATTTTGAAACTCAACCCTAGTTCAATTGTATTTTGGGCGATTTGCTA
TACATATGGAACATGGTTCGCACTTAAGGCATTGTCAATGGTGGGGAAGACATATGAAAA
TTGTGAAGCACTTCGTAAAGGAGCTAAGTTTCTTCTTAAAATACAAAATTCAGAAGGAGG
ATTTGGAGAGAGCTACTTATCCTATACTTACAAGGTAACAACATGTGCATATTTATTTAT
CTTTATTTACTTTATGGTAGGACACAATAAAGCATTTAGATTTGTTAATAAAAATTGAGA
CTTAAAATGGTGTGGTGGTTACCTAAAACAAGGTAAAACACTACTAAGTACCAATTTTTT
GTTTGAGATTTCAAGAATATAAATATTCTTTTTCAAGTTTTTAAATTTCTATAGAGTTGT
ATAAAGATGAAATTAATTTTTCTTTTAAGGATACGTTAGGTCAATAGGTGGACTCGAACA
TCTTCATTAGGTGGATACTTCCTTAGCATTCTCATCATTTTCGCTTCATTAATGATCAAG
AAATACTGATGAAATTGAAATTAATGTTTGGACGAACTATATATTGAGAACATTTGTTAA
AGAAGAAAAAGTTCAAAAATACTTTTTTTTTTACCAATAATTCGTGAGAAATTATTTAAA
TGATAAAACTTCTAAAAATATTTACAAATATAACAAAATATTACAATCTCTTTTCATCTA
TTGTTGTCAATCTTTAATTTTTTTTTTTTAAAAAAATATACTTTCGGTTAGTAGATGCAT
CCGAACATCTCCACTTGGTGGACACTCACTTATCACCCCATCATTCCCGCTTCATTAATG
AATAGGCATTATACAAAACCATGAAGATTTAAAGCAATAGAAGAAGTCGAGTAGCTAGAA
ATTTTTTTTGATCTACTAGTCCAAATGTCGGTAAGAGCTTTAAAATCTTCCCATATATCT
TGTGGGGATCTGACTTTGTCATTCAAAATTCTATTGTTCCGTTCAAGCCAAATACTCCAA
AGGGTGATAGCCGGCCACAGTGTTGAAGATGGTGATGTTCTTTTTATATTTTTTATTCCA
CTCACAAATATGTTTACAGAGATCAAATGAGTTGTGGAGTTGGATATTCCATTTATATAA
AAACCGATTTTCTCCATAATGATTCTGCAAAGGAGCAAGAGATGAATAGGTGATTTATGT
CTTCTTCTTCACATCTGCACATAACACACTAGCTCGGTTTCAAATATAAATTAGGCAGAT
GTTTGACCAGCTGATCGGTAGTATTAATACAATCATATAGGAGAGACCAAATGAAGAATT
TGCACTTTTTGGGGGATACAAGACTTCTAAAGATTAGTAAAAATTGTATGGTCAGATATA
ACTCCTCCCTCTAGGATCACTGCAATGAATAGCTTTCTTCACCGAAGCAATAAAGAAATT
ACCATCAGAATTCAACTTCTAGATAGGAGTGTCACAACCATCACCAATTAATGGGGTAGA
GAGAGAAGATTTGAGCTTGTTCCATGAGGAGATTTCCCAACTTCTAAGTTGTCTTCTGCG
GAAAAGATCCCAATGAAGGGTATCAAGGTTCCATATCCTTAATTAAACTGTTCTGCTTAG
TAGAAATGGCATATAACCTGGGATAGTGCGAGGATAAATGGCAGTTTGAATGCCATAGGC
TGTACCAAAAGGAGAGATTGTCACTATTTCTGATTTTTCACATAATTTGTGTTCGAAACC
ACTCAACACCTTTAATAATAGAATGCCAAAGGAGCTTTGCTGCTACTGAATTTGATTTTT
GTAGGGATATCTCCCACAGTAGGGCAATCATATTTGGCCAAAATGATCCTCTTCCATAAG
GGGCTTTCTTCATAAATGAACCTCTAAAGGCACTTGTTTAAGTAGTGCAAGATTTGTATC
TTTGATCCGATTATAACCGACTATTCCAAGACCAACTTTCTTCTTTGGCGATGAAATAAC
CGACCATCTGATGAGGTTTAATTTGTGGTTTTCTTTTGGATGTTTCCAAAGGAAATATCT
CCAGGTCTGTTCAATGGTCTTGTAGATGAAGGTTGGAGCTTTGAAAACCGATATTTGATA
CGTGGGTAGGCTAGTAAGAGAAGATTTAATCATTGTGATTTTCCTTTCTTTTGACAAAAA
TGAATACTTCCAGCTATAAGTTTCTTTTGGATCTTTTCAAAAATACTAGTCCATAAGCTG
TTGGTTAGAGGTTTCCCCCTAAGAGGCACTCCTAAATAATTAGTAGGGAGGAATTGTGTG
TTGATACCCCAAATATCAGCAACTCTGTTAACTCTTTCGGCATTAACGTTGATAGGAGAG
ATAATAGATTAGTTTAAGTTAATGCTGAGGCCTGAAGCAAGTTGAAAAAGATGAATGACA
TACCTTAAATTTTCTAGTGAATCGTCATGGTCTTCAACAAAGAGGAGAATATCATCCGCA
AATAGGAGGTGGGTAAGATTTTAACTGCCATTGAATCTAACCACCTTGATTTTATTAATT
TTATCAAGAGTTTCGAGCAAACGGCTGAAGTAGTCCATAGCAAGAACCAATATAAAGGGA
GAGATTGGGTCTCCTTGGCAACTACCACGATTTGGTTGAATTTTGCCTCTGGGTCTCCCA
TTAATAATAACAAAATATTGTACACTGCTTATGCAAGAGTTGATCCATTTTCTCCATTTA
TGAGGGAAGCCTTTCTTCATGAGCATATAATCAACGAAGCGCCAATTTATTTTATTAAAA
GCCTTCTTGATATCAAGTTTTATCACATACCCTTTAACCTTTTTAACTCTCCAGAAATCG
ATGGCTTCATTGTAATCAAAATTGCATCAGTTATCTGTCTTCCCCTAATGAAAGCCATTT
GAGTCTTGGCAATAATATTTGGGAGAGTTCCTTTAAGTCTCAACTAAGACTTTGGCCATA
AGCTTGTATAAGGATGTTGCTAAACTGATAGGCCTGTATTCAGAAGCAACATAACATTTT
TCTTTTTTCGCAATAAGAGCAATAATATAAGTACATGTTAGCTTTGTTGATGATGCAATT
ATCATGGAATTCACTAAAAATTTTGAAGATATCACCTTTAACGAGATTCCAGGCTGAGTT
ATAGAACTCCGTAGTGAAATCGTCAGGCTTTTGTTACTTTTGTTTCCAATTATTTATAGT
GAACGATAGTAGCTTGAGCCAGCTCCTCATGAAAGAGTAGCCTGGGTTGCCAAATTGGTG
AGTGTTTGTCCACCATAATTCAATGTTGTTTTTGAAGCGATTTGCGTAAGAAGATGATTA
GCAAATTTGTAAGAAGGAGGACCCCAATTGAGATTGGAGGATTCGTTCTAGCAAAAGCAG
GAAGTGGTTCGAAGTAATTTTGGGAGAGAGTTTTGGAATAATGCATAGAGAAGAAATTCT
CTCAATCTGTAGTATAGAGAAATCTGTCAATTCTTGAAAGTGTTGGTTGGACTCCGAGAT
TAGACCAAGTAGAATTGGTGAGGAATAATTTAAAAGTGTTCGTTGGTTTAGCTTAGTCAT
ATTGATAACTATTATGCCCCATATCAGAGTTGCCATTGTTTACATCATTTTCAACATTTA
AATTAGCGTTAAATTCCATAAGAGCCAATTTCATATTGTTAGTTCTCAGCCAGTCAACAA
GTTTCTTCTTGAAAATGCCTTCGTCTCCACCTTTATTTTTCTACTCTTTGTCTTAGCCTT
CTTGCTCACTGGAAAGCATCTGTCCTGCACTATCTTTAACAATATCAGAATGTGACGGTG
TAGTGAGGGAGAAGGGGAAAATTGTTCTGGGCTTGATATGAACTCATCAGGCATAGGGGA
GAGCGGCCCAAGATCCACTGTGAATTTTTATGGGAAATCCGTGGAAATGGCAAAGATAAG
AATGAAAATTGTCAAAATAACAAACTGTTATTTTTATTTATTTATTTATGGTAAAACTAA
CTGTCTGGGATAATTTTTAACTTTTTTCGACCGAAAATGCCCTTCAACGGATGAGAACTG
TCCATAATCAAATACAATATATTTAAGGAACCCAGGAAATCAAACAAAACATCACAGAGC
CGATTCAGTGTATCTGTAAACACACCCACTTATGATAATTATTAACCAAATCAAATAATT
ATTATATTATTTCAAATATTCCTAACCATATTCAATTGATTCCAATATCCCCTAATTATT
CTCATTTTTCCTTTCAATAATTATATATTCAAACTTTAGCTACTGATTGTTTCTTTCAAT
AGCTATTAACGCAATGAATAGGTTCTAAAATTTTAATGCAATGAATTCTTCCTTCCTAAA
ATAATGATAAACATGATGCAATAATTAACCATATACAAAAACATTAAAAAAACCTAACGG
AAAAGCATTTACAACATTCAAAATTCAAATCTCTAAAATTCAAATTTAAATTCCAACCAT
TCCCTAAAATTATGGCAAATATAATGGGAATACATAACTTTAGATTCAAATCCCAACTAT
CCCTAAAATCATGCCAAAACACAAACCGAATTATCCCTGAGAATACTCCTAAAATTGTGA
TCTATCTTTAATGTTGCCAACAAACCGGAATTAATTGAAACCAAAACACAAGATTAACCG
AAAGATAATCTTTTTGAAATTTCACCGGAACATTCATGGCCATTAAAACATAAATTTCAA
CGAAGAATGGAGCAAAACATATTATTTTTGAAATTTTAACATCTTTATATTCTAAACTAC
TTTAGAAAAATAACTAATATTGTCTTCCCAACATTATATTCATAAGATTATGCTATATAC
ATTTTATTTCTTTGCTCTCGTCTACCATATTTTCGTAATATCCGACCATTACATCAAATT
AAAACGTGACCCCTACAAATGAAACAAATACCCGTATAATATATGAAACAATAATTTAAT
TTAATATTCATCCCTCCTACAATCTAGCAGTGAATACTTTATTCGATAAACGTGTTGCCT
TTGAATTTTTTCCATGGCTTTACAACGAGTGAAGACCGTATTCGATGGTAGATGGATTGA
GTCCTGCCGGTATATTGACTATCGCCTCCTTGATGTATATATTTTAGTTTCATCCTCGTT
TCAAGAATTTGCAAATTGTATCCAACGTAGACTTTTTTTCAATTTCAGAAGTTTCCGTCT
CTAGGTTGACTGTTTACTGGAAAGATTGCAACAATTCGAAACTCATTCGGATTGTTGATA
ATAAGGATGTGTCTTGGATTATGTTACTTATATCGAAATTCCTCGACAATGATCAAATAA
AACTCAACGGATGAGAACTGTCCAGATTCAAATACAGTATATTTAAGGAGATATAAAAAT
CAAATAAAATATCACATATTCAATTACAGTGTATTTGTGAACACACCACTTATAATAATT
ATTAACTAAATCAAAAAAATATTATATTCTTTCAAAATCCCTAAACATATTCAATTGGTT
TCAATATCCCCTAATAATTCGATTTTTACCTTCAATAATTATATATTCAAACTTTAGCTA
TTAACGTCCTATAATTTTAATGCAATGAATACTTCTTAAAATAATGATAAAGATGATGCA
ATAATTAACTATTAAAAAAATATTAAAAAAGTAACGAAAAATCATTTAAAAGATTGAAAT
TTGAAATCTCAATTAAAATTCAAATTCAAATTTCAACCCTTTCCTAAAATAATGGCAAAT
ATAATGGAAATATTAAGTTTAGAATCAAATCTCAACCCTCCCTAAAATCATGCCAAATGA
AATGTGATTTAATTATGGAAAATATAATGGAAATAGAATCAAATCTCAACCCTCCATAAA
ATCATGCAAAATAAAATATGATCTATCTTTAATTTTTCCAAGGGAAACAAAAATAGAAGA
TTCACCCGGAAGATAATCAACTGGAATTAAGGGAAACAAAAATTTGTACTAAAAGAAGAA
GGTGGAAAGCGACGGTGCGGGTGGAAAACAAGTGCGGGTGGAAAGCCATTTGAAAATTTG
AAGAATGTTAGAACCGGAGAAAATTTGAAGAAAATTTTGAGAACTCGGTATTTTTTACTG
ATACATACAGAAAACAGAGGAAAAATCCAAAGGTTGAAGAAGGAACAAAAGCGTGAAACG
AAACAACTCACCGATACTTTGGGTGGTGCAAACCGATTAAAAAAGGAAGGGCGTACAAAC
GGTGGAAAAGCGACAGAAAAGAAATCGATGGTGGAAAAGCGACGGTGGAAAAACAAAAGA
GAAAGCTACGGTGGAAAAGCGATGGTGGAAATGCACCGAAAAGCCTTTAAAAAACGGAAG
AACAAATACGCTGGAAAGCTTTACATAAGATGGTTTATTTTTTTTTTTCGAGGAAAAATT
AGAAAATTGAAAGCAGTGCATAGTGTGTATTAATTATAGGGTATTTGTGGTTTTTCTTAC
TATTGTATTTAGAGTCTATATCGTAAAGTAGGTAGGGGCATTTAAGGCATAGTTATCCCA
TTTATTATGTGGAAATTAACTGTTTTGCTATTTTGACAATTTAAAAATAAATTTAACATT
TATCCGAAGTAAATGTTAGATTTTGCTATTCTTCTTGTCACCCCAATTTTTATTCACGTG
GTTTTTTGAAATCTTTTTTGGGCTGAATTTTAAGCCCACACTGTTTATTGCTCATCTCAT
TGATCATATTTGCACGAGAAGGTGGGCTTTTTGCTTTGTAAATTTGTTTCCCTTTTTTCT
GATCCACTTTGTCGTATGTAGTCGCCTGGTACGTTATTGGGCTTTCGTCTGGGCTTCTAA
TCCAAATGGGCCTCATAGGAGCACTGCTAGGGTCATAAAAAACTATTTTGCTTTTTGGAG
AATTAAAAGAGACCTTTCTCTTGGCACTTTTATCCCAATGTTTTTTGAACATTTCCCCTG
TGTATAGCTTTTTACCTCTCTTTTCTTCCATCATCGACTTTTCTTTCTTGTCAACCTCCA
TCTGTCTTTTTCCACTAGAGTCACTGTCGTCGTCGTAATTTAAATTTTTCATCATTGTCC
CGATTTTTTTATTATTTTTTTACTGAAGAGACGTAGCGGTGGACTTTGTGGTGGTTTCTC
TGTTCATCTTCAACCCATTCTGAACTTTTTTGGCCACACATTTTCGAGCGAAAACAGCCA
AATTATCAACGAAATGGTAGCTTTCACACTTCATGTCATATTCATCAAAGTTTATAGCAG
CTTCTCTAGTGAAGGAGCTGTGGATTCTTGGGTTTCTCTTGAAGTGCCATTTTCCTTCCG
CTTGAACAATCACTTGAACAATGAAATTCTAATGAAAGCAGGAATAAACTTCGAGTAGTT
GTCTTTGATTCTAATCGAGGCTTCAACAATATCAATTAATTCTCTTGTTTCTCGAGCAAC
ATCAAATATAACCCCCGCCAAGCATCTCCAATTTGTATGAAACTTTCCATATTCCATGCA
TGTAAGGGAATCCCACGGACATTTATCCAGCCGTCGTAACTCGGAACTTCGGAACTAACT
TAAGAGTTGCACGAATATTACTTTTCTTTGTTAGTCCCTTCAGGTACAAGATACAACATC
TCTTTCCTCTATCATCCACTCTCTAGATCTCAGCTATATATTCCCTTTCCTGTTGTATGT
TTTTTGAACCCACAGACAGTATTCTTCAAAACCCTTTTCCAAAAAGAATCTTGTCGTTCC
TAGCGTGTCAAGTAGCGTTTTGAATGTACATTTAAGTCATTCCGACGATTCCAGTGTGAC
AGCAATAGAGAAATATTTATATGACCCCACCTCAGTGATAAGTAGCTTCAAATCTCTAGC
ACGATTGTTCACGGAGATGCCATTGCAGTTCTTTTCCTTTCGTTGATGAATGGGAAGATC
AATCACCGGAAATAATCTTAGAGAGAGAAGCTCCCCCATCTCTGTTGCATTTTAGATTCA
GTCCTATGAAAAATTGTTTTTATCATTTATGTTATCAATTGCATTTTAGATTGGGCCAGA
GTATAGCCGCCAATAATGATATTTTACTATATTTTATTATTTTAATTTATTTTTCAATCT
TAAAAAAATAGTTTATTTTTATTTTTAGTATATTATATAAGATATTGATATGACTAATTA
TTATTATTGGATGCACCAAACAGAGATATATACCACTAGATGGGAAACGATCAAATTTGG
TGCAAACAGCATGGGGTATGATGGGCTTGATATGTGCTGGACAGGTAATTAAATTAGTTC
ATTTTTCATTACTACCAAAATGTATTTTGAAATAGTTATAATTATTCAAAATCACCTCAA
TCAAATTTGAAATCAAGTTTAATTAAAATTATATTTTTTCCATATCCATTTTGTTTCATT
TTGTTATACTAATTAAAATTCACTTGATAAAAAATATTCAAAATATTCAAAATTCATTAA
TCATTTAAAGGAACATTCTTTTTCAGAAAAAATAACTATATAATTAAAAACTTTTCGATA
GAACTTATTTAATTATTTTATTTTTCTAAAAAAATAACGAGCAATATAATCCTCTCGAGA
AACTCAATCCTCGCAAATTTTTTGCAAAAAAAGTTATTAAACGAAAGTTTTTGCGGAATG
GGAAGAACCAACATGGGGCAGAGAGCTTCCACTCTATCCCCGTAAACCTCTCCATTCTAG
AGTGATTTTAAATCTTTAAGAGAAAAAAGATCAATTCCAACCGTATTATCGAAAGCAATT
AACTCCAACACAAGGCTTATATGAAAATCCAAAAATCGGAAGAAAAACCACGATATTTTA
ATTTTTGTTATTTTTTTTATGAATAAATACAATAGGTACAAAGGGTGGGAATAAATAGAA
TACAATAGGAGTAAGAAAGGAAAAGATATAAGAAATAAAATCTTCCATATTATTCTTTCC
AAAAATACTCTAAGGGCAAAAATACCCTACTAATTTTAACACGTATAATTAAATATGTTT
TCAAAAGTAGTAAAATATTGAAACTATTTACAAAAAACAGTAAAATCCATCAAACTCTTC
TTAACGTATTTAATTTTTTTTTTCTTTTTCTTTTTTGCTATATTTTATAAATAGTTTCAA
TATTTTGTTATTCATAACAATTTTCCTATCATTAATTTTACTTAACAGGCAAATATAGAC
CCTAGTCCAATTCATCGTGCTGCCAAGGTGTTGATCAATTCTCAAACTGAAGATGGTGAT
TTTCCACAAGAGGTCAATACCAAAAATCCCTTTTTTTCCCCCATTTTTTTTGTCTTTAAA
GCATACACATAATCAGTATATATATGTATATATAACAATTTCTAAACGTTTCTTACTTAA
ATTCAATTATGTTGATATACATTATATGTGCAGGAAATTACTGGATCATTCTTCAATAGT
TGCTCCTTACACTATGCAGCATATAGAGAAGTTTTTCCAGTGATGGCATTGGGAGAATAT
TGTAACAACATTTCCCTGTTTTCTAAGAAAAAACTTTGAGATTTGAATTAACTAAACCTA
TAAACTACATATTAATAAAGATGCAGACTTGGACTCAAAAAGAAAAAAGAAAAAAAAAGA
TGGAGACTTTTATATTTTTATTTTGAAAATGTGTGAAGTTCAGAGGATGTCTAGAGCTTC
TCTCGATAAGTACATCAAACTATAAAGAAATGGGCTAACCATCCTTTTTTTATATGGCAA
GAGAATTAAGATGTATATCATAAAATGTCGATGTGAATTTTTTTCTTTTCAAATTGACAA
AGTATAGAGTATAATATTTGTTGCCAACTGTCCAAGCCACTTATTCTTATTATCTTAGCA
CATGTGTATCTTTAAAAAAATTGCATAACTTTCTTAAATTAATTCACATATAACTTATTT
ATTTAAAACATGTATAATTTTCAACATCCTCCTTTAAATTTGTTTTTTGAAAAACTTCAA
GTAAGGTTCTTAACTTGTTAAACACATTAACTTTGAGTGGCTTCGTGAAAATATCTGCAA
TTTGATTTTTAGCTTTCACATATTCAACTTGAATCTCCTTCCTTGAAATGCAATCTATGA
TGAAGTGAAATCTTTTATCAATGTATTTGTTACGATCATGAAACACATTGCTAGAGTAAT
TGTTGACTTATTGTCTACATGGATCACAATTGGATCATCTTGCAAAATTTCAACTATCTT
TAATAAATTTCTTAACCAAACTACATGACAGACACATGAAGCTGCAGCAACATATCCTAC
CTCACAATTAGTCGATAATGTTACAGTTGGTTGCTTATTAGAACACTCCAAGTAAATGCA
GTATTATCAACGAAGAAAACATATCCACTAGTGCTCTTTCGATCATTAGTATCTCCAGCC
CAGTCACTATCACAATAGCCGTCAAGCTTGAATTCTTTAGATGAAGAATAAAATAACCCA
TAGTCAAGCGTACCTTTGAGGTAACAAAGAATTCTCTTTACCACTTCAAATGATTAGTTG
TAGGAGATTCCATAAATCGACTCACCAATCCAATGCTCAAAAGAATATATGGTCTTGTGC
AAGTCAAATATCTCAAACGCTCAACCAAACTTTTGAAATATGAAGGATCAACATAGTCTC
CTTTTTCATATTTGGATAGTTTGGTTCCAGTTTCAATCAGAGTTGGGCAGGCTTAGAATT
GATCATATTGAACTTCTCTAGAATTTTTCTAGTATATCATTCTTGAGAGATGAAAATATC
TTCCTCTAACTGTTTCACCTCAATGTCAAGATAATATGACTTCAGCTCTATATCTGTCAT
TTCAAATTCTATGGGCCATCCCTTTCTTGAGATCTTCAAACATTCTTGAACAATTTCCTG
TAAAAATTAAGTCATCCATGTACAAACAAACCACCAAAATATCTCCATAACCATTAGTCT
AAATATAAAGAGAATGTTCATAAGGACACCTAAAATGCCCATTATCAAGGAAATATTTGT
TGATTCTGCTATTCCACATTTTTTGTGCTTGTTTCAGTCCGTACAATGCCTTCTTCAATT
TTAGAACTTTATCCTCTTGGCCTTTCATAGAATCACCAGGAGGTTGTTCTATGTAGACTT
CTTATTCTAGATATTCATTCAAAAATGTCGATTTGACATCCATTTGAAAGGTTTTCCAAT
TATTTTGAGCAGCAAACGCAACTAACAACCTTATGGTTTCCAAACAAGCAACGAGAGCAA
ATAGTTTATTATAATCAATGCCTTTTCTTTGAGAATATCCTTTTACAACTAATCTTGTTT
TGTATCTCTCCACTTCTCTCTTTTCATTTCTTTTTATCCTGAATACTCATTTAACACCTA
TTGCTTTCTATCCATTTGGAAGAGAAGAAAGTTTTCACGTATCCTTTTTTTTTTTTTTTT
TTTTTTTATCTTTTCATGCATAGCAATCTTCCATTTGTCATTTTGCGAAGCTTCTTCAAA
ATTCAAAGGTTCACTATCACCAAATAGACAAAAAGATATTGTGTGTTTATTGATGACCAA
ATGCCAAAAAGATTGCATAATGTTTTCCCATAAGTTCTCAAAGCTCAATCTCTTCTACGT
AAATATTTGGTTGTTTCTATCAATCCAGATAGACCATAGAGTGGCCACACAGTGTTGAAC
ATTAATGCTTGTCTACTTTTCAAAATATATATATATATATATATATATATATATATATAT
ATATATATATTATGGTCTCGATCCTCTTTGAATGGGTGATGGACAATGACCTTGTCGTCA
AAATAATTTTTTGTTCCTACTTAGACTAGTTATAGTGGTAGTATGAGGTTGAACCACATG
AAACAGTTGCACTTTTCATTAAAAATACTTAATGTTCGTACGTAATGTAGCCGAGAGGGG
TGTTAGTTTGTTGTTTTGTAAGAAAGTATATAAGTGCATAAAATTTAAACCAAGAGAGAT
GAAATTAAACGTGGATAATATAATGCAAGGAGAGAAATATGAGAATTAGAGGAGTCTAGC
GTAGATGGTACCTGGTATAATTTTTAATTTTAATAATTCTAAAGTCTATAACATTCTTAA
ATCAATCCTTAATATGTATTAGTAATTTTTTCTATTTAATATTCGTTAATTAACTCACTA
AATTTATAGCTTTAAATAATTATTTAAATTTTATATTAGGTATGTTTTTAATAAATATAA
TTTCGTACTTTTTACTAGAAAATATCATTACCTTTTACTTTTTACTAGCAAAAACAATTT
ATGAAAATAGAATATGCATCTTTACTTTTTTTAAATTACAAAAATAGTAAATTTAAAAGC
AGATAAACATCTGATAGCCTTCGGATAATCCTCCGATAACCCTATGATAGCTCTCCGATA
ATTCTATGATAACCGTCTGATAACCATTATATTTGTCATATTCGCAATATGCAAAAAAGA
TATGATATGTGCGGTTATTTTCTAAATTTTTTTGTCATCTTATGCAGTATCATTTTTTAT
TCTAGATTATTTAAATAAATTTAATAAATTAACTTAAAATATTTGATGAATTATTGAATG
GACCAAATTGCATTGTAAACTAACAATATTAAGTTTTATAATGAAAGGACAAAATTGACA
TAGAAAAGTTTGTCTATATCTAATTATTTATATATTCTATGATAAATATGAAAAAAGAGA
TACTTTCAAACATAGCAAAATAAACCAAAATATTTATATGATATAACAAAATTTTATATT
TATCACTCTATTGATGTATATTAGTGATACTCATAGATATTAATAGAAGTCTATCAATGT
AACAACAAAAAGAAATAATCGAATTTTCAACGACAAAAAGAAGAGCACCACTAACTTTTG
GGAGAATATATGTAATTTGATTGGATTATGGTCTAGCCAAACACACTCTTTTCGAAGACT
ATAAGCATGCACAATTTCTCTCAACTTTAATGCTTTGATAAACTAATTCAATTTGTATCG
AGGTTTAGCTCTAGCACCCTTGGTTTACCAACCAGTAATACTTTCTATTCAATAAAATTA
GGGTTGTAGGGTGCTAAAAGGAAAGCCCACTTGCGAGGGCTATCTAGATATACCTTTTAA
CTCGTTCATTTTCCTGAAAAAAAATGGAAGTCTATCAATGTCTGTATCACTGATAAAATA
TGAAATTTTGCTATATTTTGTAAATATTTTTTACAATAATTCTTGATTAAAAAAAAAACC
AATTCGGCATATCACATATACTCACATTCACTTCAAGGGTGAAATAAATTGAAAAATCAA
ATGAAGCAAGAGTATTCATCCAAGAAAAATAATGATCATAAGTCTTAAGGGAACATTTGT
TTTGATTAGATTCACCTGCTTTCTACCCACACCGGCATACACATAACGTGTGGACATGGA
CCTTAAGCATTCAATAAGAAATTGACGAGTAACCACCGGGGGTTTCTTCTTCAATTATCG
ATCATTATTGGCATTACTACATATCCAAACACAGGGACCAGGGTGTACATGCTTGAGTTG
ATTGTATGGTGGAAAATCAGTAAAGTATGGTTTTTGCTTTTGTTTTGTCTTATCAAATAA
ATCGATTTTTTAAAAAAAGAATTAAACTCTGACACCAAAAGTATGGAGCACAAGTCAATA
TATCTACTGTTACATGCATTATTGCAAATCATCAGATTGGTATATCTAGAATAAGAATTG
AAAAGATATTGATGTGAAAGAAGCGGATAATTAAATAGAAGAGATGGTTTGCGGTGCAAC
AATTTTGAATTTAGATGTCTGAATATTTTATAAACGAGGACGATCGATTTTATTAATTTT
TATATCAAATGTGTTCATTCTTTGAAGTTATTTATTGTTCATAACTTATGCTAAAATTGA
TACCTTCTTGGATGTTATATGGTTTTGGTAAAGGTTCTCCATGTGGAGCGAAGTCAACAA
CATATATTTCGAGCCCCCAACAAAACCATCTTTGTGCGACCAACTTTGACAACCATTTTT
GCATAGCCAACTCCAACAACCAATTATAAGTGTTGGTATCTATCTTCGACAACAACTTCG
ACAACTAATTTAATTTTGAGATTCAATAACCATCTTCGATGACAACTTCAACAACCACCT
CTGGAAAACCAACTCGACGAATAATTTTGGTCTCTATTTTTTGTGCATGATTAATTTGTA
CATTTTATCTTCGTTAAAAGTGTGTTGTAAGATTGTTGATTATATAAATAATTATATTTT
GTCTAAATGCTATAGAGAAATTGGAAAGCAGGGATGGTATTAGAATGACATAACAAAAAG
TTAAAAGGAAAAGAAAGAAAAAACTCAGAAACAAAAGAAATCATAAAATAGAAATTTATT
TTCTAGAGCATTTTCTAGCTAGAAATGACGAAAATTCGAGATCTAATTTATTCTTCGATA
ATCCCCCAAACTTGAAGGAATTGAAATTCTAATTATTGAAAAAAGTAAAGTGATATTTCA
TATTGGCTTTTTAGATGAGGGAGGGGATTCCATTAGAAAAACTAAATTCACTTGCATAAA
TGGGTATGAGCAAAATATATATATATATATATATATATATATATATATAACACAATGATA
AAAGAAATCCATATATAGCACAAAATTTAATAAAAGACTAAAAAATCTAGACCATTTTGG
GTGCTTCTTTCTAAATTAAATTTTTCAAATTAAAAGTGATAGAGGGATTTCGTCTTCGTT
CAAATTCGTACCAAATAAATTACTGAAATACACTCCAAGCATTGGTTTAGAGATACTTTG
GGGAGCATATTAATTCCTCAAACAAACTAATTTTCAATCACAGAAACCGAATGGGGTAGG
GGGGCGAGGGGTTTGAAATTCTATGTCAAGATTAAAGATTCTAGCTTGTGTTATATCAAT
CTCTCCCTATCCAAAGAATTTGTTCATCAAGCTATCACTACTACAACGACTTTCACCTTA
ACTAAATTGTTGGGATAAAAAGTGTCGGAATTACCAAAAATTCTTGTAGTGCAACTTAAT
TACTTGCGTTAACTAAATTGTCTCAAGGGTCTAATTGTTCTAATTCAATATGATTAAGCA
TGTATAATTGAATTTTCCAATAACATTAAATTCAAGAGATCTTTAGGTGAAATATGCCTA
ATTTTCATGCATCTAATTGTGACAATCATTCAGTTCAATTCTAGGTTGGTTAGACCAATG
CTCATAAAAATAGAATAACAAGCTAACCTAGCCTATTACTTCTAACCAAATTAATCTTAT
CCAAATTGACACAAATCGAAGATTTAATTGAAAGCACAAGTCATACACTCCCATGCTTTC
GAACATATATAACAATGAATTACTTAAATACATATAATTGAAACCAAATGTTGCATGATA
CAAATTCAAACTCTTGTAAATTCAAAGGAACAAAAAGGGGGATTTCTAAGAACCCAAGCT
AGAACAAGTATCTTAGCCTCTCATTCACATGTTGGATGATCATAAAGAAGTATTCAGGAA
TCAAACTAGATAGAAAGAGCTCAGAAAATAGGGAGAAAACAAGTGAGAAATGGTTGAAAT
CAAGTCTGGGTCTTACTAGGTGGCGGAAGGAAAAAATTACTTATAATGTTATCACAACGT
CGCGACGCTAAAGGGTTTGTGCGCGTTGACGAAACTTTGGAGCGCCATGGCACTGGGCTC
TTTTCGCAAATAACCTCCCATTCTATCTTATAGTGTTGCGCCCCCACGACGCTGCAATAC
AAATACCATATTGGTTTTTTTTTTCAGCATTTGGCCCGATTGATGCCTTATGACCTCATA
ATTGCTCGAATTACCTTCAACATCCCTAAACACGTCTGGAGTTCCCTATATCTCCTGATG
CATACATGCAATTCATCGAGAAATACAGCCTCATTTTTTAAATCTCTTTTTTACCGACAC
CACAAGATGGTGATATCCTAATTCCTCTTTTGCAAAACGTCGGAAGATCTTGTCAACTTT
CAATCTGATGTTGTTCGGTAAGTGTCGGGTGTTCTTTGTAACTCGCGACAACCTAAAGAG
ACCCGTTACAAGTTCGTCCTAGCTCCCAACACTTACATAAAAGACGTCAGAACATGCCCC
TAATCTTCCAACGACACATTGGTAAACCGTCAGCTATGATATCTCTCGACTCTCTAGATA
TGGCGTCGGGAGATACCCTAGCTCCCAACACCTTGCTCCTGACAGTTTAAATTAGCGTCG
GGAGATCCAAAATTTCTTGTAGTGTTCGAATCAACATCATCACACCACATTCTACCTGCA
AATTGCTTAGAACCTATAAAATATAATAGCTAGTCAAGAACTTAAAATCACATAATGAAA
TGAATTAAGATGCCATATTTCACACGCTACCAAAAAGCTTTCACTGTGCCTATATTTATG
GAGGATACTGATATTATGCAATGGTCTCTCAACGTTAATGGAATTTGTTCACACGAGATT
TTAGAAAAAATTTGATTCGTGGAGTTGAATTTGTGTTGATGTTGTATTTCCGTTGATTTA
ATGCAATGTGGTTCGATCTCTAAAATTTGATCCTCTGATTCTCTCTCGGCTGGATGCTTA
CGCTTGATTTGAGAAAGCGAAGCACGTGATGTTCTTGAAGTTGGAGACTTGGAAAAAAGC
TTGTATCTTCAAAGGAGCTTCAATCTTCGAGGGTGTTCTTGAAGTTGAAGACTTGGAAGA
AAGCTTGTATCTTCAAAGGAGCTTCAATTTTCGAGGGTGTTCTTGAAGTTGAAGATTTGG
AAGAAAGCTTGTATCTTCAAAGGAGCTTCAATCTTCAAGGGTGTTCAACTTTAGGAGTTG
GGGAGTCTTTTATCTCTTGAGAGAATTCTCTCTAGACTTTCTGAAGTTAAAAATTTGACT
CTCCATAAATGAAAAAAACTCCTCTATTTTTAGAGTTCCCTAGTGGGCTTTTATGGACTT
GAGCTTGTTGGTTCATTGACCATACGCATAGGCTCAATCACATGGATTAGAGTGATATTT
AATTTTGGGTTAAATTAAGCTTATTTTTTGGCTTAATTGAATTTTAGCTAAATAAATAAT
ATTTAATTGAACCAAAATAAATAATTTAATCCAATTGTCATAATAAAGACATCATTAAAA
TTGTCCAATTTTTCTTTAAATTTAATTTGGGACACATGTCAATTTTTAGTTAATCCTAAA
TATAATTATTTTAGTAAATGATGTGGCAATTTGTGATTGGTTCAAAAATTTCTTATTCAA
CAAATACCCCTTTCGAGATTTATGCACGTGTGTGGGTGGGTGAATCTCGAAAAGATAAAT
TTAAAGTTCAAATACGAGCTTTTTTTTTTTTTTTTTTTTTTTTTGTTCAATTTAACATAT
CCAATTAATCAAACTATGAATTTAGTACATGAGTTTGATTTAAATTTGGAATAAGGGTTG
GGATATGGTCAATCCTTAATTTGAGAAAAGTTTAAGGTTTTATCCTGAATTGACTTTAAT
TTGAGGATAAAAATTTAAATTTGATGATGATTTTATTTTATTTTTTTTAGATAAAATTTT
GGAACCATATTTTAGTTTGAGATAAGAATGAGGTTTCTATCCTATCCTAATTTGTCTTGA
GTATGGACAAAAATTTAGAATGACCAATTTTAATATTGGAATAAAATGACCAAATTTAAT
TTTAAGATAAATATGAAATCTCAATCTCAATCTTGGGATAAAGTTGGATTTATGGCTCAA
ATTTAAATTTGAGATAAAACAAATGGAGATAAAATCTAAATGTAAATTTTAATTTTGGGG
TAAAATCTAAACTTTGAAATATTCAAATATGTTAATTATCTCAAAAAGTGGAACTCGAGA
TTTTATTTCAAGAATAACATAAGATAATTGAATTTTAATTTTATTTTAAAAAATTAAAAT
ATGTTTGAATATTTCAAAAGTGGGATTCGAGATTTTATTCTAAAATAAAATAACACAAGA
TAATTGAACTTTAATTTTACTTAAAAAATTAAATTATTAAAATATGTTTAAATACCTCAA
AAGTGAAATCCGATATTTTATTCCAAGATACAATCACATACGATAATTCACTTTTAATTT
TATTTTGTTATTTAATTATTCCAAATTCTCTTAGGAATTAGACTTTTTAACCTTATAAAT
AGACTCATATCTTGATCATTCTTTCGTCATCAAGCAGAACAAAGGTATGAGAGAAATAAC
TTCTCTTTTCCCTCTTTTTTCTTTTTTTTTTTCCTTTTTCTTGCTTTCTTTCTTTCTTCC
TTCCTTTTTTTTTTATTTCTTTTCTTTTACTCTCTCTCTCTTTTCTTTCCATTTTCACGT
TTTTATTTTTATTGTTTTTATTTTTCTTAACTTTTTTTTTCCAACACTTATTTTTAAGCT
ATTTTTTTTTCTTTTTGTTTTACAATTCTTTTACCCCTTTTTTTACTAACTTATCCAATT
TTTTTTTTATATAGGAGTGACCCTACTTTAAAGAAAAAAACATGAGCTTGAACATGCTTG
AACGAAATTGAAGATGGAGTGTCGCTTAAACGAATTTAAAGATGGAGCGTCGCTTGAAGG
AATTTGAAGATGGAGCGTCGCTTGAACAAATTTGAAGATGGAGCGCCGCTTGAACGAATT
TGAAGATGGAGCGTTGCTTGAACGAATTTGATAGAGCGTTGCTTGAGCGAACTTGAAGAT
GGAGCGCCGCTTGAGCGAACTTGAAGACGGAAAAAGCTTGACTACACCAACATATCGACA
ACAATACATGGAAGAAGATGATCCTATTGACTTTGACAACTCTGAAGATGCCAAACATGA
TCTTATCAACTTTGACAGCACTGAAGATGAAGATGATGATCCTATCTACTTTGACTACAC
TGAAGATGAAAATGATGATCTTATCGGCTGCGACCTCTTTGAAGATGAAGATGATGATCG
TCTCGGTTGCGCTACCTTGAAGATGGAGATGACGATCCATGAAGTTGATGGTCTTTTCTA
CTGCGCTGCATTAAAGATGAAAATGATGATCGTTTCTACTACGTCGTATTGAAGATGAAG
ATGATGATGATGTGAGAAGATGAGAAGATTCTCTCGGCTGCAACACATGTGAGAAGATGA
AAATAAAAATCCTCTCGACTGCAGCACATAGGAGAAGATGAAGATGAAGATCCTCTCAGT
TGCAACATATGTGAGAATGAAGATGATGATTCTCTCGGTTGCAACACATGGGAAGATCCT
TGTCTACAACATATCGGAGAGCAGTAGAGTTCGCTGGTTAACATTTTGGAGAAGAGGTGA
AGCCGCACCTTAAGAAGGTAGACAATTAAACATCCTTATTGTCACCAAAGAAGCCACCTA
GGCCCAAGCTACGGTTCATAAGAGCCTGAACGCTACACGCGACACTACAACAAATCTGGC
CTTTAATGTCGGATGGAAAAAATGAAAAATGGGCTTTAATGTCGGTTTTCAAAAAGCGGA
TGTTTAATGTCGGTTTTAAACCGACATTAAAGAAGGAGCTTTAATGTCGGTTTAAAACCG
ACATTAAACGACCCCCTTTTGAAAACCGACATTAAAGCCCCTTTGTAATTTCTTTTTTAT
TTTTTTTAATTTGGTAAAAAATCAAGTTTCCTCTCTCTTACTTTACCTTTTCTTTTTCCT
TAAAGGTTTCTATATAAATTCTCCTCCTCTCTTCTTTTTCCTCTTTAGTCGTCGCCTTTT
CCCCTTTCCATCAAAACCCTAAAGGTATTCCATCCAATTCGACGGAATTTTGGTGTTTGT
CCGTTGAGAAATGTCTTTCAACATCAACCGGTTCAATCCTCAATCAGCCGCCGAGAAAGC
GGTTTCAGTTATCGGCTTCGGCTACAATCTCTGTAACGATTTGCGATTGTCTTCTTGTAA
GCCGGGTCCATCGGGGTCTAAGCTGATCGATATCGACTTCACTCGAAGTAGAGACCTTGT
ACTTCCGGCCGGCGTCGTCCCTAATGTTCCTACTTCCATCAACTGTGATAAAGGCGAGCG
TACCCGATTCCGGTCGGATGTCATCTCCTTCAATCAGGTAAATTTCTTTGAAATGGGTTT
TTGCTGTCTTTAGCTTAGAATTCTCTTCGTTTTCTTGTTTTTTTTTCATTTGTTGGCTTC
ATAGAACGAACTGGGTTTGTTTGTTTTTTTCCTGGTTAAAAACAGATTCCGGTCGGATGT
CATCTCTTTCAACCATGCGCTTCTCTGTCCAACACTTGAGGAAGGACTGGTCTTTGAAAT
TGCTTTGACTATGTTGTCAAAAAGGTGGAAAATGTGCGTTTAGTTAGCTACTTTTAAGTT
TTACTATCCCAAAAGTAAATAAAAACAGTGATGATGAGTATCTTTCTTGAAAGGATGGCC
TTGTATGAACCTATTCTTTTAAGTCCTTCGCATCTTCCCCTTTGTCCTAACAATCATTAG
GTCATTTCATGGTCGTCAGTTCTTCTGAACTTCATAACTATCAGCCTTAAGGATGAATCT
GATTAGTATAATCCCTTGGATTCTTCTAATATATCATACAAAGACACATTTTGTTCACGA
GTTCTTTGGTTTAGATTACCCAAATGCTTGTTGGGTATGTCTCATAATTACCAATATGTG
TTCGTGTTGCATTTGAAACATTGATTATTGAATACATTACACGAACACTATAACATTAGA
CATTAGGGACATGTCAAATACTTGTTAAAGTGAAACACATTGGATATCTGATTTTTATGC
CAACTAAATACCAACTTGATTTCAGGTTCATTGAGAAATATGGTACTCATGTGGTTGTGG
GTGTAAAAATGGGAGGAAAAGATGTCATTTTCATGAGGCAATTACGAGAATCGAAGGTAG
AGCAAACCGATGTGCAGAAGAAGTTAAAGAAATTAGCAGATGATAAATTTTCTGAAGATG
CAAATGGAGGTTTCACGTCCAATTCTGTTGCAGCAAAAATCAACGTACATACTCGAGAGC
ATAAATGGATATCACCATTTGGTCCATTCCATTGGTCCCATGTCAAAATAGAGAATGCTG
ATTAGCTATTGACGGAAATTAAAGAATCAATTTTCCTCGAGTCATGCATTATATGCAGCT
CTTGATTCATGTTCTTTCCTTAAAATTCTTAGATTGAGATAAATCATATCAATAGAATAT
GGTTTAGTTTGCTAAGTTCGCTATAGAATGTGGTTTAATTGTTACCTGATATAGTAGTTG
TCTTGCCTTCATCGTCACCTTGGCTTGCTTGTGAATTCTTCTTTTACTTCTGCATCTACA
CATATACTAAATATAACTCAACTAAGATTTATAAAAACTCAATAAACATGACTAGTCAGA
CAATGATTTTTGCTAATTGTATTTTAAATTAATCATTATAACCATGGGGCATACAATTTC
TGATCCAATAGATTATTCTTTTTCTAAAATAATTTTGATAGGATTAATGATTCGCAATGG
CATATTATTCACATAGAACAGAAAAATTTAGAAGTGCAAACAAGTTTTGTGGTTTGATGA
TGCATCTTCTAACTACATTTTCTACATGTATAAACATTTGAAGTCTCATCAGGAGAAATA
AACTTTTATCCTCAATGATCCCAATTTTTAGGATGAATATTCTCTGCCATGGGAGCTTCG
TAATGCATTTGCTGCCTCTATCAAACCACCAGTGATCAATCACTCAAAGGGTGATGTAAG
CATCTCGGCATCTACCTGTTCTTTGTTTGGGGAGAATATTGCTACACTATCGACCTATTA
AGCAGATGAGAACTGACTTATTTAATTAAATGACTGGATGCAGGAGTTAACAGCGGTTTA
TATTAGAAGAGGAGGTGTTGATGTTGGTCAAAGTCATAATCAATGGCTCTCAACCATTTC
TCAGTCACCTAATGTTATCTCGATGTCCTTCGTACCAATAACATCACTTTGGTAAGTTTT
CTTTTTCTTTTTTTTTCTCTTTTTTTTTTTTTTTTGCGATTTAAGTTCTGGTTCTTTGGA
GTTCTTTGCAATTTAATTTCCAAGTGGAGGTGGACTTTTTTTGTTCTACAGCCTCATGAT
AAATGATGAGAATGAAAACAAGGAATCTCGAAGGTTTCAATCTTATTTAAATTACAAGCT
TAATTTTGGAATGGTCTCTCGTAATGTCAGCTACCATTAGGAAATAAAACTTGAAAACAA
AAGATGAAGAAAATGGAACAATGAATGAACAACTTTATATTAACCAGAAAATGGATACAC
CAGAAAATACTCCAAAATAAATAAAAGCTAATTAAAAAGCAGCCTACGCAGCATTGTTTA
ACCTGGGATGCCACTTTCGAGATTTTAATTCTCGAAAAATAAATTCAAAGAAAAGATGAA
CGAATAAAAACAAAAGACAAAGGAAAATAGGGAGTTGGGGAAAAGAAAGGGTGTAGTGGG
GGCTCTACGCCTTTTGCTTCCCTTTTCTAATTCTATCAAGCTCAGTTTTAACATCATTCA
GTTGCTGCTTCAACGTTGATATTTTCCTTTCCAATTCTTCTATTGAATCTCTGCTGGTTG
TTGGTTCATATGGGCTGAAAAAATGACCTGAAAAGTCCTTTAGAGCTTCAACCCCAGTCA
CCTACAATACAATCCACAACAAGTTTACAAATGATAACAACTCTTGATAATCTTTTTTAT
TTTTCTTTCCAGTTTCTGTTTCTGTTTTCAAAATGGCATTTAATATCACGATTCATGAGT
AAGATTAATACAACAGAGATCTCAGGTAAAATGCCAACCTTTAGGTATAACCTAGAGCAG
ACAATGAGCCGTATACAATTCATAGTGTGAGTATATATATTTAGGTAAAATGCCAACCTA
AATATAATGGTGGAAGGAAGATAATGGTGGAAATGTTGATGAGAAGCATGCGAAAGTGAT
TGAATACAAGTCCAAAGGAGACGTGGGGGATGGAAAAGTTCAGTTTGGAGGCACCACTGA
TGAAAAAAGTTCACTGGGGAATGTAAGTTTCATTTTGCATATGCTGTGTTTTATTGTAAT
GAATTACACCAATATAATTTCTTCATACAACATTGGCATCAGTTTGTAGAACCGATAATT
GTTCACTATTTAGGAATATATATATATCCAAATAAAATACTTTATTGATATTTCATTAAC
ATTTTCTTTATAAATTTGTGAGAGTTCTTTTATATATTGCTCATATATAATAGATGCAAA
TGATTTTGGGGTTACTTTCTTGCAGAACCAACGAATGCAAGAATCTATTTCAATATTACA
CAAAAAGGTGAATAACTTAGTTTTAGAGTAATTAATGTTTTGGCTTCATTAATTATGCAT
ACAGGACTATAATTTTTTATTTTCCATGGTGTAAAATTTGGTTCATAAAATGATTGTAGG
AAAAGGCATTGCAAGAGGAGAACAGGCAGCTAGCAAATAAGGTATAAAATTAATTATGTC
CTATATATTTTCAGTGTTGTATATAAATTAATTAAAGTAATTTAATATTGTTGAATAGCC
TCTAAGAATGTAATATGTTCATATACTTTGAAAATTTTAGGTAAAGGAAAATGAGAAGGC
TTTGGTTGAACGTGGACAGTACAATTCATTTGCAATGTCTTTAATCCATTTGCAATGTCT
TTAATTTCTATAAGTTAATTTTGGACATTGGAGTCAGTAAAATTTGGATTTAGTTCATCT
GCAATGTCTTTAATCTCTATATGTTAATTTTAGACTTTGGAGTTAGTAAATTTTGGGCTT
AATTATTTGCAATTTCTTTAATTTCTATGTTCATTTTGAACGTTTAGCTTTGTTTTGGTA
TTGTTTGTAGAATGGTTGAAGTTATATCGGGTTGAAAGCTGAGCAATTGTGTAGATAGCC
AGACGATCATTGAAGGTTGAAGATTGAAGATTGCGAAGACGTTTAGAATTTTTCTTATTT
ACATCTTGTATTAGGATCTTTTTTCATATACTGTTGTAGAATGTATATATAAACACAATA
TTAAGTTTTCATTTTGTGTATACAAATGTAAAGATAAATATTATAGTTTCTAAAATAATG
TTAATTTTATTGATTCGTTGGAGCGAGAAAAAATATTTATCTATATGGATTCAATGTTGA
TTTATAAAAAATGGACAATAATACAAGAATTAAATAAATATAAATTTCTAAAAATGGACA
ACAAGTCTTTAATGTCGGTTTTAAAACGACATCATAGCCCAATCGACATTAAAGGGCTTC
AATAACACTATCAAAGATGTCGGTTTAAAACCGACATTAAAGCTCAACCGACATTAAAAG
GCTTCAATAACACTATCAAAGATGTCGGTTGAAAACTGACATTAAAGGCCTTTAATGTCG
TTTTTAAACCGACATTAAAGGGGCCTTTAATGTCGTTTTTAAACCGACATTAAAGCCCAA
CCGACATTAAAGGCCTTTAATAACGCTCGCAAAGATGTCGGTTGCCAAGTGACATTAAAG
CCAGGCCAAATTTCTTCTAGTGCGAAGAATTTAAGAATTTCAAGTGGAAGCTTTAATTTT
GCCCCCTTTGCCTCCATTCCTTTTGTTTTTTTTTTCTTTAGTTGTATTTTTGTAAATGTA
AGAATTTGTTGAATGATAATGAGAATGTTCTTATTCTGGTGTGATTGCTCCTGAATTTCA
TTTTGTACTATTTACGCATCCTTACTATGCGCTTATATCATCACAATGAAGAATATATTT
TTTTTTACGTGTGACTGAACTTAAAGTGAACTTTAAGCTGCCTACGTACTCTTTTTATAA
CATAGGGATCAAGTTATAACGTAGTTCAATTGATTTTTTTTTTTTTTTTACTTAGACTGA
ACTTGAAGTTTCTTTTAAGTTGCTTACGTACCATTTATAATATAGGGATCAAGTCATAAC
GTAGTTCAATTTTTTTTTTTTTTTTTTTTTGCCATTCACCTTTTAATCTCTTGTGGGCTA
GGAGCACCATGCAGTTTAGGCTCTTGCAATAAGGAGCTTTGCATATTTAGCAACTTTTAT
TTTCATCACAAAATTTCTCATCTCCTTTGTTTATGGAATTAGTGAAGATAATAAATCTTG
GTTTCACGGTCAAGGAACCTTCTGTATTTATGTCAACAGATAATTTCCTCTTCATGCGTG
ATGAGACACGACTGTGAATCATATCGTCATCATTTTTTTCGTGAAATGGTTTTGCCTTCA
AAGATTTCATCTCTCTTTGTTGTTGATCGTTTGTCATCTTTAGACGATCAAAAGCAAATG
TTGAAGGTCGATCTTTCTTCGATGTGGAGATACTTAGCCTTTTGAAAGCTGAAGTTCGAA
TGTATGTAGACGTTGGACATTGATTTTCTTCTTCTTTCGCGGCCATACTCAATCTTTGAA
AGACTGAAGATCGAGTAGTTAAAGGCTTAATATGATCAAAGACAGAAGTCCTTTGCTTAA
TTTCATTTGAATTGTCTACTTCTTCATAAGAATCATAATTATTGTCGACTTCTACTATGC
TGGTAGTATGACATGAAGTGACTTCTAGTATTTCTTCTGGATGATCCTCAAGGAAACTTC
TTGGGAGAAATTTTGCCGAAGTTATCGACCGTCGAGGTTGGAGAAAGTCCTCGTCTTTTC
TTTTGATGGGCTTAGGCTTCCACTTCTTCTTGTTCCTTCTTCCCTTCTTTTTATGGGAGA
TGTTTCCTTTTGAATGTTTTTGATGGAAGTGCGACTTCGTTTGAACGGAACTTGTTTGTC
TCTTTTTTTTATGAGTCACGACTATCCATTCTTCGCCTTCATCCTCAATAGGCTCTTCTT
TGTTTTGGGAGTTCGACGTCATGATCTTTTGTTGGAATCGAACAAGTATAGGCTCGAAAG
TCCCAAAATTGAATCAAACTTTCCCTTTGATCATAAAGAAGTATTGATGGCGGAACACTT
GAAGTCATATTGGCTGCAACATGATTTGTTTGAGCTATTTCATCAATATCCAGCCCAATC
TTATTTTCACAAGCCAACTTTAGAATTAGCTCCTTCAACACGAAGCACTTTTTCAACAGG
GTGACTAATGATCCGATCATACTTGTAATAGTTAGGATCATCTACTTCTCTTGCTTGCTC
TGGTCGTTTACATTCTGGCAACTGAATAAGTTGTTTCGCTATTAATTGCTCCAACATGTC
TGCAACATCAGAATCGAAAAAGGGATAAACTTTTTTCTGTCTTTCTCTAAGAGTTGGGCG
TCGCTTTTCATCGTCGTCATGATTGCTTTCATGTTTTGTTTCTTTTCTTTTAGAGAAAGA
TTTCAATGGAGTCTCTTGAACAACCATAGACTTGTTTAGGACACTATTTGCAATCTTTTT
AATGTCATTGATTTCATTCTTGTCACTCCTCGTTCTCTAAACCAAGAAATCTTTTGCTCC
TCTATTGGCTATACTCATCTCCATATCATGGGCGCGAGTTGCCAATTCTTCAAACGTGCA
AGGTTTTATTCCTTGTAAAATATAGAGAAGTTCCCAGTGCATACCTTAGGTGCACATCTT
TACTGTAGACAGTTCTGTGAGCTTGTCTTTGTAATCCAGGCTTAGAGCTCTTCATTGGTT
TATGTAGTCAATGACTGACTCTCACTTCCACTGTTTGGTATTTGTAAGCTCCATCATGCT
TACAGTACGTCTGGTGCTATAGAAACAGTTGAGGAACTCCTTTTCTAACTGTTCCCAGCT
GTCAATGACTTTTAGCTCCAGATCGGTGTACCACTCGAAGGCATTTCCTTTCAAGCTTCG
AACGAATTAATTGACAAGCTAGTCTCCTCTTGATTATGCATTCTCACATGTTTCGACGAA
GTGGGTGATATGCTGCTTTGGGTTGCCCTTTCCATCGAATTGCTGAAATTTTGGAGGTTG
GTATCCATGTGGCATTCTCAAGTTATCGATTCTCTTGGTGTACGGCTTAGAGTACATGAA
AGAAGTTTGTGGCGGTCCTCCATACTGAGCTCTAATGGAACTCACGATCATATCCTATAG
CTGCTGAACTGAGAGAGAAGCAACAGAAACTGATTGTTGTTGTGGTTGGTTTTTCTGCAC
CACATTCTTCCCTTTATCAGTAGTTTTGACAAGAGGAGTTTGACTTGACTTGGTAGTTTT
AGGAGTCTGCATCTGCTCTCTCAAAGTTGTGATTTCATGATCTCGTTCCTTCACAACCTT
CATCAGGAAGTTAATTTTTCTCTCAATCTCTGCCATGGAAGCCTCAACTGTTATATCAGC
CATCATGAAAGACATCACGTGAAGGTGTGCTTCTTTCTTTGACTTGCTAGAGACAGAATT
AGAATTATCATATAAAGGATTTTCTTTGAGGACAATCCCAGCTTTAGGAGACTTCATCAA
TTGCTTAAGAATGTTCTAAGTGATGTTAGAACCTTAATCCTGATCTTGAGTGATTCCCTT
ATAACGACTGCGGGCGATGGGCCCTGTGTAACTGTCGCTTGCAATAGAAGATTTGGATGC
AGTCTTCTTTGATGCCATTGATTTTCTTGTAGATTTGAATGACGAGAGAGAGATGAGAGG
TAGAGAGGTCCCACCGGATGTGCCAATTTGTTCACACGAGATTTCAAAAGAAATTTGATT
CGTGGAGTTGAACTTGTGTTGATGTTGTAATTACGTTGATTTGATGCGATGTGGTTCGAT
CTCTAGAATTTGATCCTCTGATTCTCTCTCGGTTGGATGCTTACGCTTGATTTAAGAAAG
CAAAACACGTGATGTTCTTGAAGTTGGAGACTTTGAAGAAAACTTGTATCTTTAAAGGAG
CTTCAATCTTCGAGAGTGTTCTTGAAGTTAGAGACTTGGAAGAAAGCTTGTATCTTCAAA
GGAGCTTCAATCTTCGAGGGTTTTCTTGAAGTTGGAGCCTTGGAAGAAAGCTTGTATCTT
CAAAGGAGCTTCAATCTTCAAGGGTATTCGACTTTAGGAGTTGAGGAGTCTTTTATCTCT
TGAGAGAATTCTCTTTAGACCTTCTGAAGTCAAAAATTTGCCCTCCTCACAAATGAAAAG
AACTCCTCTATTATAGATAAATAGTTCCCTAGTGGGCTTTTATGGACTTGAGCTTAGTTA
GGTTCATGGACTATACCTATAGGCTCAATCACATGGATATTAGAGTGATATTTAATTTTG
GGCTAAATTAAGCTTATTTTTTGGCTTAATTGAATTTTAGCCAAGTAAATAATATTTAAT
TGAACTAAAATAATTAATTTAATCCAATTGTCATAATAAAGACATGTGACATCATTAAAA
TTGTTCAATTTGTCTGATTGGTTCCAAAATTTCTTATTCAACAGTATTTTTTCTGTTAAA
TCTCTAAAGATACATTTGGCTAATGCTCGAAGTAATATTGTTTTCATAGGCAATATTTGG
ACCATACTTAACTATAGATTAAATACTATGGATAAATGTCAAATTCGAAATCCTTCGATG
CACCTTAAATTCAAGTTTCTTTATATCTAGTTAATATTCTATGCACCTTAAATCCATTTC
TGAGTTGGAGAGTCTTAAGTTCCTATTGGTCTGACTAGTTGAAAGTTTCCTTTTTGATGT
AGTTTCCCTTTCTTGTAGACAACATCTCAGCAAATTTGGCCAGGACCAATATACAACTTT
TTCTCCCTTTGTCATCTACCCGGTAAATCAGCTCTGTTATGTACCCTCTTCTGTTGTAGG
TCTTTTGAACCCACAAGCAATATTCTTCAAACCTTTTCTCAAGAAAGAACCTTGTAGTAC
GTGGTGTGTCTAGCAAAGTTTTAAAGGTGGACTTTAACCACTCCAAAGATTCTGGACTGA
TGGCTATATAGAAAAAGATTTGTATGGCCCAATCTTTGTTATAAGTAGCTTTAACTCTCT
AGAACGAGTATCCACGAACATAACAAAATCTTTCTTCTCAATGGTGCAACAACGTTGACA
GTTGTCGAAGGAAAGCCATAAAGAAAGAAGAGAAGGAAACCAGAAAAGGAAAGAAAGAGA
AAGGTAATTAGAAGTACATTGGTAGGGTTGTATTTAATTTGTATCTACAGAGGAAGATGA
AACGATCTATTGAAGTAAATGTGGTAGCTTAGACTAAATAAAGAGTTCAAAAGGAGTTCG
ACAGATGTCTTCTAGTGTTGACTTTCGTCTGAGCTGGTGGGGGAGTGTGAACGCCGAAGG
AAAAAACATTATCATTCAAACCTAATTATTTTCACAATTTTATTTATAATGGGTTCAACC
TAATGCTCACAAAACGGTGTTAAAATTTTTACATAATCACTTTTAACATTCTAAAAATAA
TCTTAAATACGGTCTAAATGAAAGATCAAATTACATAAATTCGTAGTTTAATTTCATACC
ACAAACTAACTTATTGTTTTAAAGAAGTTGGAAATAAGGTTGAAATAAATTGTAAAATAA
ACCATGAACTGATTAAACAAATTATGAAAAACTAACTTATTGTTTTAAAGAAGTTGAAAT
TAGGTTGAAATAAATTGTAAAATAAACCATGAACTGATTAAACAAATTATGAAAAAAAAA
ATTAATTAGGACTTTCTTCCACCGACATTATATCACTCCAAACATATTATGGACTTCAAG
CCTTTATGAGTATACAGTACTTGGCGACTTGAGTAGATATCGTGTTATGCATTTGCCAAC
TTTGAGTAGGGCACCCATGAATGCCAAGCTTTCCACGAGTCGTCAAAGTATTCAGCCACG
CCTTCACCTTTCAGAAGCTTACAACTGTTAACATTTTGGTTGGAAGGAATAATTGCACAA
TCAATTGATTGGGTCCATCTGAAAAACTAATTTAAATTCTATGTAATAATTTGATTTTCT
TTATTTCCATTATCAAGGGAATTTTTCTATATAAGTGGACCATTCTATTGAGTATAGAAA
AATTAGAGAGCATTTCTCCTAAAATCAAGCAATCGTAAATTCCATTTCAATCTTTTATAT
GATTGTAAATAGGTGGAAGTGGGCATATATATATATATATATATATATATATATGAGTCG
AGAGATGGCAAACTAAACATATGAGAAACTTTGCACGATAGCAAGAAAACGAATATTGAT
GTATAAATTTCATAGCCATTATTACATTGCTTTGTTTTTTCTTCCCTTTCCTACCTACAA
GTTTTAATCCTTTTGTTTGAAGTTTTCTTTGCGAATCCAAGATCGATCATGTGGAGGCTT
AAGATAGGTGAAGGTGGAAATGATCCTTACATCTACTCTATGAACAACTTTGTAGGAAGG
CAAATATGGGAATTTGATCCAAATGCAGGAACTCGTGAGGAGCATGCTGAAATTGAACAT
CTACGCCAACGTTTTACAAAAAATCGTCACAAGGGTTTCCCTAGTAGTGACTTGCTTTGG
CGCCTCCAGGTACCGCCATTTTCAAGTTTTTAATAATGAGGATAGATATGTTTAACTTTT
CTGATTTCAAATTGACCATTTTTTTTAAAAAAAGAGATATGATGGGTCAATATCTCCGTT
AGGTGGACACTCTCCTAATATCCTCATCATTTCTCCTTCATTAATAAAATATCACCCAAA
AATGGAAAATACATTACTTTATATACTAAAAAGAATCTGAGCCTAATGAAAAAGAAATGA
TGATGGAGTAGGATGTCCTGGTGCACCTACTCTTTTTAAGACGATTTTACTCACACTAGT
GTTTGAATTTCATGAGTAATTTTTTCTCATAATAAAACAAATTAACTTTTTCATAGAAGC
AGTACCTCATCCACAAGATCCAACGAACTATACTTTGAGAAAATAAATCAAACTTAAATA
AATTTACAAAAAAAAATTATAAGAGAAAATGATTGTAAAAAAATTCTTAAAAGCAATTTG
AACAAGGAACGTAATTATATACTATTCCTAGTCATTCTAATAGTTGCTTCTCTTCTTTTC
AAGATGGTTATTTTCGAGAAGACATATAAATTCATGAAACCATGGTCATTTACCATTTAC
TCCAACGCAATTTGGAAAAGTAGTGATTTTAAAAAGTTCTTATTCCTATTTGTTACATTA
ATTCAGCATTTTTAAAATTGTTTTAAATATAACAAAATATATTTAATTTAAGGAAAATTG
TTAATAATAGAACAGACAAAATATTTACGCCTTATAAAAATAATTAAGTATAATAAATTT
TGTTTTTTAGTGGTTTTGTTTTATGGAAGCAAAAGGTTTATCGAATTTTTCTATTTTTGA
AAATTTTTTCTCTCTCACTCTTCCTTATTTACCTCTTACTCTCCATCCCGTGTTCAAAAT
CTATATCTGCAATATATAAAAAAGAAAAGGATAGTTCGTTACGCAAGAAAAGGAATGCAT
ATCGATTACTGACTCACCTTGATATTTTTATGTTATTATATTACAAATTGTTACATGAAG
TTGAATGGAAAAACAATAATTAATTTAAATTATATGGGTGCAGTTTCTTAGAGAGAAAAA
ATTCAAACAAAGTATACCACAAGAGAAAGTTGAAGATGGAGAAGAAATAAGTTATGAAAA
GGCATCAAATGCAATGAGAAGAGGAGCACATTTCCTAGCAGCCATACAAGCAAGTGATGG
GCATTGGCCAAGTGAAAATTCAGGCCCTCAATTTTTCTTGTGTCCTATGCTAATTTGCAT
CTACATTATGGGTATAATGGACACAATATTGAGTCCTGAGCACAAGAAAGAAATGTTGCG
TTATGTCTATAACCACCAGGTAAACCATATTCTCTTATCATTTAAATTTATAAATTTCAA
AAGTATATAGTGGTGAATAATGTGAAATACTATACAAAAAAAATGCTCACTTTTCAAAGT
GAATTTAGCTCAACTAGCATATTAACTTTTCTCATTCTCTATTGTACTACTGTACTGAAA
AAAAAAAAAGAAAAAAAAACTCACTTCTGGCATGTTATATAGAATTTTTTTGGAGGATCG
TATTCTCTTTACCCATATGTTTCACTAAAGAACCACACAGGTGGAGAGGCATAGAGTAAA
TAATTGATAACTACTAATAGTACTTTGCAGAACGAAGATGGAGGATGGGGGTTGCATGTA
GGTGGTCACAGCACCATGTTCTGCACTACCTTCAATTACATCTCTTTGCGTTTACTTGGA
GAAGGACCTGAGGTTGAAGAACTTTCGAAATCCAGAATTTGGATACAACACCATGGTGGT
GTCACCTCGATACCTTCTTGGGGAAAGACGTGGCTCTCGGTAGAAATATCAATTTCATCT
CCATATTGTAAATTTTTATAAAAATTTTAATACCTATTTTTATGAAGTCTAATGTTAGTT
ATATAGTACACAGGTACATTCTGCTTCATTGATATACCAAATAGGATGTATATCAGTTGG
CATATAATATACCAAAACATAAAAGTACACATGCTCATACACAAATAAGGGTAAAATCAT
AAAAATAAAAAATTCGAAATCTAGTTTTTTTTTTTTTTTTTTTTTTTTTTTTTTGTTTTC
TATATGTGCAATTTTAGAAGATCATCATTGCTATATATATTCATAAATTCTTTAATATTT
CTTGTGTTAGAAATTTTAACCTATTTGTCACTTTCTTATCGACTCCATCCCCTATTATAT
TACAAAATATTCAACTTACATATTTTGACTTCGAATAATGTAAAGATACTAAACGTGTTC
GATTGGTCTGGAAGCAATCCCATGCCTCCTGAATATTGGATGTTACCCACTTGGCTTCCC
ATTCACCCATGTAAGTTCAACTTTCAACTATATCCTAAACTAAATTAATTATAATATTCA
TCATATTATATACATCTATACAAGCTTTTATATATATATATATATATGAAACCTTCTTGA
TTTTGATTGATGATGACTTGATTCATACAGCAAACATGATGTGTTACACTCGAATCACCT
ACATGCCCATGTCTTATTTGTATGGCAAAAGGTTTCAAGCACCACTAACGTCTTTTGTTT
TACAACTAAGAGATGAACTTCACACTCAACCTTACCATCAAATTAATTGGAAGAAAGCTC
GTCACATGTGTGCTATGGTATGATGCTATCTATCCTTCACTCCATATATTTAATTACTTA
GCTAGGCCACACCCATTTATATTATATATATGTGTGTATGGTTAATATTGCAGGAAGATT
TGTACTTTCCGCATCCCATTGTTCAAGACTTGCTTTGGGACACTCTTTATTTACTTAGTG
AACCACTCATGACTCGGTGGCCTTTTAATAAATTGATTCGTCAAAGAGCCTTGAATGAGA
CTATGAGACATATTCATTATGAGGATGAAAATAGTCGCTACATTACCATTGGCTGTGTCG
AAAAGGTTTCATATCTCAACTCTTAGCTCATCGCAATTTTTCTCTGTATGTTTTTTTTTA
TTAACATGCATCACTTTTGAATTAGAACTAGCTATCTTGATATACTTATAGATCCCTCGA
TTTATAGTATCTTTAACATTCAACTAATATAATATATATATATATATGTTTTTTTTTAAA
AAAATGATATAATGGGTCAGTAGGAGTACCTGGGCATCTCCACTAGGTGGGCATCCCCTT
AACACTCTTATCATCCTCGCTTCATTAATGTAATTGAAAAAAGTACAACAAAAAACAAAG
ATGACAAAACAGAAAGCAAAGGAGTAGAGACAAGCCCAAAGCAAAGAGAGAATAAAAATC
ATTAAGATTAATGGCAATAGTGCTAATGTAATACCTTGAGAATAAAGGGGATCTAGAGGT
CCAAAAACCCGTCAGAGCACAGATATCCTCCCAAAGGTTGATGATCGAGGAGCTTTTTCC
TTGAATATACGATTGTTTCTTTCCATCCATATATTCCAAAGGGCCAATCAGATAATGTTG
AATTTGATAATATCCTTTTGGTGGCGTTGATCGATGTTACAAAGCTCGGTGCAGAGGGAG
GATACACTTAGATGTTGCATTTTTCAGCTGATCAGATTTTCAACTTTTCTCCAAATAGAT
CTAACTACTGCAGTGAACGAATAGGTGATTGATATCTTTTGAGCTTTGTCTGCATAGAGA
GCACCAGCTGGGGCTAAGATTAAGAGTAGGAACCTTTCTCTGGACAACATCAATTGTGTT
AGTACATTTGTGCAGTAGAAACCAAATGAAAAATCTGCATTTTTTGGGAATCTTTGATTT
CCAAAATTTTTTGAAAATCCCGGCATTGTTTGCATTGTTCATGTCAGCTTCAGTGCAATG
GCCTTTTTAACGGATATGCAATTGGGAAGGTGCCATTTTGGTTTAAGCTTCAGATGGGGA
TGTCTTACATTACTTTGGATACTAAACTTGTTTAAATAGTTTTAGTTTATATATCTTCAA
ATGTCCAATTTTATTTTATTTTTAATAATATTAAATTTAGTTCCTCGTTCGAAACACAAA
TTCGTCTGCTTGGCATGTGTTAGCATGCCCTATTGCAAAGTTCTTAAGATGTGAAGGGCT
CCCTGAGGCACTTACGTATACAAATTGCAACACACATACAAGTGGAGTCTTTACTGTCTG
GTGTCTGGAGGGTGGTTAAGCTGGTAAATAAGAATGAGTCGGATTTAATTGAAGTTCCCT
TTTTTGTTGAGGATGAAAAAGATTTGACGAGGAACTCTTGGAAAATGTTTTTTTTTTTTA
AGCATATTCAGTTGTCTCTCAATGTGTTTTAAGCATTTTCAATTGTCTCTCAATGTGTTC
TCGCTTACAGCCTAACAACAAAAGCCTTGAATGAGAGAATTTCTGATGTTCTAATTTTTC
CATACCCTTGATGGTTCTCGTTACTCATATATTGTGACGATGTCATTCTATAGTTCTGTT
TGCTATTTTGTTCCACTAATAATAATAAAAATTCTCAAAGTTATGGTTTTTTACCCACAG
CCTCTATGTATGCTTGCTTGCTGGATTGAAGATCCAAATAGTGAAAGTGTGAAGAAGCAT
TTAGCCAGACTTCCTGATTATTTCTGGATGGCTGAAGATGGTATGAAAATACAAAGTTTT
GGTAGCCAATCATGGGATGCTGCTTTGGCCATGGATGCTCTACTTTCTTGTAATATCACA
CATGAAATTGAGACTGCCCTCAACAATGGCCATCAATTCATCAAGAACTCTCAGGTGATT
AATATATGCTAATTAATTTTTGTAAATAATTCAGACATTATTTTAAATCTTTGGTTGGAA
CTCTAAATATTTTTAGATTATTTAGGAAAAAAATATTTTTCAAGTATATTTTTGCACTTT
AAATAATTTTTGATCGGAACTCACTAGTTAGATTTTCATAACATTGTTTTAATGGCAAAA
CTTTTAAAAATATTTATAAGTATAATAAAATATCACGATCTATTTTTATCGTTTAACTTC
TGAAAATATTTATAATATTTATAAGTATAGTAAAATATCACAATCTATTTTGGTTGTTGG
TCACTATTTTTTATCACCAACCTCTAGTTGTCGGTTCCTCCGCTCAATCCCTAGTTAACA
ATCAGTGACCAAAAACTTGTGAGCCATCGTGGAAGTAATCATTGGTCCTTTTGGTCGTTG
ATAGTATTATCAGTGGGCATTGGTGGATTGCGACAGTATGTAGGGGTCGCCATGGTGTGA
GTGAAGGTAGAAAGATTTAGAAGGCCGGGTAATTTTTTTATATATTATGGAAATTTTGGA
GGGATAGACTCGTGGTAGTACCTGTTTTTCAAAATTAAATACTTAAAAAATCAATCCAAA
CACACAGACTCAATATTGGTTTGTGCCTTACCCAGACTTATAAGTTATATGTTGGGTGAA
ATTGTAGGTTAGAAACAATCCTTCAGGTGACTATAAAAGTATGTTCCGCTATATGTCTAA
AGGATCTTGGACCTTTTCAGACTGTGATCATGGATGGCAAGTTTCTGATTGCACTGCTGA
GAACTTAAAGGTGTGGCTTCAAACTTCACTTAATTCATTACTTTCCACACATATGCAGGC
TATGACTATTAACAATATTTAATCAAACTTGTAAAAATTTTCTAGTGTTGCCTACTTCTC
TCCTTGCTACCACCTGAAATAGTTGGCGAAAAAATGGAACCAGAACGTCTCTACGATGCT
GTTAATGTCATCCTAAGCCTGCAAAGCAAAAATGGGGGTTTATCAGTATGGGAACCAGCA
TCAAGTTACTACTGGATGGAGGTATATGAAAAAGAAAAATATTTATATGCATCCCGGGAG
CTAACACTCATTTGTTTATAGTTCATGGTCCAACAATAGTTTGAGTTACAAAACTTTCCA
TTTTTCTTTTTCTTTTATCATTTGCATTTAAAAATGGGTAAACAAATGTTGTTTTAACCC
CTTCCTCTTCCTTTAATATTATAATATATATTGCTCTTTTCTAAAAAAATATACGTTTGC
ATCAGCAGACAGGCATTTCCACTAGATGAACACCCCTTAACCTTCATCATTACTGCTTCA
TTAATATAATCTAAGATAGTACAGGAAGAATACAAGAAAGGGCTAGAGATAAACCCTTAA
CAAGGGACCCAAAAGGCTAAACAAAAGCACGAATATTTAAAACAATAGAACTGGAGTTGT
AGTTTGCAAAGAGCTTTGATCTAGTAGACCAAAGACCTGGCTGTGAGAGCACCAACGTTA
TCCCAAATTCACAAGTGGATCTTTCCTCTTCCCTTGAATATTCTGTGATTTCTTTCGAGC
CATAAGGACCAAAATAACACAGCAATGACGTTGAAAGTGATAGGCCCCCTTTTGTTCTTC
TGATTGATGGAGCAAATCCCTTTGCATAAAGATTTTACGCTGTCCTGTGTATTCTGCCAA
TGTATCAGTTTTCCAGCCCTCTTCCAAAGTTCCGGACAGTTTCGCAAGAGATGAAAATAT
GGTCTAAGATTTCCCACTTCTTTTTGCAAAGATAGCACCAATTTGGATTGAGGTGCCAAT
TAGGAAGACGCCTTTGAAGTTTATTTATGGTATTAATACATTCATATAGGAGAGTCCAAA
TGAAGAACTTACATTTCTTAGGAATGGTGGACTTCTATAAGTTTTGAAAAATGGAAGAGT
TGATTCTTTCACCATCATTCTATTCACCAACCTGTAATGCTCATTTGATGGATGCTACGT
TAAACTGCCCATCCGAATTAAAGCTTCCATAAGGGGTATTGACACCCCTGTTTATGTCTG
GGGTATAGTATATATTGTTAAAATAGGCAACCTTAACTAAGTCCAGAAGTTTTCTTGAAC
TGTATCTAAATGCAAGATGTCTTAAATGTATAGATATCATAAGTATTTTAGACTTATGTT
TAAGTATGAAAAATCTATAAATAAGTCAAAAGTAAAATCTAAAAATATCCTAGCATTTCT
TCGGTTTTCAAGTTCAAATTCTAGAGAATTCCTTCAAGTAACGAAATACTCACAGAAATA
TCTAAGAAAGTCTAGAACAATCTTTCTCACTTGGGCACAAAAGATCTCTCACCTATCAAT
ATTTATATGCCTTTAGAAAAACTAAAGATAAAGTTAGACAAACTGAAGAAAAAAAGCTGT
GAGCAACTATTAAGAAAATAAAAGGTCCGCTTTCAAAAAGTGTTTTTAGTGTGATATGAC
GGATGTGTCAACCTAGTCAAAATATTTAGAAAATATTTGAGGGTACTAAATGATCTGTCT
TACCGATTTTCTTTAAAAAAAAAGTGTATGTTAACTTTCGTCAACAGATATATTGTGTAT
CTTTAAACTCATTCTACTTTGTGCTTAATCAGTGGCTGAATCCAGTGGAATTTGTTGAAG
ACCTAATCATCGAGCACGAGTACGATTTTTCATTAATTAATTTTCATTCTACTAAATTAA
ATTATAGTTTTTTTAATTTTATTTGATTAAACCTAATAATTAAGTTAATTAATATAATTC
TGAATTTATGAATATTATTTTCAGACATGTGGAGTGCACCTCATCGGCATTACAAGCCAT
ACTTTTATTTAGGAAACAATACCCATCACATAGAAAGGAAGAGATCAATAATTTTATCAA
CAAGGCTATTCAATTTCTTCTGGACACACAACTGCCTGATGGTTCTTGGTAACCCTATTT
ATTATTACACATAACGGTACTGACATTTTTGTACAAATTACCCAAGTTTCACTTCAAAAT
CTGGTTTGACTCTCATTTTGAAAACAATGAAGAAAATCCTAATTGTCAAGCTTAGCATGT
GGAAATATTATTGTATTAGATTAGCTGATCACCAAGTACAAAACAAGAGAGTCTGTGTGA
ATGTGAGAGGGAGTGATGAAAGCAAAAGAGTTATACAACTCCTGGCCTTAGGCGATTATA
GGTACATGTGCCTTTTGATCCCACCGCCCTTTTATGATTTGTTAAAAAAAGTTAAAAGTT
TTATTTTCAAAATCTAGGTCAAACGAAATTTCCAACATGAGATTTTCGTCATGGTTACAA
AAATTTTCTAGAGAAAGTTTCAAGCAATGTGTGCGTATACATATATAGGTATGGAAATTG
GGGGATTTGCTATATATATGGAACATGGTTTGCACTCAAGGCATTGTCAATGGCGGGGAA
GACTTATGAAAATTGTGAAGCACTTCGAAAAGGAGCTAATTTTCTACTTAACATACAAAA
TTCAGAAGGAGGGTTTGGAGAGAGCTACTTGTCATGTAGCAAGAAGGTAACATGTATATT
TATTTTTTTAACTTACTCTCTACCATCAGCGTAGAGATACAAAAATTTAGTGTCAATTAT
ACGAAAATTTTGTCATTTGTTTCCAGAGTTGCAATAATATTACTTTTAACCTTTCATGAT
AATTCGTTATAGGGTATTATCGTAGAACCTCATTCGAGATTCTAGATTTTATTTAAAATT
CTAAAAGATTTGTTGGTAATTTGAAATATTAATATGGATGTTATTCAAACAATATTCTTC
ATATACATACATACATACATACATATATATATATATATATATATATATATATATAATTAC
ACCAATTATAAATTATTGTATCAATTACATGGGGGTAGCGTATATATACTTTGTATATTA
TATATTGATTGGATTATTATTATTGGATGCACCACATAGAGATACATACCGTTGGATGGG
AAACGATCAAATTTGGTGCAAACGGCATTGGGTTTGATGGGTTTGATATTTGCTGGACAG
GCAAGTTCCTTTTCACTTATAACTTAAACATGTTGTTACACCTTCTTGAATGCTTTTGAA
TGTAATTTTTAATCAAAACTTATCTTGAATGCTTAAAAGATGTTTTAGAGTATGAAAAAT
ATTTGTTTCTTCCACGAAGATCTGCTCCTTATGGGAAGGGACTAAGAAAAATTTCCTGTT
GGCTAAGTGGGGATGTAGACAGAGTTTATTTTCTTTCTCAGTCTCTCCCTTTTTCTGTCT
TTGCTTTGTATGACTCTTTTTTCAATTTATTATTTTTTATTTTTTTTAATTTTTTTTATA
AATTATTGTTATTGTATGTTTTTTAAGGACAGAGATAATGGTATATTTGAATCTTATGAT
TATTGAACATTTAGATTACATAAATGAATGGTCTGATACGTAATTAGAATATTTTAACCA
ATTTTCTCTAAAATTTAAATTATCATGTTTTCAATTTAATTAAGGGAACGCAATCTTTAC
AAGTTTTCTATTGAAAACTCCCATTCCGTTCTCTGCAAAATAAAACAAATGGAGACTTAA
CAGGAAGTGGAGATCCCAGATGGGAAACAAACCCCCAATAATCCACCCTTGATCTCCTCG
AGCATCTCTATTTTAGAATTGTCTTGAAAAAGAATTTGCTTCAAAATAACACTAATGAAA
TACTTAATTAACAGGCAAATATAGACCCCAATCCAATTCATCGTGCTGCCAAGGTTTTGA
TCAATTCTCAAACTGAAGATGGTGATTTTCCACAAGAGGTGATTAGTGCCATTTTTCTTT
CTTTCTTTCTTTCTTTTTCTTTTTCTTTTTCTTTTTTCTTTTTTGATTTCCTTCTAAAAC
ATATATTCCTAACCAATATAATTAACAACTTCCAATTGTTTACGTATGCAGGAAATTACT
GGAGTATTCTTCAAAAATTGCACATTACACTTTGCAGCACATAGAGAAGTTTTTCTAGTG
ATGGCATTGGGAGAATATTGTAACAACATTTCCCTGTTTTCTAAGAAAAAACAATAAATT
TGAGATTTGAATTAATTAAACCTATAAACTACATATTAATAAATATGCACATTTGGACTC
AAAAAGATAAAAAAGATGGAGACTTTTATACTATTATTATGAAAATGTGATGAAGTTTAG
ATGATGTCTAGAGCTTCTCTCGATAAGTACATCAAATTATAAAGAATTGGGCTAACCATC
TTTTTTTCTATGTGGCAAGAGAATTAAGATGTATATCATAAAATGTCGATGGGAATTTTT
TTTCTTCTCAAATTGACAAAGTATAGAGTACAATCTTTGCTTCCAAATCACTTATGCTTA
TTATCTTCGCGTATATGTATCTCAAAAGAAATTGAATAACGACTTAACAAATAGTTGTAC
ATGACGTTGTAAATATGTTCGGATGAAATAGTAAATCATATTGGAGCAGAATCAGCTGAG
TCATTAATTTTGAGGAACACGCCTACAACTTTCCAACACTTACACCCACAAGTTGTGGTG
TCGAAAATTAACTGACTCTCATATTCTGCTCCAATTGAGGTGGGAGGGAGGTGAGTGCGA
TGGTGATGGTGATGGTGGGGACAGAGGGAATTCTCAAATGGGTTTGAGAGAGATCGGAAA
AGGAGGCCGGAGATGTGAGTTTTCGGAAATATCGAATGGTGGTTGATGAAAAGAGATGTG
CTCTATGTTGCTACAATATCAACACTAACACCTCCAAAGACAAGCACATCATGTGATTTT
ATGACCTTAATTCCTTGCTTTTGCAAGTGCAAGTCCATTCTTATATTTATATTTGTAAAA
TCGAGCATGAACTAATGTTAAAGAAAGATGATCATATATTTGAAGGGACCGTTGTTTTAA
GTATATTCACCGACTTTTCTTCCATAAATATGGGTCATGTGAACTTTAAGCATTTAATAT
AGTAAAACCAAATACTAGCTAGTGGCCACTTGGGCAGCTACTGATATAGCTTAATTTTCT
TTCAAAGTACAAACGTGTTGTATATTTTTTTCAGTAAACGTATAAATTTTACATGAATAT
AATGTCACCAACAGTAATCAACAATACGTTGCTATCCAAAGAAAGAATGAATACGTTGCT
ATTGTTGAAGTTAAATTAATCTAAACTTAATACATGAATTTGCATTATTAAATATGCATG
AATAGGTGAGATACATGGAATAGTTAATCACTAAATACATTGATATATGAATAGTCACAT
GTATTGATATTTATTGTTAATGACTTTTAATATACTTTTCTACTAGTATAAATATGTGTA
AGGTTTCTCATTTGTAAATAAGAAAGAAAGTAAGAAATTCAAGTTTAAGAAATATTATTC
AAGTTCTTTCTTCTCAATTGTGTGAATAAGAGAACAATCTTCTTCTCTTGTTTCTTGATT
TGTATTGTAAGGGTCTATTACGTTTCCAACAAGTGGTATCAGAGCTCAAGTTAGATATGG
CTTCAAATGGTAACATGTTGCAACCCCAACTTCCAAGGTTTAGCGGAAAGAATTTTAATC
AATGGAGTATTCAAATGAAAGTGTTATATGGCTCTCAAGAATTGTGGGATATTGTTGAAA
GAGGATACACTGAAGTTGAGAATCAGAGTGAGCTCACAAATCAACAACTTGTTGAGTTAA
GAGAAAATCGTAAGAAAGACAAAAAGGCTTTATTCTTCATTTATCAAGCTGTTGATGAAT
TTATTTTCGAGAGAATTTCAACAGCTACTTCTGCAAAGGCTGCTTGGGATATTCTACGAT
CTACCTATCAAGGAGAAGATAAGGTAAAGATGATAAGGTTACAAGCTCTCAGATCCGAAT
TTGATTGCATTAAAATGAAAGAAACTGAAACTATTGAAGAATTTTTCAATCGTATTCTTG
TAATTGTCAATAGTTTAAGATCAAATGGTGAAGAAGTAGGCGATCAAAGAGTTGTTGAAA
AGATTCTTAGAAGTATGCCAAGAAAATTTGAGCATATCGTCGTTGCAATTGAAGAATCGA
AAGACTTATCTACGTTGTCTATAAATAGCTTGATGAGTTCTCTTCAATCCCATGAGCTAA
GATTAAAACAATTTGATGTTAACCCCGAGGAAGCTTTTCAAATGCAAACTTCATTTAGAG
GCGGTTCACGTGGAAGACGTGGTGGTCATGGAAGACGAGGAGGTGGAAGAAACTATGATA
ATAGAAGCGGTGCAAATTCTGAAAATTCACAAGAAAGCTTTTCTTTATCTCGAGGAAGAG
GAAGCGGAAGAGGAAGAGGCTTTGGCAGAAACCAAGGAGGTGGCCGTGGTAATTTCTCTC
AAATTCAATGCTTTAATTGCGGAAAGTATGGTCACTTTCAAGCAGATTGTTGGGCACTAA
AAAATGGAGTTGGAAATACCACCATGAATATGCATAAAGAACAAAAGAAAAATGATGAAG
GCATTCTATTCCTCGCATGTAGTGTTCAAGACAATGTTGTAGAGCCTACATGGTATCTTG
ATAGTGGTTGTAGTAACCACATGACAGGAAATAGAAGTATATTTGTTACTTTAGATGAAT
CTTTCCAAAGTGAAGTGAAGACTGGTGATAATACCAGACTACAAGTCAAAGGCCAAGGTG
ATATTCTTGTGAAGACAAAGAAAGGGACAAAACGAGTTACAAATGTGTTCTATGTTCCAG
GTCTAAAGCATAATCTTTTAAGTATTGGCCAACTGCTTCAACGAGGTTTAAAAGTTTCAT
TTGAAGGTGACATATGTGCAATCAAAGATCAGGCCGGTGTTCTTATTGCCAAGGTAAAAA
TGACTGCTAATAAGATGTTTCCTCTTAACTTTACATATGGTCAAATATCTTGCTTCAGCA
GCATATTGAAGGATCCATCCTGGCTTTGGCATTTTAAATATGGTCACTTAAACTTCAAAT
CAGTATCTTATTTGTGCAAAAATCATATGGTGAGAGGTATACAAAATTTCAACCATGAGA
CAAATATTTGTGAAGTGTGTATTCTTGCAAAACATCATCGAGATTCATTTCCAACTGGGA
AAGCTTGGAGAGCCTCTAAACCTCTCGAGTTGATTCATACAGATTTGTGTGGTCCTATGC
GAACAACAACAAATGGAGGTAATCGATATTTCATAACCTTCATCGATGATTTAAGTAGAA
AGTTGTGGATTTATTTTTTGAAAGAAAAGAGTGAAGCACTTGTATGTTTTAAATTCTTCA
AAGCTTTTACTGAAAATCAAAGTGGTTACAAGATAAAAACTTTGAGATCTGACCGTGGTG
GAGAATATATAGCTTTTGGTAATTTTTTCAAAGAGCAAGGAATTCATCATCAAATGACAG
CTCGAATGACTCCACAGCAAAATGGAGTTGCAGAGAGAAAAAATAGAACAATCATGGAAA
TGACGAGAAGTATGCTAAAAGCAAAAAATCTGCCAAACGAATTTTGGGGAGATGCTGTTG
CATGTACTGTTTACATTCTAAATCGAGCTCCAACAAAGAGTGTTCCAGGTATGACTCCTT
ATGAAGCATGGTGTGGTGAGAAACCATCTGTTAGTCATTTGAGAGTGTTTGGGAGTATAG
CTTATTCTCATATTCCAAATCAGCTAAGAGGCAAGCTTGATGATAAATCTGAAAAATGCA
TTATGGTAGGTTATAGTGAAAATTCTAAAGCTTATCGATTGTATAATCCTGTGTCAAGAA
AAATTATTATCAGCAGAGATGTGATTTTTAGTGAAGATGAATCATGGAACTGAAATGACG
ACGTTGATGAAGCTAGAAGTCCATTTCATGTTAATATAGATGAAAATGAAGTTGCTCAAG
AATTAGAGCAAGCAGAAATTCAAGCGGTGGAGTCATCTTCGTCCTCAACGTCATCTTCCA
CAAGTAATGATGAAATCTCACCAAGGAGAATGAGGAGTATTCAAGAAATTTATAATACCA
CTAACAGGATTAATGATGATCATTTTGCTAATTTTGCATTATTTGCTGGTGTTGATCCTG
TAAATTTTGATGAAGCCATCCAAGATGAGAAATGGAAGATTGCAATGGATCAAGAGATTG
ATGCGATAAGAAGAAATGAAACATGGGAGTTGATGGAGCTTCCGACAAACAAACAAGCTC
TTGGAGTAAAATGGGTGTACAGAACAAAGTTGAAGTCAGATGGTAATGTTGAAAAATACA
AGGCAAGACTTGTTGTAAAAGGCTACAAGCAAAAATATGGTGTGGATTATGAAGAAATAT
TTGCCCCTGTGACAAGAATTGAGACCATTCGATTAATTTTGTCATTAGCTGCTCAAAATG
GATGGAAAGTTTATCAAATGGATGTAAAATCCGCTTTTTTGAATGGACACTTGAAGGAAG
AGATATTTGTTGCACAACCTTTGGGCTATGTGCAAAGGGGAGAAGAAGAAAAAGTGTACA
AGTTGAAAAAAGCTTTGTATGGATTGAAGCAAGCTCCGCGAGCTTGGTACAGTCGTATTG
ACAGTTTTTTTCTAAAGATAGGATTTCGAAGGTGTCCATATGAGCATGCACTCTATGTCA
AAGAAGACAAGTATGGCAAATTTCTCATCGTTTCTCTTTACGTTGATGATTTACTTTTTA
CTGGAAATGATAAATTTTTGTGTGATAATTTTAAGAATTCCATGAAAAAGGAATTCGAGA
TGAGTGATATGGGTCTCATCCATTACTTTCTCGGAATTGAAGTTAATCAAAATGAAGGAG
AAATTGTCATTTCACAGCAAAAGTATGCTCATGATCTACTAAAAAAATTTCGGATGGAAA
ATGCTTCACCTTGCAACACTCCCATGGATGCAAATTTGAAATTGTGCAAGGATGATATTG
GAGAAGCAGTCGATCCAAGTTTATATCGAAACTTAGTTGGAAGCTTAATGTATTTGACAG
CAACAAGACCTGATATTTTATTTGCTGTAAGTATGTTAAGCAGATTTATGACAAACCCGA
AAAGAAGTCATTGGGAAGCAGGAAAAAGAGTTCTTCGTTGTATTCTTGGCACCATTAATT
TTGGAATTTATTACAAGAAAGTTTCAGAATCAGTGTTGTTTGGTTTTTGTGATAGTGATT
GGGGTGGTAATGTGGATGATCATAAAAGTACATCTGGTTATGTTTTTAGTATGGGTTCAG
GTGTTTTTTCATGGACTTCAAAGAAACAATCTGTTGTTGCCCTTTCTACAACCGAAGCAG
AATATATCTCGTTAGCTGCAGCTGGATGTCAAGCTTTATGGCTTCGGTGGATGTTAAAAG
AATTGAAGTGTACTAAAAAATGTGAAACTGTTTTATTTTGTGATAATGGATCTGCCATAG
CATTATCAAAGAATCCAGTTTTCCATGGAAGAAGCAAGCATATTAGAATCAAATATCATT
TTATCAGAGACTTGGTTAAAGATGGAGAAGTGATAGTAAAATATTGCAAGACTCAAGATC
AAGTGGCTGATATTTTTACAAAGGCGCTCAAGTTTGACTTATTTGTTAAATTCAAAGGAA
AACTTGGAGTTGCTCAAGTTTAGATTAAGGGAGGATGTTGAAGTTAAATTAATCTAAACT
TAATACATGAATTTGCATTATTAAATATGCATGAATAGGTGAGATACATGGAATAGTTAA
TCACTAAATACATTGATATATGAATAGTCACATGTATTGATATTTATTGTTAATGACTTT
TAATATACTTTTCTACTAGTATAAATATGTGTAAGATTTCTCATTTGTAAATAAGAAAGA
AAGTAAGAAATTCAAGTTTAAGAAATATTATTCAAGTTCTTTCTTCTCAATTGTGTGAAT
AAGAGAACAATCTTCTTCTCTTGTTTCTTGATTTGTATTGTAAGGGTCTATTACGTTTCC
AACGGCTATCTATACTGACTTGGTATCTTTAATTTTAATTTAAGTTATTGGATTGCACAT
TCGTATGGAGTTTGAATGGAAAAACAATAACTAATTGAAATGATATGGGTGCAGTTTCTT
AGAGAGAAAAAGTTCAAACAAAGTATACCACAAGAGAAAGTTGAAGATGGAGAAGAAATA
AGTTATGAAAAGGCATCAAATGCAATGAGAAGAGGAGCACATTTCCTAGCAGCCATACAA
GCAAGTGATGGGCATTGGCCAAGTGAAACATCAGGCCCTCTATTTTACATCTGTCCTATG
CTAATTTGCATGTACATTATGGGTTGTATGGATAAAGTATTCAGTCCCGAGCACAAGAAA
GAAATGTTGCGTTACATTTATAACCACCAGGTAAACTATATCCTTATTATGAAATCTTAC
TATGTCAAAAGATTATTTCAATCATACAAAATCTCTCTTTGGTTCCGCTATTATAACAAA
CCATCCCCAAAGTTTTATATCACTCAAAACAAGTAGAGTTATGGTGTGTTTAGTTTAACT
AATTTTGGAAATTATACATTCGGAAAAAAGTTGAAAGTGCTTGGGGTCTACTTTAAATAA
AAATGACTCCAAAACTTGAGATGATTTGAACCCAAAATTATACTTTTTATTGTACTTAGA
GTCATCTCTGAATTATTATTAATAATTTTTTTTCTTTTGACAAACACTCTGTAAAAACTA
AGTAGGATAGAGACGTGTCGACGTAAACGTAGCTCAAACTAATTGACATATATTGAAGTT
GAAATTTGAAAAGTAGGATCATATGGCACAAGTGACAATAACAGTAACAATATTTTACAG
AACGAAGATGGAGGATGGGCGTTACATATTGGTAGTCACAGTAGCATGTTTTGCACTACC
CTCAATTATATCTCTTTACGTTTACTTGGTGAGGAACCTGATTATGAGCCACTTGTCATA
GCCAGGAATTGGATCCGACAACGTGGTGGTGTCACCTACATACCTTCGTGGGGAAAGACC
TGGCTCTCGATATACCTTAAAATTGTTATCAAACTTATTCACGATTTATGCTTCGTTTGA
TTATTTAACAATGTTGGTAAATCAAATTATTAATTAGTTTATGAGAATTATGATTTTAAT
TCCAACTAATCCTCTCTTTTAAAAATTGGTTGACTAACTTGTGTTTACACAAGAGGTCTC
AAGTTCACCCAAGTAGCATTGCATTACACTTTTTTTTTAAATATTTTTTCATATCAATAT
ATGTTTTTCAAATTTCAGTACACCCAATTTCTTATTACAATTATCATTATTCTTAAAACT
TTATTAAATAATTTATATCAAACAAAAATTATTTAACACTAAAACAAATTGGATTTTTCA
TCACTCTTAAATAGTAGAATAACTGTCAACACGAGTTCAGTTCAATTGTTACCTATATAT
ACAAGGTGAAAAAAGAGACATAAAAGTTCATTTTTCACATGTTTTTAGTGAAAAATGAAA
ACTTTCGTATCTTTTGGAAATTCATGACGGCTTAAATTCAAATCTTATAATTTTTTAAAA
TAAATTATAAATTAATTATCAATGTGAAAATAATAAAATTATAGGCCTATTTGATAAACT
CATAATAGTGTTCAAACCAAAGCTTCCTAGATTTATTTATTTTGCATTGTGCTATATATA
TTTTTTGCTAATTCTTTGGTTTGATTTCTATATTTTCAATTATCTTAATAAACTCTATTG
TTGATAGACTTCTACAAATGATATAGTCTATATCATTGATTGACTTCAAGATTAAATATA
AAATTTTGCTATGTTTGTAAGTTCTTTAATTGTACTATAATTGTAGATATTTTATGTCTG
ATTATTATATTTGCAACCGTTGTTATCATTAATGGTGTAGGAAGACCTCTACGTTAATCA
TCCCTCTTTTTATAACTTGCTTTGGGACACTCTTTTACTTAGTCAATGAATCACTCATGA
GCCGTCGCCTTTTAACAAATTGATTTGACAAAGGGCCTTGGATAAAATTATGAGACGTAT
TCATTATGAGGATGAAAATAGTTGCTACATTACCGTTGGTTGCGTCGAAAAGGTTGCATT
TTAAACAATTAACTAACAAATGCACATTTAATTATTATAATATATATAAGCTCGAATATA
ATACTATTTTGGTATTTATATTTTGAGATTTGTTTAATAAAATTAACCTATAAAATACAG
AATTCAAATTAGATACTTGAAAATTTGAGTCCCGTTACTTTCAATAAATTTTAAACTTGA
ATAGTGTCGAAGTGAATTCTTTTTATCAAAATTGGTATATATATATAGTAATACTTTTCA
TTCGAAAATATGTATTGGGTTAATATGTTTTTGAAGTTTATAGGTTATGTTAAAAAAAAA
TGCTTTTAAATTTTAAGAATGTTTAGAAAGATGTTGTATCTTTCAAAAGTTGTAATATTA
TCCATGAATTTTCACAGGTCTTTCGAAAATATTTCTTTTCTCTAGATTCTTTGTAATGGA
ATTTGAGACATGGTTTAGTTATTGATGTGGACTTTGATTGGCACACAGCCGGTATGCATG
CTTGCTTGTTGGGTTGAAGATCCAAATAGTGAATATGTGAAGAAGCATTTTGCCAGAATT
GCTGATTATTTATGGATGGCTGAGGATGGTATGAAAGTACAAAGTTTTGGTAGCCAATCA
TGGGATGCTGCTTTGGCCATGGATGCTCTACTTTCTTGTAATATCACACATGAAATTGGA
GCTGCCCTCAACAATGGCCATCAATACATCAAGAACGCTCAGGTAATTAAAATAATGCTT
CTACCCATTTAAGATTACGCTGAAAAAAATGAGTATTAAACACTAACTTCTTAAATATAT
ATTTGGTGAAATGGTAGGTTAGAGACAATCCTTCTGGTGATTACAAAAGTATGTTCCGCT
ACATGTCGAAAGGATCTTGGACCTTTTCAGATTGCGACCATGGATGGCAAGTTTCTGATT
GTACTGCAGAGAGCTTGAAGGTGTGCATGGCTTCGAATTTCATTTTATTGAATAACTAAT
TTCTATTAATAAAATTATTAAAGAAAATTGTAACTATAACAAGGTCCCTAGACTGTATGC
TCTTTTGAAACTACAAAATGCCACATTTAAGGAAGTCTGGGACCAAAGTACAGATGGATG
GAACATAAATCCAAGAAGACCATTAAATGATAGGGAAAACCAAGTTTGGCAACCCATCAA
AATTAGTTTGCCTTAGATTTACAGTGACAAAGGAAAAAGCAAACCTTCTTGGAGACCAAG
CGACAACCGTTTGTAAACAGTGGCATCAGCAAAAGATTTAGCTTTCAAGGAAAACTCAAG
CCCAGGGGAGACAAACTGGGAAAATGAATTCAAACACCTTTGGAGGTCACACATCCCACA
AAAATGTAAATTCTTCATCTGGACCATGATACGCCAGAAGCTCAATACAATGGACAATAT
CCAAAAAAGGAACCCGAACATGTGCCTCAGCCCAAACTGGTGCATTTCCTGTCGATCCTC
AAATGAAGACATGAATCATTTATTCATACACTGTCCTAAAGCCCACAAGCTTTGGCAACA
ATGGAGTACTGAAATGGGTATTCTTGTGACTAATCCTAATGTCAAAGACCTCTGTCTGAG
CTTATGCAGGTTAACAGGCAATAGTGCGAAGAACATCATTAGTTTCAATGCGGCCATAGC
TGCCTTATGGACAATATGGGTAGGGAGAAACAAACTTATCTTCACAGAGAAAAATTCAAC
CAACGGAACTCATGGGAAGATATTTGCTCCCTCACTGGAAGCTGGTCCTCAAAAAGCAAA
ATTTTTAAAAACTACAGTCAAGCCTCAATTGCATTAAACATAAATGCTTTCTGTAATCTA
CCTATGTAAAAGGAAAACACTTTGTACTTCCTTTATGTTAATAAAATTTGTGATAGCGTA
GCTCTTCTCTAGCTCCCTTCACTAGTATCTTTTCAAAAAAAAAAAAAAAAAACAAAGTCT
CTCGTGATCCATCAATGATAGATATCATTCTTGTTGGTAGCCTATCATTGCAAACCATAA
AAGATTGTTTTTTTAATGCAAACTCGCGAGGAATGAGACTATGCAGTCTCAGACCTCAAA
TTTTATTAGAATCACTGGTAAAGTTGTTACGGAATATAGGCTTGAGGTAAGCCCGAAAAT
AAAAAAGTCAAGTTTTGAAAGAGATAGTAATTTGGCTATAATCCTTGAAGAGACAATGCC
TACTTGACCACATACCAACCAATTTGCAGATATTCTCCCAACTGCTATAGAAACTGCTAT
GAATTTCGTTGAAAATCATGTTGTTTCTATCCGGCCATCAAATCCATAAGACGCAGCAAT
CATGTTGAATTTTAGAATATTGTATGTGCTCTTTGGATTGATAGTACACAACATATGGCA
TAGGGATTTAACAGTACTATCTTACCTTGAAAAACCTGTTTCATCGTGGATTTTCTTCCA
TAAGCCTCTTGCTTTAGCACAATGTATGAAGATGTGATTGATATTTTCAGCATCAGATTT
ACGGGCAATGCACCATAACGGATTGGGGTAAGAATTTAGATGTCTCTTTGGAATGAGATC
CATTGTGTTGAGTCGTTCGTGAAAAACAATCCACAGAAAAAAGAAATCATTTTTCTGACC
ATAAGTTATTGAAAATGACCGCATGGATATTCAAAGGACAAGTGAGGCTTTCCTAAAAAA
TAGCACTTTTCACTGAAGCAAGAGAAAAGTCCATTACTGTTTAAAAGCCAGGTTGGTTTG
CTTGGTCCTTCTTTGTTGACATCAATTATTGGTAGTCTCATGTTGGCTTGCCAATTTTCT
TTTTCTCTTTGATTTAGTTGTCTTCTCGGGTAAATATTCTAACTATTTGTGCTATGATCC
CAATTGTCTTTGACAGAAGATTGTTGTTTACTAGAGATTACATAAAATCTAGAACATTTC
TTTGATAGAGGGAGGTTTTCGCACCATTTGCTATGCCAGAAAGAAAGAAAGGGAGTCACC
ACTGTTAATAGTCCATCTAAATTTTGTTTCAAACCAATCATTGCCTTTTATTATGGATCT
CCAAGGAGCCTTTGCATTGCCAAATTTGCTTTCAGTAGGAAGATCACCATGAAAACGTTT
CATATATTTTACATCGATAATTTTCCTCCAAAAAGATTTGGTTTCATGGTGATATCTCCA
GATCTATTTTGACTAGAAAGCAAAGCTTGTGTCTATAATTTTAGTGATTCCCAGTCCACC
ATTTGTCTTTGGTGTTGTACAAAGAGATCAGTTTATGACGTGAGAATTTAAGTCATTCTT
ATTACCCTTCCAAAGGTAGTTCCTCCAAAGCTTCTCAATTTCTTTACAAACCATTAAAGG
AGCTTTGAATAAAGAAATGAGGTAAGTTGGAGTTCCTGCGAGAGAGGAGTTTATTAAAGT
CAGCCTACCCCCTTTGAAAACTTGGCTATATTTCCAACTAGAGAGCTTTTGTGAACTTTT
TCAATTGAATTTTCCCAAAAAATATTTGATTGTGGTTTTCCACCAAGAGGAGTTCCCAAA
TAGTTGATAGGGAGGTTTTGAGGAACAATACCCCAAATATCAACAATAACCTTTTATTGA
AGATTGATTCAAATTACGTGATTATTTAAATTAATGTTTTTTAATTTATTTTCTGTTAAC
AGGTTAAGTTAGTGGATAAGTGGTGTAAGAACGTGTTTTTTATTTTTAGGAAGTGTCAGT
TTTTTGTAAGCCTTTAATAAGACATTTTAATTGATTATTCTGATATGAAAAAACAAGGAG
TTTTTTCTGGCCTGGCTGCTGAATTTTTTGTTTCTATATCCATAAGTGTCTAAAATTTCT
CCAACAATTTTGGTATCAGAGCAAGGTTCTGAGTTGAGTGTAAAACACAGTGAGAAAAGA
TGGGCAGCAATGGCAATGCTATGAGTACAGCACAACCACTCATTTCAATATTCAAAGGAG
AAGGCTACGAGTTTTGGAGTATTCGTATGAAGACTCTTCTAAAATCTCAAGACTTATGGG
ACTTAGTAGAACAAGGCTATGCAGATCCTGACGACGAAGGCAAGTTACGGGAGAACAGGA
AGAAAGACTCGAAGGCGTTGGTGATTATTCAACAAGCAGTCCATGACAGTATTTTTTCGC
GGATTGCTGCAGCAACAACCGTCAAAACAAGCGTGGCTGATTTTGCAAAAGGCATTTCAA
GGAGATTCAAGAGTACTTGTGGTTAAATTGCAATCCCTTAGACGAGACTTTGAGACCTTG
ATGATGAAAAATGGAGAATCAATTGCTGATTTTTTGTCACGGGCAACGACAATTATTAGT
CAGATACAAACATACGGCGAGACGATTAAGGATTAGACTATAGTGGAGAAAGTATTGAGA
ATTTTGACTCCAAAGTTTGATCATGTTGTGGCTACGATAGAAGAATCAAAGAATCTGTCC
ACTTTCACATTTATTGAATTAATGGAATCTCTTGAAGCACATGAGTCGAGAATCAATAGA
TCGATGGAAAGAAACGAAGAAAAAGCGTTTCAGGTAAAGGATGTAGTTCCAAAGTATAAT
GACAGTGATCGTGTGATGACTTGAGGCCAAGAAAGAGAAGGATATCGTGGTCGAGATCGT
GGTACCGGAAAAGGATGTAACCAAAATGAAGAACAAAGGCAGTTCAAAGTGCAATCAAGC
AACAAAGCTAATATTCAATGCTACCCTTGCAAGAAGTTTGGTCATGTAAAGGTCGACTGT
TGGTACAAAAATCATAGCCAATTTTACAGCAGAGAATGAAGCATCTGAGAATAATAGAAA
AGGTGAAAATAAGCTTTTTATGACAAACATACCCAGTGATCAAAAGACAGCAGAGGTGTG
GTTTATTGATAGCGGTTGTTCGAATCACACGACAAAGTTTAAAGCCTGTATTCAAGGAGC
TTAACGAAGGAGAAAGGTTGAAGGTAGAGCTCGGAAATGGCAAGGAGCTACAAGTAGAAG
GCAAAGGAACGGTGGGAATTGAAACTCACCATGGAAATAGAATTTTCACAAATGTTCAGT
ATGTGCCCGATATTGGATATAATTTGCTGAGTGTTGGACAACTAATGGAGAATGGGTATT
CTATCTTGTTTGATGATGGTGTGTGCTTGATAAAAAATAAGCAAACAGGACGAGTTTTGG
CGAAAGTAAAGATGACCCAAAGCAAAATGTTTCCACTTGAAGTTTCAAATGTGGAAAATT
TTGCTCTTACTGCTACTGCAATAAATACAACAAAGAACAACTCGGAGTTATAGCATTAAG
GTATGGACATCTTAATATTAAAGGGCTTTCTTTGCTAAATTAAAGAGATATATTTATTGG
GTTACCAAAAATCAGTGCTATTAATATCTGTGAAGGATGTGTTTATGGAAAACAAACTCA
AAAATCTTTTTCTATTGGGAAAGCTCGGAGAGCCTCTCGAAGTGTCTCGAGCTAATTCAT
GTTGATCTGTGCGGGCCAATGCAAACAAAGTCTCTTGGTGGGAGCTTTTATTTCTTGATT
TTTATAGATGATTATAGCCGTATGAGTTGGATATATTTTCTAGAAACCAAATCAGAAACA
TTTGAGAAGTTCAAGCATTTCAAGGCAAAGGTAGAAAACCAGAGTGGCATGTTTATCAAA
TCTCTTCCAGTGATAGAGGTGGAGAATTTTTGTCCAACAACTTTAACCATTTTTGCAAGG
AACACGGCATCCATAGAGTTGACAACACCTTATACTCCGGAGCAAAATGGGGTAGTCGAG
AGAAAGAATCGAATTGTAGTGGAGATGGCAAGAAGCATGTTGCAAATGAAAGGCCTTTCG
AATGATTTTTGGGCTGAAGCAGTCTCGACTTCAATCTACCTACTGAACATCTCACCAACA
AAGGTTGTCATGAACAAAACTCCATTTGAAGTTTGGTATGGCAAAAAACCCAATGTAAGT
CATTTAAGAGCTTTTTGTTGCATTTCTTATGCTTTGGTACCTTCTCAAGTTCGTCAAAAA
CTTGATAAAAATTTTGAAATATGCATTTTTGTTGGTTATTGTACTCAATCCCAAGCATAT
AGATTGTATAACCCTCTTAATGGCAAAATTCTCACAAGAAGAGATGTAATGTTTGATGGT
GAATTGACAAATGATGGAGAACAAACTGTGGTTGAATCCTCAATGGAAACACCAACCTCA
ACACCTCCGTCGAGTACTCCATTAACACCACAAAGTACCCATTCTTCATCAAGTAATGAT
GAAACATCAGATGAACTACCATCTCACAGGTTTCGATCCATGGAAGATATCTATGATTCT
TCTCAATTTGCTCTTATGGTTTCTGACCCAGTGTGTTATGATGAGGCAGCAACCAAAGAA
GAATGGCAGCAAGCAATGAAGGAAGAAATGACAGCTATTAAGAAGAATGGAACATGGAAA
ATGGTAGACTTACTAGAAGGAAAAAATGCAATTGGCTTGAATTGGGTGTATAAGACGAAA
TTTGCTGCAAATGGGAGTTTAGAGAAGCACAAAGCTCGTCTTGTGGCAAATGGATATGCA
TAGCAACATGGTATTGATTTTGAGGAAACTTTCTCTCCTGTAACTCGTTTCGAAACAGTG
AGGATTGTTTTAGCATTGGCAGCACAACAATAATGGCCAGTCTATCAATTTGATGTCAAG
TCAGCCTTTCTTAATGGAGAACTGCAAGAAGAAGTCTATGTTGAACAACCGGAAGGTTTT
GTTAAAAAGGACAGCGAAGAAAAGGTGTATAAGTTAACAAAGGGTTGTATGGGCACTACT
ACAAAAACTGACTCTCTTGACGGTTTTAAACTGTCAAGAATGAGTATTCTTGACGTTTTC
AAAACCGTCGTTGAATCCAGTGTCAAGAAAGGCCATTTTCTTGACGGTTGTAAAAAGTGT
CAAGAATTGATATCGTTGACACTTTTTAACCGTCAAGTATTCAATTTTTCATGACAGTTG
AGAGCCGTCAAGAGGATACGTTTTTATGACTGTTTTAAACCGTCAAGAATGAGATGATGA
AGCCCGAAAACCGTCAAGAATACGATTATTCATGACATTTTAAAACCGTCAAGAGTGCAT
TTTTCATGACATTTTAAAACCGTCAAGTATTCAATTTTCATGACATTTACAAACCGTCAA
GAGTTCATTTTTCATGACATTTAATAACCGTCAAGAGTACTCTTTGCCATGACATTTGGA
AACCGTCAAGAGTGCTTTTAAATGACATTTTAGAACCGTCAAGAATTTTGTTATTTATGA
CATTTGCAAACCATCAAGAAATGTATTGTTAATGACATTTGAAAACCGTCAAGCAACTTT
TCATTTTTTTAATTGTAATTTATTTTATATTATTCTTCCTGTATTATGCTCTCATTGGTC
CAAAAATTAAACTACATATAAACGACAAATATACATCAAATATAGTTTGAAAACTCAAAC
ATAAATATGCACTAGAACAATTCCAAAACTTTAACATATATTAACATTTTACCATATATG
TATCAACATTTCGAAAACTTTACATATTTGTTCAATATTGTCATATACAAAACATTACTT
CTATCAACCGAACTCAATGACCTTGAATGAAACTTGGCTTCAAATAAACTTGCATTCTGC
ATCCTCTACTACCTCCAATTCATGAGCTAAAATAAGTACCACCAATAGCAGAGCTAATCT
ACAAGAAGTAGAAAACATCACAACAACAAATATAGGATTAATGATCAGCTATGTTGATGA
TAACAATGTAAAGGGGAGGTGGAAATAGGTTTAGATCAGATTGTCAATATCAAATATTTA
CAAACTCCTTGTAACTAATTGTTTCAAATTCACCTATACTCTGAGCCATCAGCAGAAACA
CTCATTTTGAACTTTTTGATTTCAATTCAAGAGGAGTGATCAGTTTGATCCTCACTTATT
CTATTCATTGTCATGAAAATTTCAATTAGATCTCATAATCAAACTACAGACAAATTATTT
ATTCCATTTATGACCACATAGCAGTTTGATACAAATCACAATCATGCCCCTTAAATCACT
ATCACCAAGCCTGTGATCATATATGTAACAGTGCTAAAGTTTTCCATAAATATGCAGTAT
CATAAAACTAAGCTTACCATCCAATAGTGTTGTTAACATCGAGTTCTCTCAAGCATCTCT
TTATTTCAAGCTGGTAATTAGCACAATTGAATTCAATCTCCTCATCCTCCTCTCGAGCCT
AATAGATTCATGTTAATAAATTAAAAAGATATTCAAGCTAGGAAAAAAAATAAGTACGAA
CATAAGTATGACCAGACGTGGAAATTTCTCAACGTAACTACTAAAAGAACAACGAACATT
CAACAAACAACAAAAATGATTAAGTTAAAATGAATTAGCCTCTATGCTTCCAGATCCCTC
TAATGACCATAAAATGTTTTCCACTCCTTCCCGCAAATGCACTGTATTGTTTCTATCTAT
CAAAGCCATCCAACTAATTAACTCAGTCAAAAAGAGCCCCTTCTAAGGCCTAGCTACATT
CCAAACTTCACTATCATTATCTTAACAATCATAACTATAGGCCTCTTTTTTGCAATCTAT
CATTATGTCTATCTATCAAAACCATCCACTTAGCCTTGAGCTTAGCAACCAACATATTCC
AAAAAGCTTTTCTTTGGTGATTCCAACCTAAAGAAAAACCAAGGTAACTAATCAGAAATG
CTCCTATTTTACATTGAAACTCCTCTGCCCATTCTTCAACTCCCTCCTTACTCATATTGA
AACCAATAAGCAAGATTTTAGTCACATTCAACATCAAACCAGAAGTGTTCGAAAAAAAAT
TTAAAATATCCCACCAATTTCTAAGACAAGACAAAGGGTTAAGTGAAGATGAATACAATC
TCTTCTTACCTATTGCCTAAGATATTTTAGCCACAAAAACATGTGAATAATATGTACCTG
CAAAACTTTGTTTTGAATGATGTCAGCAGTCACTTTTCCTTGATACGATTCATTGACTTT
TCTTAGGGCATCTTGGCAGATGTTGTACCATTCCATCTTCATATAAAAACCATAAAAGAT
TTGAAATCATTCAAAATTCTAAACTGTCAGTCAGTGGAGTTGATGGAATTTTATTTCAAC
GGTCTGATTAACAAGGATGCTTACAGTATCAGTGTCTTCAGCTATTGTCCATGCAAATTT
GCTCATGGGATGCTTTTCATATAAAGGCCTTCTAATCTTCTCAAGAGCTGTCAATCATAA
AATATCATAGAATTTTGCAAACTTTTATAACTAGTACAGAGAAGGAATTTTGAAAAAAAA
AACGCAAAAAGAATTGGTCATACCAAGATTAGTTTCTGGGGTACTTTCTGATTGAAGAAT
TTTGGATTGCAAGTGTGTGTTCTATTAGAAACCAATCAATCACCGTTAATCTCATCAATA
AGAGAATTAATATTATCATAAAAAATTATTTAAAAATACCAGAAACTAGAATAAAGAACC
AAGGGAAAAACACTCCAAAAATTGCATGATATAAGTAAATTCGCATTAACAAATACTGAG
TACTAAGCTAAGGCACCAGCTTATTCTTGTATAAGTTTCTATTTTCAGCTGTTGTGGTAG
TCATTCGAATTTCCCTCTTCCCCACTATGTAACTCTCCTTCCTCCTTCAGTTCCTCAATA
TACATAGTCTCAAATAAAAAAAAAGCCCCAAAAATCAGACTACAATAAACAAAAAAGAAT
AACCAAAGAACAACAATTATCTCGAATACATAAACAAAAAGCCAGCAATCTACACCCATT
TCACCTTAAATAGACAAAATTTCAACCAACAAACGTGATTATACACAAACAATTAACACC
CACATTATGAAAACCTAACATTCATTCCTAAACAAAAACCCCATTAATTAAAGAGTGTGA
ATAAAGAACAGAGAAGCAAACACGAAGTGAGAGAAAACTGATCTATGGACATACTTTTGA
GTGCCTTTGCAATGGCATGGAGCAATTAAATCTTCTCCTGAAACCAAAATCATATCCATA
CTAGAAAAGGTAAACCAAATCTTTGAAAGAAGAAAAACAATATATGCGTGTGTACTGACA
GTTTTAACCCACAAGTGAGCCTAAGGATAGCATTCTTATTTGTTAAATTAATACATGAGA
AATGTTTCTTAACCGATGTTGATGAAATAGGATTACACATTGAACATAAAGGAATGTTAA
AAACCTCAAGTGTCAAGGCATATGTAGCTGCTGCCGCCGCTGCCAAGAAGGAACAAAAAT
ACCAGAAAGAATTCTAATTCATGGCCATCAAAAGCTCATAAAAACAACAAAACTATGAGA
CTATGAAGAGAATCAAGAGGAAGAGCTTCATATAGTCATTTGTAGTTGCAGCCGCTGCCA
AGAAGGAACAAAAACAGCAGAAATGCTCCTATTTTATATTGAAACTCCTCTACCCATTCT
TCAACTCCCTCCTTACTCATATTGAAACCAATAAGCAATATTTTAGTCACATTTAACATC
AAACCAGAAGTGTTCCAAAAAAGATTCCAAATATCCCACCAATTTCCAAGACAAGACAAA
GGGTTAAGTGAAGATGAATACAATCTCTTCTTACCTGAATGAATGAAGGTCATAAACTTT
CAATTGTAAGAGCCTATGAATAGAATCACACCAAAAAAGAAATACATATATATATATACA
CACACACACACACAATTCAATAAAAACCCATATCCAAAAACAATAAACAACATTCAATGA
ATTAATCAATTAAACCAAACCTTACTTATATTCGGAACAATTGATTGGAGTGAGTAGAGG
GCGGAGGTGCGAGTTTGTGCGCAACGACAACTGGAAGAAACACGAAATAGAACGACCTTG
CGTGATAGGCATTGATTGCACGAACACCGACGAAGGGAGAACGATGGTGAATCTAAATGT
TGACGACTAGGTAAATGGTGGGGTGCAAACCGACGAAAATGACAGAGGACAGAGTTTTCG
TGGATGGAGAAGACGAAATCTTGGAAGGCGACTTCATTGCGAGAGAAGACTCAGCAGAAA
CACGACAGAGGATTTGATTTTCGCGAACAAGGAGGACGAAGAGAAGGTTCGTGCGAGAGA
TTTAGGGTGATGGCGAACAAGGAAGACGAAGAGGATTTGATTTTTGTGAACAAAGAGGAC
AAACAGAAGGTTCGTGCGAGAGATTTAGGGTGATGGCGAACAAGGAAGACGAAGAGAAGG
TTTGCGAGAGATGGCGACCGCGAACAACGAAGACGAAGAGAAGGGAAAATTAGGGATTTA
ATTTTTTTTAGAAAAATGAAGTTAGTTTTTTATTTAAAAAGTTAAAAGAATTTAGTTTTT
TTTTAAAAAAAAATAAATAATTTTTTTTCAATTAATTTAGTAATTCTTGACGTTTCTAAA
ACGTCAAGTAAAATTCTCTTACTTGACGTTTTAAAAATGTCAAGAAATTTTAAAATTTCT
CAGTCTCTGCCTTTTCATTAAAATTCTTGACGTTTTAAAACGTCAAGAATTTAATCGATA
TTTCTTGACGTTTATAAAATGTCAAGAATGTAATCGATATTTCTTGACGTTTTTAAATCG
TCAAGTATAGTTACATATTATTTGACGTTTGAAAAACGTCAAGAATGTCGATTTTATAAT
AAATCTTGACGTTTTAAAAACGTCAAGAATTTAAAAGATAATCCTTGACAGTTTATAACA
GTCAAGAAAAACGTTCATATTGCTTGACAGTTTAAAACCGTCAAGAATTCTGAAAATTGC
CTCCCCTCCGCCTTTTCATCAAAATTCTTGACGGTTTTCCTATTAAACCACCCTTTTCTT
GACGTTTTTACCAAAAGCCGTCAAGAAAAGAAAAAACCAACCGTCAAGAAAGGGTCTTTT
TCTAGTGGTGGGGTTGAAACAAGCTCCTTGGGCGTGGTATAACAAAATCGACGGATATTT
TCAGCAAAATGGATTCAAAAGGAGTGCAAATGAGCCTACCTTGTATGTGAAAAAGGGATG
TAAAAATGATTTCATCATTATTAGTCTTTATGTTTATGATATCATTTATACTAGTTCATC
TAAATTTCTGGTTGTTGAGTTCAAATCACATATGAAGAATAAATTTGAGATGACAGATTT
AGGTTTGCTGCATTTCTTTCTTGGTTTAGAAGTTTGTCAAACTGATGGTGGGATATTTAT
CTCACAAAAGAAGTATGCCAAGGATCTTCTAAAAAAATTTGGTATGATCAATTGCAAGGC
AGCAACTACACCAATGAATGTTAATGAGAAGCTGCAACAAAATGATGGTGCAGAGATGGC
CGATGCGCAGCAGTTTAGAAGCCTTGTTGGAGGCTTGATTTATCTAACTTATACCCATCC
CAATATTTCGTATTCTATTGGTGTGATTTCCAGGTTTTTGCAATGTCCCTCAAGGGATCA
TTTCGGAGCAGCAAAGCGAGTTATGCGATACATTGCTGGAACTATAGAATATGGTATTTG
GTACTCTAAAGTTTCTGATTTCAAATTATGCAGGTTCACAGACAGTGATTGGGCGAGCTC
CTTGGATGATAAACGAAGTGTTTCAGCAGAATATGCTGCAGCAACTTCAGCAGCATGTTA
GGCAATTTGGTTACGAAGAATGCTAACAGAACTCCAACATGAGCAAGAGGGAGCAACTGT
AATATTCTACGACAACAAATAACAATCTCAATGACGAAAAATTCGACATTTCATAATCGG
ACAAAGCACATTGATATTCACTTTCATTTTATTCGTGATTTGGTTGCAAAGGAAGAAGTT
TCTCTGTCATATTGCAACACACATGAGCAGTGGGCTGATATTCTCACAAAAGCTTTGTCA
AAGGAGAAGTTCCGTTACTTTAGAGCTATGATGGGTATTAGCAAATTTGAATCAAGAGGG
AGTATTGAAGACTTATTCAAATTACGTGATTATTTAAATTAATGTTTTTTAATTTATTTT
CTGTTAACAGGTTAAGTTAGTGGGTAAGTGGTATAAGAACGTGTTTTTTATTTTTAGTAA
GTGTCAGTTTTTTGTAAGCCTTTAATAAGGCATTTTAATTGATTATTCTGATATGAAAAA
AAAAAAAAAAAAAAAAAAGTTTTTTATCTTTTTACTCATAAGCTTCTTGGAAAATTTTTT
GTCTTGTCACCAATATAGCTTTGCTCCTTGGCATATTGGTCCTCTGTCAAACCAAATATA
TTCAACTTTAAAGTTCCTATGTGATCATAGAAAACAAATGTGCCGTTGCTTCTTCATTGA
ATGTGATCATAGAAAGGAAAGATGTCCATCCATTTTCCTTTTATCATTCTAGAATAAGTA
TATGCAAAACTTTCGAACTCCGTCATCGACACTGTAGATTTCAACAATGTATGTCTTGTT
GTTTATCATTTTGACCCATGCACAATGTAGCCACCTAATTTTATCCTACATTTTTTTTAT
TCTTTAAATTATTAGTTGTAGCAACGGTTAAGATATTTCATTAATTTATTTTGTTAAAAA
AAGAAAAAGGTAAAATCTTTTTGTAATAATATGAAATCTTATGTTTTTTCTTATCTTTTT
ATTAAAATGGAAAATAAAGTCAATTAATGTTTTTTTTGACTTATCACTTTAGGAAAAAGA
AAACAAATTAATTCATTTATACAAAATATCTTTTGATTTATCATATTAGGAAAAGCAAGA
TAATTTATTTTATACAAAAAATTTTAATACCATATTAGACTTATCTTTATCACTTTAGGA
AAAAAGCAAAAAATTTATTTTGGACAAAATCTTTCAATATCATATTTTTACTATTTTAGA
AAAAAGAAAATTAATAAAATTACATAATATCTAATTTGATTTTATACTTATTAAATTTTC
CTAATTCGTGGCACACCCCGGCTCTATAAATAGGATCCTTTGTCATTTGGAAAAGAGGGA
GAAGAAATTGTTTTAGAAAAATTCTTGAGGAGAAAAAAGGCTTTAGAGAGAATCTCTACG
GAAATTTTTTTAGAGAATCTCTACAAAAAAAGTGTTTAGAGAGAATTTGATTGAAGAAAC
GTATTCATATGCAAAAAAGGTGGGTCATTAGCTTTTTCGCTTTATTGTTTTTATTTTTAT
CTTCATATTGTCTTTTTTTTTTACCCTAATTCTAATCCCATAAAAACTTAGTTGGAGGTT
GCATGGTAGGGTTTACTCCCAATGATCCGCACCTCATACAACAAGTAATTTTATTCGGAA
CGGAATCCTTATTTTTGTTCTTCTCTTTTAAAGCATAGAGAGATAGAAAAAAATATATAA
GAAAAACTTTTTTTTTCTTTTTGCTACCTTTTTATCATTATGGTAAAAAAAAGTCTTAAC
GTTTTTCTTCTCTCTACAAAATAGAGAAAAAGAAAAAGTTATAAGAAAAGAATCTTATAT
TATTATTATTATTATCATCTCCGTATTTATTATATATATATATATTACTTTTTTTTCTCT
TTCAGGGTGACCCCTATGTTTTTTTTTCCTTTTATTTTAATTTATTCATTTACCTATTTA
TCATCATATTTTAATAATAATTATTATTATTATCATTATTGTTATTTTATATATATATTA
TTTTCTGCCTTTCTGTTTGTTTTTTTTTAATCTTAGTTTATTTTATATATAACTTTTCTT
TATTTCTTTATTTAGTTTTTTTTTATATTTATGATTTATTACTTTTTTTATATTTATTTT
TTTTACTTTTTTTTCTTTATATTTATGATTTTTTTACTTTTTTTATTTTTATTATTATAT
CATTTCATAAATATTTTTACTTTTTAACTTACTATGTCCTCTTTTCTTAACTTATATATT
TAATTTCTTTTTTACTTGTTTATTTGTTTATTATTTTATTAGTTATTTTTCCATTTTTTC
TCTTATTTTATTTATCGTTATTATGTATCTTTTCTTTTCCTTTTAACTTATTTTTTATTA
CTATCGTTATATTTATACATTGATATCTTAAATTATTTGCCTAATTTATTGTGTGGTATA
TTTGTTATTTCTATTTGACTTTCATTAAAAATTTCTTGAAAATTTTAAAATATTTTAAAC
CATAATTATATTTAATTTTGAAATCTTTTTTTAAAATTTTCTCTTTAAACCATTTAGAAT
CTTGTTTTTCTTTCTTTAAAATTATTTATTTTAAAACTCAAAATTAAATAGATATTTCAT
AAGGTTTTCCTAATCAACCTTTTTTATAATAACCCACATCGATTTCACTAAAAAAACATC
CTACGATGGAATCTAGAAATTTCTGGGAGTCCGTTATTTCTAGATTCTTGAGGTGAGGGA
TCAATATCTTTGGGAGTCCGAGATTTGATCCCAAAAAAAAAAACAAATTTAATCAATATT
TTTTTAAAAAAAAAACTTTATTCGAAGACTAACCTATGATAGAATTTGAGAAATTGTAAT
AATTTCTCATTCTCTTAAGGTGAGAATTTTTTCCTCAATATAGTCTAACTAATGGGTAAA
TCCCACTTATTTTATGGGATCATTGCTCCAAATATTGGAGTGGTGAGCAATGAAATAAGA
CATGGTTCTTTAAAAACAAATGAATTTTATTCAAGACATTAAATTTGGCCACCGTTTTCT
AAAACGGGTGTTACGGGGTGCTAACACCTTCCTCATACACAAATGACTCCCGAACTCAAC
TCTAATTTTTTCGTAGACCAATTTTTATTTTATTTAAAATGATTCACTTTATTTCGGTGT
CCAATCACACCGTAAAAAAGATTGGTGGCGACTCCTCTTTTTTTGTTTTTAAAAAAAAAA
AAACTCTTTTTAAGGATGTCGGCCGCTCCGCGTCGTCTCGGGTACGTGGCGACACACAAT
ATTCCTGGTATCTTTTTTCAAGGAAAAAATAGACTTGTATGTGAGGTAACTATTAGGGTT
TTGAATGTGGACCTCAACCAATCCAGTGATTCAGGTAGAAGGGAAATCGGATAAGATTTG
TATGAATATCCACCTTGGTCAAAAGTATGTTGTCAATTCCTCCTTGATCTTTAATTAATC
TAGATTGGTTGTAGGTAGCAAACAAAAGTCATTTTTGGGTAGTTGAGTGAGTAAAGGAGT
TGATGGATAAAAATACGGATGGAAGAGTGCCTAATAAATAGATCTTATTGCAGTAGGGTG
TTGGTTGGGAAAGTTAGGAAGTAGAAATGATTTATTTGGTGAAGATGAAGAATCTCTTGA
TGGAGTAGTACAAGAGACGAAAATTTAGTACTCATTTTTTTAAGATATGTTAGGCCAGGA
GATACACCTAAAAATCTAGTACTCTTGGAAACAAAAAAGTTTATTACCCGATTCAATAAA
CTCTTTTTTAGGTGTATCTACTGGCCTAACAAAAAATCTAGATTAATTACCCGATTCAAT
AAACTTTTTTGTTTTCAAAAAAAGTTTAAGATACGTTAGGCCAGTAGATACACCTAAAAA
AAAGTGTTTTTTTTTTTTTTTTTGTTTCCAATAGAATAATTTTTTTGAACAAGGACATCT
TCTAATATAGTAAAATAAACCAACATATTTACAAAATATATCAAAATTTCAAATCTATCA
CTGATAGATAATGATATCGATAGACATTATCAATATATTCTGTCAGTCTCTGTCATTGAT
GAAATCTAAAATTTTATATTATTTTGTTAGTATTTTCAACTGTTATTCCATTTACATTAA
TTCTCTAATAATTATATTCATAAGTAAATTAATAACAGTGAAGTAGTAACTATATATTAG
TGACTAAATATTAGTGAATAATAACTATGAATTAATTTTATGAATTATAAATATATATAG
TATCGAAACATTGTAGTTTATATTATAAGTCAATTTCTAAACATCGTAAACATTGTTATG
AAACACATGTTTCTAAAAACATGAAAACTATTCCGTTTTAATTGAATCTCTTATTTTGAA
ACTCGACCCTAAAAAATTTGTTCAATTGTATTCAATAGGTATTCAAATTAGGCAATTTCC
TATACATATGGAACATGGTTAGCACTTAAGGAATTGTCAATGGTGGGGAAGACATATGAA
AATTGTGAAGCACTTCGTAAAGGAGCTAAGTTTCTTCTTAAAATACAAAATTCAGAAGGA
GGATTTGGAGAGAGCTACTTATCCTATACTTACAAGGTAACAACATGTGCATATTTATTC
ATCTTTATTTACTGTATGGTAAGACACAATAAAGCATTTAGATTTGTGTTAATAAAAATT
GAGACGTTACCTAAAACAAGGTAAAACACTAGTAAGTACCAATTTTTTGTTTGAGATTTC
AAGAATATAAATATTCTTTTTCAAGTTTTTAAATGTCTATAGAGTTGTATAAAGATGAAA
TTAATTTTTCTTTTAATGATAAGTTGGGTCAATAGGTGGACTCGAACATCTTCATTAGGT
GGATACTCCCTTAGCATTCTCATCATTTTCGCTTCATTAATGATCAAGAAATACTGATGA
AATTGAAATTAACGTTTGGACGAAGTCTATATTGAGAACATTTGTTAAAGAAGAAAAAGT
TCAAAAATACTTTTTTTTTACCAATAACTTGTGAGAAATTATTTAAATGATAAAACTTCT
ACAAATATTTAGAAATATAACAAAATATTATAATCTCTTTTCATCTATTGTCGTCAATCT
TTATTTTTAAAAAAAAAAAAAAAAAGATACGTTGGATTAGTAAGTGCAGCCAAACATCTC
CATTAGGTGGACACTTCCTTATCACTCTCATCATTCCTCCTTCATTAATGAATATCAATC
AGTACAGAGAAGCAAGGAAAGATGTAAAAAAGGGCTAGAGGTAAGCCAAACACCCAAAGG
CATTATACAAAACCATGAGGATTTAAAGCAATAGAAGAAGTCGAGTAGCTAGAATTTTTT
TTTGATCTACTAGTCCAAAGGCCGGTAAGAGCTTTAATATCTTCCCATATATCTCGTGGG
GATTTGACTTTGTCACTGAAAATTCTATTGTTCCGTTCGAGCCAAATACTCGAAAGGGTG
ATAGTTGGCCACAATGTTCAATATGATGATGTTCTTTTTATATTTTTTATTCCACTCACA
AATATGTTTATAGAGATCAACTGAGTTGTGGAGTTGGATATTCCATTTATATAGAGAACC
GATTTTTCTCCATAATGATTCTGCAAAGGAGCAAGAGATGAATAGGTGATTTATGTCTTC
TTCTTCACATCTGCACATAACACACCATCTCGGTTTCAAATATAAATTAGGTAAACGTTT
GACCAACTGATCGGCAGTATTAATACAATCATATAGGAGAGACCAAATGAAGAATTTGCT
CTTTTTGGGGATACAAGGCTTCTAAAAATTAGTAAAAATTGTATGGTCAAATATAACTCC
TCCCTCTAGGATCACTGCAATGAATAGCTTTCTTCACCGAAGCAACAGAGAATTACCATC
AGAATTCAACTTCTAGATAGGATTATCACAACTATCACCAATTAATGGGGTAGAGAGAGA
AGATTTGAGCTTGTTCCATAGAGAGATTTCCCAGCTTCTAAGCTGTCCTCTGGGTAAAAG
ATCCCAATGAAGGGTATCAAGGTTCCATATCCTTAATTAAACTGTTATGCTTAGTAGAAA
TGGCATATAACTTGGGATAGTGCAAGGATAAATGGCAGTTTGAATGCCATAGGCTGTGCC
AAAAGGAGAGATTGTCACCATTTCTGATTTTCCACATAATTTGTGTACGAAACCACTCAA
TACATTTAATAATAGAATGCCAAAGGAGCTCTACCGCTACTGAATTTGCTTTTTGTAGGG
ATATCTCCTACAATAGGGCAATCATATTTGGCCAAAATGATCCTCTTCCATAAGGGGCTT
TCTTCATAAATGAACCTCTAAAGGCACTTGTTAAGTAGTGAAAAATTTGTATCTTTGATC
TGACTAATCCCAAGACCACTTTTCTTCTTTGGCAATGAAATAACGGACCATCTGATGAGG
TGTAATTTGTGGTTTTCTTTTGGATGTTTTCAAAGGAAATTTCTCCAGGTCTGTTAAATG
GTCTTGTAGATGGAGGTTGGAGCTTTGAAAACTGACATTTGATATGTGGGTAGGCTAGTG
AGCGAGGATTTAATCAGAGTGATTTTCCCTTCTTTTAACAGAAATGAATACTTCCAGCTA
TAAGTTTCTTTTGGATCTTTTCAGAAATATTAGTCCATAAGCTGTTGGTAAGAGGTTTCC
CCTTAAGAGGCACTCCTAAATAATTAGTAGGGAGGAATTGTGTGTTGATCATACCCCAAA
TATCAGCAACTCTGTTAACTCTTTGGGCATTAACGTTGATAGGAGAGATAATAGATTTGT
TTAAGTTAATGTTGAGGCCTAAAGCAAGTTAAAAAAATGAATGACATACCTCAAATTTTC
TAGTGAACCGTCAGGAGAATATCATCCACAAATAGGAGGTGGGTAAGATTTTAACTGTCA
TTGAATCTAACCACCTTGATTTTATTAATTTTATCAAGAGCTTCGAGCAAACGGCTGAGG
TAGTCCATAGCAAGAACAAATATAAAGGGAAAGATTGGGTCTCCTAGGCGAATACCACGA
TTTGGTTGAATTTTGCCTCTTGGTCTCCCATTAATAATAACATAATATTGTACATTGCTT
ATGCAAGAGTTGATCCATTTTCTCCATTTATGAGAGAAGCCTTTTTCCATGAGCATATAT
CAATGAAGGGCCAATTTATTTTATCAAAAGCCTTCTCGATATCAAGTTTTATCACATGCC
CTTTAACCTTTTTCACTCTCCAGAAATCGATGGCTTCATTTGCGATCAAAATTGCATCGG
TTATCTATCTTCCCCCAATGAAATCCATTTGATTCTTGGCAATAATATTTGGGAGAGTTT
CTTTAAGTCTTGGCTAAGACTTTGGCCATAAGCTTGTATAAGGATGTTGCTAAACTGGTA
GGCTTGTATTCAGAAGCAACAGAGCATTTTTCTTTTTTCGCATTAAGAGCAATGTTAGTG
ACATTAACAGCTTTGTTGATGATGCAATTATCATGGAATTTACTAAAAATTTTAAAGATA
TCACCTTTAAAGAGATGTCAGGCTGAGTTATAGAACTTCATAGTGAAATCGTCAGGCCCG
TGACTTTTGTTGTTTAAGAATGATTTTAGAGCTCTAAGTATCTCCAATTCAGCAAAGAGA
ACGCAAAGATCATCTTGTTGTTGAGAGGAGATAGGAGACCAGTAAAGGTTTTCAATGAGG
CAAAGATTATCATCGTTGTTGTTTATATAAATGTCATTAAAATGTTTAAGAAATGAGGCT
CTTCTTTGTCTGCCCATGCATATCTTATAAAGAAAGATGTATTTTCATCACCATCTAAGT
TCGAGAGTCTTTTGCATTTTTTAGACCAAATTTGAGCTTCTTTATAGTCATATTGATTTA
GCTCAGCTTTTAGTGAAGTTCTACGCAAACTCAAGATTCAGTTAAAAGATTATCTGCTTC
ATCTTATCGATTTCATCAATTTCTTTAATCCAAGCCTTTTATCCTCCTCATTGATGCTTT
TGTTCCTTTTGCTCCATTTCTTTATGGTGAACGATAGTAACTTGAGCCAGCTCCTCATGA
AAGAGTAGCCTGGGTGGCCAGATTGGTGAGTGTTTGTCCATCATAATTCAATGTTGTTTT
TGAAGCCATTTTCTTAATAAGATGATTAGCAAATCTGTAAGGAGGACTCCAATTGAGATT
GGAGGATTCTAGCAAAAGCGGGAAGTGGTTCGAAGTAATTCTGAGAAAAAGTTTTGGAAT
AATGCATAGAGGAGATTCTCTCAATCTGTAGTATAGAAAATCTGTCAATTCTCGAAAGTG
TTGATTGGACTCTGAGATTAGACCCAGTAGGGTTGGTGAGGCATATTTTAAAATTGTTAG
TTGATTTAGCTCAATCATATAGATAACTATTATGCCCCATATCAATGGCACCCATGTTAG
AGCTGCCATTGTTTACATCATTTTCAACATTTAAATTAACATTAAATTCTATAAGCTATC
ATTTTACAACTAATCTTGTTTTGTATCTCTCCACTTCTCTCTTTTCATTTATTTTTATCT
TGAACACCCATTTAACACCTACTGCTTTCTATCTATTTGGAAGAGCAGAAAGTTCCCACG
TATCTCCTTTTTTTTTTTTTTTTTTTTTTTTGCTTTTATCTCTTAATGCATAGCAATCTT
CCATTTTCCATTTTGCGAAGCTTCTTCAAAATTCAAAGGTCTCCTTCACCAAATAGACAA
AAAAGAGTAAGGTTATTAAAACTTTGACTTAACTCTTCAGTTTCATCATCTATGTCTCGT
AAAAACTTCTCGTGCCACGAGGCCCTTCACTTGAACTTGCAGATGATGAAGGGTGTGTTT
TATTGTGGAGTGATCAGCAATGTTAGTGGTGTCAATGAAGAAGCAATGTCACTAGACTCA
TCATTATCATCGGAAAAAATAAAAAAATTATAGTCTTCCATTCGTCATTCCAACTTCATG
ATGCTTCTTAATCAAACACAACATCTCTCTGTTTATCATCCTCTTCTTTGTAACATGATT
ATAAAGCTTGTAGCCTTTTGAGCTTGCATCATAGCCAACAAGAACATATTTCTCATTTTT
ATCAACAAGCTTACTATGTTTTTTATCTGGTATATATGCATAAGCCATGAATTCAAATAC
TCTCAAATGAGCAATTGATGGTTTTCTTCCTGTCCATGCTTGTTGAAGAGTTTTATTTCA
TAAGCTTCAAGTAGGGGAACGATTTGACAAGTACACTGCACACTCAACAACTTGTGCTCA
AAATTCTTTTGGTATATCTTCTTGCTCTTCAACATGCTTCGAGTCATGTTAAGTAATTGT
TCGGTTCTTCCTTTCAACAACATCATTTTGTTGAGAATTAAATGGAACTATCATAGGTCA
ATGAATTCCATTTTCTGCGCAAAAAGTTTTGAATTCATTTAAAGTGAATTCACCTCCTCT
GTCTGATCTCAAAGCTTTAATGTAATAACTACTTTCTTTTACAACAAGAGTTTAAATCTC
TAAAAAATGTCAAATACTTCTGATTTCTCCTTGACAAAGTAAATCCAAGTTTTTTCGGTT
GAAATGATCAATAAATAATATGAAATAAATATTCTTACCCAAAGAACTTGGTTTGATCGG
TCCACAGAAAATTTTATAAGCTTAGCTCTAGCCTCCCTACCTTGTAACCTTTGCTCTATA
TAAATTTATTTTGTGTTCAGTCACATAGGATATTCACATCGTAGATACACCTAGGTGAAC
TGAAACATGTTGTTTCCTGCTAAAAAAATATGAAAGAAAATTTGCAGCTATAAATTGTTT
TGTTTTGGAATTAAAAAGAAAAATTGATGGACTATTAGGAATATTATAATTGCCAAAAGA
AATAGAACAAAATGAGGGGCTAAAGAGTTGGGTGGAGTTTCGGTAAAAGAGAAAAAAAAC
CCTTAAAATAAACTTTAAGTTCAATCGCACTCTCTTTATAAAAAATTCTTTTCTTCAACA
TGGTCTCACTTGAGTTCTTAGGTTTATCGTATAGTAGACACCATCTTTTCAAAGACTATA
CGTCTAGTACTATAGTGTTAAATTTTTAAGGCTTTGTTTTGGACTTTCCTCTGGTCCTGC
TTGTATTTACTCCAAATTAATAAAATTCGGTGTCTTGTTAGAGTTCTAGGGTTCGCTCTC
GAGCTTCCCTTTAGTTCTACTTTTCACCTTTTTTCTTTTTTTCTTTTTTTTTTTGAAAAG
ATACTTATGATATGGAAGCTAAAGAAAGCCACCAAATCACTGATTTTATTGAAAGTAAGA
GGTTACACACGCGGGAGATAAGTCCACAACGAAGAACAAAGCTTTAATATTTAAAGATAT
TGTGTATTTGTTGATGACCAAATGCCAATAAGATTGCAAATGTTTTCCCATAAGTTCTCA
AAGCTCAACCTCTTTTCTGTAAATATTTGGTTGTTTCTATCTGTCCAGATAGACCATAGA
GTGACCACAGCAATGTTGAATATTAAAGCTTGTCTACTTTTCACCTGGTCTCCTTTTCAA
AAAAAAAAAACAAAACACTATATTATAGTCTCGTTCCTCTTTGAATGGGTGATGGACAAT
GACCTTGTCGAAGGTTTAGCCGTCACAATGAATTTTTGTTCCTACTTAGACTAGTTATAG
TGATAGTATGAGGTTGAACCACATGAAACAGTTGCATTTTTCATTAAAAATACTTAATGT
TCGTACGTAATGTAGCTAGAGGGGTGTTAGTTTGTTGTTTTGTAAGAAAGTATATAAGTG
CATAAAATTTAAACCAAGAGAGATGAAATTAAATGTGGAAATATAATGCAATGAGAGAAA
TATTGAGAATTAGAGGAGTCTAGCGTAGATGGTACCTGGTATAATTTTTAATTTTAATAA
TTCTAAAGCCTATAACAATCTTAAACCAATCCTTAATATGTATTAGTATTTTTTTTCTAT
TTAATATTCGTCGATTAACTCACTAATTTTATAATTTTAAATAATTATTTTAAACTTTAT
ATTAGGTATGTTTTTAATAAATATAATTTCGTATTTCTTTACTAGAAAATATCATTTTTT
TAATTCTAGATTATTTAAATAAATTTAATAAATTAACTTTGAAAAATTGATGATTTATTG
AATGGACCAAATTGCATTGTAAACTAACAATATTAAGCTTTATAATGAAAGGACAAAATT
GACATAGAAAGAGTTTCTCTATATCTAGTTATTTATATATTGTATGATACATATAAAAAA
AGAGATACTTTCAAACATAGCAAAATAAACCACACAATATAATAAAATTTTATATTTATC
ACTCTATCGATGCATACTAGTGATACTCATACATACCAATAAAAGTCTATCAATGTCAAC
AACAAACGAAAACTATCGTATTTTCAACAACAAAAAAGAAGAGCACCACCAACTTTTAGG
AGAACATATGTAATTTGATCGGATTATGGTCTAGCCAGACACACTCTTTTCAAAGACTAT
AAGCATGCACAATTTCTCTCAACTTTAATGCTTTGATACACTAATTCAGTTTGTACCGGT
GTTTAGTTCTAGCCTCTTGGCTACCAACTTGTAATACTTTCTATTCAATAAAATTAGTGT
TGTAGGGTGCTAGAAGGAAAGCCCGCTTGCGAGGGCTATCTAGATACACCTTATAACTCA
TTTATTTTTTCAGTAAGAAAAAGATAGAAGTCTATCAATGTCTGTATCACTGATAAAATC
TGAAATCTTACTATATTTTGTAAATATTTTTTACAATAATTCTGACATATCACATATACT
CACATTCACTTTAAGGGTGAAATAAATTGAAAAATCAAATGTAAGAAGAGTATTCATCGA
AGAAAAATAATGATCATAAATTTTAAGGGACCATTTAATTTGTTTTGATTATATTCACCT
ACTTCCTACCACGCCGGCATACACATAACGTGTGGATATGGACTTTAAGCATTCAATAAG
AAATTGACGAGTAACCACTGGGGTTTCTTCTTCGATTATCGATCATTATTGGCATTACTA
CATATCCAAACATGGGGACCAGGGGTGTACATGATTGAGTTGATTGTATGGTGGAAAATT
AGCAACGTATGGTTTTTGCTTTTGATTTGTCTTATCAAATAAATCGATTTTTTAAAAAAG
GAATTAAACTCTGACACCAAAAGTATGTAGCACAAATTAATATATCTACTGTTACATTAT
TGCAAGTCATCAGATTGGTATATTTAGAATAAGAATTGAAATGATATTGATGTGAAAGAA
GCGGATAATTAAATAGAAGAGATGGTTTGCGGTGCAACAACTTTGAATTTAGATGTCTGT
TAATATTTTATGAACGAGGACGATCGATTTTATTCATTTTTATATCAAACGTGCTCCTAC
TTTAAAGCTATTAATTGTTCATAACTTATGCCAAAATTGGATGTTATATGGTTTTGGTAA
AGATTCTCCACGTGGAGGCGAAGACAACGACGTATATTTCGAGCCCCCGACAAAACAATC
TTTGTGCGACCATCTTTGACATTCATTTTTGCTTAGTCAAACCAATTATGATTGTTGGTA
TCTATCTTCAACAACAACTTCGGCAACTAATTTAATTTTGGGATCTAATAACCATCTCCA
ATGACAACTTCGACAACTATCTCCACGAAATCAATTCCGACGAATAATTTTGGTCTCTAT
TTTTTGTGCATGGTCAATTTGTATGTTCTATGTCTGTTGAAGTGTGTTGTAAAATTGTTG
ATTATATAAATAATTATATTTTGTCTAAGTGCAATAAAGAATTTGAAAAGTATGTATGGT
ATTAGAATGACATAACACAAAGTTAAAAGGAAAAGGTAAAAAAAACTTAAAAACAAGAGA
AATCATAAAATAGAGATTTCTTTTCTAGAGCATTTTCTAGTCAGAAATGATGAAAATTCG
AGATTTAATTTGTTGTTTGATAATCCCCCAAACTTGAAGGAATTGAAATTCTAATTGTTG
AAAAAAATAAAGTCATATTTCATATTGGCTTTTTAGACGAGGGAGGGGATTCAATTAGAA
AAACTAAATTCATTTGCATAAATGGGTATTTGAGCCTAGAATATACTACACAATAATAAA
AGAAATCCATATATAGAACAAAATTCAATAAATGACTAAAAAATCTAGATGCAATAACTA
CAAGAAATTGGGGTTCTTCCGACGTAGAGAAAGACGTCGACAAAAAAATCGTCGAAAATG
AAAAGATCTTCTGACGCCCAATGTAAAACGTCGGAGAAAACGTTATTCCCAACGCTGTAA
AATGAACGTCGAGAATATCATCGGGAATTATATATTTTCCCGACGCATACATGATGCATC
GGGAAAGAACCGTCGGAAAACATATGACATTAATTATGTCATAGATGTATTTCTGACGCC
ATACATCATGCGTCGGGGCCGACGTCGGAAATTACATGTTATCCTGACGCATCGTGTATG
CGTCGAAAATTAGCCACGTTAATTATGGCAGACATGTGTCAGGGCATCATGCGTCAGGGA
CGGCGTCGGGAATAAAGAGCAATCCCGACGCTATTGTTGTGTATCGAGAACGGCGTTGGA
ATAAGGAGCATTCCTGACGCCCTGAGTGAGATCTCCCGACGTTTTCAAGCTGCGTCGGGA
GATCCCCTATAAATTTCATTTTAGTTCAATGAAATTGAAACGAAGAGGCAAACAAAAAAA
AAGAGAGAGAGAGAAGCAAAACGAAGAAGGATTCGCCGTCGTGCCCTCGTCGTCGTTGCC
CACACCCCATTGTCCCTTGCCGCCGTCCGCCGCCATACATTGAGGTAAGTTTAAAATTGT
TAATTTTTAGCTTTATTTAGATATTTTAGGGTTTTTTTTTAAATTTGTTTTAGGATTTTG
TTTTGGAATAGATTTTTGTTTGTGAAATGTATTGTTGTATTGAATGTGTGTTGAATTGAA
ATTTTGAATGTTGTTGAATTGATTTGAAGTTGGTTGAATAAAAATTTTGGGGGAGGGGGG
GTTTCAATGGAAAATTTGAAGTGGGGGTTTCAAAATAAGTTTTTATTTTGAATTTGTTTC
TATTTGGGATGGTTTCAAGTGTGGTAGTAGGATAGCTTGTAAGGTAGCGTTGTTGGAAGG
GGTGGGTAGGATGCGAAGATTGAAGTATTTTGTTGTTAATAATTAGGTTGTGTTGGTTAT
CCTGCAGTTATGGTAGCCTTTGTAGTTTGAAGTTAGTTTTAATGAAAATTTTGAGAGATT
GTATATTAGTGAAAAATAGTGAAAATTCAAGAGACTAAGTTATGGATGTGAGATGAGAGA
GATATGTTTCTAATCAAACTTGTTTATGTTTTAGGGACTTAAACGATGGACAAGAGTTGG
ATGAAACTTAGAAATAAGCTTTCCTTTGAGTATAGAGAGGGAATGACCCAATTTTTAGAA
TTTGCCAAGTTTTACGTTGATGCCTACGAACGATTAAGGTATCCATGCAAGAGATGTACA
CTACAAGAGACGGGGGTACTCCCGACGCACAAATATGTCGGCGAAAATGAAAAGTTCGTC
GTGAAAGGATATCCCGACGTACAAAACGGCATTGGAAAGAACGTTGGGAGAAATGTGTCG
CGAGAGGCTTTCCCGACGCATACCTCGGCGTCGGGAAAACCTCTTTTCCGACGTTTTTTC
CCGACTTTTTTATATATTTTTTAAAATATTTTATTTTTACTTTTTTTCTTATAATATTTT
GCTCAAACATTCACAATGATGTTCGGATTGCCCAAAATATTTTCGCGACGTTTTGGATTA
AATTAAAACAAATTAAATATAAATAAAAATAAATTAATAAATATACAAACACAAATTAAA
AAATAGAATTAAAATTAATAATACGAATAAGTTGACTACAACAAAATATAGTTCTCAAAA
TAGAAAAAACATAAACATAATGAAAAGTCTCCCAACGAGGTGCGTATGCGCGTCATTCTA
CACCTTCAGTCCTAAAAATGGTATAAAAATAACTAAGTTTAATACATAATCATATATTGC
AAAAACTTAAGAATAATAGAGACAGATACGTATCGCAGAGCTAGGGATCATGTGGTGGTC
CCTGTTGTGCACGAGTTAGTTCTTCTATCATCTTTTTCATAGCTTCCACTTGTGAAACTA
ATGCTTGGTGATTTCTATCTTGTACTTCAATCCGTTCCAAAGCTTCATGAAGTTTAGCTT
GTAATTCAATTTAAATTGGAGCTTATTAGAGGGTGTGGAACGACATCTACTGACTATTGG
AATATCTCCCTACTACATAGAATAGGTGTATCATGGAGAGTCATTAAGCTTTAGAGAGGT
ACAGAAAACTTTGAGAAAGGAACTAGGAGTAACCTTACTACACAAATGGGTGTATCATTG
AAAGACCGGTTGTGCATCATGTCACTAACGACTTCATCCACGATGTGGATGAACACTTGT
CACATGCAAGCGACGACAATGAATTATAGTGACAAACACTTGTTAATAGGCACATTCCGA
TGACGATCGCCCTTGGAGCGGAGAAACCTATTTTTCCACACGTCGTTCGCTTCAGCCAGG
TGATAAGCGTGTGTGTACGAAAGACATTTCTTGTCCGCTACCTTAAGTGGGCGGACGTTG
ACAAAGAATACATTGAGGTCGTTGAGGGCGACACTCCAGATAATTAAGTCCACTACACAT
TTATGATTTCATTTGAAACATATCTAAGTTAACCAATCTAATTTGTTATTCTTGTAATGT
GTAGCGCGGTTTTTGTGCTTGATTTTAATGATCAAGCAATGAATAGGTTTGTTGAATATC
AGATGCTCAGCACCTTTAAAGAGTTTCGGGCTGACTGTCATAGACACTTCAAAAAGTACA
GCGACCCCGAGGAGGCTCGTGCCAACCCACCCAACCTATTGGTAGGACGTGATGAGGATT
GACGCTTCCTCTGCAACCACTATATAAGTCGTGCATTCCAGGTGAACAATTGAACCATTT
TGTCATGACTAATTATGATTTCAACTTTTAATATGTATAAGAACTAAACAATATGATTGT
TTTCATGCAGGAGCAATCACTGACGAACAAGGTACTAGATAGAAACATCTTTACAATCAT
AGCAGCGGGTCAAAGTCGTTTCTACAAGACAACACGAGCTCGCTGAGAAAAAAGGGGAGC
CAATCGACCGTGTTGAGTTGTTGCAGGAAACACACGTTCGAATCGGGACATTCGTGTCGC
AGGACGCAGAGGATGCGCAATGTAAGTTATCGAAGCAACACTTATGCCCTTATTAATTAT
CCTCTTTTTGTGTTACCTAACTTAGTTTTTAAATTTGTTGTAGAATCAAATGTTGGAATT
CTAGTCCCAGCCTACCCCAAAGGGTAGTCAGTTGCTCTTTGTGGATGAGATATGCGATCA
AGTATTGGATAAACGACCAGATTACTTAAAAGGCCTTGGTTGGGGACCCAAGCCGAAGGT
CCGCAAGACAACGAGTGCGAGCAGTTCCAGGACGTCATGTCTGCAGTCCACAGAAAAAGA
GATTGAATTACAAGCTAAACTTAATGAAGCTTTGGAACAGATTGAAATGCAAGATAGAAA
TCGCCGAGCTTTAGCTTCAAAAGTGGAACAAATGCGGAAGCTGATACAAGACTTGACTCG
GGCACAACAAGACCACCACATGATACATAGCTTTGCGGTACGTATATATGTCTCCATTAT
TCTTAAGTTTTTGCAATGATAGTATATAGTGACAATATGGATATATGTACTAAACTAAGC
TACTTTTGTATCATTGTAGGACCTGCAGTGTAGAATGGTGCATACGAGGCTCGTTAGAAG
ATGTATGACTTTCTTTGCGCTTCTTTGTATTTTGAATACTATATTTTTTGTATCATGAAC
ACTGTTGTGTTTTTTGAACTTCTTCGCATTATCAAAACGAACTCGATTACTTCACAAAAA
TAGAGAACTTGTTTGAGGAAAATATTTTAGGAAAAAAATTTAATATTTAAAAAATACATT
TAAAAATAAATTCTTGATGCAAACAACGTTGGGAATAGGTTGCACACGACAAGTTAGAGA
TAGTTTTTCCCGACGCACATCCGATGTCACCTATACATACGTTGAGAGAAATCATTCCCA
ATGCACAAAGGGAAGTTGGAAATGATCACATTGGGAATTACTAATCTCGACGCGTTACAC
GCGTCGACAAATCAGACGTCGAGATAAAGTTATTCCCGACGCCTTATTGGTGATGCGTTT
GAAATACTTCTCCTAACACATTTCTTCCAACGACAGTCCCGACGTAGGAAACGATGGTCG
GGATATCTTCCCTCACATTTTATTGCGTTGGGAGTCCCTCTGCTTCTTGTAGTGAACCAC
CATTTTGGATGCTTTTTTCTAAATTTCTCAAATTAAAAGTGATCGTGACATAACAAAATA
TTTCTTCTCAATGGTGCAAGAACGTGACAGTTGTCGAAGGAAAGCCATAAAGAAAGAAGA
GAAGGAAACCAGAAAACGAAAGAAAGAGAAAGGTAATTGGAGGTACCTTGGTAGGATTGT
ATTTAATTTGTATCTACAAGGGAAGATGAAACGATATGTTGAAGTAAATGCAATAGCTTA
GAGTAAATGAAGAGTTCAGAAGGAGTCCGACAAATGTCTTCTAGTCTTGACTTTCGCCTG
AGTTGGAGGGGGAGTGTGAACGACGGAGGAGAAAAAACATATCATTAAAAACTAATTATT
GTCACAATTTTATTCATAATGGATTCAACCTAATGCTCAAAACGTTGTTAAGAATTTTAC
ATAATCACTTTTAGCATTCTAAAAAATAATTTTAAATACGGTCTAAAGGAAGGATCAAAT
TACATAAGTTCGTTCAAATAAATTGTAAAATAAACCATGAACTGATTAAACAAATTATGG
AAAAAAAAAAATTAGGACTTTCTTCCACCGACATCATATCACTCCAAATATATTGTAGAC
TTGAAGCCTTTATGAGTATACAGTACTTGGCACTTGAGTAGGTATCCTGTTATGCATTTG
CCAACTTGAGTAGGGCACCTATGGATGCCAAGCTTTCCACGAGTCATCAAATGGTTCGGC
CACGCCTTCACCTTTCAGAAGCTTAACAACTGTTAAAATTTTGGTTGGAAGGAATAATTG
CACAATCAATTGATTGGGTCCATCTGAAAAAGTAATGTAATCCTATGTAATTATTTGATT
TTCTTTATTTCCATTATCAAGGGAATTTTTCTATATAAGTGGTGACCTGACCATTCTATT
GAGTATAGAAAAATTAGAGAGCATTTCTTCTAAAATCAAGCAATCGTAAATTCCATTTCA
ATCTTCTACATGATTGTAAATATGTGGAAGTGGGCATATATATATATATGAGTCGAGAGA
TGGCAAACTAAACATATGAGAAACTTTGCACGATAGCAAGAAAACGAATATTGATATGTA
TAAACTTCATGGCCATTATTACGTTGCTTTGTTTTTTCTTCCCTTCACTACCTACAAGTT
CTAGTCTTTTTGTTTGAAGTTTGAAGTTTTCTTTGCGAATCGAAGATCGATCATGTGGAG
GCTTAAGATAGGTAAAGATGGAAATGATCCTTACATATATTCGATGAACAACTTTGTAGG
AAGACAAATATGGGAATTTGATCCAAATGCAAGAACTCCTGAAGAGCAAGCTGAAGTTGA
ACACTTACGCCAACGTTTTGCAAAAAATCGTTTCAATGGTCTTCCTAATGGTGACTTGCT
TTGGCGCCTCCAGGTAATGTCATTTTCAAGTTTTTAATAATAAGAATAGGTATGTTTAAC
TTTTATAATTTCAAATTGACCTTTTTTTAAAAAAAATATGATGGGTTAGTAAGTGCACCC
GGATATCTCCACTAGGTGGACACTCTCTTAGCACTCTCATTATTCCTACTTCATTAATAA
TATCACCAAAAAATGGAAAATACATTACTTTATATATGAAAAATAATCTGAGCCCAATAA
AGTAGAAATGATGATTGTGCTACGGAGGTGTCCACCTAGTGAAGATGTCCTGGTGCACCT
ACTGATTCATTTCGTATTTAAAAAAAAAAAAAAAAAACTCACGTTAGTCTCCTTAAGACA
ATTTTACTCACCTTAATGTTTGAATTTCATGAGTAATTTTCTCTCATGATAAAACAAATT
AACTTTCTTGTAGAAGAATCACCTCATCCACAATATACGACGAACTATACTTTGGAAAAA
TAAACCAAATGTGAATAAATTAAAAAAAATGTTTTATGAGAGAAAGTGATTGTAAAAAAG
TTCTTAATAAAAACAATTTGAAGAAGAAACATATTTATATATTATTCTTAGTCATTCTAA
TAGTTGTTTCTCTTCTTTTCAAGAGGGTTATTTTCAAAAAGATAAATGAATTCATGAAAC
CATGCAACTCTATACAAATGGTCATATACCATTTATTCCAACGCAAATTGGAAAAGTAGT
GATTTTAAAAAGTTCTTATTCCTATTTGTTACATTAATTCAGCATTTTTAAAATTATTTT
AAATATAACAAAATATATTTAAGTAAAGGGGAATTGTTAGTAATAAAACATTTGACAAAA
TATTTACAACTCTTAGAAAAATTAAATTAAGTATAATAAATTTTATCTTTAAGTGGTAAT
AGTTTATCGAATTTTTCTATTTTTGAAAATTTCTTAGTTAAATAATAAAAATATTCTCTC
TCTCTCTCTCATTCTTTCTTATTTACCTCTTACTCTCCATCCCGTGTTCAAAATTTATAT
CTGCAATATATATAAAAGAAAAGAATGGTTCGTTACGCAAGAAAAGGAATACATATCGAT
TACTGACTCACCTTGATATTTTTATGTTATTATATTACAAATTGTTATATGAAATTGAAT
GGAAAAACAATAATTAATTGAAATGATATGGGTGCAGTTTCTTAGAGAGAAAAAGTTCAA
ACAAAGTATACCACAAGTGAAAGTAGAAGATGGAGAAGAAATAAGTTATGAAAAGGCATC
AAATGCAATGAGAAGAGGAGCACATTTCCTAGCAGCCATACAAGCAAGTGATGGGCATTG
GCCAAGTGAAATATCAGGCCCTCAATTTTACTTGTGTCCTATGCTAATTTGCATCTACAT
TATGGGTATAATGGACACAATATTGAGTCCTGAGCACAAGAAAGAAATGTTGCGTTATGT
CTATAACCATCAGGTAAACCATATTCTCTTATCATCTAAATTTATAAATTTCAAAAGTAT
ATAGTGGTGAATAATGTGAAATACTATACAAAAAAAAATGCTCACTTTTTTAAAGTGAAT
TTAGCTCAACTAGCATATCAACTCTTCTCATTCTCTATTGTACTATTGTACTGAAAAAAA
TAAAAACAAAACTCACTTCGGGCATGTCATATAGAACTTTTTTGGAGGATCATATTCTTT
TTACCCATATGTTTCACTAAAGAACCACACAGGTGGAGAGGCATAGAGTAAATAATTGAT
AACTATAGTACTTTGCAGAACGAAGATGGAGGATGGGGGTTGCATGTAGGTGGTCACAGT
AACATGTTCTGCACTACCTTTAATTACATCTCTTTGCGTTTACTTGGGGAAGGACCTGAG
GTTGAAGAACTTTCGAAATCCAGAAATTGGATACGACACCATGGTGGTGTCACCTCGATA
CCTTCTTGGGGAAAGACATGGCTCTCGGTATAAATATCAATTTCATCTCCATATTATAAA
TTTTTTAAAAAAATTTTAATAACCTATTTTTATAAAGTCTAATGTTAGTTATATAGTACA
CAGGTACATTCTGTTTCATTGATATACCAAATAGGATGTATAACAGTTGGCATATAATAT
ACCAAAACATAAAAGTACACCTGCTCATACACAAATAAGGGTAAAATCATAAAAATAAAA
AATTGGAAATCTAGTTTTTTTTTTTTTTTCTATATGTGCAATCTTAGAATATCATCATTG
CTATATATTCATAAATCCTTTAATATTTCTTGTGTTAGAAATTTTAACCTATTTGTCACT
TTCTTATTGACTCCATTCCCTATTATATTACAAAATGTTCAACTTACATATTTTGACTTC
GAATAATGTAAAGATACTAAACGTGTTCGATTGGTCTGGAAGCAATCCCATGCCTCCTGA
ATATTGGATGTTACCCACTTGGCTTCCCATTCACCCATGTAAGTTCAACTTTCAACTATA
TCCTAAACTAAATTAATTATAATATTCATCATATTATATACATCCATACAAGCCTTTTAT
ATATATATATATGAAACTTTTTTGATTTTGATCGATGATGACTTGATTCATACAGCAAAC
ATGATGTGTTACACTCGAATCACCTACATGCCCATGTCTTATTTGTATGGCAAAAGGTTT
CAAGCACCACTAACGTCTTTTGTTTTACAATTAAGAGATGAACTTCACACTCAACCTTAC
CATCAAATTGATTGGAACAAAGCTCGTCACATGTGTGCTATGGTACGATGCTATATATCC
TTCACTCCATATATTTAATTACTTAGCTAGGCCACACCCATTTATATATTATATATACGT
GTGTATGATTAATGTTGCAGGAAGATTTGTACTTTCCACATCCCATTGTTCAAGACTTGC
TTTGGGACACTCTTTATTTACTTAGTGAACCACTCATGACTCGGTGGCCTTTTAATAAAT
TGATTCGTCAAAAAGCCTTGAATGAGACTATGAGACATATTCATTATGAGGATGAAAGTA
GTCGCTACGTTACCATTGGCTGCGTCGAAAAGGTTTCATATCTCAACTCTTTGCTCATCG
CAATTTTTCTTTTATTAACATGCATCACTTTTGAATTAGATCTAGCTATCTTGGTATACC
TATGGATCCCTCAATTTATAGTATCTTTAACATTCAACTAATATAATATATATAAGTTTT
TCTTTTTTGAAAAATGATATGATGAGTCAATAGGAGCATCCAGACATCTCCACTAGGTGG
ACATCCCCTTAACACTCTCATCATCCCCGCTTCATTAATATAATTGGAAAAAGTACAATA
ACAAGAAACAAGGATGACAAAACAGAGAGCATAAGAGTAGAGACAAGCCCAAAGCAAAGA
GAGAATAAAAATCATTAAGATTACTGGCAATAGCTCGAGAATAAAGGGGATCTAGAGGTC
CAAAAACCCGTCAGAGCACAGATATCCTCCCAAAAGGTTGATGATCGAGGAGCTTTTTTC
CTTGAATATACGATTGTTAGGGCCAATGAGATAATGTTAAATTTGATAATGTCCTTTTGG
TGGCGTTGATCGATGTTGCAAAGCTCGGTGCAGCGGGAGGATACACTTAGATGTTGCATT
TTTCAGCTGATCAGATTTTCAATTTTTCTCCAAATAGATCTAACTATTCTGCAGTGACTG
AATAGGTGACTGATATCTTCTAAGCTTTGTCTACATAGAGAGCACCCGCTCGGGCTAAGA
TTAAGAGTAGGGACCTTTCTCTGGACAACATCAATTGTGTTAGTACATTTATGCAGTAGG
AATAAACAAATGAAAAATCCACATTTTTTGGGAATCTTGGATTTCCAAAGTTTTTTGAAA
ATCCCGGCATTGTTTGCATTGTTCATGTCAGCTTCAGTGCAATGGCCTTTTTAACGGATG
CAATTGAGAAGGTGCCATTTTGATTTAAGCTTCAGATGGGGATGTCTTACATTACTTTGG
ATACTAAACTTGTTTAAATAGTTTTACTTTATATATCTTCAAATGTCCAATTTTATTTTA
TTTTTAATAAATATTAAATTTAGTTCCTCGTTTGAAACACAAATTCGTCTACTTGGCATG
TGTTAGCATGCCCTATTGCAAAGTTCTTAAGATGTGAAGGGCTCCCTGAGGCACTTACGT
ATACAAATTGCAACACTCATACAAGTGGAGTCTTACTGTCTGGTGTCTGGAGGGTGGTTA
AGCTGGTAAATAAGAATGAGTCAGATTTAATTGAAGTTCCCTTTTTTGTTGAGGATGCAA
AAGATTTGATGAGGAACTCTTGGAAAATGTTTTTTTTTTAAGCATTTTCAGTTGTCTCTC
AATGTGTTTTAAGCATTTTCAATTGTCTCTCAATGTGTTCTCGCTCACAGCCTAACAACA
AAAGCCTTGAATGAGAGAATTTCTGATGTTCTAATTTTTCCATACCTTTAACGGTTCTCG
TTACTCATATCTTGTGACGATGTCTTCTATAGTTCTGTTTGCTATCTTGTTCCACTAATA
ATAATAATAATAATCCTCAAAGTTATGGTTTTTTACCCACAGCCTCTATGTATGCTTGCT
TGCTGGATTGAAGATCCAAATAGTGAAAGCGTGAAGAAGCATTTAGCCAGACTTCCTGAT
TATTTCTGGATGGCTGAAGATGGTATGAAAATACAAAGTTTTGGTAGCCAATCATGGGAT
GCTGCTTTGGCCATGGGAGCTCTACTTTCTTGTAATATCACACATGAAATTGAGACTGTC
CTCAACAATGGCCATCAATTCATCAAGAACTCTCAGGTGATTAATATATGCTAATTAATT
TTTGTAAATAATTCAGACATTATTTTAAATCTTTGGATGGAACTCTAAATATTTTTAGAT
TATTTAGGAAAGAATGTTTTTCAAGTATATTTTTGCACTTTAAATAATTTTTGGACGGAA
CTCTCTGGTTAGATTTTCATAACATTGTTTTAATGACAAAACTTCTAAAAATATTTATAA
GTATAATAAAATATCACGATCTATTTTTATCGTGAAACTTCCAAAAATATTTATAATATT
TATAAGTATAGTAAAATATCATAATCTATTTTGGTTGTTGGTCACTATTTTTTATCACCA
ACCTCTAGTTGTCGGTTCCTCCGCTCAATCCCTAGTTAACAATCAGTAACCAAAAACTAG
TGAGCCATTGTGGAAGTAACCTTGGTTATTTTAGTCGTTGATAGTATTATCAGTGGGCAT
TGGTCGATTGCGACAGCATGTAGGGGTCGCCATGGTGTGAGTGAACGTAGAAAGATTTAG
AAGGCCAGGTAATTTTTTTATATATTATGGAAATTTTGGAGGGATAGTCTCATGGTAGTA
TTTGTTTTTCAAAATTAAATATTTAAAAAATCAATCCAAACACACGGACTCAATATTGCT
TTGTGCCTTACCCAGACTTATAAGTTATATGTCGGGTGAAATTGTAGGTTAGAAACAATC
CTTCAGGTGACTATAAAAGTATGTTTCGCCATATGTCTAAAGGATCTTGGACCTTTTCAG
ACTGTGATCATGGATGGCAACTTTCCGATAGCACTGCTGAGAACTTAAAGGTGTGGCTTC
AAATTTCACTCAATTCATTACTTTCCACGCATTAATGCATGCTATGACTATTAACAATAT
TTAATCAAACTTATAAAATTTCTAGTGTTGCCTACTTCTCTCCTTGCTACCACCTGAAAT
AGTTGGCGAGAAAATGGAACCAGAACGTCTCTACGATGCTGTTAATGTCATCCTAAGCCT
GCAAAGCAAAAATGGGGGTTTACCACCCTGGGAACCAGCATCAAGTTACTACTGGATGGA
GGTATATGAAAAAGAAAAATATTTATATACATCCTGGGAGCTAACACCCATTTTTTTTAT
AGTTCAACAATAGTTTGAATTACAAAACTTTCCCTTTTTCTTTTACTTTTAACATTTGCA
TTTAAAAGTGGGTAAAAAAATGTTGTTTTAACCTCTTCCCCTTTTATTAATGTTATAATA
TATATATATAGTTGTTTTTTTAAAAAAAAAAAGATACTTTTGGGTCAATAGACGTACTCA
GGTATTTCTATAGGTGAACATCCTTTAACGTCTTCATCATTCTCGTTTCATTAATATAAT
CAAAGATAGTTCAGGAAGCAAGAAGAGTACAATAAAAGGCTAGAGATAAGCCCATAACAA
AGATGCAAAAGGCTAAACAAAAACATGAATATTTAAAACAATAGATTTGGCGTTATAGTT
TTCAAAGAGCTTCGATCTAGTAGACCAAAGACTCGGCTGTGAGAGCATGAACATCATCCC
AAATCTCACAAGTGGATCTTTAATTTCCTCTTCCCTTGAATATTCTGTGATTTCTTTCGA
GCCATAAGGACCAAAATAACACAGCAATGACGTTGAAAGTGATGGCCCCTCTTTTGCTCT
TCTGATTGATAGAGCATCCCTTTGCATAAAGATTTTACGTTGTGTCCTGTGTATTCTGCC
AATGTATCAGTTTCCCAGCCCTCTTTCAAAGTTCCGGACAGTTTTGCAAGAGATGAAAAT
ATGGTCTAAGATTTCCGACTTCTTTTTTGATAGATAGCACCAATTTGGATTGAGGTGCCA
ATTAGGAAGACGCCTTTAAAGTTTATTTATGGTGTTAATACATTCATATAGGAGAGTCCA
AGTGAAGAACTTACATAAATTTTGAAAAATGGAAGTGTTGATTCTTTCACCATCATTCTA
TTCATCAACCTGTAATGCTCATTTGATGGATGCTACGTTAAACTGCCCATCCGAATTAAG
CTTCCATAAGGGGTGTCAGCACCACTGTTTATGCCTGGGGTATAGTATATACTGTTAACA
TAGGCAACCTTAGCTATGTCCAGAAGTTTTCTTGAACTGTATCTACATGGAAGATGTCTT
AAATGTATAGATATCATAAATATTTTAGAATTATGTTGAAGTATGAAAAATCTAAATAAA
TAACTCAAAAGTAAAATCTAAAAATATCCTAGCATTTCTTCGGGCTTCGAGTTCAAATTC
TAAAGAATTCCAATTTAGGTAATGAAATATTCACCGAAATATCTAAGAAAGTCTAGAACA
ATCTTTCTCACTTGGGCACAAAAGATCTCTCACCTATCAATATTTATATGCCAGTAGAAA
AGCTAAAGATAAAGTTAGACAAACTGAAGGAAAAAGCTGTTAGCAAGTTTTAAGAAAACA
AAAGGTCCTCTTCAAAAAGTGTTCATTGTAGGGAGAGATTGTGATACGAAGGATGTGTCA
ACCTAATCAAAATATTTAGAAAATATTTGAGGGTACCAAATGATCTCTCGGTTTCTTTTT
TAAAAAAAAGTGTATGTAAACTTTCTTCAACATATATATTGTGTATCTTTAAACTCATCC
TACCTTGTGCTTAATTAGTGGCTGAATCCAGTGGAATTTCTTGAAGACCTAATCATCGAG
CACGAGTACGATTTTTCATTAATTAATTTTCATTCTACTAAATTAAATTATAATTTTTTT
TATTTTATTTGATTAAACCTAATAATTAAGTTAATTAATATTATTCTGAATTTATGAATA
TTATTTTCAGACATGTGGAGTGCACCTCATCGGCGTTACAAGCCATACTTTTATTTAGGA
AACAATACCCATCACATAGAAAGGAAGAGATCAATAAATTTATCAACAAGGCTATTCGAT
TTCTTCTGGACACACAACTGCCTGATGGTTCTTGGTAACCCTATTTATTATTACACATAA
TGGGTACTGACATTTTTGTACAAATTACCCAAGTTTCACTTCAAAATCTGGTTTGACTCT
CATTTTGAAAACAATGAAGAAAAACTTAATTGTCAAGCTTAGCATGTGGAAATATTATTG
TATTAGATTAGCTGATCACCAAGTACAAAACAAGAGAGTGTGTGTGAATGTGAGAGGGAG
TGATGAAAGCAAAAGAGTTATACAACTCTTGGTCTTAGGCGATGATATGTAGATGTGCCT
TCTGATCCCACCATCCTTTTATGATTTGTTAAAAAAAGTTAAGAGTTTTGTTTTAAAAAT
CTAGGTCAAACGAAATTTCCAACATGAGATTTTAGTCTTCGTTACAAAAATTTTATAGAG
AAAGTTTCAAGCATTGTGTGTGTATACATATATAGGTATGGAAATTGGGGGATTTGCTAT
ACATATGGAACATGGTTTGCACTTAAGGCATTGTCAATGGCGGGGAAGACTTATGAAAAT
TGTGAAGCACTTCGAAAAGGAGCTAATTTTCTAATTAACATACAAAATTCAGAAGGAGGG
TTTGGAGAGAGCTACTTGTCATGTAGCAAGAAGGTAACACGTGTAGATTTATTTTTTAAC
TTACTTTCTACCCTCAGTGTAGAGATAGTGTCAATTATACGCAAATTTTTAACTTTTCAT
GATATGATCTATATACATTCGTTATAGGGTATTATCGTCGAGGTTCTAGATTTTATTCAA
AATTCTAAAAGATTTATTGGTAATTTGAAATGTTTATATGGATGTTATTCAAACAATATT
CTTCTTATGTGTATATATATATAATTTAACCAATTGTAAATTATTGTATCAATTATATGG
GGGTAGCGTATATATGTATATACTTTGTATATTATATATTGATTGGATTGTTATTATTGG
ATGCACCACATAGAGATACATACCGTTGGATGGAAAACGATCAAATTTGGTGCAAACGGC
ATGGGGTTTGATGGGTTTGATATGTGCTGGACAGGCAAGTTCCTTTTCACTTATAACTTA
AACATATTGCTTTTTATCCTTTAAAATCAATCATTTAACTTCTTACACCTTTTGAATGTA
ATTTTCGTATAATCAAAACTTATCTTGAATGCTTAAAAGATGTTTTAGAGTAACGAAAAA
TATTTGTTTCTTCCACGAAGATCTGCTCTTTATGGGAAGGGACTAGGAAAATTTTCCTGT
TAGCTAAGTGGGGATGGAGACGGACAATTTATTTTCTTTCTCACAGCCTCTCCCTTTTTC
TGTCTTTGCTTCGTATGATTCTTTTTTCAATTTATTATTTATTATTTTTTTATTTTTGTT
ATAAATTATTGTTATTGTATGTATTTTAATGACAAAGATAATGGTTATGTTTGAATCTAA
TGATTATTGAAGATTTAGATTACATAAATGAATGGTAATTATTTCCTTCTCCTAGAATAT
TTTAAGCAATTTTCTCTAAATTTAAAATTTTCATGTTTTCAATTTAATTAAGGGAACGCA
ATCTCTACAAGTCTTCTATTGAAAACTCCCATTCCGTTCTCTGCAAAATAAAACAAACAA
TTTTACAGAGATGGAGACTTAACAGGAAGTGGAGATCCCAGATGGGAAACAAACCCCCAA
TAATCCACCCTTGATCTCCTCGAGCATCTCTATTTTAGAATCGTCTTGAAAAAGAATTTG
CTTCAAAATAACACTAATGAAATACTTAATTAACAGGCAAATATAGACCCCAATCCAATT
CATCGTGCTGCCAAGGTTTTGATCAATTCTCAAACTGAAGATGGTGATTTTCCACAAGAG
GTGATTAGTGCCATTTTTCTTTCTTTCTTTCTTTCTTTCTTTTTCTTTTTCTTTTTCTTT
TTTCTTTTTTTTTTTATTTTTGGGTTTCCTTCTAAAACATATATTGCTAACCAATATAAT
TAACAACTTCTAATTGTTTACATGTGCAGGAAATTACTGGAATATTCTTCAAAAATTGCA
CATTACACTATGCAGCATATAGAGAAGTTTTTCCAGTGATGGCATTGGGAGAATATTGTA
ACAAAATTTCCCTGTTTTCTAATGAAAAACAATAAATTTGAGATTTGAATTAATCAAACC
TATAAACTACAAATTAATAAATATGCAGACTTGGACTCAATTAAAAGAGAAAAAAGATGA
AGAGTACTTTTATACTTTTATTATGAAAATGTGATGAAGTTCAGATGATGTCTAGCTTCT
CTCGATAAGTACATCAAATTATAAAGAATTGGGCTAACCATTTTTCTATATGGCAAGAGA
ATTAAGATGTATATCATAAAATGTGGATGGGAATTTTTTTCTTCTCAAATTGACAAAGTA
TAGAGTACAATCTTTGCTTCCAAATCACTTATGCTTATTATCTTCGCGTATATGTATCTC
AAAAGAAATTGCATAACGACTTAACAAATAGTTGTACATGACGTTGTAAATATGTTCGGA
TGAAATAGTAAATCATATTGGAGCAGAATCAGCTGAGTCATTAATTTTGAGGAACACCTA
CAACTTTCCAACACTTACACCCACAAGTTGTGGGTGTCGAAAATTAACTGACTCTCATAT
TCTGCTCCAATTGAGGTGGGAGGGAGGTGAGTGTGATGGTGATGGTGATGGTGGGGACAG
AGGGAATTCTCAAATGGGTTTGAGAGAGATCGAAAAAGGAGGCCGGAGATGTGAGTTTTC
GGAGATATCGAATGGTGGTTGATGAAAAGAGATGTGCTCTATGTTGCTACAATATCAACA
CTAACACCTCCAAAGACAAGCACATCATGTGTGATTTTATGACCTTAATTCCTTGCTTTT
GCAAGTGCAAGTCCATTCTTATATTTATATTTGTAAAATCGAGCATGAACTTATGTTAAA
GAAAGATGATCATATATTTGAAGGGACCGTTGTTTTAAGTATATTCACCGACTTTTCTTC
CATAAATATGGGTCATGTGAACTTTAAGCATTTAATATAGTAAAACCAAATACTAGCTAG
TGGCCACTTGGGCAGCTACTGATATAGCTTAATTTTCTTTCAAAGTACAAACGTGTTGTA
TATTTTTTTCAGTAAACGTATAAATTTTACATGAATATAATGTCACCAACAGTAATCAAC
AATAACTACTATAGTATTGAATCTATCCACAGATCTTAACTAATAATTACTGTTGTTACA
TAAAGAAGAAATTACTATATAGCATTAATTTTCATGCATTGAATCAACGAGAGAAAAATA
GTGGAAGAAGTTCTACTTACTGTTCATTATTAATATGATTTAGTAGTGAGTGACGTTTAA
ACCGTAATGAAAAGAGGACAAATTTGAAATAATGTTAATATTGAGACAAATTGTTAGGGC
TTGAAGAAGAGAGGGGCAAAGAATAAGAATCATAGTTTCCATAACTTATTAGGGCTTGAA
AACGGAGGGGGAGGGATAATTATAAAAGGAATGTTAAAGAAATTTCACTAATATAGCAAA
ATTTCATATTGTCTATCAATAATAGAATTTAACTGTTGCTAATAATTTTATTCATTTGAC
TCTATTTGAAAAATACCCCAAATAAAAAATCAACTTTAACCCTATATTTCTTAAGCTGTT
ATGAATTTGAATTCAAAAAATTAAAGGGATGGTTGCAAATGTAGTAATTAGATTCAAAAT
ATTAGCAAAATCTTAGCAACATTTTAAAAATTTGGAAATATAGCAAAATCTGTCAAAGTC
CATCAACGATAAAAGTCTATCACTAAACCATGTTGCAAATTAAATATTGGTCTATCAGTA
ATAAACCATAAGATCAGTAGAGATAAAAGTCTATTACTCATACATTTTGCTATATTTGTA
AAATTTTTAAAATGTTGCTACCCAAATTTGAAAGTGCAGCAGTACTAAAGCTCTTTGGCA
TCCTATCAAAAAATGGAAGGACCGGTTTGAATCGAAAATCCAATGGATTCTTGATGGCTC
TTCCTTATTCTTTTGGCATAGCAACTAGTGCAATGACATCTCATTATTTCACAAGACTAA
TGCCTTATCAAACTTACAATATATCGAGACCCAAGGCTTAATGACCGGAATCTCCCACTA
AGAAGATCCCTAAATAACAGGAGAGCACCAATTATGGCAATCTTTGAAAAGCACTTTGCC
TTCGTTAGCAAGTGATAGGAGGCATAGCAAACCACATTGGAGACCAAATGGAAATGGTTT
ATTCACAGTTGCCTCGATGAAAGGAATGTCTTTTGGAGAGCCTTCAAGTACGAGGGAGAA
TATCTATATCAGAGAGTTCAAAAATATTTGGAAGTCTTATGCTCTTTTCGTGTGGACTGT
TATTCATCAGAAAATCAACACTATGGATTTTATTCAAAAACGAAATCCAAACATGTGTCT
CAGCCCCAACTGGTGTATCTCCTGCAAATCCTCAAATGAAAATTTGAACCATTTGTTCAT
CCATTGCCCCAAGGCTCAAAAGCTATGGCAACGATGGAGTGCAGAAACTAGTCTTTTTCT
GACAGCTTCAAATACCAAAGAACTATGACTCTATATGTGTTGTATCTAAAGTAGCAGTGC
AAAAAACGTCATCAGTTTTAATGCTGTTGTGGCTACTTTATAGACAATATAGACTAATGG
GAACGAACAAATCTTCACGGATAAGGCTTCAAGCTTTGAGAATTCATGAGAGAATATTTG
TTCTCTTACTGGTTGTTGGTCATCAAAAAAACAGATTACTCAAACATTATAGTTAGGCCA
CTATCTCTTTAAACATCAATTTCCTTGTCTAAACTCTGTGTAACTTTGGGCATTCCGTGT
AACATCTTATTTGGCCATAAAATTTGTGAAAGAGTGGCTATCCTTTAGCTTTCTTTTCCA
AGTATCCTTTCCAAAAAAATTTGATACTCAATCAATTTGAGTTGCTTAATTCCTCCATTT
ATAGAATCATGGAAAATTGTTCACAAATACTCATTAAAATTTGTAGAAAAAAACATACAC
AAAAATGACTTGACCAATATACAAATTAACTCTGCATGTGTAGCATATCTAAATTGTTTT
CCAATTATTGTACTAGCTCAATTGCTTTAAACATTCATGCTTTTGTATAATTTTATAGGT
TGTTTGTTGGACTTATCTCTAACCCTTTTTGTATTGTTTCTCCCTTTCTGTATTGTTTGT
TTTGATCATTAATGAGCATGAATGATGAAGGTGCTAAGGGGATGTTCACCTAATATATAG
TGAAAATGTCTGATTGCACCTACTGATCAATCTTATCCTTCTAAAAAAAATATATACAAA
TTAACTATTTCTCAAGAGGTGAAAGAATCATTTGCTCAAAACAAACTAATATTAGTTATA
AACTTTTTTAAAAAAATCTAAGCTCCATTTTCCTCTAAAATTTTTATCAATCATATTGTG
CATATATTTATAATTTATAGAAATAATGCATAAGAGAGCTTTTTAACGATAGTTCGAGTA
AGAAAGACTTCGTTATAAAATTAAAATTAATTGCAACATATTTTGAAGTTTAAAGTTTAA
GTTTACAACACTTACCTAAATTGGAGATAAATAAATTGAACTTTGTACCATAGATGCTGA
CACAAATTTTACTATGCCCTGTAAATGGCTTTGAACAAAACCCCCTTAGGAAAAGGACAA
CTATAGCCAAGATATGACCAAGACTACATTGGTGAGATCCCATAAATGGTAAATACAGTA
GCTTAAAAGTCTCATGGAGATCCATTTAAAAGGTTTGGATTGGTTCCTTGCTCAAGTAAA
TTGGAAAGTCAACAATATGGAAAATCTCTCTTTCTGGGAAGGTGCTTGGAACAGAAAAAG
CTCTCTTTCATTATATACCAAGGCTTTTTGCCCTCTAAAAAATCCAAATGGGGACTGTTA
AGGATGCCTGGAATCATAACACTATGGACCGAGACTTCCAGCCTCGAAGGGCTCTTCGTA
ACTTTGAACTTCAACAATGGGCCGATCTAAAATCTCACCTCACAGCACCCTGCAATAACA
ATAACAGAGGCCCTGAGACTCCGATATGGAAGATCAATTCAAATGACAATTTTAGTATAG
CCTCGGTTAAAAAAGCAATACACATATTGTGGAGCCAAGAGATGAGATGACTATAAACCA
AAAGACCTTCAATAAACTATGGAAAATCAAGTATCCCAAAATAATGAAGATTTTTTATTT
GGTCTCTCATTCATGGTTACATCAATACAACTGACAAACTCCAAAGAATACTCCCTAGTA
CCTATCTCAACCCAAATTGTTGCATTCTCTGTGTAAAGCACACTCCGAGGATATTGCTCG
TAATCTATGGGGTAAAGTTGAGAACCTTTCAAATTGGCAAAATAATCATCAGAACATGGT
CTCTCTTTGTATTGATCTCTGCTCCATCAAACAAAAGAATAGAAAAGGCATCATCATTTT
CAACACTATTGCGGCTGTTCTTTAGTCTAGTTGACTGAAAAGAAATAATAGAATATCCAA
AGACCACGGAAAGTCTATCATTGACCTTTGGGAAGACATTCGTGCTCTGTAGCTAGATAT
TGGGCTAGTAGATCCACCCTTTTTGTCAACACTATAGCTTTAAATCTTCATATGCCTTTG
TCTAAATTCGATTGGGGTGTATTTTGTCTTGAAGCTTAACTATAGCTCTTTTTTTATTGT
TCCCTTGTAATGATTTCTTTATCTTTAATGAAGTAGGAATGATCATGAGGGTGCTAATTA
AGGAGGTGTCTACCTAGTGGAGACCTCCGGGTGCACCTCCGACCCAATCGTATCTCTTTT
AAAAGAAAACAAAAGGTCGAAATATCACCCAAATTGATAGGAATAGATGTAGAACTGGTA
GTGGTTTGAAAAGCCTCCATCTAAAGGATCAGTAACAAGAAGTCAACATGCAGATATCTT
CCCACAACTTAGCAACACTATTTGATATGTCCATGAAAGTGCTTCTGCGTTATTTCAATA
CACATCTCAATTTAGAAAAAATAATAATCAAAGCAACAAACTATATTTCCCTTTTCTTCA
TTTTTCTTACTTATTTTGCGCATGTCTTTAAAATTAGAAAATAATTTATTTGAAAAAAAA
AATAATCCTCATTTGTGAAAGATGTGATCATATAATTGGTTTTTTTTATTTTTTTTATAT
TGATACTGCACATATCTTTACATAGGGAGGGCACATCGAGAATTTTGTTCCACTTCAGTA
GAGATCTAACCTTGTTCCCAAGAAAGCTGAGAAAAAGACAGAGATAAAGAGGTGATTTAT
GTCCTCGCCATGTTTCTTACACATATAACACCAGTTTCGACTGAGGCTCCAGTTTGGAAG
TCGTTTTTGAAGATGCTCAGCAATGTTGATGCAACCATGAATAGGGGTCCAAATAAAAAA
CTTGCATTTTTTTTAGATATCAACTCCCAAAGCGCTTTGAAGGTGTTTGGCTGGAAGTTT
GTGGCAGATAGAGAATCAACATCAATTAAAGCCATTTAACAGAAGCTATGTTGAAAACAC
CATCTGTATCAATCTTCCAAGTAGGAGATATGAGGCTTCTCTATCTAGATTTGGGGCTAT
CAGGACAGCTTTTATATCATTCCAAAGTTGAACTTCGTGATCATGAAGAGGTCAATTTAT
TTGAAGATCCCAATCATTTGTGTGAAAATTCAACATATCTTTTACACTGCCATGTTTAAG
CTTGGAAAGATCGTATAGCTTTGGGACATTAAGTGCAAGGGGGTGCTTTGTTATTCCACT
GATCATGTCAAAAAGAGATCGAATCACCATCATTCACCTGCCAACCAACATAGTTTGAAA
ACCAGCCAGCACAATTTGTTGCTGCTTTCTCCCTTTTATAGAAAACTTGCCAAAGGATTC
CTGATTATATATTTACCGATAATCAATATAAAAAGTCAAAAAGGATTCATTGTCTTCAAT
ATCATTGTTGTGATATTATGGAAAATCTGGCTGAAAAGGAATAACAGGATCTTCAACCAC
TCAAAAAAGGGGGCTACCGAGCTTTAGAATGAAATTCTTGCTTTAAATATTTCTGCTTTT
GTATAATCTTGTGGCGCTTATCTCTAGTCCTTGCTCCTTGCTTTCTGTACTGATCTCTTA
TATAAATGGCTCTTGCTCCTCGCTTCCTGTGTACTGATCGATCTCTTATATTAATGAAGC
GGGAGCGACGAAGGTATTAAGAGAGTGTCCACCTAATGGAGATGTCCAGGTGCACTCAAT
TGATCCAAAGTATCATTTTTCAGAAAAAAAAATTAAATTAGTTTTTTCCTCCATATTCGA
TCTGCAAAGTAAATTAGAACACATTTTCTAATCATGCATGAAACAATCTAAGTACCAAAA
TGCAGCAGTTTTCTATGTTAAGTTTCATTAATTTGTAAATAATGTATTAGGTACCTAAAT
CAATTACCTGATTCATTCATACATCAATTCCCCAAACTCCCCCCAATATAATGCAAAGAC
CAAAACAATCTGAAGTTCCATTGATTATATTCCCAATCCCAAGTATAGCCCTGCACAAAA
AAGACAAACAAGAATTTCAATTTCATACTAATGATGTAATGAGAAACTGCTTCCTAACCA
AACAAGCAATCTCATCCAATTCATCTTAACACCGGTGGATTTAGTATAGACCCAGGGAGG
GATCAACCCCTTCCTCCTCAACTTTATCGTCTTTATATGATATATATAAAGAAAACTATT
TGTTTTTTGGGTTCAAATATTACCTATATAATTTATTTTTCATGTTTTTCTTTCCGGCAA
AGCCCATCGTATGATACATCAACGTAATCTTGGACCTTGATGAGTTGACTAATTAATGAA
CCTTCCATCCCTTAAATGCATCCTCTTGAGTAATGGAAGAAAAAATAATCAAGGTTTAAA
TATCATGGAGAATTTATTGATGTGTAATTTCAGAGATTACACAAAAGGTTTGTTCAAAGA
CATGTAAATGGATCAGTCTATCACATTTGTTCATTTCAATTTGAAAAACAAAAATCTAAA
TTAAATTGAGCCCCTTTTTATAAACTTTTTAAACGATTAAGGGATGATCTATTTGGACCT
TTTCATTTGCATGTGAAAAAATATGATGGATGTAATTGGTTTTCCTCCGTCTTCAATTGA
TTTGAATCTCTTTTCTGTTATTTGATGATGGAATTTAATAATTAGAAGAACAAAAACTCT
AAAGTTTTGGTAATATCACCAAAAATTGTGTTCATCTTGACACAAATATCTTTCATTAAT
TATACAATCCAACAAATCAGAAATTATTGAACCTGCCTTAATCGATAACAATCATCCATA
TCATTAATTAAAAATTTAATACATGAAACTTTTGTCGGATTTAAAATCACTCTAAATATA
TGTTTTTAATTATTGAAAATCAATCAAATGCTAGAGCTAATTACACTTTTAAAATATATT
GTTTTTCTTAACATGATGATGGATTTTGAATAATTAAAAATATATATTTGAAAGTGATGT
TAATACGACGAGAAAAGTTCCATCTCGAACTTGTCTCATACCCAATGCTTAAAAAGTTGA
GGTTTCAAGAATCTGACCTTCCTTGTAGATGAAATGATATGAAGTACAGTGCACAGAAAT
ATCAATATAATTCCTTATTCCTCAACTTTATTCGAAGAAGAATGTTCAAATGGGCTATCC
TCCAAAGTCTGCATCAATAAATTCATTAATGACCAAATAATAAAAATTAATTAGCAACGT
TAATTAAATATACTAACTTGTTCTCCAAACAAATTTGGAAGTCTGGAATCCCAATATTCT
CTAATGATAATACTCGTATCAGTTTCCTCCATCATCTCTTTGGATTCTTCAGCATCATCA
TTCTTTAAAGAAACATTTTCATATTTTCAACGTGGTGTGCTTACGATTCCAAATGAAATG
AACTTCATTTTAGGACATTTCTCAACGAATACATGTTTCAAACATGGAAACTTAACGATG
CATCTCCCACAATAAAAGCTTGTTAGGTTGGAACAAGAAGTAATGATTAAATATTGTAGG
TTGTTGAATACAATAATTTCATCATTTTCATCTTCTTCGGCCGATCCTCCCTCAATTATA
CAACTCATCCTTTTGCATTCTTCTATTCTCAATTGTTTAAGTTGCACAAGCGTTGAAGCG
ATGGAAGGATTCAGCAAATGGGTTAGTCCATCACATTTATTAAATTTAAGAAATGTCAAG
TTTGTAAAAGACACTGATGATGACACTAAACTACTCAATCCACCACATTCTGAAATGGAT
AGAGAGGTCAGATCTTGTAGAACCGAATCATTATTCTTTTGTGAACATTCACTCCCCAAA
TGCCTAAGTTTCGGTAGTTTAGATAGAACCCAACTACGCTGTGAAGTTTTAGATCGTCTT
GCATAGTAATGTTTTTTCACAGGAATCAGTATGTTGCTGGGGAAAATTTCTTCAATAAAT
GCTCCTTCTAATTCAAACTTCTCAAATTGGTATAAGGTTTGCACAATTTCCATTGGCAAA
TGGGTTGAGTTATCCTCAACAAAACCATATAGCTTCAAAGTTTTAAGCTTCGGAAACAAC
TCAGAACCATCTCCCAACGGTAGAACCTCAACCTGACCAATTACTAATTTGTTAATTAAG
ATTCTAAATATAGTAATTAACAAGCAATATAATATTTAAATTGAAAATATATGCTCTCTA
AAGTAGAACAAATTCAAAAATATTTTTAGTTCGTTGTCTAAAAACGCAATCTACTTTTAA
AAAAAAGAAACAAATCATACTGTTATATTCATAGCTTTTAATTTAAGAGATCAGTTGCTT
ATTCTTTTTCCACATAAACAATTGAACCTCCAAAAACAATATTCTCGACCTTTTATCTTA
CTCCACAAAATTTTCCCTAGGATTTTGAGGACAAACACAATAAACAAGAAACAATGAAGT
GATTATTTTACAAATACTGGCAAATTAGTGATAACAATTTAATTTTTGATATATTAAATA
AATATGTACCTTGGAAGAAGAAGTTTCCAATTGTTTTGATTCAAACCTATTATAATCTGC
CAACTTTTTCTTCCCAATAACCTCCATCAATTGTTTGATATCAATGCTTAGTGTTTCAAG
TTGCTTGAGAATTTTGACTGAATATTCTCTTCTAAGTCTTGGACATTCATCAATGGTCAA
ACTTTTTATATTTACCAAACTCAGAAGCTCACAAGGATTTTTGCTCCATACGTACTCAAG
GTTTGGAAGTTTGTATAATTTCAACTCACTTAAATTTTGAAGCACGATACGACTTGCTTC
AGCAAAACTAATTGGTTCTTGCACTTCAAATATCCCTTCCAACAATTTACAATCTTCGAT
CCTTAGGACTTTAAGGCAGGTAAGAATTCTCATCATATTTGGAGAAAATAATACTTTTTG
AAGATTGTTGCAGGAATAAATATCTATTTCCTTGAGTTTGGAAAAGGAATTAGGAATGAA
TATATTATAGCTCCATATCATCTTCAAATTCTCTATACACCAAATTTTCAGCTTCTCCAA
ATTAGGAAGCGATACCTACAAATTTACATACTTTGAAAATTCAGTTTGAGACAACATAAT
TTAACAATCATCACAGCTGATACTAATTAACAATAACATATCATGTATATAGTGTTTTAA
AATTAAATTACCCTAACAAATTGTGTAAAATGATTACTTCAAATGAGCTTCTGGATAGGA
AAATAATCTAATAAACTTCTTTTAATTTACCTGGAACATCACCTAGCATGTATTTACATA
CTTCAATAGTTTAAAAATAAATATTATTATTAATGGATGAAACAGGAAAGAGTCATCTCT
ATGTTGAGAGAAGAGCCTTCTAAGACAAAGAAGAATAAAATTGATCCCTAATATCGTTAC
TAATGCTAGAAGCTGGATAACTTGTGGGAGAGGAACAATAAAAAGAACAAAAAGGTAATT
TAATTTTGATTTGTATATAGAAACATAGAAAAATGTGTTATGAAATTTACCTCTTCACTG
AAAAATGATTCATCAATGTTGATGGTATTGCTAATTGTGCTTGTTTTCAAGTTTTTTGAA
TTATCCTCACCTAATTGTCCAAATTTCTCAATTTTGGAGCAAAATTTCTGAAGTCGTGGT
AAAGTCCATAGACATAAAGACTTTAAATGAGTAAACTCAATGTGGTTGGTTGCCTTCTCA
TTTTCCTTCACAGTGATCATCACTTCCATCTTCTTACAATAATTAATTTCAATTTCTTCG
AGATTCGAAACGTCATCCAACATGCAATTCAAAAATAGAGTTTTCAATTTATTGCAATTC
CATACGATTACATTCTTCAAATTGTTGAAAGGAGATTCACCATGATTATAACCATGAATT
ACACTCTCCAAATTCTCCAAGTTCTTAAGATATAAGAACTCCAATTTGGATAAACATTTT
CGCAAAGGCTTGTTCTTTTCATGGATGAAATGTTGAAATTCTGAATTATAAAAAATCCAG
AGGTTCCTCAAAGGTAAGAAGCTATTTGCATCTAACAATTCTGATTGGAGAACCTTTGAA
CAAACTGATCCTTCTAAATGCACTTCTTCTGACCTCTTTAACAAAATTGTTATCCAATCA
TCCAAGCAGCTTTCTGATTCCACCTTAAGTTCCAATAGTCTAAAGTAGTTGATCTTAATG
ATCCCATCATAATTTCTAACTCTTTCTCTCTTACAACCAATAGTAATGTGGAATTTTTCA
AGATTCAACTCTCCTGCAGAAAACAAGTGTTTTGGCATAATCTCTTCATCTTGAATGGTT
AAATCTAAATCATAAAGGTGCGGTAAGCACCTAAGCTCAGAAAGACTAGCATTTTTCCTT
CCTTCATACCATTCTTCTCTATCCCAACCATCAAAAGTTCCTAAACGTAATTCCTCTAGT
TTTGTCAACTTTGAAAGAATATTTGGTGGAATTATGTTGAGTTTATTGAAACAATTAGAT
AAATTTAACATTTTCAGTTGTGTCAATTGACTCATTGTTGTAGGAATCTGGATGATGTTA
GATCCACTAAGATCGAGAATTTCAAGCCTTTTTAGTTCACCAAGCATATCTATGCTCCCT
AAATCACATCCCCGTAAACGTAATACTCTAATGTTTGCTAAGGAGTAAAGATCAGATGGT
CGTTGCATCAATGATATATTCATGTTTTCTAATACTAAACCTTTGAGCTCTTTCATTTCT
TCAAAAAAAGTTTCTACCACCGACACACGCTTATGTTCCAACCATTGTCCAACTAACCTT
AATAATTGAACTTTGGGTAACATTAACTTCGGGAGAGGATAATGTAAATCATGAATGGAC
ACTATGGTATGATTACCCGATAGCCTATCTTCTTCCCATTCTTCATTTAAACTTTTCACA
TAGCTCAATGTACGTATGTGATCGTTCTTAGATGCAATTAATAGGGCTACATCACGAACC
ATATCATGCATTTTCACATAATTGTACCCATACTCTGAATATTGTTGAAGCAAAGAAGAA
GATATAAGATCGTCAACCAATTTTTTAATCCTACGTCGTCCTTTTACCACAGTATCAACA
CCATGTAAGAAACCCATGCTCATTGCATAAACATGCAACTCTTCCACGTTAATGCTAAAG
TCTTCTGGAAACATGCTGCATAGCAAGAATAATAACTTAACCTCTTTATATCCCAAGCAA
TCATAACTCAGTTTTAGTGACAAATACACTTTCTTGTCCATTTCCCCAATGTTTGCCATA
CCTACATCAACACTTCTAAGTTGATCTAAGGCATCATTCCAAATGTCGGAAGGTTTATTT
CGTAATGCCTTAGCAACAGTAGTAATAGCAATAGGCAAACCTGCACATTCTTTCACAATT
TGAATGACTATAGGTTTCAACTCACTTCCTTCAACAATTTCACCCGCCATTGCCTTAAAT
AAATTCCAAGACTCATCTTCTTCTAAAACATTTATCTCAAAAAATTTATTGGCGCACATT
TGAGTTGAGATCAAATGTTTGTTCCTAGAGGTAAACAAGATCTTACATCCCATATGATCT
TCAACACTTGGAATTCCTATTGTTTCCAAATCAATATTCTCCCAGATATCATCCAACACA
ACTAGGATACTTCTCTCCATCTTCAACCTCTTTCGTAGAATAAGAGCCCTTCCTTCTAAC
GTTTCTTGTTGGAATTTCAAACCTAGCTTGTCAGCTAGTTGTCCTTGAATACTTTTAAAA
TCTGGTGTTTGGCTGATCGTGGACATTACCACCTCATCAAAAAACTTACTCTCAATAATT
TTTCTTATAATTCCGTTCACTAGCATTGTTTTGCCAACACCCCCCATCCCGTGCACTCCA
ATCCTATGGACATTATCTTCAGAGAGTGCATCCATGATTTGTTTCACAATCGGCTTTCTT
GAGTCAAAGTCAAGAAAGTCAGGTACTTTTGGCAGTGAACAATCAGCCGATGGGATAACA
TTTTTATAGGATACCGTATCAAAACTTTCCCCCTCATTTTTCATCTCAAGAACCTCATAT
GCCATTTTGCTTACTTTTCTACTTAACTTGTGTCGATGGACCAAATTGGTGGAACAGAGT
CTACCATGCCCACCTTCATTGGCTAATATCTCGTCAGATTCTTGAACAAAGTCATCAACC
TTTTTCAACCATTCCTCAACGGCAGGTTTTATGTCTTCAGCATTTCTTCTTGCAGTATGG
ATGTTGTGTTGCACAGATTCTCTTGTAATCTTCAGCTTTTCTACATGAGTCTTGAGTTTT
TTAAAGTGGGAATGAATGAAAAATACATGACCAAGTTGACGTCCAACAGGCTTAACAGCG
TATTCAGCAATTTTTGCAGTGACTGAAATAAGGATGTCCATTATGCCTTGTTCTTGATCT
TGAAAATGATCAAAAACCTACAAAAAAAATACTTTAAGAGCTAAAAACCCAAAAAGAATG
AACCATAATCATTTTGAAGATTTTACCTAAGAGAAAAGTAGGAGTGAACACATACAGATC
ACCAAGTAAAAACTATCTAAAAAAAATCTAAACAAATTATCGAGTTTAAAAGTATAGAAA
TGATCAGATGGAAAATGTAAATAAAAATGGTAAGGGATGAAATATTTAACCTGAATGAAG
ATATAAGAAGATGTTGAAATGGAGAAGAGACAGTGCAGAGAAAAATGAAGAAGAAGAAGA
TAATAATGGGAAGACCAAAATTATTAGTTGAGGAGTCAATGGAAGAAAAGTAGTGGAAAA
GTATTTGTTATTTAATTTTAAAAAAGAAAACGTAAGAAGAGTATTTGAAAATGACCACAC
GATGCTTTATTTCACCAATCACATTGTTTTGTCAAATCTCACGAATTGTTGACAACCTTT
CATTTTTTTTTTATTACTCTAATCTTATCCCAACACATTATGTATGAATGGATCATTGTT
TTAGGTTCTTTGAAATTATATTTGCAAAAATTAATGATTTCAGTTTTTTATAAAAGACCG
AATTAGTTCCGCTCTCAATAATCTTTTTTTTTATAATTCAATTCAAATGTTTTACTTAAA
ATAATAGTTAGCTATCGTAAATATAACAAAACATAAAAATATTTACGATACAGATAACAA
AATCAAAGAGCTATTGAAACAAGTATTTTTTTTTATAAATTTCATATTTGATTTTAATAT
TGCAGACCATTCATCACTTTTCTTTCTTATTTGTGATTTATTCATCATCTCTTCAGATTT
CTTCAGCTCTTCTTTCATATATTTTTTCTTCTTCCTCTCCCATAACTTCAAAATCATTTA
AATATCACTTTGTGATCTAAACGATTGCTTATATGGTCAGCACGATCATGGTATAGTCAA
CACAATCGTTTAGATTTGAAAACTACACAATCGTTTATATGTGGTTTAAACGATCATTTA
CCTAGTCAATACGATCGTTTAGCATGGTCGATGCAATCGTTTAAATTTAAAAATATTTTC
CCATCGTTTAAAAAAAAACTACATAATCATGCGGATAAGAGCTAAACGATCGCATACCTT
AATTAACTTGATCATTTAAAGTGATCAACACGACTGTTTAGATTTGAAAAGCGTTTTTCC
CATCTTTAAAAAGAACTACACTATCGTTTATCATTTTCTACACTTACACGATCATGCATC
ATGATCATTTAGAAAAAGAATTACACAATCACGTGTGACTGATTAATCATGTGTTGATTG
AGGCATTTTTAGTATTTTACACAAACATGTACACTTTTTTCGTTTTCAAAATTATTCTAT
ACAATAATGTAAATATTGGTCGACTTTGTCATATTTTTTAAAAAATAAATAAATAAATAA
ATAAATATATATATAGACACATACATGTGAAGCCAAATATTTATATATATATATATATGT
GAAAAAAATAAAATAAGAAATTATAAATCATAAGTTAAATTAAACCAAAAAGCCTATTAG
TTAAAAGAAAAATATATTGAATTTAAAAAACAAAAAATAAAAAAGGGAACCGTCAAAAAT
GTCAAATATAGTAAAATTTCATATTCTGTCATTGACGGTCCAAAATTTGAGGTATTTTCT
CAACCTATTTGTCTTATTCTATGAAGTTTTAAATTTTTTAGTATTAATTTATTGAAGTTT
GGTGAGAGAGGAAATCTAATTAAGGAAAAGAAGGGTTAAGGAAATATATAATGTTTGATA
TTTAGTAGAAAAATAAATAGTAACAATAATATTAGTATTAATATTAATTGTAACGCCCTA
AATTAGGAAGGGACACGAATGAAATGATATTCTATTTGAATGAAAGTGATGCTAAAGACA
TGAAAGTAAGATTAAAAAAAACTTAAAAAAATTAAAAGTTAATACTTATACAACAAGGTG
CACCCTTCTTCGATAACTCAGACATAAAAACTTCAAAGTTAAACGCACGCTAACAAGCTT
CCAAATCTTGAGCTTAGGGCGTTACATTAATATTAATATTATTATATTTAATCATCCTTC
TGCTGCCATACTAAACCCCTCCTCTTCTTCCCACATTCTTCTATCTCCACACTTCCTCGA
TACCCCTCGTGCAACTCGAATTCTCCTTCCAATACTTTGTCATGGTGACCGCTGTAACAA
ATGTGTAACTCTGAATAGATTACACAACTACTACCTCATCTCATCGAAAACTCCACCGAG
TTTTTTGGTTGCCGCCACATAGTAATCACCTCCATAACCGTTTGATTTCCACAATTTCCG
ATTGCATTTCTCTTGCCACCGTCCCCTTAACTATATGGTGCTCCACCCTCCACCTGCATA
TGGTATTCCACCACCAACTCCCGCATTGTCTCTTCACTATCTCAGACAGTTTCCTGTTGG
CAACCTCACTACCGACTCCGTCAAAGCTGTGAGTCATCAAGATCGTACATACTCCACCTC
CTGAATCTCCTCCTCCTTGATCCAGCGAGACCACTTTAATCCTCCCCTTGTGCCGGCACC
GCTGCCATATAACCCACACAAGCCCATATGAGCATTCACCTCCGACCTCCTTTTCTCATC
TCAGCGACAACCGCCTTTTTGATTGGTACTGCAGTAGCCCTTTGGTTGGGTACTGGAGCA
ACATTACCCATTGATAACTCCCTAACTTTAGGTATTTCTTAAATTGATTCAAATATGAAA
TAAATAAAATATCAGGATGTGTGTATCTGGGGAATAGTTGCTTCAAAGTGAATTTCCCTA
GATACACGGATTCTTCAAAGATTCAAACTTCATTTTTGTTTTTTTTTTTTTTTCTTATAA
AGTTTTTCTACAAGAAAAATCTAATGGATTTCAAATTTATGCAAAATGCTATCCCTTTTT
GAGAATGTCTAAGTCTTCTATGAATTTCCTCCCATTGCCGCCATCACCATCGGCATCTCC
ACAAACTCACCTCCCTCCCCCCTCCTTAATTAGAGCAGAACATGAGTTGTGGGTATTAGA
AAATTAACACTCACATGTTCTGCTTCAAGGATTTATTGCGGTTACCCTTCGAGAACATAT
TTACGAAAGAATGCAATGCGTGTACAATTGGTTAAGTTATGTAATTTCTTTTATGACATA
TACTCAAAGATAATAAGCATGTTTTATGCTAGAAGTGAGTTATTTTTTATATATACTCAA
AGAATCTGAACCTTCCAGAGAAAATTCTATATATTTAATATGCTAGAAGTGAGTTATTGT
TTTCTTCCTTTCGGTACATTAGAGAATGAGAAGAGTCAGAAATACATGTTTTATGTTTCA
CGTTCGACCACTATACTTTGAAATTTATAAATTTAAATGATAAGAAACTATGGTTTATCT
GATAGTTGCATATATAACGCAACATTTCTTTCTTGTGGTCAGGACTCAATATTGTGTCCA
TTAGATGCAAATTAGCATAGGACACAAGTAAAATAGAGGGTCTGTTGTTTCACTTGGCCA
ATGCCCATCGCTTGCTTGTATGGCTGCTAGAAAATGTGCTCCTCTTCTCACTGCATTTGA
TGCCTTTCCATAACTTATTTCTTTCTCTATCTTCAACTTTCGCTTGTTATATACTTTGTT
TGAATTTTCTCTCTCTAAGAAACTGCACCCTTAGCTCCACGAAGGGCTTAATACTGTTGA
GAATTTAAGAAGGAAGAAGTCGAACTCTTGTCTTAATCCAAACTGGTGTACCCTATACAA
AGCTGATTGTGAAACCAAGGAGCATATCTTCGTGGATTGCAAGTTTGCTAAGTTTCTTTG
GGATAAATTTCAGGTGGTGACTGGCCACAATAATATGGGCAATGACGTCAAATCGGTCTG
TCACTACCTATGCAATATATAAACAAAAGCAATAGGAAAAACATCATATACTTCAACCTT
GGGTTAGCTGTCTTTTAGCCCCTATGGCTTGAAAGAAACAACAGAATCTTCCGTAACAAT
GAGAAGAGTGCGCTTAACTTATGGAAGGATACTTGCAACTTACTAACGCTTTGATGCAGT
AGAAGTCCTTATTCAAAAATTATCAACCTAGTATGATTGCTCTTAATTTCCAATCGTTGT
ATGACTAACTTTGGGTTTTCCTCATAGTTTAGAGATATAGCTATTTGGTTGTATAGTCTT
TGAACAACAAGTTCCTACTTGACCATATTCCAATTAAAGTTCCAATGTCTTCCATATGTT
GACCAAGCCAATATAAACATTCGTAACATTGCTCATTATTAATGTAGTGGTTTTTCACTG
TACCACTATATGTTTCCATTTCAATAAAACTTCGGGCTTTCCTCTGGCCTTCTTTATTAT
TAATAATATTGTGGGTTAGTTCTTCTACCAATTTTACTGGTAGCTTTACCTCCCCTTCGT
TACATTCTAAGAAAAAAGAAATTTTGCACCCATATCATTTAAATTCATTATTGTTTTTTC
GTTCAACTCCATAAGAATTTGTAATCCAATAACTTCAAATTAAAGATATTGAGTGAGCAT
AGCTTAATTAGCAATAATTAACCTGTTTCATTTCTTTTGAGATGTAACTTAATGTCTCGT
AGATGTAATTAAATTTCAAAGATGGCAAAAGGAAATTGGGGGGAAGGTGGTAAGAGAGAG
AAGAGAGAATTTTTTTATATAATTTACATGTTCATGTTATGATATATTTAAAAAATTGAA
AAGAATAGAAAAAATTATCTTAAATAACAAAACTGGTAAAAATATTTTGAACTATAGCAA
AATTTTACTAACTATAAGTGATAGTTCGTGATAGTTCCATATAGACATTTATCATATAGT
GTAGTAGAAGTCCTTATTCAAAAATTATCAACCTAATATGATTGCTCTTAATTTCCAATC
ATTGTATGACTAATTAACTTTGGGCTTTCCTCATAAGCTGTTTGGTTGTAGTCTTTGAAC
AACGAGTTCCTACTTGACCATATTTCATTAAAGTTCCAATGTCTTCCCATATGTTGACCA
AGCCAATATAAACATTTGTAACATTGCCTATTATTAATGAATTGTGGTATAGTGGTTTTT
CACTATACCACTATATGTTTCCATTTCAAAAAAACTTTGGGCTTTCCTCCAACCCTCTTT
ATTATTAATAATATTTGCGAGTTAGTTCTCCTACCATTTTACTGGTAGCTTTATCTCCCC
CTCGTTACATTCTAAAAAAAAGAAAGAAATTGCAACCATATCACTTAAATTAATTATTGT
TTTTCCATTCAACTCCGTACAAATTTGTAATCCAATAAAATTAAAGATATCGAGTGAGTA
TAGTTTAGCAATAATTAACCTGTTTTATTTCTTTTGAGATATAACTTAATGTATCGTAGA
TATAATTAAATTTCAAAGACGGCAAAAGGAAATCAAGGAGAAGATGGAAAGAGAGAGAAG
AGAGAGTTTTTTTATAATTTACATGATCATGTTATGATATGTTTAAAAATTTGAAAAAAA
CAGAAAAATTTATCTTAAATGACAAAACTGCTAAAAATATTTTGAACTATAGCAAAATTG
TACTAACTATAAGTGATAATTCGTGATAGTTCCATATAGACATTTATCATATAGTATATG
GCCAAAGTTTGCAATATTTATAAATAATCTGGTTCATTTTACTATATATATTTGAAAAGA
AAAAACGAATTAATCTAACAAAATTGGAATAAGAACTTTTTAAAATTTATCTGACAAAAA
TGGTCAAGTTGAAACATTCAAATTAAACATACATATTCCTAAAAACATGGAAACAATGTT
ACCTGGACGTGCCAAAGCAAGTCAGCACTTGGAAAACATTTTTCCCTAGACGGATTTTTA
TGAAATGCTGGCGAAGAAGTTTGACTTCAATTACTTGTTTTCCAGGAGTTCCAGCATTTG
GATCAAATTCTCATATTTTTCTTAGTACAAGGCTGTTCATAGAATAGAGGTAAGGATCAT
TTCCACCATCACCCATCACCCTACCTTAAGCCTCCACATGATCGATCTTGGATTTTCAAA
GAAATTTCAAACAAAAGAACGAGAACTCATCGTAGCCACAGGGTGATTTTTCGGCCTTTG
ATCTCTAGTTGGTTTTGTGACTCAATATGATTTTGAACATCAACTAAGGGAAGTGGGAGT
TGATGAGGGTACTATGATTGTGTCAACCTAGTAATTGAAATAATTCAGTGCACCTACTGA
CCTACACTACGTAAATTATTTATAAAAGAATGCTATATATATACGTATATAAATATAGAT
ATAAAAAATTACTTGATAAACCATTTGGTTTTTCGTTTTTTGAAATTATGCTCATAAAAA
CTTATTTTTGTTTATACTTTTTGTTTTGTTATTTATTTTTATAATTTTTTTAAAAGTCTA
AGTCAAGTTTTGAGTCGATCATATCTGGTGCACTCATAACACTAGTAATATAATACACCG
AATTCCATCGATTGTAAATAAAATATTCATTTTGATGTCTCATTCAATTGTTTTTTTTTT
CTTTTACATTTTAATTATCTTTTTTGAAAGAACTCCTTCGTTACATTTTGATGACATTAT
TTTAAATGATAAAAACTTATAAAAACATTTATAAGTTTCACATGGAAAGCTCTCCTCCCG
TTCTCTGCAAAATAAAACAAAAAAAAAAATTACAGAGATGAGGATTGAAACATGAAGTGA
AGAGCACACTTGGAAAACAAATCCCCAAGAACTCGTCCACCTAGCTCTAAATTTTTTGTA
CTCCTCTGTTTTTAATGAAATATCTTCTAGGAGATGATGGAGTGTGCTAAGAAAATGTCA
ACTTAGTAAAGATCTTCAGGTATACCTTTAACCTTGTATCCTTCTCAAAAAAAAATCCTC
AATAAATCAACCCTTCCCCTCGAGCATCTATCTCTATTTTAGAATCGTCGGAAAAAGAAC
TGATTTTAATTATTTCAAAACCACTCTTAAACATGACGCTAATTTGCTTCAAAATAACAC
TGATCAATTACTTAATTAACAGGCAGATATAGACCCCAATCCAATTCATCATGCTGCCAA
GTTGATCAATTCTCAAACTGAAATGGTGATTTTGCACAAAAGGTGATCAGTGCCCTTTTT
TCATTTTTTTTCTTTTGGTTTCCTTCTAAAACATATAGATATATACCAAACCAATGTAAT
TAACAACTTCTAATTGTTTACATATGCAGGAAATTACTGGAGTATTCTTCAAAAATTGCA
TGTTACACTATCCAGAATACAGATAAGTTTTTCCAGTGATGGCATTGGGAGAATACTGCA
ACAAGATTTCCCTGCCTTCTAAGAAGAAACAATAAATTAGATAAGACTTGAATTAACTAA
ACCTATAAACTATATATATTAATAAATATTCAGACTTGGACAAAAATGGAGACTTCATAC
TTTTATTATGAAAATGTGTGATGAAGTTCGGATGATGTCCTAAGAGCTTCTCTCGATAAG
TACCTCCAACTAAATTGAGTTAACCATCTTTGTTTTATATGGCAAGCGATTTAGTATGTA
TATCATAAAATGTCGATGAATTTTTTTTCCTTCAAATTAACAAAGTAGAGTATGTAATTT
GCTTACAACTGTCCAAGTCACTTATGCTTATTATCTTTGCGTATATATCTCAAAAGACAT
AACTTAACAATAGTTGAACATGACATTCTTTCATAAATATGCTCGAATGATAATGGCAAT
AAATCAATGGAGCAGCATATGTGCGTCATTGATTTTGAACACCCACACCCACACCCACGA
GTTGCGGGTGTTGAAAATTAGCTTACTCTCATATTCTGCTCCGATTAAAGTGGGAGGGAT
GTGAGTTTGCGTGGAGAGGTCGATGGTGATGGTGGCGATGGAGGCGATGGAGGAAATTCT
CAAATGGTTTTGTGAGATGTGAAAAAGCGAGGCTGGAGGTGAGTTTTCGAAGATATCGAG
ATGCTTGATGAAAAGAGATGTGCTATGTTGTTACCTCAACAAGACCTCATAGAATCAAGT
TCAAATCTTCACCCACATCAGCAAAATAATTCTATTAGATCTAATGTATCACAAGAACAA
ATGTCACCAACAACTCCAAAGACAAGCACTTCAATTCCTTCAAATGTTCCTAAAATAACT
CCCATGATTTGATTACCAAATTTCCCAAATTACGTGATTTTGGTGGATCGCGAAAAGGAG
GAGATTGGAGGTCAGGGTCGTGGAGCTTCGGAGGGGGAGAGGGTAGTGGGGTTGCCGGTA
GAACGATCCAAGGTGGCGGAAGAGACAATGTGGGAGTTGATGTAGAGGCTTAAGGCAGGT
GATGGTGAAAACTGTTGGATCTTTTGACAAAATATTAAGAGTACAGCTGTCCAACGTCAC
TAAAAAAGTTCTGAATTTTTCTATCTTAAAAAAGCCTAAGAAAATCTGTGTTTTGATTTT
TCAATTGTCTCAGTTAGAAATACTTTTAAGTTTTAGTGTGCTAACTCTAATTAAATTCCT
TTTACATTCTCTACTTGAAGAGTAGAAAAAAATGTCTGAATGGTCAAAAGTTTTGAGAAA
GTGCTCTCTGTAATTGGGATTATTTTGTGATTGTAACAATTTTTTACATAGTGGATTTCT
TTCTTATCTATGGTTTTTCTTCAAGCCGGGTGTTTTCCACCTAAATTCTTGTGTTTCCGA
TTTGGATTGTTTCCTCTTAATTTCTCTTTTATCTTTATCTTATGTTTTTCTTATTTCCTC
CTATAGAAGTGGGAGGCTTTTCCCAGCATAAATGATCCTTATGATCCTTACATCTATTCC
ATGAACTTTGTAGGAAGACAAATATGGTAGTTTGATCCAAATGTCGGATCTCTTGAGGAG
CAAGTTGAAGTCGAACACCTTCGCCAGCATTTCACAAAAAAACATCACAAAGGTTTCCCA
AGTGCTAACTTGTGCTTTGACGCCTCCATGTAACACTATTTCCAGGTTTTTAAGAATAAG
GTAGATTTAAATTTCATGGTTTCAACTTGACCATTTTAGTCACAAAAATTAAATTTAAAA
CGTTCTTATTTATTACATTAATTTGTTATTTTAAAAAAAAATCAAATATATATGTAGCAA
AACCAATCAACTATTTATAACTATAACAAAATTTTATTGACCATCAACCATAAATGTCTA
TAAAGCTATCACTAATAGATAGTAAAATTTTGCTATATTTGAACATATTTTAAAGTCGTT
TTTCTATATTTTTTTCTATTTTTTAAAATATATTATAACATATCAATCTAAATTTTAGAA
AAATAATAATGTCACTCTTCTCTCTTACCATCCTCTCTTCCAAATTTAATTATATCTACG
AAGTTATATCTCAAGAAAATGATACGTGTTAATCATAGTAATTGATTTACTCACTTGATT
TCTTCCATTTTTAAGTTGTAATCAATTTTTAAGTTATTGGATTACAAATTCCTATGTAGT
TTGACTGGAAAAACAAATAATTAATTTAAACTCTGTGTGCAGTTTCTTAGAGAGAAATTT
CAGACAAAGTATTCCAGTAGTGAAAATCGAAGATGGAGAAGAAATAAGTGATGGCATTGG
GAGAATATAGCAACAAGATTTTCCTGCATCCTAAGGAAAAACAATAAAGTTGACTTTATT
GTTTTTTCTTAAAGTGGTTCCGTTGGATCAAGGAGAAGGAGATTGAGGAGGCTCTGCTGG
AGGTGGAGTGTACGATGTTGATGGGGTCAGAGCTCTGGACGGAGATGGTAGTGAGGTTGC
CAACAGGATACTGTCTGAGACAGTGAAGAGACAATGCGGGAGTTGATGGTGGTGGAATAC
CATATGCAGGTGGAGGGGAGAGCACCATATAGTTAAGGAGACGGTGGCAAGAGAGATGCA
ATCGGAAATTGTGGAAATCAAACGCTTATGGAGGTGACTACTTTGTAGTGGCAACCAAAA
ACTTAGTGGGGTTTTCGATGAGATGAGGTAGTAGTTGTGTAATCTATTCAAAGTTAGACA
TTTGTTACAGCGGTCACTGTGACAAAGTATTGCCAGGAGAATGATAAATATGGATTTGTT
AGATATTTCTCTTCACTATGGCCGTCGTCTATCATTGGACTGATGAGGTGAAGAATAAAA
TAATAATAATTTTTTATTAAATGTTTATTTTGTTTTTACTAGTAAAAATTAGTAAAGTTT
TTTGGGACGTTGAAACGTTGAAGGCATTAGACGAGGCATTGAGATTGTATAAACACGTCA
AGAGGCGATTTGTTGAGATCTTGTAATGCGTTGAGGGGCTAGGTGCTCTAACCGCTTTAC
GCATCAATCGTTGATTAACGTGACGTTGAAGCGTTACGTTTTTAGCATGATCATTGAGGT
GTTACAAATCCTCGAGCATAAAGCGTTATGAAGCCTACTATATATAGTCCATCTTCTTGG
CTCATTTTGAATCATTAAAAAGCTTGTCCCTTAGAAAATTCTCTCTACACTTCTCTTATT
TTTGTTTTTCGAGTGTAGCCTTTCAAAAGTGTTCGATATTTCAATTGATTCCGATGCAAC
TTCAGTCAAGTATTAAACTGTTTTACCCTAGAGTGATGTGGCAATATTAAGAGTTGCTTA
TACTCGAAAAGAGTCATGAAACATTATAAAGAGAGTGTGTTCCACAACTCAGCATTCATC
TAACAAGTTTTTATCTTGAAGCTAGGCGTACTGTCTTAGTGTTCCCTCCAGGGACCATCA
GTCTAGGCATTCTCTAGGTGACCAATCTATGCATTCTATCTAGGCGGCGATCTTCCAGAC
AACTTCATCCAAGTGATTAATTCAAGTTCCAAGCGTTTTTGTTCTCAGCCTTCAAAAGCT
CAATACCAGTTTCAACACAAAGTCCTACTTCCAGACTCTTATTTCCAAATTCAACAGAAC
AATCACACCCTAAAATATGTTCAAAATACCATAATAAACAACGTTTAAATCTCATTCCAT
TCCATTCCCTAAATTTCAAATTTTGTTCTATTTTGATATCTACCAAAATGTTTCTTTTAA
AAATTATTGGCGTGGCCATCGAATGGGCATTAATGTTGCGGACATGATTCCAAATAAGCA
GGCATGGTTTATTTTTAGTTAGATCTATGTAATTTAACACTATAGACTATCTTCTCTCCA
GAATTTCAGTTTTGTTTTGGAACTCCACAAACAAAAATTCAACTTTTGCTTCCCAAAATT
CCAATAATCCAAGTGTTATTGAAACGTAGTGTCTCTGCGCATCTCGATCTACCAAATTGA
ATTCAAATTCGAACCAAAAACCATTCAAATAAAAGTTCCTGTGTGTTTCATTGAACACGA
AAAAGGATAGTCATTGACTAGAAAGTCTCTGTTCACAGTTCTAATTATTCCTAGTCTGAA
AAATGTGAGTAAACTCGTAATGGAGAGTGCATTGTCAAATTGCAACCAGTGCCCATCATC
ACTCAATCTTCTTTAATCCGACTAAATCCAACATCTAAAATAGAATTTAAACAAAGTAAT
AGTGTAAGGAGCATGCAAACCTGCCTAACTTTAACATAACTACCTAAAGTTGCAAAAAGT
GAAATCGTTAAAAACAATTGTGCTACATAAATATCGTCCTCCATATTGACATTATTCTTG
ACCTACTCGAGATTTTTCATCAAATCAAATTGCAATCATCCTCAAATTCTACAACACGTC
AAAAACAAGTGCAGCAATGATTAAGAACCCCAGTTTGATAGAGCAATCTTGCAAGTAATT
AGGCACTCGCCAACATAATCCAATACAACGGCCGAAACCCTATTTCCCCCATCATCACAT
TATCACTACTAAAAGGGTAAGATGGAATTCCAACTGCACAAAGAGGGTCTGAGACTCAAA
ATTTCATACTCAATCAAAGTTCTTGTGCTATATGGAATTCCAGACGAAAAATGGAAATTA
AGTTAGCGATAAGAGAATGAAGGACCGGCGAATGAGTATCGCGATGAAACCGGCATTGTA
TCTTTTTCCACATCTTTATAGTGCACTTGATTGTAATGCGATAGAGCACCAGCAGCATGT
CTCATGGGTTCAGCATCAGCTACATAACTTCTTGAATAAGTTGGAGGGGCTGCTTCCTCC
CTCCTTGATGAAAGCAGATATGGATCAATCGAGGAAAGGCCATATTGACGACTGTAAATC
GAATCATAAGCATTGTGTTCTGTACCACTAGCAGATATTGGTCTTAGAGGTGATATTTGC
TGTCTAGAATCAATACTGTAAACTGGATAATCTTTCCCGTTAAAGTATACTTGATCCGCA
CGGACTATTTCTCTCTGTGCGTGTGTCGAGACATCATCCCTGTATCTAGGCTCTAGATGT
TTCAGTTGATAGTCCCTATCCTGATCCCCGCGGTATGTTTCTAAAGAAGATCGAGATACA
GGGTCTAAATTTCTTCTCTCTGCCCGGAGCCCATATGTTCGATAGTCCCTTTCGCTTAGG
TATAAATCACGAGGAACCTCCTCTCTACGTCTAGGTGCCTCTTCTCTCTGTCGATCCCTT
CCATGAGATGACAAATGGTATTTCCTGGCATCATCCTTGGACTTGGAGTTCCTAACCCGA
ATGTCTTTAGCTTTCCCATGAATATTTCTATCCCTAATTGGTACCTCCACATGGGACAAG
ACAGGAGCAGCACTCGAATGGAGTGCAACTGGTCGGAAAAGATCTGAGAGCTTCCTAACC
TGAAAAATGAAATCCTAGAATGTCACCAAAGGAAAAAAAGAATCAAGAGTGCTAATGAAA
ACCCAAGCTAGCAGAAGAAACCAGACACATCCACCTGTTTAACAGTGAGCTCGGCTTTGA
ACTTGTGCTTCTCATAATAGTTCTCTTGGATAGCCTTCTTGAAAACATTCTCGGGTAGTG
GAAAACAATCCTTGTAAATATTGAACCGCACCTGAAATTTTAATTTTCGAATTGAGACAA
TATCCTTGGCAGATGAAAAGAATAGCTTCTGGAGTAGTTTATAATAACTAACAAAACTTG
AACCTGAGCAGGGAAAGCCCCATTAAAAGCCTTTGGCTCAAGTTTCATGCCACCGGTAGA
GGATGCTTTATAAATCCCATACAGAAGCCTGAGATCAAAATCGTAGAGAAAGAGCTTCAA
CCCAGGCTTAATTGCCAAGACAACATCCTTTTTTCCAGCAGAAACACCCATTACGTTGTA
GTGAAAACAATCTGGCTTCGTTTTTGCGCTGCACATGAAAATCAGTCCACCAAGATTTTC
TTTACTATTATCTTCTCTTTGAATCCTTTGCTCTCTAACCTTTTCTTTCTTTTTCTGATT
CTTTATGCTCTTACTTGAAGAACCAGCCTTCTCTATGATCTTCCCTTCTTTGACGCTATT
TTTAGACTCAGAATTTTGTTTTTTACTAGCAGAAGTATCTTCTCCCTTTTCTATATGCTC
CTTTTTTGATACACTTTTCTTAACATTTTCTTTTTGGTTAGGCTCCTCAGTATCTTCTAC
CTTTTTTTCACTTCCTTCCCCATTCTCCTGCAACAAACTCTTACTATTCTCCACTTTCTT
TCTGACTTGCACCTTAGGACTAGTCTGAAGCTTATTAGTCTTTTTTTGACTACTGGCTGG
AGATTTCTTTACAATTTTCCTTTTCACCTTTAAAACTTCATTGTTCTTCTTCTTTGACTC
TGGATTGGAACTTTCAGTGGGGTTCTGAGTCAAAATACTTTCTTCCACTTCTTGAGCTAC
AGGAACCTCTTTGTCCTTTCTGTCATCTTCCTGTTCAACCTGTGCCTCTTTTTTTTTCAA
CACACTATTAGCTGGGGATTTCTTTACGATTTTCTTTTTTACCTTCAAAACTTTTACAAT
TCTCTTTTTACGCAACCCTTCTTTGATGGCCTTTTCAGCAGACTCCCCGGCTTCAGTGGT
GCTCCTAACTTCAGTTACAGCTTCTTTCATGTCATCTACTAGTTCTGTAGGGGAGCCTTC
TTTCATTTTGTTATCTTCTTGAACTGCCGAAGAAACTGCTTCTTTCTCCTTACCTTCATG
TTCAGTCGAGAACTCTTCTACATTCCCCTCCGTTTTCTCTACATCAGACACACCTACTTC
CTTCTCCTCACATTCAGGCAAAGCAGAATCTGCTTCCATATTTGAATCTTGTTTCATGAT
CTACTCACATATAAATAATAAGAAAGTCAATATCGCAGCAAAGCATATTCCTTTCTGAAC
CTCTTTTCATTTATCCGTGAGTGTCAGGACCAGCTTACACACATCTCAACTATCTCACAG
GACAAACCATGACACTTTCTAAACCTCTTTCATCACAGGAAGTAAAGGAGTGACAAAAAT
CAAATGAATAGTCTTCAATACATTGAATAGTGATTATGATGTTTATGTATAAGTACATCT
ACACATAGATTTATTCGTTATTTAAATACAGTGTGTGCGTCACAAATAAAAAAATAATTC
AATTTAAAAAACAAAAAAAAAAAAGACTGCACTAAACAGCCCTAGAGGACTACTGTATAA
TAGTATGCCTCGAGCTTTCTATTGCTTATTCTTTTCTTTGTTTTTTCTCTATCCAGTGCA
TTTCAAGCGTTCTAAAAACCTACACGTTTATGATAAGTTAAATAAAGATTTGAAAGGAAA
GGAGGACCTTTTTTCAAGGATAACATGGGCAATCACCGTTCCCAAACATTGATTGCAAAA
GAACATGTACTGGAAAATTAAGGAATCAAAAGTCCTTTTAACAAAAAAAAATTACAAAGA
GGTTACTTCAAGTGCTTAAGGAATTGTTTTTTGGAGAAGGTAATGCTAATAGAAGGACAA
ACGAGACTAGCATTTGTCTGGATTCCAAAAGAAAGAAGGCATGTCATGTTGAGCCTTTTT
TTCCATCTTCATAGAACGTCAGTGAATATCATCTTGATAGAAAGATTTTAAAAAAAAAAA
TTCGCCACTGATGTTTCCCACTCGAGTTCTAAACCACAAGCTTATTGAGCAATCATACAA
ATATAAAAATTACAAAAATAAAAAAATAAAAAAAGAAAAGCAAAGGACCCCAATTGCTAA
AATGAAGAATAGAGGGAAAAAAAAACCTAACGCCCCAAGCTCCAACCCTATAGACGTCAA
GCTTATTGAGCAACTATAACTTGTTCAAACCCAAATACGAAGCCCTATCATAACCAATTA
CAAAGCCCTGACTCCTGAAGCAGAAATTACAAGCTTAAGAAAACATTCACACCAAACATA
AATTTCCAATTTACCGCAACAAAAAACACAAGACATTAGGCACTTTCGGCTCCATTTCGT
CTCCATTTCATCTCCCACTCTCGCTCGAAAACCAAACGAAGTTCAACAATAAGTTGTAGA
AAGAGGTTCAAAAGATGAAAAGTACCTGAGGAGCTGACGAAACTTGAGAGCGATCTGAGA
ACAGAACCGAAAGTCTGGAAACGATGAACAATCTAGAAAGATAGGGCTTTCGCGTTCCCT
TGATTGTTCATTTCCTTATTTATTTATTTAAATAAATATGTCCGACAAGATTAAAGAAAA
TTGACAAAAATGACCCCCTTTTTTGTTTTTGAAAAATGAACCTTTCAGAAAAAACTTATT
TTTCTTCTCCGTTTGATTGATTTAATAAAAAATTCATTAAGCTCATGTTTTAAAAATTAT
TTAAAATATATTTAAAAAATAATTTTAAATAGCTTTAAAATACTTTAATTTCTTCAAAAA
TAATTTATTTTCTAAATTAAACACTTAAAAATTATAATTCAAACAAACCGTACTTTGTAA
AATTAATTACTTTTCTACGTTCCTAACTTATTTAATGCAATTTAACTTTTATCTACCAAT
CAATTCAATGTTTTGACAAAAAAAAAAAAAACAGAATATATTTTGAACACTCCTTAGTAA
TAAATTAACCAAATTCTCTCTGCAGCCCAAAATTTATCTTCACAAAAATGCTTTATAAAG
TTTTATTTCTTCAATACTCTATTTAGAAAAGTATTGAATATCTCGATCATTTCTTTTTTT
ATTTTTCGTTGATTCTTTTTAATTCTATGGAATCACATTTCAAAGGTGTGATTACTTCCT
CAATCCTTGGAGATAAATTTTTGATATTGATGTCTCCGGTAGATAGTTTTTTGTGAGACA
TTTGAGAGGTTTCTAGTGGTATAAGGCCAAATATGTTTGTTAAATAATGGATGATGTTGA
TATCTCTTAATTCAATGTCTAATATTCGAATTCCAGTGGTGTAAGAGTGAGCTTTAGGTC
TTTGTATGTTTGATCACTTTTCTACTATTCCCAACTTATTACATGCAATTACATAGAACT
AAGAAGTAAATATTTTTAATCACTTTTACTTACCTACCATCAACCATTAGTTAAATATTT
AAACCAATCTAACATCAATCACATTACCCAAAACAACAAAAAGTTCGACTATGGTTGATA
TTCATATGAAGTTCTCTTCATCAAATTATCTTCATAGTCCAAAGTTTTTCTTCTCAACTC
CACGACACTGTGATTTCTCATTATATTATGAAAAAAATAAAGATTCTATTTTAAATAGAA
TAGTTTAGTCCTTTTTTTCAAGTTAGAATCCCATTCCTTCAAACTAAAGGTGAGGAAGTA
GAGGTGACTTTTTTTCAAGTTAGAATTCCATTCCTTCAAACTAAAGGTGAGGAAGTAGAG
GTGACTTAGTTCAGCCTTGGTTAGGTGGATCGAGATCAAGGGATTGAGATGGTTGGTACG
AAGAGAAGTGTAGGGTGCTCAGTTCGACTCTGGCTTGGTATGGATCTGGTTTCAAACCGA
TTTTGGTACTTTTTTTTTTGCTCAATACTTACTCTAACCAAGTGGGTTTTCTATTGTTTT
ATTTTTATTTTAGTTATAATACTATCTTCCTATAAATTATATTCCTATAAATTATAGGAC
AATATCTCACGATTAGATTTGTTTTGTCAGTGTTTGGAATGAAAGAGAAAAATATTACAA
TTGAGGAGAGGGAATAGAATTGGGCATTAGATTGGAACAACATACAATAAATCCGTGGTT
GAGATGCATAAGATAAGCGATACAAATTTAGTTAAATCCATTATTATTATTATGTGTATA
CTTCAATTGAGGTCCAAAGCTCTTGCATTTATCAATCAAGATGACTAAGTCCTTTGCACA
TTCTTGACATGGAAAGAGGTATAAGTAATGCCACTCCACACTTTCAAATTGTTTGAGTAA
TCAAGAAGATCTACCCAAACAAATGATGTATTTGATGAACTGAAACAAATTTTGTCAACA
TCTAAGTCAATCCCTTACTAAGACGGAGCGGAATATTTCATTGTCTCCTACATATTTTGG
TCTAAACCTATCACTTACATCGTAGCCTACTAATTTGGTGTGGCACATATTTCGGAGAAT
GATGTAAACCATATATCTCAAACTCAAGATTTTAATGATTGGTCTTGAAAAGCGACATGA
GATAGTGGAGAAGAAGTAGATGCAATTGTTGATGAAAATAACCCTTACGAGGATACACAT
CATGCAGAAGAAGGCACATGTTCCATATCCAACATGCCAATAACATGCTCATCATGTCAG
ATCAATCTTAATCCATGTACAAGTTGGCGACATATTTTTACCTGAAGTCTAACAAATTTC
CCTCAAATATTGTACAGCAAAATCTTTAAAATGCTCGTACATTGCAAAGATCTAAGAATG
GCAAAACACACAAGATATTTCACTGACAGAACATTACTACATTGCAAGATCTAAATATGC
AACATTTCAAACAATTGATTTTAACCGAAAAAAACATCATAAAAATAAAGGTAGATAACA
AAGGAAGAAAGTTGAATGTAGATAACAAATGAAGAAGAAAGTTAAACGTGGGACTAAGGT
ATAGATTTAATTTTCAAATATAAAACCAAAACAAAAACAGTTATCAAATCGAATCTTCAA
TTCTTTTTTTTTCTAAAATTTAGCAAAGAAATGCACATAATTCCAAATGTGGGTCGCAAA
AAATTGAAGAATTACATAGATGAATGTACGAAAATATTAAATTCTAAGAACCAAAATGAA
AAATAAAGACTAGAATTTCAAAAGCCAAAAACGAAACACGAAAATAAATAATCACATAAT
TCTTTGAAAAGGTTAATAATAGTTTTGTCATAGGAAGACCATGACAGTCATACCTATGAA
CAATAGAAACCGAGATTAGCAAAGAAGTTCCACCTTTCTAAAATGTCCACTTCCAAACAA
TCAAAGCCTTTTTCATTCATGCGCATGTCAATTTAATTGCTTTTCAAGAAAAGCATCTTT
TTTAGACTACGAAAATAGAAACGACCAAACATCTTTGAATAAAAACTCTCTTCTTTTGCT
ACGATATAAAATAAATAAATAAATAAATAAAAAGAGCCATTTTCGTATCACATCGATTGC
TTAAAAAGAGACCAAATTCAGCATTTACAACCGAACCCAACCAACCACCAACATGGCAAA
AGGGAAGAAGACTGCTTTCTAAAAAGTTACCAAGTACATCTTCCGTATACAATAGACACA
TATCTATGTCATTGTGTCAATCTGCAGTCTCGTATTATTACACTATAATATTATGCACAT
TTATTCTATCTTACCACCCTTTCCGTTTCTCCAGGTGGATGAGAATCTGATGAAGACAAT
GACGCCGATGGCGCTGGTGAGATAGCTAAACTTTTCCCTTTCTTATCTGTCTCGCTAGCT
CCTCTTGAGCTTTCCTCAACTTTTGGTTTACGGAGAAGTTGCAGTTGATTCTGAAGGAAC
TGTTGGCAAATACGAAAATTTGAATTTATAAGGTATTAATTAAATAAAAACCCTCAACCA
CGCCTAGCTCTGTTCTACTGAAATTAGTTTGAAATTGAATTAAGTAAAAATTAATTTATT
ATGAAGATTATCACACGTTCCTGGTTAATAATTTGACTAAATGGCTCGTTTCAATCATTT
CTAACCTCTAGTTTCTAGAAAATATAGAGTTGTTTGGAAGAACTTTATGCCTTTTTGAAC
TAAAATCTAACATCAAATTTATGAATTTATTTCTTCCATTAAAACTACAAGCATCTCCTC
TACTCAACCTTTAATTGAGAAATTGGAATAGATCTACAAAGCATATACAACTCCAAGGAC
TTGGAGAGATACAAGAAACTCTTTTTTTGAACTGAATCGATATGAATTTCCATGAAATTT
CCAAGGGCTGGTGAGAAGTTGTGTGCGATCTATGGAGGATAAATATCCAAGGGCTTAAAG
GAATAGGCTTTGCTTTTTCTCCAAGACGTTAAGTCTTTTCTGAACTCAATCCACATGACT
TTCATCAAAGAGTAGACGCACTGATTTAGGTAGTTTTGAAGGAGATCCTGCATGACTTAT
TATAATTTACAAGTCCAAGGGCTGTTAAGGAGGTGTTAAGGAGACTATAAAAGGCCTCCT
CCTTTGATCTACACATCTTCGCTTTCTATTTTATGTTAAATATTTGTGAGGGATTGTTGC
ATAATTTGATTGAAGGAAGATGATTGGCTTCCAAATAGTACCCTCCGGTTGCAATTTTTG
CATCTGTATTTCTTATCCCTAGTCAAAGATTTTCCAAATAGTTCATTAACTAGAACTCTA
GAAGTGGGTCTCTTTCCTCTTATTTTCATTTTCATAAAGCCCTTTGCAATAGAGAAGTCA
ATAAGTAGCCCCCTTCCTCTAATATTCTCTTCTATCCAAAGAGTCAAAATTATGTTTGGG
CTCCCAATCATTGATTATGATACCTTCATTCTTATGGTGTTTCGATCGAAAAGTCTTCTG
CATAATTGATTCCTTTCTTTCCTCCCCGTATGCTGCTCCTCGTTTCTAAAAAAATGAGGA
TTTTCAAAAGGACATACTTCCTTTGGAAGATTAAAATCTTGTTCTTTTTTCTTTGAAAAG
GAGACAGAGAGATTAGAACCTTGTTCTTCATCCAAAGAATCTGTGTGCGAGTCTGTCTTA
GAAGATTTTTTCTTTTTAGTACAACTACAGTATGGGGCATTGAACCTCCGACTTCTAGGT
ATGCCCACTGAGCCAAGCGCACTTTGCCTCTGCCTCAAAAGAGTTCAACCATTTATGACT
TTGCCCTTTGCTTCTATGAACTGGTGTCAGTTTTGGTTAAAGTTTGGCATTATGATAGTT
CCTTCAACTATTCATATAATAGTGGAAAAGCTTTCTTGAACCCACTTTCCAACATAAAGA
CTACTTATTAAAGAAAGTAGAATTTGTTTCCATTCTAAAGATAGTTGTTGCGAATACACG
GGAAATTTTTCGTGGAAATAAATAGGTTTCAAAGGAAGGTCTGAGATTTGACACATTTTA
TACCTTTCTCTGGAGAGCTTACTTTCGAATCTCTCTTGTAATGGTCCTAATCTCTTGATC
ACAAACAACTAGGGCTGCTAATAGTGTTTTTTCTTTTTAACTGTTAAGGGTACCTCATCT
TGGTCGGCCTGGTCAATCCAGGATAACAAGAGAATCAAGAAATGTTATTCTGAGAATTTG
AGTTCATCATGAACATCATCCAAGTATGAGAAATGATCTTTTAAAAAGGGTACGAGAAAT
GATATTGATTCAGGAGTATTATTTGCCCATGGTCAAGGCTATGTGTGCATACTAGTAAAC
TACTGTTCACGTTTTTCTTATTTTCTTTCTTTTTTCCTTCTAAAGCAGAGCTGAAGATTA
TACAAGGGCCCAGCAACAAGAGACTAAATAAAACATACACTCACCAAACAAAACAGCTCA
CTAGGTAACGTTAATAACATACCTCAATCTGTTGTTGAAGAAATTTTTCTTGAGCTTCAA
GCTGTGAGCCTGATACATTTAGACTACTCCCCAATTCCTCTATATTGTTTCCAGTGCCCT
CTCGTGGCTGAAAAGGAACAAAGATATTTTGGGGAAATTGAGTGAAGGACAGGTTTGAAG
GGCCGCCAGGAAATGAAAAGTACTGTGGATGTCCATTGGGAGATTGCTCTCCATTTGTTT
CTGTATTGTTAGAGTCAAACAAAGGTCTTTCAACTTGAGGAACTACTGCATATCCAAGAG
ACCTGTAAATAAATAAACAAATAATAATAATTATAATGATAAAATATCCTACTCTTTTTT
CTCTTTGCAAAGAGAGAAATGGCCTTAATGTTTGTAAACTTTCTAGATCAACATAAAGGA
GGAAAAAAAAACAGAGACCACATAGTTTGAATGAAAAGACATACCATACTAATGTGCTCG
CACAAGGATAAACATACGATTTCTCATATATTGAAGCAGCAGCGGCAGCAGCTCGAACTC
TAGCCTGATGATGACTTAAATTATCGTTAGTAACGCCTGTGCCACTTGTACCTTGTGCAG
ATGAACTTGTGGTTCCTGTTCCTGTTATAACATAATAAACAGCTCAGTCATTGTATTCAG
GTTTCAGCATGGTATACCTCCATCATGAAAAAACAATTAAATGAAACCAACAGTTCTATA
TTTGCAACAAAGACGTCTATTACAGAAAGCAGAGATACACTAAATGGAGTCCTACAAGCA
TTTACAAAACAACCAAACATTTAATGTTGTTAATCCAAAGAAATGAGATCATATAAAAAA
CTTCGAACAGTTTTTTAGGTAAAGAAAGCCTTTTCAGCATCTCAATAGAGAACTTTGGAA
ATTACTCCTACACCTTTTCTAACAAAGTAAGAAAATATAAAACAAAACAAGAATAAAATG
AAGCACCCAATTTTTACAGAGGACAAGAGGTCCAGTTCAATAATAATCATCCATTCTCAA
TATGCTTAAGTTCATACAGTTCTAGAATCAAACTATTTCTTTTAGGAGAGATTAAAGGCT
ATTTGTTAAGACACAAAAATATATAAAACAAACTTCAACTTTAACGACAGTCTCTTACGA
AGAACAATCATGGAAACAAAAGAAATAAGAAGAGAGAAGGGAGTAGAGAGAGTCAACACC
CAAGCAATGAATTGAGAGGCTCAAATTTCAACTTTCACACTAATGGTGGGGCATATAATT
ATATACAGAGAATACTTGCAAATATTGATAGCTTATTTTTGAATGGTTGCTTCATGATCT
AGATTATTTAATAGTTTTGAAACGTTAAACCAAATTTGGAACTTATAAAGCACCGACACT
TCTAAGCTCGGAAAAGTGCAGTGTGGACACGCATCAGGCATGTCCATTATTTTTTTTTTT
ATTTGTGAGCGTCTGGGCCGGTTTACCCACACCTCGAATACTCTCACTGGTGTGTCCATT
ATTTTATTATTATTTGCACTTCAACACACTAAGACACACCAGCAGCATGCCAAGGGCACT
CCATATACAGAAAAATAAAAATAAATAAATAAATAGTGAAACAAGACCCACTATCAACAG
CCCATTTAAGGGGCATTTTAAGCCAATTAAAAATAATTTGCTAGGCCACCAATTCTATTT
ACGTATCATAGGAAGAATAAGAAGAAACATAAACCAATGAGGTGGGGACAAGTGGCAGGG
AAGATCATGCCCATGAAACCAATCCTGAGGAGGCACGTGCTGAAGGGGAAGAAAGCAAGG
AGGATGGGGACCAAGAAGGGGGACCCACAGTTAGTTAGTAGTGGGTAATTAAAAGGGGAC
AGCAGGCACAGGGGGGGTACGAATGTTTTGGAGAGGGAAGGCAGGGGTAGCCACCTCCTG
AGAGAGGAGAGTGCAGTACCAGGTTTTGTCATTTTAATTTTGTGCTTAAGTATTAGGCTG
GAGGGGGTGAACGTTATTATCTGGGCGGCCTTAGTATTTTGTTCTTCGTTTCGTTAAGTT
TTTGTGTGTTTTTGCTCTTATGCGTTGGTTGTTTGGTTAAGCTTCTGTGTGTTTTTGTTC
TTAAGCTATAGTTGATTGTGTTCCTCGAGTGTTCGGGCTGTACTCTGAGTATTAGAAAGG
AATAGAAAAGTGAACGTTGCAAGTGTCTTAACATAATTATTTAGTCCAAATTTTTCAAAA
TTCTAGAGTTTTACACACTTTCTCCATACTAAAGATTCCAGAAAGGTCCACAACCAGATA
AAATACACATGGACGAAATTTACAAAACTTACCAGATTAAAAATAGTACAAGACGTAGGA
CCCTTTAGCCACGCAGTAAATTGAATGTTAGCCAGGCAGTAAATTGAATTGAATTTTTAT
GAGTGCAATTACCTTGTTGGTTAGCATCAGACTGCACTCCATGATGACCGCTTGTTGTAC
TTGAACCTTCGGGTGGTACAACAAGGGCTCTACAAGTGGGACAAGTATGTTGTCGCTCCA
ACCAAGATCGGAGACAATGGACATGAAAAAGATGTCCACATACTAGTTTCTTTGCAACTG
TCATCTCTTCACGACAAATAATGCATGTTGCATCACTTCTGCAATTCCATAAAAAGAACT
TTAGTAGGTAACATAAAAGTACTGGAAGCATCAAAGACACAACAAGTTGACCAAGCTTGG
ACGTACGAATTGAGTTCTTCAGGCGTTGCATCAGGAAAACGATCATTCATGTTTGAAGTA
ATCTTTCTATAACGGATGTAATCTGCAATGCGAATCCTGAAATTCCTAAAGATCTCATAA
AGCTCTCGGATCAAGTGCAAAGGCACACCATAAGTCCTACAAGAGCAAAGTCAAAGTCAG
TAGAATAAAGATGTGAAATGGGAATGAAGTTAGTGTGGATGTAACTCCAAACATTATTTT
AGATTCAACAACCATGGGGTAGGGGATCAAACCATCAACCTTTGCGATGGCGATTGATGT
CCTATCCCATTGGGCTAAACATCATGCATATAAAGACAAGAAAGTTGTACATTACACTTG
TCCTTGAGCTTTAGTTAGCTTCCTTATCTCCCCTTATTATTAAACAGTAGGTGTAAGAAT
ATACTTGGGGAAAGGAGAGCAGACGATTCGAAGTTAAAAAAATAACCATATATATGTGTG
TGAGTGTGTGTGATGATGAAAACAACACATTCAAAAGACAAACATATAAAAGAAAAGAAT
TCTAAACTTTCTACCATGTTTACAGACTAGCAATATCCAAAAAATAATTGGTCAGACTAC
AAGCAAAATCATTCTTTTTCTGTGCAATGTGTGCATGTAAACAGAAATCTCTGCCTCTTT
CAATCTTAAAGGGAGTAAAATTCTAAAACAACTGATTGAAAATAATATGTAAAGGATATC
CAAACAAACAAGAAATGCCCTATCATTCTTAAGACACTCCTACTATGACTTATGAGCCAT
CTCCCACAATTAACATGAAAGAAAAATATGATAGCCATTGTTACATGAAAGGATACGAAT
CCTAGTAACCACATCTGATTTTTTTTGGTTCGCATAGTATTTCTTGAGAAGAATCAGAAT
CCCGTTTAGATATAGGCAGTATGAGAACATTTATGCAGAAAGAGATTAATTCTGAACTTC
CAGTACGCAAGAATGAGATAGCTCACGGGTGTAGTTTGATTACTTACATGAAAATCACAA
GAAAGAAACACAAGTACATCGACAAGTGAAGTAAGTCTCGAATAAGTTCCAAGTAAAATG
TATAGACTGGTTTCCTTTCCCATTGTCCCTCCATGAGCACATCACTGACATAGAAGATAT
ATTTCACAAACGTTGACACAGCTGTTGTCGCAAGAATCATATACCTGAAACAAGTCATTG
AATATATTTTATGTTTAAATAAGACCCTCTCAGGGACACAAGAGACATAATCGGATATTT
AAAAACCTAACTCTTGCGAGCAAAGACTACAAGACAGAGCCATAAATTCTCTATATAAGA
ACTTAAGTATCAAATTTAAACAATAGTTTGTGAGTTCATCTAACATGTCCTTGGTATCTC
TGACATTCTAACCACACCTCCTTGGAATTAATGTGGTACCAAATGTTCAAAAACTTCCAT
TATGAAACATCATAACTAATGCTTGTCTAAATACAGAATCAAGATACGAACCAAATTTCA
TGATCACTTGGAAAAGCATTTTGAAACCTATTGTCTAGGACTTTCCACTTTTGTAATTTC
AACATAATAATGATATGTCTATTTCCTATAACAACAACAACGACCAAAAAAAAGGAAAGA
AAAAAGATATGAACCAATCGAAATTTAAAACTTACTCAAATGAAAAGAAGAGGGAAACCG
AGGCCTTCCTTGTCTGTATCAGAGAATCTATCGAGTTATAAAAAAACAGACTATCGAGAA
CAAAGAGGAAGCCTAAGAAAGAAACAATCCGGATATGAGACAACAATGGCACCGATGGAG
TGGTTTCCATGTATTCAACTCTCTTCTGAGCCAGCCAATGGAGAGCTTTGATCAACAACA
GAGCCGTGACCATACCCAGGAATGCAACAGAAAAATCTTGCCGAAAAATAGTGATGGCAA
ATAGGATTTCCATCAACTCCTTCCATGATTGCTCGTTGAGCCTCTCAACTTCTGCTTCTC
TAAGAGAACCCAGAAATATTTTTTTTGTTAGCTGCCACAAAATGCACATGATGACTAAAC
CCATATTGAGAAGAAGTACTAGATTTATCTTGGAGGTCGATAAATAGACCAATGCTGGGT
AGAACTGCCCTCTACTGTTGAAGGCATGATAGATAACCATTATCGTTGCAATAAAACTAA
TCCCTGCATATGTTTGCAGCTTCATCATTCTCTACTGCACTGCCATATGAGAAGTTGAAA
CGTCAGCCAAACGAAACAATTAAATGATGTTAAAATATCATCGTTACCTATCTTGAAAAT
ATTGTGAATTAGTTATCATTCTGTAAGACGTTTAAACTGAGAATAATGCATAAAGAGAAA
GTCAAAATTGTTTCATAATCATCGTTACCATGCACTTATGATAAGATAAAAGGACATTTG
CAAGAAATGACAGGAGTTTTTTAAGGATAATTTGGGCAATCACCATTGGCAAACATTGAT
TACAAAAGAACGTGTGTATTTGGAAAATTAAGGCCCCATTTGGTAACATAAGCCTATTTC
CTCCCAATCTCTTACAGTGATTGGCATCTTCCTTAAGTACAATGGTTGCGTTCTTAGACA
AATTTCAAAAACAAAAAGAAATTTTTGAAAGCTACTTTTTTTAGTTTTCAAGTTTTGGCT
TGGTTTTATAAACAATTGGTAAAAAGTAGAATACAAAGAAAGAAATTCGGAGGTGGAAGT
AATATCTACAGGCTTAATTTTCCAAAACAAAATGGTTATGGAGATAAGGAATCAAAATTC
CTTTAGCAAAAAGAAGAATTATAAAGAGGTTACTTCAAGTGCTTCAAGAGTTTTTTCTTG
GAGAAGGGAATGTTGATATAAGAACTAACGAGACTAGCATTAGTTTGAATTCCAAAAGAA
ATAAATAAATAAAGATAAAGAAAAATACATATTTTCACCATTGATGTTTACCACTCGACT
TCTAAACCACAAGCTTTTCGAGCAACGATTAATATATAAAAATTCCAAAAAAGAAAAAAG
GACTCCAATTGCTAAAACTTAGAATAAAGGAAAATCAGAAAGGAAAAAAAAAAAAACTAA
TGTGCCAAGCTCCAAACCTATAACCACAAGCTTATCGAGAACCGATACCTTGTCCTAATC
CAAATACGAAGCCTAACATAAATTAATCGTAATCAATTACAAAGCCCTAAATTCTGGAGC
AGAAATCACGAGCAAAAGAAAACATTCACACCAAACATAAATTTCCAATTCACTGCAACA
AAAAAACACAATACATTAGGCAATTTAGGCTCCATTTCGTCTCTCACCTAACCAAGTTCG
ACAATGAGTGGTAGAAAGAGATAGAAGAAGATGGAGAGTACCTGAGAAGGCGACGAAAGT
AGAGAGCGATCTGAGAACAAAACCGAAAATCTGGAAACGATGAACAATCTGGAAAGATAG
GGATTTTCGCGTTCGCTTGATTGAATCTTAAATTAAATAAATATGTGAGAGAAAATTAAC
AAGGTGTCTTAAAGAGTAAATGACAATTTTAGCCTTTTTTAACTGTTTCAATTTTGATAA
TGAAAATATATTTAAACTTTTATTGAATAAATTCACTTTTTATATATATTTTTTTATTTT
TCATATTAACCCACTAATTTTATTTTATTTTAATTATCTACAAATTTAATCTTATAACTC
TATACATTGATTGAATGCAAACTTATTAACTAACATAATTAGTGGGTCAAATATTCCTTA
ATGTTGTATTAGCGTCTATGTAATATTCTTCTACCAAAAATATATTCATAATACTTAGAA
CTTTATTAATTTATTGAAATATGAATTGTTTTTTAAACAGATCAAATACAAATACAAATT
AATGTTTGTGTCTATCTAATATTCAAAATATTTCTACCAAAAAGTATATTTATTCATAAT
ATTTAAAACTTTATTAACTTTTGAAATATGAATTGTTTTTAAGTAGATCAAATACAAATA
CAAATTAGTTTGTATGTATAAAAAATAAAAAAAGAATTTATGTTTATTGAGATTTTTTAA
AAGTGAAATTCAAGTATCGGCTAAAAGAACTCATCAGCAATGAGTCATCCAATACAAGTG
AGAATTAACAAAATCCAAATAATCACAAACAAAGAAAATTCATAATCTTAAAATACATAG
CCACTACGGAGAAAGATGAACAATTTTTACTACATAGATTATAATTGAAGATGAAGATAC
TTCACGTTCAATGCGATAAAGAATAAAGTTGCTTGAACAATTGAGAAAACAAGACACAGA
CGACAGACACACTCAAATAAGTTTTTAATCTCCCATAGATAAGTTTTGGTCGGGAGTTTA
TTCACACGAGATTTTGACAAAAAAAAAATCCATTTAGTTGATTTTGTCTTACTTTCACTA
ATATTTTCTTTTGATTCTTCTCCTTAGTACATAAACTTTACCCTTGAAGTTTGACTTATT
TTCAAATTATTCTAACGTCAAATTTTCACTCATATACTCATTTTTCATCTTTAGTTTATT
AATTAAATTAAAATAACTAAGAGAAATACGAATAATTAAGTATTGCGGGTGAAAGATTGT
AGTACTCATAAGGGAAAAAAAATAAGAACAATCAAGTTTTACTATATTTCAAATAGTGAA
GCTTAGATCCTAGTCCAACAAAATTACGAGTAAAAAGTGACTTTTTCCCCCAAATCAATC
CAAGTAGATTATGCCATAAGGTCAAGAGCTTTGTTAATAAAATAAAAGGACTCTACATTA
ACAAGCTGTAAACATTTTGATTCAAGATTTGAAAACTAAAATCTCTTAAAATTTGTAGAA
TGTACAACTTCAAGAAATTGATTGATTTCTTCAAGAAGGAAAAGGCCTTAAGATTCTTGG
ACAACAAGAAAGAAAAAAAAAAAACCACTGCAATCCAGACGGTATCTAAATTAAACCTTG
ATATTAAAACACCTAAATAAAAGATTTAGAAGACAATTTATCAACGATCATGAAGTGTTA
CTTCATAAACTATATAAGATGTTTTTCATTCAAGATAAATTTTAACATCAATCCCATTAT
CAATAAGAGATTGAACCACAGCTCTTATTTTGCCTTCAAATTTGTCCCTCTCTCTAGGAG
TATAACTAGCGGTATAAACATCAGCTTCTCTAGCCCTCTCAGCTAAAATACGGCCAACGG
CCAAACAAGCAGGTATATCTGAACGAGACTGAAGAACAGCTTTGATATCTTTTGAGTTGG
TACCTGCAACAGCAACTTGTTTGCAAGTCACCCTGTGTGTAAGTGATGCTGAAACGAACC
GCTTTGAGATGAACACGTCAAGTGTAAATGGTTCCATGTAAGCTAAGGTCCGTTGCTTAA
ATGAGATGTGCTTTTTCGGATTCTTGGATTTTTTCGCTTTCTGGTATGTATAGGGCCGAC
TATTATCATCATCTAAGAAGTCCTCTACACCAAAGAAACTTCTGGGTGCACAATGAACCT
GTGATAAAGCAATCAATCATGCATTGGATAATCAAAGCCAAAGGTTTAAAATAGTTGGAC
TTAATCTGGGCAAGTGATTATTCTAATGCAAAAGATGGAAAATAATTTAAACAGCATGAA
TATCAAAACATGATGATGATTATTGGCAAAAACTTCTTGTATAACATCAAGTGAGGTTAG
TCTTTTAGAAGTCAAGAGTGTAGCCAATAAGAGGATATAGGGCTATACACATTGATTAAA
TATGAACATATGATTTCTATATTAGTGTTGATGTCTAGGCAAACTTAGATAAGAATTACT
GTCTAGCCCTAAAACAATTCACATCGAAAACTTGTAGAATTTTTATAACTCTAGTTACCA
AGTTTGAAATCAATACCTCTTAGACATCATAGATGAGATGCTTTTCAGTTTAGAGGTGTA
GAAATCTTAACTAGTTTTGTGAACTTGCATCTTTGGAAAGATCTTCAATTTATAGGAAAT
AAAGTCCAACCACCAACCAAACTAACTAAAATACGTCTATGAAAATGACTAAATACATGA
ATGAGAGTAATTTAGAAATTGTTAAGATCACTTGTGATATTTGAAATTACTTCAAAGCAC
GTTTTAATCACTCAAAATTAGTTTAACATTAAGTTTACCCTTTTAAAACCTGAACATCTC
TTCTCCCAAGCCTAAAACTAAAATCTTCAATCAAATACACAAGAGAGGTGACCTATGTCA
TTTCCCTAACAGCCAAAAGACAACGACAACCAAACGAAAAAAGAAACGGAGCTCCTAGAC
CAAACAAAAAATTAGAAACCAAACGTTCTTAAGGGGCACCAAACGATGGGAACAAGGAAA
CAAAGAGCAGAGGGGTCTATGCCCTACCCACTGATCTTACCAAAAATATGTTTCCTTCTT
ACCTTTCTCCACTGCGCAATGAACGAAGGAGAATAGAAAGGGGAGCTCTAAAGAAATATC
CTCCCATTATAGTTTATGAGAGCCGCGAGGTATTTTTTAAGTTCTTTGTAAATACTCAGG
CTATTAATTTAAAAGCTAAAACTAGAAGTAACATGTTTGGTTCCTTAAGCAGTCGCTATT
TCAAAGGAAATACCAGGATTCTTTGAATCCACATTGTGGAGACTATCAAAGGGAATTTAG
GTTGAGAAGAATAAGATATTTGATCATACATGCTCCTCGTGGGAAGAAATCTTCGAACTA
ATTAAGGTTCATATGGCTTCTTGGTATGGTCTATCCAAAGCTTTTTCAAAACTATTCAAT
CCATGATATTGTTGTAATTAGGTACATTGCCTTTTTGGTGCAAGTCAACATTATTTTCTG
GTATGGAATGTTACCTTATTATGTAAATTTATGCAAAGAGTGAAATCTTGTGATTTTGAA
GATGTATAGTATATGGTCTTTTGTTTTGGAGGCTTCGCTTACTAAAAAACTGAAATATTT
ATAAAACAAGAATATTGATAGCTACGAGATGAAATTATACCTCCCCTTTATGAAAGTCAC
TTGTTGGCACGAGCAAATAAGGCCTGAACCTGTTCACTTCACATGCACAAACCACATGTT
TCCCCATATTTCCAAGAAAGTGTTTCAACATCTTTTCCTTCTACTGGCCAACTCAACCCC
CCTTTGCTCTTCTGTATCTAAAGAACCTGATTTCAGCTCCTATGAGCACCTAAAAGAAGA
AGAAAAAAAAAAAAGAGGCGAAATATTATACCTCCCAGCTACATGAAAATATTTCAGGAC
TCAAGAGGTTTAATAAACGGACTAAACTACTAAATAAGCATGAGTACACTAGATAAGGCT
TAACTTTATGATGGAAGAACACACACAGGTTCAACCTTTATGAGGCATAGTGTCGAACAG
TTATCCGGCAATACAAAGTTCACACTAGCGAGCATTTCAAATATTAAAAAGAAGTAAAAA
AAATGGAAGAATTCATGAATTCGAACAAGTTATGTGCATTATTGGCAGCTTAAAGTCAAA
ACCCGTCAAGAAAACAAATATATAATATGAAAATCTGAGAGAGAAATTACCCAACAGAAC
ACAAATGAAGGGAATTCAAAAGGCGAAACAAATTTCTGCGACAAAACCCTCTGTTTGGAA
CCGATGGACTTGTAAGGATTTCAAATCAGAATGGATTTGAAACCATCTATTGCGTTTGAA
ATGGATTAAACAAAATATGACTAAGAACCCAAAACGATTGGAAGCGAACCTTTTTGTGGA
ACTGCTGGAGGGAGTGAGGTAGAAGAAAGAAAGCTGACTGAGTGTTGGTGGTGATGTGCG
GCTGCGACATAGCATACACATAGGAAGAGAAGGAAAGGACTTTCAATATTTAATTTATAT
AATTATAAGGGTTTATTTGTAAATTACTTTCTTTTCTTAGTTTAGAAAAAAAATTATTTA
AAACGTATTTTTGTGATAAACTATGAAAAATCATGATATTTTGCTCTATAAATATTTTAA
CTATATTTGAAAAGAGTTTATAAAGAAATTTGTAACTTTTTTTTGCCTTAAAGAAGTTAG
TTAACTAAATAATAAGTTTTAAGCTATTTGAGTTGTGTTACTTTTGTCATCGCAAGTTTT
AATTTGATTTGTGTTTGATTAATATGATATGCTTATTATAATTGTACGTGATTGGTATTG
TTAGTAAGAAAATGGCATGGATGGCCAAAATATAATGTCAAAATGGAATTTAACTAAGCT
TTATAAACACGTTTTTTTTCTCATTATAAATACAGATTTGATGAAGAAAAAATGGAAGAA
GGGGAAAACGAGAATTCGTAGGAGGGTCAGACTTCACAAATTCTAGACTCAAATTGATAC
TTTTGCACGCCGTTGACACAAGCATAAGACCATTTATAAAATTATAGTTTGAAGCCCTCG
AGCAATAACCACCTTAAAACCATATTATATAATCGTAATCATTTTCAATCCATTTATACA
TTTACTTGCGACTATAAAAAGTCTGTTGCAATTAAAATCAACAAATCTTGACTTTACGAT
ACTATCCTCAAAATAATAATAAAATAAAGAAATAAATGTAGTATGGAGTTGTGGAACAAC
GTTTCATTAAATTAGGATAAAGCAACGATGAGTAATTGCGTCATTTACATCCCTTGGATT
AGAAAAACAGCAATCAATCAATAGTTGTCAATCTAAGATTGCCCATAAATAGCAAGTCTA
ATCCTAAATTTTATAAAGTAATTTTGACAAAATTCCACCACCAAGTAAGCCTCAGTGGCA
AATATAAATCATCAGTTCCTTCTATTCCTACAATACATGGGCTCAATCCCCATTGCTTAT
CATCAATTGTTGATTCCGCCGCGCTTGCCACCCAAAACTTCACTCAGACCTGTTTCTTCT
TCTCCAGATTAGCAGCCACCAGCCGTTGTCGCTTCCGCCATGCTGGAATTTTACCCGGGA
ACATAAATCTCAACAGTCTTTCCCAAGAGTAACAGCACAAGAACATGAGAAGTGCCCAAG
CCAGAAGCTTATCCCTCATTCCCGCAGGCAATGGAACAAGTTTTAGCCAGTCATTGAGGT
CTCTAAACAAATCAGAGGTAATAACGGTGAAAAAACCAACTGCAGCCAAGAGGGCATACA
AGAACGGCTTGTTTTCGGATACACTCTGGTTAAAGGGATGACCCATGTAGTTTACGGCAA
AGGTTGCCACCTGAAGCATCATGCTTACCATGTATGAAACCGTGTTAACCAAGTTGGGAT
GAAAATCTGAGTCAGGCTCTATACATTCATCGGGCATATGCTTTTCAGCTTCTTTCACTG
AAGAAATCAAGAAACATAAGTGGATTGCAAATTGGCCCAACAATGAAAGGAGAACATAAG
TGCAAAAGACATGTGGATGGGGGCGTTCGGCTGAGAGTGTCGGAAGGGGCCGCGCATGTG
AGATGAAGAGAAAAAAGGCTGCTGTGAATACGCCACTGATAGTGGCTTGAATATCGCCGA
GCTTTACACCATCCAAATACATAACACTCAGTACGTAGGCAGTAGCGAGGCAGTTGAGAC
CAAGAATTTTAAACATTTGCAGTGTTGTCACCAGAGTACTTCGACCTTGGCGAATAATGT
CAGTAGTAGGGGCAACAGAAGCATGCTTTGCGGTGAATGGTGATGCCATGGATGCATCTC
CAAGCTTCACAATAGGGGCAGAGCGCCCATCTCCCTCTTCGTTTAACTCATCCATAAGTT
TCTTTAGCTTCTGTCTTTGCATTTCTGCAGGTGTCCGTGGACGGTTGCTAGCTTGCTCAG
CAGCAGAATCCAGTTTTGCACCAACTTTGCTTTTTGAAGAACCTTCTCCACTAACAAGTG
CTTTTCCTGATGATTCGGATGAAGGCTTAGATTTCTTGGACTTTCCAGACCTTACAGCCT
CATCTTTGGATGCTTCTGAAGAAGAGTTACCACTTTGAGGAGGAGGGACTGCGTTTAGGA
GAGCAATTCCTACATGGGCCTGATAAAAAAGCATGTAATGATTGTTATAAAGGGAAGAAA
TTCATCTCAAACACACGAACTAAATGCTCAAGCATAAAAATTAAAATCTATCTGTTGCTC
CACATAATATTTGTTAATGCACTAAAAGTCGATAGACATCTTAAGTCAAGACCTGCTTCA
AAGCTCCAACATCGTTTGTACCATCCCCACACATTAACGTCATTCTTCCGACAGTTTTGA
AAGTGGTCAAAATGAGTTCTTTCTGCTCAGGAGCAACTCTTGCAAAAACCTAACGAAACA
GTTCAAATGTACGGCATCAAGTTGGCATCCTCATGAGAAACAATATTTTGACAAGAGAGA
AAGCTCAAGCACCTTAACATATGGAATAACATCCAGCACAGTGGAGGTGCGTTGTAGCAT
CGCTATGCAGTCACCTCCAATACAAAGATCATATGTCTCTGATAAAGTTCCCACCTCTTT
CTCACTGAGGAAATATATACGAGGATAAAGAAATCAAGTTAATGTAAACACTAACATATG
TAAGGGAAAAAATGTAAATCGGCATGGTTGAGAAGCAAGGGGAAAAAAGTAAAAGGCCTT
CAAATGCTAATAAAACTCACCTGTAGGGAACTGTCTGTGACTCATCAGGGGAAAGCCATT
TATATTCCTCAGTCCCCTTCATTGAATTGAGAATTAAAATTTGCTTTGAGGTAATATGAA
CTTGGCTAGCTACGTGGCACGCTGTTAATGCTTGGTCACCAGTAATCATGACCTAATACA
ACAGAAAAAAACATGTTTCAGACTTTCTACTTGCTTAAAACACAAGGAAATACAAAAAAG
AAACAGGACCCGGAACAATGGTAGTCCACCCATACTAAAAAGTGACTTCAGTCCAAAAGA
ACAAGACCAAGATCATAATTACATTAAGGCGAAGTGACCAACACCCACAAAAAGAGAGGT
AGGTAGCAAACATGGGAAACAAATTATCGATTAGATTGCCTATTAAGACATAACAAGACC
TACCAAGAATGTCTTGATAAATCAACCGAGTTTACAGTTACATCATACAGGACATACACA
CGGTTGTTACGGTCATGGTTAGAATCCAGATAGGTATTAAAAATTTAATGGACGTTGACT
TGCAAATTGGAGTTCAATCTATGTACCATCAGATAAATTAAGACAATTGTACTTGGAATA
ACTGTCATAAATTACCGATGGTTGACATTGTGATTCTATTGAATAAGACTATATAAGAAT
TAAGAATTAACCAAGTACATTTTCAAAAGTTTATAGTTTTCGGGTGCCCAGAATGTCTTG
TTCATCCAGTTAGATGCTTAATCCAAAAATTTTGATTTTAAATATCCACAATTGAATTCT
GAGTTCTAAAGTGTACCACAGTCCGATATTTTACTTCTGAGAAAGAAACTAAAGAATACA
AGTCAGTTACACACAGAACAAATTCACTTCATAATCCCCTGATACTGATTAATTCATATT
ATAGCTTATGATAAACACATAAAATGCAAAATAGAAAGAACACTTTCTTACGAAATTAAC
AACGAAGCTCTTAAATCTCGCTGTTATAGTAAACCAATAAGTATATTCTATAAGTCACAA
TTAAGTGGAAATGACTACGCTGGATAAACTGTACCAAGTCATGGGATGATCCTTTAAGCT
CGGATAATATTGTAGCTGAGTCTGCTCTAATTGGACAATTGAACACCTGGAATGTAATTG
TTGAACATTAAACAATTGAAAATAGGTACGAAAAAGGAACAGAAAAGAAGCTTTAATTTC
AAGCTGAATATATCGTAAGAGTAAAGTTGGGAGAATCAATTATGGGTGGGGGATAAGTAC
AAGTGGTTTGGGAATGTTAACAAGAGAAAATATAATCAGATACTAAATCTGAAACAAGAG
AGAGCAAGTCCCTTACCGCAAAACCAGCAAATGTCAGGTCACTCTCCACCAAGTCTCTAT
CCAGGCCTCGTGCTTCACTAACCTTCAAAATTGGAAAGAAATAGAAACCAGCCAGGTAAA
TGAAGTATTCATGAAATGAAGTTATAGATTTACAAATCCAATTTAAATAGTACTTAATAT
TGAAGACATTGAAAACAATGAAGAAAACAATGACAATTATCTAAGGAACATGGACACAAA
CATGAGATAGTACAGATAAGGAGGCATACCATGTTCTAAGAAATTAGGTCATTTATAAAA
GTATTATCAATGCTTTCTTCATTTTTTATTAATCTGTTTATTTATTCTTCGGTTCCAATA
GATTTTGACCCTTCTTTTCAAAGCACCTGAGTTACCTATTCTAATATAACTTAAAAAAAA
AGTTTTGACCATTTTATTCCATGCATGTGTCACCCACACAATGTGTTCCCTTTAATGTTC
AAAGATGGCCTTGAATTCAAAGATGGCACTTAAATCTTTATGGATTCAAGATTTAAAAGT
AATTAAGATCAGAGATTTCAAATCACACTTCCAGCATGTCTCCTGTGCATGTTCCTGTGT
GGGAAAACAGCTGTGCTAAAATATTGTCCATGTTTCTGAGACAAAGATGGTGATAACGTC
CACGACAATGATGATTACGGAAATCCCAGTTGGAAGAACCATAACAAAACAATGAAATTA
TCAACTATGACAATAACAGGGACTACTATAATGGCAATAATGATGACAGTGAAAACAAGC
CATCTACAAAATAATGCAGTCCTTTTATGTTTATACATAGATGTGTGGGGCTGAAGAATA
TCTTACTGTCATGTCAGGAAGTGATTTGTAAGCAAGAGCAAGGACACGGGAACCTTGTCG
TGTATATTTCTTATAAGTCTCAACATAAAATGAAGGTACATCAGTGAGCCTCTCCTGGAT
GGTTTCGGGGGCACCCTGAAATGAAGAGACCAAGTTAATTTAGACTGGAGAGGTTCAAAC
AATTATTTGCATTGTTAATACACCAACTAGACATGTAACTGCAGCTCCAGAATCTAAATA
CTGGCAAGCTGCATGTCTGCTACATCTACATGTGTTCCTACCATGTCCTAACATGTCTCA
AATTAAATAACAATAGTATCAATGACTTTCTTTTTGCCATTGTGTTTCACCAAATTACAT
TATTAATGAAAGTATATGAGCATGTGCAAGATACGTGTTGTGTGTAGAACTCCAACACTT
TAAACTAGAGTTTTTTTTATAAACACTCTAAAAATAGTGTTCATAATTCATATTTCATAG
AAGTTTATAAAACTATGAAACAAAAAGTTCGTATGATATTCCAGCAAACCCAATTTCAAG
ATAAATAAACTACTACGCCAAACCTGTTCATTCGAGGCTCTCATTGGACTTTGGCAAGCG
AGATTTTTTAAATTTTATCGCTCAAGAAAAATAGGAGAGTTTTACCAGGTTTAATAAGTG
TGGAAGGAGGTTTGGAGAGTGAGCATCGCTCTCTATGAGCATTCTAAGAGTTTATTAATT
AATTTAATATAAAGCATTTTTATAAGCTGTAGCAGTTTTTTTGTAACTTTGCTTTTTATT
TTATCTTTTTTTTTTAATCCATAATTTCATTAATACAATGAAATGTATCAAAAGGGAGTT
AGTCCTTCAAAGTGTTCACGTATACAAAATTAAAAAATATGGATAAGTGGGGTTTCTCTC
TGTGCCCAGCAGGTTTTATTGCCCCTTTTCACACCATGTGTTCCTAAAGAAGCCGGAAAC
GGGTGATGCAAACACAGAAACTGAAAATTGCTAACATGCTAGTCTAGTTATATTGGAGTG
CCTTTTGTTTACTTTTGTGACTTTCGTCTTCCATTGTCCTTCTCTTGAGCCATTCTTTTT
CAAAGCCCTCTATTTACACTTCCATTCAATTCTGTGAAAGTTGGTTTCTTTAAAAAAATA
ATAATAAATACAAATAAACAAATAAAACCTTTTTATATGAGTGTCCAAAGTAGCTTACAC
AAATTTCAATTAATCTCACAAGATAATCCGCTCAACCCTACGACATTTTGGTACAAAGAA
AACTCATCGGATATTAAATCCTACGTAGGTGGTCACCATGGATGGAACCTAAAATAAACG
CATAAATCTAGCCTCTAATTTAAAAGATTGTTGCTCCAATGCTTTAGCTGGTGTTTTTTA
TTTTTATTTTTCTTTTTCTTTTAGTTACCCATTGTATATCTTTTCATATTTTTTAGGAAC
GTATGGTTTTTCATCTCAAAATGGAGAAAGAGAAAAAAAATATAATAATCATGAAACAAG
GTAAATATTAACTAGAAATAAACAAGTCTAAGACGAATGGCTAGTCGTGCAGAAAAAACC
ATCAGACCTTCACAAATGCAAAAAATTCCTCTTGAAGGCGCACAACAACTGCCATTCTCT
TCAAATGTGAAGCAAAGTGGTGCCTCTGAACGATCTGGACTGCGTGGCCACTTCCCCTGC
AATTAATTAAAAGTAAATTATATAATGAAAATAAAGAAAAATGCATAGCCAGTAGAGAGT
TAAATAATGACTATAAAAGCTGAATGTTTCACCCACTGAAAAGTGAAAAGAGCAGTAGCT
GATGAAAAAACTTAAAGCAGAAACAGAAAATTTTGTTGGGTAACCCAAAATATATATTGA
AGAATGAATACGATAACATAAATTGCTCAAGTGACATTGAACATGAACTCAACGTGTATA
GATGATGTTCTGAAAAATAAGGGCACGTCAATAAAAATTGTTCCTAAGAGGCCCTTGTGC
ACGGGCATATAGAGCTACACCCTTTAGGTTAAGCTGGATGAAAAATGAAACCAAAAAGAA
ACCGGTTTGTACCAAAAACAGCAAAGTCGCATCCCCTGAAAAGGTGGTCAAAATCCTCAA
CCAGCCTCTTGCAGAGAATACAAGACTCTGGTCCCATTCTAACAAACCCAACAACTTTCT
CAAAATGCAACCCATGGTATTAACTCTTCCATGAAGGACCTGCTATACAAATTACAAAGA
ATTAAACCTTCTTCAAAATTTTCACCTTCTATAGCAAGGAAAAGACTCATAAGCTGGGCA
GGAAAGGCTTCACAAGGCAAAAGAATAAAGAACAGCAAGAAAACCTGTCAACAATGTTGA
GACCCAAAAGATGATGATTCCCACTCCCAAGGCTAACCACAAGCTCCCAATCAAAGATTC
AACAATGAGGGCAAAAAGCCAGAGAAAAAGAGAACACACTTCTAGAGAAGAAGAGAACGG
GAGCCATTATAATTCATATGGTCCCTCTTGGATGTATGATAATTGATAACATAATCAAGA
AAACAAAGAGCAGATAGGTCTATCCCCCATCCACTTATCCTCCCAAAAATAAGCATCAAT
TTCATTCCCCACTAAACACTAAACAAAGGGAGAGAATATAGAAGCTGCCCAAAATATATC
TTTCTAACCATTTCTGGAAGTGTCTTTCAAAACCCCATTTGGAATCCACTCAAAAGAATT
TGTCCCATATTTGCTCACAAATTACCTTACGCCAGATGGAATTGGCATCACGAGGAAACT
TTAGAAAGCTAACACCAAACAAGCTTCCAAATCAAAAGGCCAGCTGGAGATACTTTGGAA
GCAAAACCCACAATTGATGAAACATAGCCTTCAAAAATCCTATGTTTAGACCATTTAGCC
AATAGGCCAAGTATTGTGCCGTAAGGTTGCCTAAGGTTAGCCAAGAAAGCCATTTTTCGC
GTCACGAGGAAAATGCTGGAACCAATAAGTATCATGTCCTAAGGTTACCTTAGCCTAGCC
CCCATGGTCCAACGGCTTGGACACCATCTCCCACCCAATTAAGAGAAAATTATTTTCCCC
CCATGGCCTCATCCACCCCTTCCTCCCATAAGAAGCTTTTCGAGAGCTTCTCCTAATACT
TATTAGCAGTCATAGTGATCTAAACAAAAAGGAAAAAATAAGTTGAGATAACAGTCAAAA
TGAACTGGAGGAGCAACCTCCTTCAGTATTAACAAGCTTGGATATTAACATTTGAGGTAA
GTGATCACCAAAATTCAATTTATAACCTCAAACCAATTTAAACTTGTATCTTTTCTCTTC
CCGCTTGACCATGGCTCAATGTGCAACTCTATATGCTGAGGTAATACATGTTATTTATAA
CCTCAAACCAATTTAAACTTGTATCTTATCTCTTGACCGCTTGACCATGGCTCAATGTGC
AACTAGTTACATGCTGAGGTGATACATGTAAACATAATTTTTTTTTTAATTATAACTTTA
ATCACAGTTGTAAACATAAATTTTTAAAATTAAAACTTTAATCATACTACATAGGAGATC
AGATTTAAACTAAAATTTCAATCAATTTAAGGTATCTTTCTATATTACAATTTACATGTA
TTGATGCATAAGTATACCCACATACATAAATTCATATTTTTGCGAGTCCTTAAAAGAAAG
GAGGGAGCATTACTTTCTGGGAATGGCTTTCTCATCAGATTTGTAAATCCAATCAACTCC
CTTGAGAGCAGCCTTTTCAAGAGGATCCCCCACCTACAGAAAAGTGAAGACCAAATATAG
TGTTCCCGTGTGCAATATTTTGTAAGGAGCATATTCGCGCATACTTTTTCTTTCCATCAA
TAGATATATCAAAAATTCAAGAATGAAGCTAGCTTACCAACTTGTTGTCCACAAACACCA
ATGCATGACAAGAAGCCAGAATTTCAACTGTGCGCAAAGACACACTAGTCATGTCAGTTT
CCAATTCCTCCTTATCGTTCAAACCAACTACTCCTCGAAACTCCTACAGATGCCCAGAAA
GTGAAGAATAAATATCTTGAATAATATTGCATAATGGATAACAATTTTTGTATTTTGAGT
TCAATATAAGCAAACCATGTCATCTGATGTCAATGTTCCAGTTTTATCGAAACAACAAAT
ATCAACCTGCAGGAAAAGAACAGTACAAAATATGATTACAAAACACAAATAGAAAGGTAT
CAACTTGCCGTTCTAAAAAGGCAATACATCAAAAGAAAGCAAAACCAAACACAACAGATA
TCAGAGAACAACAAAAATAATAGTAAAAAAACAATGAAAATTACAAGCATCCCAAATTGT
TGGAGTACGATTAAGAAAAACACAAACTTGTTGAAAATGGAAGTGTTAAACACCAACTTG
AAAATGGAAGAAAAATAGTAACATTGAAATTGTATTACAATATAAAGAAAGAAAATATTG
CAATATCCAAGCGCTTCAAGAGACCATAACTTTTCCAAAAATTGAACTCCAATTTTCTGT
TTTCTTTCATCTCACCTACCCACTCCCCATTTATAATCTCTTTCCTAACCAACTCCCTTA
ACTGATGTCTAATGACATACATGTGAAGTTAGTATCTTAATAACTCTCCTAACATTTCAC
TACTAATAGTCCTAATAGACAGACACTCTCCTACATTTCTCAACTAATATTCCCAATAGA
TAGCAGAGAGAGAATCTTTGCAACTCAGTTATGAGTTACCTACCATTGTGGTTCCAATAT
ATCCTTACTCACAAACAAGAGCTTCTTAATCAATTTTACAAAGCATTTATATCCATGTGC
CACACCAACACAAGCTTGCACGCACCTTAACAAATCTCGTTAGACAAATGTCTAACTTTT
CTAAAATTTGTTGCTAAGGCAACTCGCATGTAAATCGAATTCTTTTGAATACTTTTGTGA
CCTTGTACAGTTTAAAGTTTCTAATTGGAGTAACCAACTAATCATTTTTGTGACCAGACC
GTTTTCTTTGTCAACTTATATTGTGGTTTTGTGGAAAGAAGTGGACACCGTAGCTCCTCC
TCCAACAATCTATAGTCTCTCCTCTGTTCCAACAATTTATTATCAGCTGGTCCCACCACT
CATCCATGCCAATGTCATTGACCAACTTCTTTTGCAGTCAATATTGTTTTACAATCAATT
TGAAGGAAACAAGAAACAAGAAACACGAGTAGCAACCACAAAATTTTGGACATCATCCAT
GCAGTTCAATGAACCTTCTTAGTATACGGCTTCCACTCTCTTTTGTATTTATGTCATTTA
CCACCCAATTTTGTAATTCGTTTTTCATTAGTGAAGGTTTTGGTTTCTTATCAAATTAGG
ATGTCTCACAAGTCCCAATTAAAGCTTTATAATTTTGTGATGCCATGAAAATTGAAGAAA
GTTTCCTTACCAGTTAATGCATCAAAGGTAAAAAATGAATAGAAATATCATGCATGTGAT
CTGAATAATCAATAAATATTTTTTAATGAAGAAAGGAGTTTTAAGTGTAATTAATTGCAA
AAGAAGTGGTGAAAAATCACTAAACACGCAGAGGTAAACTACCTTCCCAGCAAACGGTAT
TCGGAAAGGCTCTGTACAAAATATTCCACGACGTGCTAGAGCAATTAACGATGTATTAAC
TGCTATTGACAGTTCCATTGGTAGTTCAGGAGGAATAACAGAAGTGATTATAAGTGAGCA
ACTGAGGAAAAGCTTGTACTTGCTTCTCGTGGGATCTTCCAACCCCTGCATTAAAGAAAC
TATCTTCACCCTATATCATTGAGATCTAAAACTCAGACCACAGAAAAGTATGTTGCTTTA
CCTTTACAAGTACATAACCAGCAGCTATAACTGCAAATACAACTAAGAACATAATAAATA
GGCCACTTTCCCAACTGTTAGCTGTAACCTACAATTGGAGCAAAAGGTATATACAAACAC
ATTATCGGATCTAGGACAAGAAGGGTAGTATAAATTTCATTACAGTTGCAAACCAAAAAA
TGTCAAATTAGTTACCCTCTCCGTAGAAAACAAAATTGTGCGCATTAGTTTCCCTTGACT
TGTTTCAAATCCAGTTCGCAAAACAACTGCTAGGCAGCCACCATCAGGGGTTCTAAGAGG
AAAGGTCTGTCTCCACCCAAATAATAAAAAATGAGAATATTCACAAGGTCGAAACTAAAG
CCACCAGATTCCTTTCAACAAATCTACCTTATCCGGAGTATGCTGTAGTATTTTGGTCCC
ACCAAATAACACATGACTTTTGTCTCTCTTAGCTGATAACTTCTCATCAATTCCTCTCCC
AGTTATTGAAACCTGGGAAGGTAAGCTCTAGTTAAATAAATAAATTATTATTATTATTAT
TATTATAAAAATAAATAAATAAATAAGGTGGAGCACCTTCCATTGTGGAGTAGACTCCCC
AGTAAGAATGGCTTCATTAACAATAGCACTTCCAGCCAAGATTAGCATATCGGCAGGTAC
TGATTTATCGTCACCACTCTGACCAGAATCACGCCCTATGGAGACAACATCTCCTGGCAA
AAGCTCAGTTCCAGGTAGCTTCACCCACCTAAGTAACACCCCCATCACAATTTCATGTCA
AGAACCAGAGTGGCCAAGAAAAAGGAAAAGTATCCCAAGTAGTAGAAATGACATACTTTC
CAGAACGATGCACCATTATGGTCTGAGTATCCACTCTGACACGTCTCAACTCACTTAAGG
TCTTTAACCGACTTTTTGCCATTGTTGACTCAAACATGAACAGCATAAATAGAGTAAACA
GGCTGTAATACCAATACTCATCCAAACACCATAGTCCCACACAAAAAACCTGGGGGGAAG
GAAGAAAAGTTACAACCATGTGAGAAACAACAAATGCCTCTCAAAATATATCAAGTGCTG
GGGGTTGGGAGAGAGGGAAAGAGAAGGGAGGGAAACTATAAAGTAACACAAAATCCATTG
ATAAAACAGAGTCAACCTGAAATACAAAAAATGGTTCCATGCACTGCTCCTTCATTAATT
TCTGAAACGTAGGTTGTGGATACTCAAATCTGTAAAGCCAAAAACATTTGAAAAAGGAAA
GGAGCATTAAACAAACAATTAAAAATTATTTTTGATATCCCATGTCACCCCATTCAAGCA
TGCAGCAGTCAATTGTATAATATTCACGGTCAACACATGCACAAAGTAATAATAATAAAA
ATGAATCGCATAAGAAAACCCACATATTGCGCCCCCATTTTTCAACAGCAGCTACAACTT
TAGGCTCAGAGCCATAACCAGTATTCTTTAGATAATAACCAAAAGTTTCTTTTGTTGGGT
AAGGAAGCTTGCAGAAAGTCTCCTTCTCCTTTGAATAAATAAATCGTTGTTTTCTGAAAT
CAAAGTAGATCTCCTCGAGATCAACTGCAGACGTAGAACCCGCCAGCTGCAAAGCAGAGA
AAATTTAGTGAACAGCACAGATACTAGACTGCTGAATAAACAATATCAGAATCAGGATGC
ATGGAAGACTGTACGCCAAATGAAATAATTTTTCACTTTCTCTGAAAATCCAATTATTAT
TTCTTGGTGAAAGAATACACAATCCAATAAAATTGGAACAAGAAACAATATAGAGAAGAT
TACCATGCCCCCTGTGCAAGAATAACGTCCACAAACCAATAGATAAGGAAATCCCAAACA
AAGGAACAAAAAAAAAGCTAATGAACTACAAGAATTACCCATGGGACATGTATCCTGGAC
TAAAACCTATTTCATCTAAAATTCATCATTCTTAAATTTCTGTGTTATTGTGGAAGTAGA
ACTTATTCTACCTTCAGCCAAACCAAATTACACAAAAGAGAATAATAATGGAAATAATTT
GCAACAGCCAGAAACTACATTTGTACTAATGAAGAGAAAAATAGTCACCATAGGTCCATA
ATAAACAACAAGAACACAATCTGAAAACGCTTCCTAGTTAGATCGAACAAAATTTGTAAT
CTTATTTGGATTGTATATTCTTTTACCACTCAAAACTGCAATTTTCTCTTGAAATGCATA
CTTAAATGTTAAATCACTTACAAGCTTACGAAAATGAAGCGAAACAATTTCTTTTGATCC
CGAAAATTTTGCTGGAACTATCTTGCATGTATCAGCAGAGTAAATATCATTAACCTGCAT
GTCAAAAGAGCACCATACAAAGACATAAGATAATTACAAACCAATGTAGTATAGACTTCA
GAGCAATTAATTTTTAAGCCATAATCACGACCAGAATATTAGAAGTATGATTGAAATTTT
AATGAATCTAAATGATCAAAAAATGGTATGAGAAAAGAGATCGCTTTTGAGCTTTAAAAA
TAGAAAATTTCTAAGCACGCCAATGGTTTTTTATTTTTTTTGTGTGTGAGCATGTGGTGG
GGGGTCATTGCACGATAAATGAAATCAGAGGAACACCCCAAACAGAAACACCAAAAGGTG
ATTACATAAGAGCGCAGAGGGCACCGATTCCTGGCTAAATATGATATGCTGAAATGCTAA
CTGTGAAAGGGCACTTTGTTTTGCAACAAGAAAACATCATAGACAAAACTAATGCCGTCA
AACTATTAAAAGAGGAAGAGAAATCTCTAAAGAGTCGTCTATTCCTTTCACCCATAAACT
CCAAAAGAAAGCACCCAGGATAGCCAACCAAACCATCATATTAGTTCCACCAAAAGGAAG
GCCCACCAATAAAAAAGTCAATGAGTCAAAGATAAAATTAGTTCATATAAAGAACCATCC
AAAAGCAAGAAGAACAATGTTCCAAAAATTAGCAGCAAAAAGGCAATTATAAACAAATGA
ATTGGAGATTCAACATGTTGGCAACACATGTGACACCAAGAAGGAGAAATACACATATAA
GGCATTTAGGCAAACGACGTTGCAAACGATCAACAGTATTGATGGCACCCAAACTAAGCT
CCCAAAGAAAAATGTTAATCTTTTTAGGGTAACAATTTCCAAATCGCCAAATAATGATCA
AACTAATACGTACCCATTGCACCCACTTGGGCTGTGCAAAAGTTGGACAAAACCAACGAA
CCAAACCAAACCAAACTGAGTGGTTCGGACAGACCACCTCAGTTATAGGTCCTCAGTTCG
CAAGGCTAAAACACCACCAAAAACCAAACCAAACCAAGGTCCATTTATATACATGTACTT
TTATGTTTAGCCCAGCCCACCATCCTACATTTCTTTTAATGTATTATGTCCAGTTCACGA
TCCCACATCCTCAGCCCAATCTCATATTCAGAATTCAAATAAAAAAGTTTAACAAACAAG
AAAATAAGGAAACCCTAAACACTAAAAGAGCACTTAAGCTAGTTAGCCGTCAGCATCCTA
CAATGGAATCTTCCATCTTCAATCTAACAAAAGACAAGTGATGTGATAATGCAACCCATT
CAGAAATCTCCATCTCAATAAGATTACGAGGATTTAAATCCCAAGCACCAGAAGATGAAA
CCCACACATTAGCCAAAGTGGCCTCCAATCTGAGTAGTACAATAAACCCGCAGAACTCAA
CCTAAGGGTTACTCATTTGACCTTATGTTTTGGTGTGTCCATATAATAAAAATCTTCGAC
ATTTTTAATCCAATCAAGAAAACGCCTCGGTATCAATTTTGCCACCAAATGTAGGCAAAT
CTATCTTCATGTTATAATTTTGTTGGTATCCTTCTCTTTCTTGATTAAAGTCTCTTCTTA
TGACTTGCTCTTGCTGTGGAAATCTCCTCAGCAGTTCTTTGTCATCACTTGGAAATTCAG
AATCTCGATCTTCTTCATATGCATCTTGATTTCTTGGAAGGTTAGCAATAGCTTGAATTC
TTTCCATAGATGGGGAGCATCATCTATAATTCCTTCTTTCCCAATGTCGTAGAATACCAT
TATAAAAATCCCTATTTCTTACATTGTTCCTGTCATTGTTTTCTTGCTCTGGTTGTGCAA
CAATAAGTTGCTTCTGTATTTGTTACACATTCCTCGTCATTATCTGCAAATCTTCAATGC
TTATCCACATTCTCCCACATTTCCTTCAAATGACAAAAAATGTTCAATTGTCATCTTTGG
GGATAGAACTTCTTGTGAGTTTTGGGTCGCCGCATCCCTTTCCCTACTGATATTAGCTGC
ATTATTACCAGCCATGGTGTACCGAAAATCTCAGGGCTCTGGACCAAACTTGATGTATTG
AGTTAGGAGTTTTCAAATTCTAAATAATACCCCAATGCTTTATCAATGATCTGATGGTTT
TAGCTCAAATACTAAACCATCATACATCCTAAACAAAAAAAGTTACCACAAGGTAACTAA
ACTCAAAAGAACTTAAAGAACCGAAGGAGTTCTAAATCGAACTTAAAGAAAGGACAACAA
ACTGATTCTGACTAACGAGTTACATCAATAAAGCCGTTACTTGGGCAGCTTGAATGGGAA
TATTTCTAAATAAGTTAAATTCTTGATCTGAATGCTCTACCGGGAATGTTTTAATATAGC
CTATAGAATTCTAAGCTATATTATTAACTAAATGTAAACATGTTGTGTTATCTGCTTGAG
AATTAGAAAGGATCCAGCTAAAAAGATAACTTTTGTTGATTAAGCAAATAAGATTCTGAC
TCTCTCCCTTTCAGTGTTCCAAACCTTCACGATGGTGCCCATCCAGGGTAAAAACTCACA
ATGGTAACAAGTCCTAAGCAAAGAAAAATGTAAAGACTCCATGCACTAATGCTGAAAATG
CAATTAATTGGAAACTACGGATAGAAATATATGAAGCAATATTTAATGGGAAAAGTACTC
GATCAGGGAACAGGGATTTTGATTTCCATCCAAGCAAGAATTTGAAAATCTAATTCAATC
GGAGAAAATGGGTACTTTGCACGCTACTTCTGAGAGTCTAACTTTTGAACATACGCCCTC
AAAGCCAGCAGAAATGTATAGAGAGTAATATTTTACAGCTATGCTGCATATATGCAGTTA
GACATACTGCAGGCAACCATATGACAAGACTACGTCTCAAATGTAATGGCACTACATAAG
CATCATCAAATGCAAGTACAAAATTAACGAAGGAAAAGAGAAGAATATCACCTGACTGTA
CTGAACAAAACATTTGAAATCAACAGACCAAGCAGTGAATAGCAAGACCAGAATATGAAG
AGCCGCAAGTCCACCCAAAACAATAAAAGCATCTCCAAAGTCTATACTGGGAACAACAAC
GGCAAGCCAGGCGGCATAAAGAATGGCAAATGGCCACAGATCGAATCGCCACGCCCAGTG
TTTCTTCCTCAACAAATCAACTCTCTCGACCACCTTCCCGCCCACATGGAATCTCAACAT
CTTTTCCTCAACTCCGCTGCACTCAATTCAAAGATTCGCAAACGTGGACCATCTGGGGGT
AATCAATAAATGAGTGTAAATCGATCAGGTCGAGAGCATGGAGGAGAGAAGAAAGTGAAA
CGAAGAATTGAATTGAAACGGAAAAGTAATGAATCGGCATATACCAGAGAGATCGGCGCC
GGCGAGAAAGCGATTGAATCAGCAGAACGGCTTTGGGTTTTTGTTTGAGAGAGAGAGATG
AAGAGATGGTTTTGGATTTTTTCTTTACGGACCCGCCTTTAACCCACCCGTTTTCATTAA
ACGGGCAATGCTTCTTTTTTCTCTTTTCCTTTTTCCTTTTTCCTTTTTCTTTTTTTTCTC
TTTTCCTTTTTCTTTTTTACTTCACTTCTTTATTTTTATTCAAAATCTAAGTTGAAATAC
TAAACGTGAGAGGGAGAGTTCTTTTTTTCTTTTTTCTAGCAAGTAATTAGAAGGGGAGTT
TTAAATATTGAATGAATTTAAACTTTTAATTTTGTTAAATGGTACTTAAAAAAGCTATAT
TAACGTTACAATTTTATTCGATTTTCATTTTTAACTACGATTAAAAATATGTTATCTTCT
GTATGTAATCAATTATCAATATATAAACATTATAAATCTCATGCATCGTGTGAATGCCGA
TAAAATTTTAGTTGCAAAGATCATAGTGATCATAACGCATATAGGCTTATAGCTTCCATC
ATCAAAATATCAACCCTCAAATTAAATTCATGACGTGAAATTGATGAAATTTTAAATAAA
ACAACTTTCTAACTTTTTTAGGCTCGTAAAATTTGGTAAAGTTATTCAATTATTAATTTA
TGCATTGGTCGAGGGCATGTGTTTGAGCAAACCTTATGTTGTTGAACTTAATTTGAATTT
TACACTGTGTTTTTTGAAAAATAAATAATGGGCGGAATAGTGAAGACTAAATGATGGTAA
AAAATACAGCACTTCATTAAGTTTAAGGTCAAATTTCATGGAATTGAAGAGGAATTATAT
ATACTCATATAAAAATGTCCAAAAACACTCTGTAAAAAATTATAGTCGTATCAATAAAAT
ACTTTTATTAACAATAACAAAATCTATGATAATAAAATTAGTTTATCGATGACAAACTCA
TATGTTCTATTACGATAGATTTTGTTAACAAATTTTGCTATATTAGAATCTATCACCAAT
ACTTCATCACGAATATATTATTTTATTTTTCTTCTTGTATATCGATGAAAGTGCGAAGGA
ACGAACTATGAAGAAATCAATAACGAATAAGAAAATATAAGCAAAAGAAATGCATGATAT
AGATGGACGTAAGTTGGTTTAAACATTCACGATTATACATACATACATACACATATATAT
ATATATATGAAAAATAGGTGAAAGGTTGTGCACTTTTTAAACAATACAAAACCACAAATA
TAAAACGTCTAGTTTTAATATAATGATTGCTTTCAAGTGTTGTATTTTATTGAGTACCAC
AACTAATTCTACCCCGTTTTATCTAGAAAAATAAAACATTAAAAGTGAAAATTGTAATAG
TGCTAATCATAGTAATAAAAGAAAATTTCAATAATAAAATTTTTTGACAACTATTCACAT
GATACAGAACAAAATCATTAAAAAAAATTCTTTTACATCTGATTTTTTTATACGAAATCT
AAATATTTTTTAAATGTTATTTATTATTTTTTTTGACAATTTTTCTAGTGAAAAATCATG
ATACACAAATACAAAATGGAGGCTTTGCTTAGTCAGAAGAACAAACTAGCTAGATATTCA
AATACAAAATAAAGATGGAAGACTTTCACAAAATTGGTTAGGATTAACTCATAGCATAAG
AGTCTGATTTGATTTACTTGAAAATGGAAAAAGATTCCAAAAAATTTGTTCATAGATTTC
TTTTTATAAAAATCAATTGGAATACACTTAAAAAAAGTATTCCTTACTGTTTACTCTTTA
AAAAATTTATTTTTTAAAATACACATTTGAAAATATATTCTAAACACAAGCTAATTAAGA
CACATAACCACAAAGTGAAAAGATATTAATATCAATATAAGAGCCAACATTTGGCAAACC
ATCACCCCTCAATCTCCCAAACACTAATAAAACAGGTGAGCATCTTGTTACATTTATATC
CAAAATCTGAATTACATACTTTTCCAATTGGCCCTAAAAAATAACTAAACCCTGCTTTAA
ATATTTTCTAATGGGTCTGTGTGTGTATATATATACTTGCAACTTTATTCTAAGACTTTC
TAATTTTATTGTATCGTGGTTATGGTTAATTTATAAACTTTAAACCAATATTTTTTCTTC
TTTCTTTAAATTAATCAATTTTTAGAATAAAAATAAAAGCTAGATAAATAGTAAGTACGA
CGAAATATTTTCTTAATTAATTTTTTTATCATTTTGTAACTATTTTGTAATTATTCATAA
CAATTCCTCCGACCTTGATTTTCTTGAATTTGCATTAAAAATATGAATCTTAGGTCTAAC
TTTAGAACAGATATTTAGCCATAATGATTTAATTGTATTCAACTACCGATAATAATAACT
AAATAAATTTAACTTAATTTCATACAAGTCCCCACAAAATCTACTTGTTTTTAAATCCCT
CTACCTAATAACATCAATTCAAGAGATACACCAAAGCATATTCATAGAAGACAAAAAATG
CTCTACTTAGAAGAACAAGCATGGCATACATTCCAATACAAAATAAAGATTAAAATTTCA
TAAAAATTGGTTAGAATCAGCACATAGACTAACTCAGAAACAAATCACAAAAAGGAAATG
GGAAGGAGAAAAAAGAAGACCAATATGAAAGCCAACATTTGGTCAACCATCACAACTCAT
CTTCAAACATTTGTAAAAGCAGATGAGCATCATGTTAGATTTATACCCAAAATCTGAATT
GCATACTAAGAGCAGCAAACTTCTAGTGGCCAAAATCAAAATGCGCATCTTATTGACAAC
ACACAGCGCTAGCTATCGATCTATCTACATAAGTAAGATATTTTTCTTTACATATTTTCT
GCAATTCTCATCTCCTCCCCACCTTACACTTCAATGGTGCAAAACAAATCCGAGCACAAT
GCAAATTAGCGCCACCATACAGATAAACAAAGGAGGAAAACCAACTTGATTGCTCGTCCT
GCCCCTCCTACTCAGTTCCAGCTGAGAAAATAGTAAGATAAAACACCAAGTCACGAGAAG
TAAAGAGAGAAGAAATAGAAGTGAGAGAAACCATGAATGCAGCTATTGAGGAACCAGCTG
AAATCGTAGTATACAAAATCCGGAAGTACAAGTACAGTTAAGAACGAATTTCTGAGAGCA
GAGTGTCCAAAAAGATCAAAACAAGTGAACTAAATAACAATATTACTCTTGAGAATACAC
TAGTAAAAAGAAGTGGTTTCCTTGTTGGCTCCAGTAAAGCTACCCCTGCACTATTTTTTC
TTGATGGGACAACAGGCATTTAGGCACTCTATTCCTTCTCTTCTACTATGCATTAGTATT
AGTACACCTCAAACTAATTTGTAAGGAGGTGTTTAGAGCGCTGAGTTGGTTATTATAATC
AATGAGTTAGTGTAATCTATTATAGTTGGAGCCCCATGGGCTATAATATCCAATTCCACC
AACTAAAAGTGAGAGGCCCGTACACCCTAAGAAGATGTCAACCACTCCAAATTGAGACAA
TAACGATTTCAAAATTTCAAGCAAGAAGTTTCAACCTAGTACCTTGAATACATCTCCCAT
CCTTACGGCTGGGGAGTGGGGACAAAGTGCCTAATCTCTCTAATATTAGGGTACCCTTGA
GGTAGCAAGGCTTGAATATTGCCATCAAATGAACATTACAAGACGCTAACATGGAAGAAG
AACATCCACTAACAAAAAAATAAGGTCCAAGAAGTTACCAATTTCTCCTTCAAGATTTTC
ACTTCTTGCGCACTTAATCTCCTCGCCTCAGACAGCATCGAAATGGTACCTTGAGCCTAT
TAAATGACGTGACAAAAGAGCATACAATTGTGTTGGATGGTCAATAAAAAGTAAAATAAT
ACATCAAATGGAGAAATGAATAGTAGTGAAGTAGTTTCTTTCATTTCCATCAACATTTCA
TTTCTTGGGTACTGAGATGATTATGATTAAAGGAAGCCCTAGCCTAACTCTTCATCTAAT
TAAGGAAAAACATTGCAAACTTTGAAGGGAAAAGAAAAAAAAACAGATGATAACCGGCAA
CTGAGACCAAGTTTTAACAAACTTAAAAAATGAACCTGTATCACAAAACCAAGCTTCTAT
AGATGCAGTGAAAAATTAAGATAAACCACAAAAGTTTCATTGCTGAACATCCAAATGAAG
CAACTGAACCAAGTTTAACAAATTTCAGGGAGTGCAATTTGCAACAGGGTAAAATGAATC
ACATCAGGAAATTGTTTTAACAAACAGAGTGCAAACTTTCAAAGGGCATATAATATTTTT
GTTCATTTCCGGGACAAGGCTTAATTTTTTGGCTTCTTTCTGAAGTTTGCTTTCTAATAG
TTTCAGAACTAATTCTTCCGGGAATGATTTTCTTAATATTCTACTTGGTTTTTTAGGGAA
AACTTGTCACCCTCCCTTCCCTTCTATACGTGTAATGTCATTTTTTCTCCACTTAATATT
AATTTCCACTCCTTTGGTCATCTACAAATTTTCAAGCCCAAGAGTGGGTAAGAGTGTTAA
AGTGTTTGTATAATAAAATTTACCATAACCCACTGGTTTAAGCTTTTGAGTCAAATGATG
ATTTAACAATATTTCTTTTTTTCTGAACAATATTCAGTTTTTTTATCTAAAAATGTTTGA
GATAGGTCGCTGGTTCTTTCCACAAATCAAGTGTTATGATATTAGGGGTACATACTCTAT
AAGTTCATAGATAAACTGAATACGCATATGCATCAACAAATCACAGTCAGGTTTCTTAAT
TGAATTAGATGAGGATAAACAATCTCAATGATCAGATTTTCAATAATAGCTTAAAGGAAG
CACAAGAACGAGAAAAGCACAAAAGTCAATAAAAAATCACCTCTCCAAGCTTTAATTCAA
TTTCATGTAGCTTTGATTTCATCTCATCAATGTCTTTAACTAACTGTAGCTGTTCAGCTT
TTTTCAGTTTCACCGGTTCCAATTCTGTGCCTTGCTTTATCTCAGCAGTCTTTTGCAATC
TTGGCATGCTATTGTTTAGCTCTAGGGATTTATCCACATCCTCAGGAAACTGATGCACAA
GAGAAGAACTTCAATGGTCTAGAAGCTGATGCACAGGAAACTGAAAATCTCAAATTGAAC
AATGCCTAAATCATGACACAGTCTACAGTTTCCTACAACGTATTTTGTTTAGTTTTTTTT
TTCTAGATAAGAAACACTTTCTACTGAGAAAAACAAAGAAAGATAAGGCACCCTCCCTAG
GAAATGTGGAAGAGGTTATTATAAAGAGACCAACAAGATCTTATTACAACAACAATTAGG
CAGTAAAACATCAAATTTGATGAGGAAAATGTTCATTTAGTCCCCCAGGAGCATTTTTTT
AGAGAGAGTGATGAAATTTTTTAACTCTATATAGATTAGAAAGTTTTTTCTTACTTTTGT
GTCTGGTACTGGATCCTCCAGATGTGAACTTCCATAGGCTCCCCACTCCAGTGCTCCATT
TTGAACTTTTCTTTTTGGTGATTCAACACTCAACTCCTCTTCCTTTAATGCTCGATTTTG
ATCTCTCGGTTTTAATACTTCACGAGGTAGCTCTTCCTTTGACGTTTCATTTGGATCTTT
CGGTCTTGAAGACTCATGAAGCAGAACCTCCTCCCTGAATGCTCCATTTTGATCAGATGG
TTTTAAAGCTTCAATGGTCCGCTCCCCCTTCAATGCAACAAAATCATCTTTGAATCTTGA
AGCCTCTAGTGTCATGTCCTCATTCGATGCTCCATTTTGATATCTTACAATTGGAACCAG
GGAGGGAAGTACCTCATCTGATGCACCATTTTGATCTTTCAGCTTTGGGATTTCATTGGT
GTCCATCCCATCTCTTAATGGTCCACTATGTTCGTTCAATTTCATAACGTCATCCATTCT
ACCGTCCAATGCTCCATCAAAAGGCGAGTGTATTGGGGAATTCAGCGGACTAATGAGTGC
CACTTTGAGCTTATCTTCTTCAATATATTTACCTCCATCTTTTGAAAACTGGAAAGAAAA
GTAAACAGTTCAAAACCCAAGGTAAGAAAGCTGAATGTATCCACAAAAACTTACCATACT
TGCAGTGATGTCCTCTTCTGTTATCCCTGAAGGAACGATTGTGCTCTGAATTAAAAACTT
GTCTTTACACAACATATCGGGTGGGGCAGCCCGTTGAGCTTGCATTATAACTAGTCAGAA
TCATAGAAGAAATTAACTTCTGAAAAGAGGGGGAAAAGCAACAATACATAGCCAACTTCC
AGGTTTAGATTTTCTTTTTAGAAAAACAAAAACAGAAGTAAAGAAAAGAAAAAGACGGTA
AGACAGTGGCACAGTCTTCTTAAAAAAAACTTTAAGGGAGAAATGGTTGTTAAATGCAGG
ACTGAATCATGTCATGATATTAGACATTCTTAAAGTTTTTAATCCTCAAAACACTAAAGT
GATATGTTCTCAAATTTCCCTTTTAGAATTTTCCAGATAGTCCTCATAATTTTGATTCAA
CTAAAGAAAAAAGACATGGAGCAGATCAGATACTGTAAATGTCAATGATCAGATACTGTA
AATGTCAAGTACTAGATGGAAGAATCAATTTCATTGAAACGTCAATGGTCATGGTAGTAA
CTTCGTTAAAAATATCTAGAAACACTCTCTTCTTTGTTTCTGGGGGTCAGGGAATCAATT
GTCCCAGGTGGCCAAATAGGTTAGATTAGATGAAAATTACAAAGAATGTACCTGAAAATT
CACATGTTGATTTTGGCAAGATTATCCCAACATTTGGTCGAACACAGTATTTCTTAGGAG
ATGTAGTCTTAACCTGCCAAACATAATAATAATATTGCACACATCACATGAAAAATCACA
TGAATTATCAGAGAAACAAGAGATGAACAAAAAGAAAAGAAGGTTGGTCATACTTTAAAG
GCAACATGATGATGGGTATTATTGGATAGTTGAACTGTGCACGTACTTTGTTTCCTCAAT
TCAACTGAAAGCAGCAAGGTACTTTACTTCAATTCTTTTTCAGAAAGCAAGCAATGACTA
GTATTACTAGTGATGCACTTACATAAGAATTGTAATTCCTTAGGCTGAATATGCAAGAGT
TTCGAACTCATGTCTCTTCCTCACAATACACCAAATTCAAAATTAATAATTCTGCATCCA
AAGCCTGGGAAACAGTTACTCTGCAATCAGAAAAGTTATTTTCTCAGAATCGGGAAAAAC
AAATTAAATATGATTTAGAAGCAAATTCAATAAACAAAAAATAAAAAGAAACATAGAATA
ATCCCAAGTATTTCATCATATAATTACAGATCATAGAAGCTAATAACCACGTGTTTCCAA
TCCACCCTGTTCCTGGCTAAAATAAAATAATAATACCATCCCATTCCCTCAATTTTCCAT
GGAAAAAAAAACTGGGATGAGAAAGTCAAACCAAGCCCATTAAGATCAAAACCAAAGAAG
CACCGCTGAGCTTATTCCAAAACAGATCGTTCAAAGTTTCAAAACCAAACACTACTCGAA
CCATAAATCATTAGTAAACGAACAGAGTCACTCCAAACACCAACCCGATTACAAATTCCA
ACCCATTTCGAGACTCAACAAATCAAACACAAATCGAGAGGCAAAAAGAAAAACTCCAAT
ATTCAAGAAACCAGCAGAAATTCAGCAAAAATACACACAGACTACGTTCTTAACAAGATA
CCATAAATTTCAAACAACAAAAACAGCCAAACAAGAAGATTCTTCCACGCACAATATAAA
ACAAGAAGCGGAAAAAAGAATCCAAAAAACTCACCGGTTCCGCAGGAGCGGAGATAGAGA
GAGAAAGATAAACTGAAATGGAATAAATAAAACAGAATGGAATACAGAAATTGAAAGAGA
GTCCAAATATTTTGGTGGAATTTACAATTCCATATGAAGAAAGAGAGAGAGAAACCCTGG
AAAATTCTAGAGAGAGGAAGGTGAGAATGAATGATCTGGTTGGTGGAATGGAAGATTATA
CTGAGTGAAAGCAAAGTAGAGAGAGAGAGAGAGAGAGAGAGGAGTAGTGTTAGTTGTACC
GGCAGTGGTGTGATCTTAGCTTTGAGCCGGTGCGGCAGAATCCAATTCCCGTTTGAACTT
TCTTTATTTTATTTTTTTTTATTTTCAAATAATTTAACAAAATTGGCTCCAATTTCGAGG
CTTTTAATCTTTTCTCTATTTTTTTGGTGGAATTCTATGGAATTTTCCCAATTTATTATT
TTAATACCTTTTTACTTAAACTATACCCTTTTGTCCTTTTTATTTATTTGTTTTTTTAAA
AGCACAATACGTGACCTTACCAGGGATTTCAACAACCGAGTTCCTGACCCATGATCAAAG
TTAATCAGCCTTTGATCATAATAAAAAAATCGATCCCAAACCGTCTATAGTGATTTTGTG
TCAAATCGAAATCGATTTCGTCGGTTTAATATTAAAAATACCTTTTAAAATTTTCGATTT
GAAACTTTTTGAAACCGATCTCTTTCAATTTAGTCGGTCGACTCGATTTTCAATTTATCA
TGTTCACCGATATTCTAAATCACTGTGGTTCATAACTGAAGAAGAAAAAAAATACATTTA
TTTTTGTTAAGTTATTTTTAATCACACAACTTTTGACACTATTTATGAATATAGTAAAAA
ATTATAATTTGTATATATGATAGACTAAGATAGATAGATTATTGTCGGTGTCTATTATAA
CCTATCGCGGTCTATTTTCTTATTGTAGATAGACCGTGATATTCTGTTATATTTTTGTAA
ATATTTTGTTTCGTTTTGTTATATTTGAAAATAGTTATTGATTGCTCAGAAAAATACATT
GATTTGTTTGTACTAGATTTTGAATTTACGTCATGTTTAATCTATGATGATGTAAAATAT
GGGACACATTTGATATTGTTTACTTGTGTTTAGTATCCCTAACGTAAATAAATGAAGTCC
ATTTTTAAAATATGTAATAAAAAATATAAATTAATTTAAATTCAAGGACAGATCAAATAT
CATGTTCTTAAATATTTTAAAATTTTCATTTTGGTTCTATTCAATGTCTAAATATTGTCG
AAGTAAAAGATAAATATTTAATATTTTATCCTATTTTTATTTGTATGCTTCCTAAATTTA
ATAAACTTCAAAATGTTAAAATACTATTTTGGTGATAGTATTTGGAATTTTATTATTTTT
CTTCTTTTAAAAGTATGATTTTGTTTCACTTCAATTAATCGATAAAATTGATTTTATTTC
ATTTCAATTAGTCGATAAAATTTTATTTTATTAAATGATAAAATTGTTTCCATATTTTAG
TTATATTTATAAATATTTTAATCAAATTGGATTAAGTTTTTATAAATTAATTATATCGTT
TTAAATAATTAATTAACCCTATATCAGAAAAAACAAAAATAAGATAAAATTATCATCGAT
GGAAAAATTATTAAAATATTTACAAAATTTCTATAAAAAATATAGACAAAAGTTCGTGGA
AATTTTTAATTTATTACATTTTATAAATATTTTAATTTATCTAACTACAATTTATTACTA
TTCTTGAAATGAATGGATGTTATGTCCAAATCAATACCATTTTTAGTATTATTAATACAA
CATTTTGTTTATGATATTTGACTTCACCAAAAAAAGAATAATTAATTAAAAAAAAATTCA
ACTAGTACAGATTCTGACATGCATCGTAGTGGCCTTTTTTAATCATCTTTGAAAAGTTGG
TTTGTTGAAGAAAATTTTTCAATGGTATATAGTTTATTTGATCATTTCATCTTAGTTATG
ATAAAACATCCCAATTGATGTGTTAGTGATGGTCTACACAAAAGACAATTATTAACAACG
TTACTATGCATTATTGCATTTGTTTCTAAAAGTTATATATTTTTCTCTTTAAAGTTAAAT
GATAGGTCTCAAAAATACCATAATTGAACTTGAATTATTTGGATTATTAAAAGTAAACAT
TTAATTCTGAGAAGTCATATGGTCGTGCATTGTTGTCTTCCTATTTATCATTCTTTTTTA
TTCTACAATTTCTAGATTTTGTTATAAAAATTATGTTTTTAAAACTCATTATGATGAGGC
TAATTTGCAACCGATAGAAGTAAATGGTTATGTGATGAATTCAATGCTCTTGACAATTAC
ACTGCCAAAAGAAAATGAGTTTTCAAATTCTTATATTACATAGTCTGCAAAAAAAAAATG
TATGAAATATATTATATATATTGATAAAAGAGAAATTAGTGTAAATGACAAAACGGTTAA
AAATACTTACAAATAGCAAATTTTCAGATCTTATTGATCGGTAAATAAGAAAACTAACCT
AAAATAAGTGAAGATTTGAAGAAAGAAAAAAAAAAGAACGGTGATTCCAACTTATCATTA
TCATATTGGAGAATCATTTCTTTTGAAAATTTACTGTGATAATTTCAATAATTTCCTTAA
TGTAACTATAAAAATTAATCAATCACACCATGACAGTGGCAGATTTAGAAAATGTATTGA
CGGGGGCTGACAGTTAGAGTAACCACTAAGTTAATGATAAATATTAATTATTAAGTAGTT
TTATTTATATATATATTATATAAAGACAATAAAGTTGAGGGGGGTTCGAATCCTTTGGAC
TTATACTAAATCTGTCGGTGACACCATCTACCTTATTACTATTATAATTAAGGATAATTT
GGCTAAATTGACAGAGTGTTTCATGTTATTA

>DB_M5_M4  347531 bp
TTAACGCTCTTTGTTCTAAGCTTTTGTAATCTAGATGGGCTTATCTCCAGCCTGTGTAAC
CTATTATTCTCAATAAAAATTGGTGATATGGCTTCCATATCACAAGTATCTTTTTTGAAA
AAAAAATATTGGTCATTTGCATCATACAATGGTTGAATTCTTTGATAAATTTTAAAGATA
ATTAAAATAAATTTTCAAAAACTATTGTTTTAAGTTTGTGGCTTGTTTTAAAATGGATTA
CAGAATTGGGAATCATTGAAACAAATTTGTCTTCGTGGCTCCAAGTTTTTGACAGATTCT
TGATTTTTCGACGACGCTGAATCTTGAAAGGGTGGATCTTAAAGAATGCACAAGTTTGGT
GAAGGTTCATGAGTTAGTTGGATCTCTTTATTTGAATCTTAGGCACTGTCGTAACCTCAA
GCAACTTCCAAGCCACTTCAATAATTTGAAGTCCTTTGAAAAATTAGAACTGTCTCGTTA
TGTAAGACTTGAAGAGTTTCCTCATATTGGAGAAGAAATGAAATCATATTGGTGAAGAAA
TGAAATCGTGTGTACGTCTCACGACCATTTGTTTAGTAGAGACCAACATAAAGGAGCTAC
CTTTATCCATTGTGTGAATCTTGTCTTCGGGAGTTGATCATAATTTTAGGGAGAAATCTC
ACAAGTCTTCTGAATCATTGCTTACCTAATCTTGAGTATTGCAGAATAATGCACTGCTCT
AGTAATTTACAGGACTTTCATGTCCATGACCATGTCCCTACGTTGTCTTTTTCATATTTT
TCTTCGCCGGTATTACTTCCCAATTTACATACTTTGCAACTCAATTATTGCAATATATTT
GTCTAAAAACAAGTTTTCCAGTCTACCCTGCTGTATGCTTAATTTTGAGTACTTACTTAG
TCTTAACACTTGAAATGGAGAATTATGTATATTTAATATATTAATAAACGATATACATTT
CGTTAAATATATGTCAAGTATATATACTATTTTATTTGAATCATATATACTATTTTACTT
GACGGATAAATAGTGTCAAATATACAATTTTACTTAACGTGTAAATAGTGTTAACTAGGT
ATACCATCTTACTTAATGGGTAAATGGTGTCAAGTATATTATCTTACTTGACATGTAAAT
ATATACTTGACGTGTAAATAGGGCAAATATACGATCTTCCTTGACGTGCAAAAACTGTCA
AACACAACAACATATATTTAACACATAAAAAGGCATCAAGTATACGACCTTACTTGACAC
GTAAAAATTAAAGCATTAAGTATGATATTTTTTACTTGATACGAAAATGACGTCAAGAAA
TAGAATACTTGATGGATTTTTAGTGTCAAGTAATGTGACTATACTTGATAGTTGATTACT
TGACGCTTTTTAAAACGTTAAATATAGGTTTACTTGACACTCTATTAATGTCAAGTAATC
CAATTTCTGGAGTAGTAAATTCAAGTTTTGAAAACTTAAAAGGAAAGTAGTTTTTAAAAA
CATGTTTGAAGTCTTTAAAATTTGTCTAAGAATTCCATTGAAAGAATTAGGACACATATA
TGGCTTCTGAAAAACAACAAATTGAAAATGAAATTATTATCAAATGGGGATGAAGATATA
TATTGTTGATAAATATTTTTCTCACGCACAAAATCTATTCTTGTGTTTTAGGACTACGAG
GATGAAGTTCCATTTGGCTACAGGGAGTTCGTATTAGGGAATTGGGATATTCCAGAATGG
TACAGTAACAAGAAAGCAAACAGCAACAACTCAATAATTACATTTTGGATGTCAGATGAT
GAAAGTAGGAAACTGAAGGGCCTCAGCTCCTTTTATTGTCATTGAAGAGAATGGACATCA
AACAACATCCTACGATAACTTTCCAATTCAGATCAGAGTGAGCCTCAGTGCCAATGGTTA
GACGCAGAGTCATTGAGAGAGATTCTTTCATTATGCATCACTATGTGTGCACATATGTGG
TCACTTGTATTTGGTGTTGAAACTTTCACCCAAATGGATGAAAAATGTAATCACACTAAT
GAAAGGGAGATTGATTTTGGGATTTGTTTTTAAAGTATTGTTTGAGATTATTATTAGCAG
AAAAGAGATGGTATTTATAAAAAAATTGTGTGATTTTCTATTGACTTAGATTACAAAGGA
TGTTTGTTTGAGTATGTGAAGGATACAAAGCAAAGCTGTGGTTGCATTAATAATAGCCAG
TATTATTGTTCACCCCAATTTATTTTACTTTCCTTGTCCTCTGCATGTTTTGAGTAGACT
GTATATATAGAGTTACATATTGACGGGAATTGATCTCTTAAGTTTGAAGTGGACATTCTT
AGTTGGTTCATATCAATGTTATATGTCGTCATGTCATTTGTTCTGTTCACTGGCTGTTAT
AAGCTTGAACATCTTCTACAATTTTATGAAAACATGAAATCTTTAAGGGTGATAGAATCT
GAATGTGGTATGGCCATAAGGGGGTTGCCTTCATCAATTGTGGAAATCGATCTTATTGGG
CTTGAAAATTTTAACCTATGTAATTGCTAAAGCCTGATTGCTCTTTCAACCAAGTAAGAT
TCATTTGTCAAAAGGGTCACGAGGAACTTCATCAAAATGTGGGTGTTTCAGACTTGACAT
GTTTTCCCTGAGGGCAAAGTTTATGTCCCTGAGGGCAACATATCAGATACAAATTTCATA
GAAACTTTATCTCGTGTTTCCACTTTTCTTGTCTACCCTCTCTTCACAAATTTACATTCT
TACGGTCTCTTAAATTAAAGAACTGCAAGTTTCTTTAAAACAGCGGAAAGCATCCTTGAT
GTCTAAAATAGAGGTGATGATGATACTCGAAACAACTTCACTAGTCAGTAGGTGTCAAAT
GAGTGTTCATGGATAAAAGGAAATGAAAAGGGAGAAGTGGAGAGATACATAGCAAGATTA
GTTGCAAATGTTTATTCTCAAAGAAAAGGCATTGATTACGATAAAGTATCTATTCCCGTT
GCTCGTTTGAAAACCATAAGGTTGCCAATTGCACTTGTTGCTCAAAATAATTGGAAGATC
TTTCCGATGGACGTGATATCAGCATTTTTGAATGAATATTATCTAGAAGAAGTAGTCTAC
TTAAAACAACCTCTTGGTTGTTCTGTGCAAGCCCAAGAGGATAAAGTTCTAAAATTGAAG
AAGACATTATACGTACAAACAAGAACGTGGAATAGAAGAATTAACAAATATTTTCTTAAT
AATGGGTATTTGAGGTGCCCTTATGAACATTCTCTTTATATTAAGACTAATGATCATGGA
GATATTTTAGGAGTTTGTTTGTACACGGACTACTTAATTTTTACAGAAAATTATGCAAGA
ATGTTTGAAGGTCTCAAGGAGACGATGACCCAAGAATTTGAAATGACAGATATATGATTG
ATGTCATATGTTATCTTCGCATTGAGCTGAAGCAGTCAGAGGAAGGTATCTTCACCTCTC
AAGAACAATTATACTAAAGAAATTCTAGGGAAGTTCAGTATGATCAATTCAACTTCGATT
AAAACTGAGATCAAACGGTCCAAATATGAAGAAGCTAAGGAGATGTTAATCCTTCATATT
TCAAAAGTTTGGTTGGGAGTTTGAGATATTTGACTTGCACAGGACCATATATTCTTTTCA
CCGTTGGATTGGTGAGTCGATTTATGGAATAATCTCTTACAACTACTCATTTGAAAGTGG
TAAAGAAAATTCATCGTTACCTTAAAGGTATATATGCTTGACTATGGGTTGTTTTATTTT
TCATCTAAAGAAAAGATAGAAGGATATTGTGATAATGACTGGACTGGAGATACTAATGAT
CAAAAGAGCACTAGCGGATATGTTTTCTTCGTTGGTAATACTGCAATATATTTACTTGGA
GTTTTCTAATAAGCAAACCTATTGTAACATTATTGACTTGTGAGTCAGAATATGTTGCTG
CAGCTTCATGTGCAGTTTGGTTAAGAAACTTGTTAAAGACAGTTAGAATTTTGTAAGATG
ATCCAATTGCGATCCATATAGACAATAAATCAACACAATTGCTTTAGCAAAAAATCCCAT
GTTCCATGATCGTAACAAACACATTGATATAAGATTTCACTTTATCAGAGATTGTATTTC
AAGGAAGGAGGTTCAAGTTGAATATATGTGAAGATTGAAGATCAAATTGCACATATTTTC
ATGAAGCCACTCAAAATTGATGTCTTAAAAAATTAAGAACTTTACTTGGTGTTGTTAATT
AGAAAACGTGCTTAAGAGAGGATGTTGAAAAGTGAAAGCATGTTTTAGTTAATTGAAATA
AGTTACATACAAAATTAAGACATGTGAAAGTTATATATAATTAATTCATAAATATATAAT
TGGCAAGATTGTTTAAATTAAATATGTTGATAATTAAGTTAAATAGAAAATTTAATTGTT
ATTTGAAGTCATGGATCTAGACAATCCTATAAATAGGATTGGTATGTTGTATATTGTAAT
CAATCCAAGTGTGAAGCAGAATACACAAAAAAATAGTAAGTCTTCTGATAAGTTTTTTTT
TTTTTTTTTTAATTTCCTCTTAAATATTCTATTTGGTGATGTCAGAAGGGAGTAGAGACA
AGAGATAACGAATAGTGGGAATTATTTCGGATTGAACCAAAAAAATCTAAGGGTCACTTA
AAATCGATATTTGTTTATTTGTTTTTGAAAATTAAGCATACAAAAACATACTGCTTCCAC
CCATAAATTTCTACAATTTGTTATCTACTTTTATTTCAATTATTTTAAAAATTAGGTGAT
TGCTTGATAAAGAACTTAGACCAAAAGTAGTTTTCAAAATCATTTTTTTCTTAGCATTGG
ATTATTTGATCAAGTGTTTCTATATCAAAGTTGAAAACCATAATTGAAAAAAAATTTAGG
ATAAAGCAAATATAAATTAAAAAAAAAACAAATATATATAAACTCAAATATCAATTTCTG
TTTTCTCTTGATTAACAATGCTGTCTTGAGATAACATTATATTTATAAACATAAAAATTA
GGAAGTGCAAAAGAGTAATTAGAGCCTCTCTTCAGGTTTGCATATTCTAACTTCAACTTC
GGCAATTTCTTCTACAAATTATTCCTCCACAATGACGTGAACACCACACATTTTTATACT
TATTGCGTCTTTGAACTCTTGAGGAACCTCAAATAACACTTCAACTTTATCTAAAATACC
TCTTGAGGATTTCATCCTACAACATAGTTGATTTAGATCAACCTTCCCTGAGCTGTCCAT
AATATCACCATATGGGTCGCGATCAACATCATATGGGTAGAAAACAACACCATATCGGTA
GGGATATATGTAAGAACCAAGTACTACCATCGATAGATACTCACCTGTTGGTGTTTGTGT
GGCGTCATATTTAGTCGTAATTTTGCCAATGGAACTTAACATTTCACAGTGCAGTATTTC
AGTATCGTTGATAAACACTGAACATAAAAAGTTAGGTTCCCCGTCACCAATATTAACTTC
AAATTTGGCACAAGCAGCAATAAAAACCCTACTTTTCGAACTTAGACAATCAGCTGGAAA
AATCTCTATTGAATTGTTCATACTCTTGTACTTGCACCAATCTGGAATATCACAATTCAT
TAATATGAGTCTTCTAAATTCTTCGTGTACTGCATGTTCCTGCACGATGAGAGTAAATAG
CTAAAAGTTGTATTAATTAACAAAGCACATAAACTTAATTTTTATATGAACGAAATACAT
GAGAGATGAGGTCATGAAAAAGAAATGATACGCACCAAATTATCATCACAAGATATGAAA
TCAAGTATGTTGTCAGGAAATTTGACCAATGATACGCACCCTGAAGCATTCATAGTAACT
ACTCCTTTTGGAACCTTTGGAATTTCTTCAAACAACTTACAATCAAATGTATACAAATAA
TTCAAGGATTTAAAATTAATAATACATGAGGGTAGTCTACAAAAGTTGTTTTCAGATAAA
TCCAACGATTTCAATGAAGGGGTAACGTGAACCATTGTTTCTAAGAAATCCAAATTTGTT
ATCTTGCAACGGACAAGCTCTATTGATGTTAGGTAGGGAAATAAGGAAGGTGAAGAAGGA
GTATTTAAGGAAGGAAAGGTTGAAAGATCAGAATTAAAGATATGTAAATCATTAAGATTA
CTTAAACGATAAATTGTCCTTGGAAGAGTTTTGAGCTCCATGCAGTCTGTGATCGACAGG
AATTTTAGGCTAGTAAGATATCCAATTGTTGGAGATAGCTGATTAGTTACAATACTATAA
TGAATGACCAATACTTCTAGGCTATCCATTTCTTTACTAAATTGAGGACACCATTCATCT
ATTCTACATTTGTACAAAATAAAAATTTTAAGGGATTTCAACTTGAGGTACGATGGAAAC
TGCTCAAAGCCCTTAATATTGCTAGAAAGATAAAACTTGACGAGCTTACTAAGAGATCCA
ACCGATTCATGAATCTTTACTAAATTCACACATCCTAAAAGATCCAACTTTTCGAGGTTT
ATTGCAATAGATAAATCTGGAATTTCCACCAAAAACTTGGAGTCTCTAAAATTAATTTTT
TTCAAGCATCCACCACACTGCAAGTAATATAAAAAGAAAACATAATCAAATTTCAAATAA
ATAAGATGACATTGAAATTAAAATAATAGAACTCAAATATTATTGACAAAATAATTAATA
CCATGAATGCTTTCCCAAAATGTTTGATGGAGTTATATGGCAATTTCAATTGGATAAGGT
TATCCATTGTGTAGGTTGAAGGCAAAGATGAAAAAGGAAAATGAGGCCAATTAATCCATC
TTAAGCTATTAGGTAGATATTGAAGATCAGTACTTTTTGAAGATGTGGCATTGCCAACTT
CCAGTACTACCAAATTTCTCACTTTTTCAAAAGCCCTCGAATCAATGTCAAGTTGGGTAG
GTCGAGGAAAATCTAATTTTATAACTTTAACTCCTCTTGCTTCCTACAAATTATCAAAAC
AAACAATTCAAAATAATAAAAAAATTTCTCATAATAAATAAATATAAGCATATATAAAAT
ATTAGTTTCATCTAATAGTTCTTACCTTATTGCCACTTAAGACATCCATAACATCATCTT
TAATCAACAATCTTTTTCTTTTATGAGATGTAGAAGTCTCCAAAAGATGAATTGTGCGAC
CCATTTGTTGTATTAAGTCATGCATTTCTATCCGGTTGGAATGTTCATCAATGGTAAGAA
GTGATAGATTCATGAGTTTTGTTGTTCCCTTTTCCAAACATAAACAACCACATGCTTCTA
ACTTCGTTTTAACTTCGTTGATATCTTCTCCTACAAAGCAACAAGAAATGTAAAGGAAAA
TTTCTTTTACATCTTGTTCAAGTTCGTCATAACTTATTCGAAGAATATCTTGGATGCCCT
TGTCTAGGTAGAAGTTCTCATATTCGTCCAATATACGTTCAAACTTAGATTGATCATCAA
TAGAATTAAGGAAGGAACCTAACACTTCAAGAGCTAAGGAAAGACCTTTACAATAATGTA
CAGCACGTTTTGAAAGGTCTAAATAATCACTTGAGGGATCACTATTTCTAAATGCGTGCC
AACTAAAAAGCTCAAGACCTTCAATGGCATTCAATCCGTTAACTTCTTTGAATTTATTAA
ATATTCCATGACTAGAAAGTAATGGCATGTTTCTTGTTGTCGCAATGACCATACTTCCAG
GTCCAAACCAATCATGTCCTCCTGCTAATGCTTCTAGTTGTTCTCTCGTATCAACATCAT
CAAGAATCAAAAGAATCTTTTTTGAACATAGTCGATCCCTTATAATGCTAATTCCTATAT
CAACATTGCTAACTTTGATTGAATCATCCATTAGAACCTCACGAAGTAGCTCCTTTTGGA
GTTCAACAAGACCCCGATATCGATTTGAAGCTTCTCTAACATTTGCCAAAAAGCAACAAC
CTTCAAAGTCATTAGCAATTTTATTGTATAATGCTTTGGCCAAAGTTGTCTTGCCCATAC
CTCCAATTCCATATAATCCAACCATCGTAATTTTTTCATCTGCAGACATAACGTGGAAGA
GTATATCATTAACTTGTCTGTCTATTCCAACTGGATATTTAGCTACACGCAACTGTATTG
CTCCACGATTTAATTTCTTCAAGACTTCTTGAACAATTTTTTGAATCAAATTTGCCTCGT
CTCTGCCATTTAAGAAAGAAATATACAGTAACAGTTGTTTTGAAATTCACTTATAATTCC
TATAATATTAGAAGCCAAAGAAAATGAAAGCAACATTATAAGTCAAACTAAATCAAACCA
AATAATATCCATTATATAGAAAGGAGGAGACAGGACAATATAATAACAAATTAAATATAA
TATAATAATGGAATAATTCCAATTTCACAAAATAATTCCAATGGCTTGGTATAAATAGTT
TTTAGTATTTGAATTTTTGTTTTTGAAAATTAATTAAGTACATGTGCCATTATTTTCACC
CATAAGAATTTATGATTTGTTAATGCCTTCTTCTACTATTTTTAAAATTAAGAAAACTAA
ATAGAGGAAAATAAGGTAATTAAGTTATTTATAAATATAGCAAAATTTCATTTTTTATAA
AAATGTAAATCATAGTTGAGTCTATCGCAACCTATCGCAACCTATCACATGTAAAAATTA
AAATTTTGTTATAATAAAGGTAAATATTTTCAACAATTATATATCTGTTAAAACAATTTT
AAATTTCTCATATATATGTATGTATGTATATATATCTCTCATAAAGTTAAAGTTAAAAAT
TCAAATGTTTCCTTAATAAAGTTCAACTCATGATAACTAAAAAATTGGTAGTTATATAAC
AAATGTATACAAATTTAAAAATGAAAAACTTGAAAATAAAATTGTTATGGAAGGGAACTT
AAAATCACTTTTTGTTTGGATTTTCCCTTAACTCAGCATGCTCTCACCTTGAGATAGTCA
AAGTATATATAATAACAATAGAATATGAAGAGCAAAAGAGTTAGAAAGATATATATGAAA
AAGAAAAATACTCTTTTTGAAGAACCGTCCATCCAGATATATGACAAATAGAAATCATGG
CCTCCCTCCATGCTTCCATCTTGTCTGACGAGAATCTAACTTCAAGTTTGGCAAATTCTT
CTCCAAATCTTCCACTTTGTTTTCCTACCTGAGATGGATCCACTTTGTAGAAAATTGGTA
AAACTACTTGTCCTCTCAATTCATTACACATAAGGATTTTCACCAATTCATTCAAACACC
AACTGGAAGATGCATAATTTTCAGAGATTACAACGATGGAGATCTTGGATTCTTCAATAG
CTTCCAAAAGAGATGCAGAAATTTCTTCACCCCTTGAAAGCTTATTATCTATAAAAACAT
TGATTCCCCTTTGACGCAAAGCCATATTAAGATGACTGGTGAAGTTGGAACGAGTATCTT
CCCCTCGAAAACTTAAAAACACATCAAAACTGCAACTAAAACTTGAGGAAGAAGATGATC
CACTTGATCGATTCATATTAATTAAGTAATCTGAAAGATAAATCAATTAGAACCAGAAAG
GAAAGGAACAGTAGAAGAAGGATAACTCAAATTAAGCTGGTGCATGAGTTTTTGAAACAA
TAAAATATGCTTATAAAACTACATCCAATAAACGCGTGGATCTAAATTGTTCCTTTTTTT
CTCTCATCATGTCGGTTCTTTCTTTTCAAGAACTTTCCTCTATTTTTCTTTTTTACCCCA
AGTTTTCTTCCTTTTTCTATTTATCTTTTAGTTAAATTTTTATTTTATTGGTCGGTCTCT
ACAAGTTGAGAGTTGTTCGATGTTAATTAAGAAAAATTGTTTTAAGGCCATTTGGCAACA
TCATCGTTCTCTTTACAAACCCACGCGACTTCTTTCATATATCCTAAGAAAATGCTCAGT
AGGTCATTCAACATAGAATTGTTGTTCTACAGCTAAGCACACTTAAATTTGAAATTCTTA
TATTCGAACCAACGAAAAGGAAAGTGCACCTTGTTGAAATATGTATAGCTTTTAATTTGT
TTAAGTCTTTCTTAACCTTACTTCCATGTTGTAATATCTGTTCATTATTTATGTGTTCCC
TTCCTAAACTTGGGGGTTACAATTTATCTATGTACTGACACATGGGATTCATGCCCAAAT
TTGTAAACAAAAGTTGTAATCTAATTGACGAGCGGAGGACTATCAATCTAATTGCACATA
GAAATCACATCCGAATCTGAGTTATGGTCACTATTATTTTTACACTTTTAGATAAAAATA
AATTCTATTTTAACACCGTGACCGTTAACATTATGGTTTGTGAAAAAAAAAATGTTTTGG
CCCACCATGAAATAAATAAATGGTGAACGAAAAAACAAGTTTAAGGATAATAAAGTAATA
AAAGACAAAAGCAAAAATGAAGTTAGAAAAAGGAAAGCAAAAGAGGTAAATTGGGCAGAA
AATTATGTTACAATTAATTGGAATGGCAATGAACAAAAAGAAAAATGAGTTGGCAAATTT
AATTTAATTCTCTCACTACATATTATATAGGAATTTAATTTAAACTTAATCTATCACATT
CAATTAATTAATTAATTTCAGTTCTTCCATATAATCAAATTACTAATTTAATCTTTAGTT
TTCTTTTTCTTTATATTTAGAATAAACGGTCACTATGACTCTTTATTTATTTATTTTCTT
TTTTGAAAAGACGACATAGTGAAAAATAGAACTATAGGGAATGCTCAAAAGGGATCCCAA
GAGCTCTAACAAGACACCGAAATTTATTGATTTAGAAGTGATACATTGTATAAGCAAAGC
GGAAGGAAAGCCCAAAGGAAGCTCTTAGTCGTTGAGAAAGCATTAAAATTTAGAGCTATA
GTACTAAATTTGTAATCTTGGAAGAAATGGTGTTTCCTACACCATAAACCTAGATAGTTA
CACGAGTCTTCCCACAAATTTAATATATTGTTACAAGAGTCTTCCTACAAATTTAGTATA
CTATTTTGTTTATTTAAGAAGATAAAGTGCCTCTAAAATTGGAACCAAACGTCTCCATTC
TTCATGAACTTGATCGTCTCCATTAATTCTTCATGGACTCGATGGATATAATCTAGAAGT
TTGTTATGTAATTAATATGATGTTAAATTCTATATTTAATTTGCTAATCCTATTTAATCT
CCCTTTATCTAATACAATTTAATTTATATATTTCCCAATGACATCTGTTTCATGTTAGAC
AATAAATTAAAATGTGTGTTCATTTAGAAATATAATTGAATAGTACAATCATATAGAAAT
GAGATGCCTATCGAATGTAAATTAGAGGTCGTCAGTCATGAGAAAAAGAATTAAGCTTTC
TTCTATGTCTATATATCCTTACTTCCATTGGAATCACTTGCGTTGAGGAGGGAGAAAAAA
TTGCATAGAGAGAGAGAGAACTCTCACTGGGATAGAAAACAACTTTATTTTTAACTTTTT
CCTTTTCTTTTTAAAAAGTTGTGTCTTCCAAATTCTAAATTTATTTCTTTGAGTTTTCTT
GTCTAATAAACATGAAAATGAGACGTAGTGGAGGCAAAACTTTATTCCTTACATCTTCGT
TTTCACATTTCCAACGACTAAATTCTTTCCACACATGACATGAAATTAAACCTATGAATT
ATTTTCTTATTTAACTGAGGTAGGATTTTAATCGCATTATTTTCAACATAACTTTATTTA
AACATATGAAACTAAACATGAAGTTAACATGTCACAACTTTCTGCAACTTTAGAGTTCTT
TCTGATGTCTTTAATTCAAACTTCATATAAATATCTTCTAGACATCAGTGTCTATTGGCC
AAAATATAGACTTTTTCATCAAACAAATAAATGTATCTACGGTAATATGTAACATCTCAT
TGAATATCAATCTCTAAATTTTTAAGATTGAAAAATACAGATTCGTTCTTTCACTAAAAG
ACTGTTGCTAACGAATCATGTGTGAAAGAAATCTTGTAAAGAGTACGAAAAAGTGTGTGT
GTAAGAGAGAAATTTGGTGTCAATTTGGAGTACCCAATCTGTAATTCTTTTAAGATAATA
AAGTGAAAGAATACTGTTTGGGATGTACTATGATCATTATTAACCACTACTTTTCTCCCA
TCCTCTTTCCCACCTATTGCTCTTTGCTTTTGGTTTTTTCAAAAAAGGAATCATCATCCA
TCGTTATTGCTCTCTCACAATGGCAAATATTGACACGAAAGTTCGATATCTTGAGTTTTG
ATCAGCACTTATCTTCAAACTGTGACAATGTCTTCCCGTGGATGTAAGCATCTTCTTGGC
CAAACCACGTAAAATTTCTTGTGTTTCTTCTTCTTCGTCTCTTTATCATCCAATGCAAGA
TCAAGATTCTCCATTAAAAGCCTCATAGTGCTTAAATGAATTTGGGTTGGATTAGGAAGA
TTTTTTGGATCAACCGAATGTATGAGTTTGTCAAATTGACAACTCAAATAATACCTAATA
AAATCTTCAACCCAACCCTCAAAATTCGGGTTGGGTTTGGTTAGTAGGTTATTTATTTTC
ATTTGTTTAAAGTATATTATTTATTAACTTAAAATGCTTAAATTTGTCTATAACACATTT
TAATAACTAAAATTTTATTAAATTCAAATGAAGCTCAAATGTTAAATATTAAAATTCTAT
TACAAACTTAAAAAATTCTTCATAATGATAGGTATGAATTATAATATTTACAAGTTTTAA
TATATATTTTAATAATATTAGAAATTCAAGTTGGGTTTGGTCAATTTTTTTTTTTTGTGT
TGGATAAAAAAAAAAAAAAACTCATCAATTTCTCTCTCTCTTCTTATGCTTTGACATCAG
TTCTTGGAAAAAAATAATTCTCTTTCTTTGTAAAAGTTATTTTGAGACTTGTGAGAAGGT
AAGAAAATTACATTTTTACTCTTTAGTTTTCTTTCTCCTTTAGACTCCTTTGCAAGTTGT
CAAATTTCTCTTTATTCATTGTATTTTCTTTTGTTTTTGTGCATGTTCATCCATAGAGAA
TGGGAGAAAGAAAATAGGGTTTCAAAGGGGTTTCTTGATGGAAGATGAAGGGATGAGAAA
AGTGAACAAGATGGTGTTTATAGTGGTTCAGCTCATAGCCTACATCCACTCTTCAAAGGT
AAGAATCCTTTTATTCAACATTCTTTTTTACAAGTAGACTTGATGCCATGAAATTGTTTT
TGACAATTGAATTTTATGTACTACATTGAATACTGTATTTATGGAAATAGTAATAGTTTA
TTTGTAGATGGAATTACAAAGCCATAGTTATTGAGGATTAGAAACCAAATTGTAGTATCT
TGTTACCTTTTTCTATAAAAAATGTTTTATGAACAATCAGCTTTCATTGAGACAAGTATA
ATAGGTGGCCACATAAAACTATGGCATAAAAATTACCAAAGAGCCTAAAAAATTATGATA
GTTTTACAGTAGATTTTTTCATTTTGTCCATTTTGTTACTGAGAAAATAATATACAATAA
AATGAGTATGGATAGTTTTGAATGAGTAAAGATTTATTGATGTTATTATCATCAGGAAGC
TGAATATAAAGGAAATACTGATTATCCATTAGTTTCTTTCCACCAATAAATCTTCATTAA
CCATTAATCTATTTCACCAATAATGAAAGCCTAACATATTAATTAACCATTAGTTTCATT
CTACCAATGAAATTAATGGTCAATTAATATTTCCTTTCTATCCTTCCAAATTTTACAATG
AATTCCTTTCTTATGAAAAAAACATAATGGTATATGAGAGTGTATAAAAAAGATATTGTT
AGTTTCTAAAAAAAGAGTAAAAAAATTACCAACACTAACTTCTGGCTGAACAAAAAATTT
AGAAGGATATCGTAATAATTCAAATTGTTACAACTCAAACCTTTATATTTCTTATGAAGA
ATGAGGTAAGTGAATACTAGTTTCCTAGTTATTATAAGAGGGGTAGATGCTTTAAGCCTC
ATTGTATTTTGGCCCAAAGGAAGCCTATGCGTTGAGGCTAAAACTTAGAATTCTCGTCAA
TCTTTTTTACTCGATGTATAGTTAACATTCTTTAATATTATAATTTTTCTTATTTCTAGT
GAGTTTAAGGAAACTTGATGAACAGCCTTAGTGGTTGAAGGGAAGCAAGCTTCGAGACTA
TCAGCTTGAGGGTTTGAATTTTCTTGTTAAAAGGTATATTTGTTATTTATTTATTATTTC
TAGTGAAATTTGAGGAAACTTGATGAACAGTCTGGGTTTGTTTACATTCCATATTTTTTG
CTTCTTTAATTTGTCATTTAAGTGATGTTGTTAATACAAAGTAGTCAATCAGAAGAAACA
ACATGAAGGGCATGTGTGTAGTATATGTGGGGTAAACGAAAGTTAATGATTTTGGTTGTT
AATTCCTCCCTTTTCAGGAGACCTTTTCTTTCTTCTATGAGTCCTCACAGGCTATAGAAC
TGCTTACTACTATGCTTGACATGTTTGTTTGCTACTGCTTAAATGGTTTATTTTGATATT
GCTTGTAGAATGATTGAAGTCATCAGATTGAAAGCTAAGCGATTGTGTCAGGTGATCGTT
GAAGGTTGAAGACTGAGAAGGCATTTAGGATTTCTTATTTAAGTCTTATATTAGGATATT
GTTTCATGTACTATTGTAGAATGTATATATAAACACAATATTAAATTTTCATTTTGTGTA
TACAAATCTAAAAGATAAATATTATAGTTTCTAAAATAATATTAATTTTATTAATTTGTT
GGAGCGAGAAAAAATTATTTATCTATATTGATTCAATGTTGGTTTATAAAAAATGGACAA
TAATACAACAATTAAATAAATATAAATTTATAAAAATGGATAAAAACAAGCCTTTAATGT
CGGTTTTAAACTGACATTATTGGCCTCTTTAATGTCGGTTTTAAAACGACATCATAGCCC
AATCGCCATTAAAGGGCTTCAATAACACTATCAAAGATGTCGGTTTAAAACTGACATTAA
AGCCCAACCGACATTAAAGAGCTTCAATAACACTATCAAAGATGTCGGTTGAAAACTGAC
ATTAAAGGTCTTTAATGTCGTTTTTAAACCGACATTAAAGCCCAACCGACATTAAAGGCC
TTTAATAACGCTTGCAAAGATGTCGGTTTCCAAGTGACATTAAAGCCTTTTAATGTCGGT
TTTAAACCGACATAAAAGGTCAGATTTTTTGTAGTGATAGATTCAAGATAAAAATGAACT
TATTTTCATACTACAACTCCTTGTATTTATTCTGTAAATTTTCTTCTCAAGGTTACTAGA
CTTTTAATTTGTTATTTTGTTGAAGATAACTTCCTGTTCTAACAAAATTAGTTTGTAATT
GATTTGATTCTTTTTTTTAACAGCTTAGAAAAGAAGTTGAAGCCCTCTTGCAGAAGATAG
TTCAACAAATCTCAACACTATTGAATCTCTGAGTACGCTTGTTACCTTGAACCTTCAAAA
ATGTTCTAACCTTGAAAAGCTTCCAAGCTACATTTTATGGGAGGCTCTTGAAGATTTAGA
TCTTTCTCACTGCAAAAAGCTTGAGAAAATTCCTGATATCTCTTCCGCATTAAACCTTAG
AAGCTTGTCTGTTTAACAATGCACAAATTTAAGAATGATTCATGATTCTATTGGATCTCT
GAGTAAGCTTTATGATTTTAACGCTGCAGAATGCTCTAATCTTGAAATGCTTCCAAGCTA
CCTCAAGTTAAAGTCCCTTGAATATTTAATACTCTCTGGTTGCTGTAAGCTCGAAACGTT
TCCAGAAATTGATGAAAACATGAAATCCTTACACATATTGCGTTTGGATTCTACTGCCAT
AAGGGAGCTACCTCCATCAATTGGATACCTTACTCATCTTTATGAATTAGATCTTAAAGG
TTGCACAAACCTCATCTCCCTTCCTTGTACAACTCATTTGTTAAAGAGTCTTGGCGAGCT
TCATCTTTCTGGGTCTTCTAGGTTTTAAATGTTTTCCTACATATGGGACCCAACCATCAA
CCCAGTATGCTCTTCTTCAAAAATTATGGAAACTTCATCAACTTCCAAGTTTTTCCATTC
ACGAGTTCCAAAAGAAAGCTTATGTTTCAAACAATTCACGTTGTTGGATCTTGAAGGTTG
CAATATATCAAATGTTGATTTTTTAGAAATTTTATGTAATGTAGCATCTTCCTTATCTAG
TATACGCTTGTCGGAAAACAACTTCTCTAGTCTACCTTCATGTCTCCATAAGTTTATGTC
CTTGCGGAATCTCGAATTAAGGTATTGTAAGTTTCTTCAAGAAATTCCAAACCTCCCTTT
GCGTATACAAAGAGTAGATGCCACTGGTTGCGTATCTTTGAGTAGAAGTCCAGACAACAT
TGTGGACATATATCAATCGAGCAGGTTCATCTCCTACCAATTCATTTGCCTTGTTCATAT
CAAGTTCTTGTCATTTATACTAACATTCCATGCATAATAATTCTTATGCCATAGAAGAAA
TTTCAATGGATTAGGAATCCTATAGATGGCATAAGGGAGTTCGTTCTAATGAATAATGAG
ATTCCATAATGGTTGAGCTATCAGACTGCATCAAATTCAATAAGGGTTAGCTTTCAACAC
AATCGCAATACAAAAATAACTTTGGCTACATCTGTTACTTTCCGAGTGGATGGAGATTCA
GATCAAGGAATGGCCTTAGTTTCATGTAACATACTCATCGGCTGTAGACTCGACCGTCGT
TATATGAGAAAATTTCCAAAATCAGCATCAGAATATACATGGTTAGTAGAAACTTCTGAA
ACATATCGTGGGAGCTCCTTGGAAATGAATGATTGGAATGATGTTATAGTCTGGTTTGAG
GCTGTGAAATGTGCTGAGGTCGTAACTATAAGAAGGTGTGGTGTCTATTTCACTGAAAAG
GTCTCTGGGATGCAAAATGATGTCAAGGAGCCAAGGCAATTTACACATATTTTAATCAAC
CGGAAAAATTGCGCCCGAGATGGTGAGTGAGATTACTAATTGTTTTAACAAAGGCTTGAT
TAGTTGTCCTGTTCTAGAAAGTTTTGAAACACCACTATTTTGTCTATTTGAAAAATATGA
TTCATCTAAACACATCTTTCTCTAAAAGAAGGTTTATCTAAAATCATTCTCAATAGTACA
TCCGATCCATAACTGTTTCTTCGAAAAATGTAAGGTTCTTAATTATCTTACCCATAAACC
ATTCAAACACAGCATTTGTTTATTTTCAAAATCAATTCCTATTATTTGATTTGGTTTTAA
TTTGTTGCTGTTGTTGATATTGTTATTTGTGTGTTAAGTTTTGTTGCCATTATTTTGGTT
TTAATAAGTTGAATATTATTTTTAGAGTACATTATGCTCGTTTTCATATTTGTGTTTCTT
GTGTTATGATGTTCATAAAGGTACAGGGATGTGGTCAAATCCTTAGCTCAAGAATTCCCT
GCCAAATCATATTGCAAATATGGTCTGTTGCGTGCAATCAATTTTTTAATTCATACTAAT
TCCAAAATGCAAGTATACTCACATGCATATAGTAATCGTTTTACACCGAAACGTGGCATG
GAAGGCCTGGAAGAGGTAACACTCTCCAAATCTAAATGGGACAAATTTGTAAAAGATCAT
AATTTCTAGTGGATTGGTTCGCGGATATATAGATGGAGATCAACTTTCTCTGGTCACACA
CGATAGACAATTCTTCCAAGAATATTTTATAAGTTTTGGCCCACCAGCGCTACTATCATT
TTTTTTTAAAAGGAAACAGCTAGATAGGACTTAAGAGTGAACCTAAGACCGCTCTAGACA
CACAAATTTATTAATGAGGGGCTAGAGAAAAGCCCAAGAGCTAATTACAGAAGTTGCTAA
GGTTTAAAGCAATTGTAGCAGCCGAATAATTTTTAAAATAGGAGTCCCTACTGCACCAAT
TACCTATAAGAATTTTACAATCCTCCCACATATTGGCAGTTGTTTTATAAGAGCTAGAGA
TTCCAAAAATTCTAAGATTCCTTTCACACCAAATTTCCCAAAATAATGCTATAATTCCAC
AAAAAACGACCTTGTGTTTCGGGATGGAATCCTCCTGAAGTTTTGGCACACCAGCGCTAC
TATCATTGAAACCCATATTTTTTGGCGTGGGTATAGCCTGTGAGTTAGAGCATCCATTTA
GAGGTCGGGTCATATTATCAGGGTTGATGATCGATAAAAAAAGAAGAAAAAGATAGTAGA
GAAGCTAAGAGGCTTAATGGAAGGACATATCCAAATTCGTCCATCATAGATCATGAATGA
ATTCATCTACTATCCATCGATTATTTTCATCTTTTTTCAATTACATATTCAGATTTATGG
AAGAGCAATTGTTTTGTTAGTGTGATGTATGCTCACTTCTTTTCTTCATAATGCCACTGA
CATTCAAAGAAAGATAAATCTCATTCGAAGATGAAGTAAAGAGAGAATTTTATATATACT
TCTTGCCTGTAGTACATATTCATGATTTTTATATTTAAAATGGGATGTGGAATTCAAAAA
TGCTGATGATCGAAAGCACTTATTTTCCTATATAGAAGTTCTTTGAGTAGAGAATATGTG
CAATGCAATATCAACTGTTATACAATAATTTAAATTAACCATAACAATGTTTTCAAAAAA
AAAAAAAAACAAGCAAATTAAATTTTGAAAGGAAAAAAATGTGTCGTTTTTCATAAATCT
CTTTTTTTTTTTTTTTTAAGAATTTGACTAAGAATATTTCAACTTTGTTTCTTTAGTAAA
ATAATTGGGGGACACAAGCCATAGACTGAAAATAAGATTGTTATGAAATGGGGCTAAAAT
TATATTGATGAAATTTTTTGTCACACAAGTTATTCTTGTATTCTAGGATGATGAGGAAGG
AAGTTGATTTTTGTTACATGGAGTTCGTACTAGTCATGAATTGAGATATTCCAAAAGAGT
AGTCACAATGAAAGTAGGGAAACAGAAAGCTTAAGCTCCTAGAAGAAGGTAACGGACATC
CAACAATATCCTAAAATGATTTTCCTGCTCTTGTTGACATCAAAGTGAGTTTCAATGCCC
AATACGCCAAAGTGTTTTTAATGACTTTTTCCATGTGTGTTAGGATTGCAAAATGTTGAA
GATGTTCATCTGAGTTATTGGCGGTTATTGGAGGAAACTCTTGACTTCTCTGCAGCATAA
AACCTTGAGAAATTATATCTTAGAAGTTGCAAATGTTTGAAAATGATTCATGGGTCTGTT
GCTTTCTATCTCAATAAGCTTGTTACCTTGGACTTCGAAGGTTGTAAAAGTCTAGAAAAG
CTTCCAAGTAGCTTTCTCATTTTAAAAGTGGATGCATGAAGCATAAAGAAACTTGAGACT
TATTGACATTAAAAAACCTTAAGGAACTACATCTTAGAGAATGCTATCATATAAGAATAA
TTCATGGCTCTGCATGTTGAGAATGCTATCATATAAGAATAATTCATGACTCTGTTGGGC
GATTTCTTGATCAATTTGTTATCCTAGACCTTGAAAGGCTTCCAAGTCACATCAGCAAGT
CAGAGTTTATTGAAGTTTTGCATCATGATTCATGCCAAAAGATCATGGAAAAAAAAAATT
CACAACTATTTTGAAAAATTTTCTAGCTACCTCAAGTTCGACTCTCTTAAAGTTTTGAAT
TAAGGGAATTAGTGACTTTTCAATTGCATTAAACCTTGAGATATTTGATCTTAGGGGCTG
CTTCTCTTTCCGAACAATTCACAAGTTGTTGGCTGTTATTAGAGGAAACTCCTAACTTCT
CTACAGCATTAAACCTTGAAAAATTATATCTTAGAAGCTGCAAACAACATTTGAAAATGA
TTTATGGATCTGTTGTTTCTCTCAGTAAGCTTGTTACCTTGGATCTCGAAGGTTGTGAAA
ATCTATCAAATATATAGCAAAGTTTATCAGCGATAGATTTTTATCGTTGATAAACTCTTA
TGGTTTATCGGATAGACGAATATTTGCAAGATAGTCTATTAGTAATAATAGATTTGGACA
TATTTTGCTATATTTGTAATTTTTTTAAGATGTTGTTGTATATTTAATTATTTTTAATCT
AATTGCTATATTTGCAACTATCCTTTTTGAAAAATTAAGCATAGATAAACATTATGTTTC
TTTCCTCATCAATTTCTACCATTTGTTATCTACTTTTATTTCAATTATTTTTTAAAAAAA
TTTAGGTGATGGTTTGAAAATTGAACTTAGAAAAATAGTTTTCAAAATCTTTTTTTCTTA
GCATTCGATTATTTGTTCAAAAGTGCTTCTATATCAAACTTCAAAACCATAATGGGAAAA
AAAAAATTAAGAGAAAACAAATATAAATTGAAAAAAAACAAATATATATAAACTCAAATA
TCAAATCCTGTTTTCATTTCATTAACAATGCTGTCTTGAGATAACATTATAATTATAAAA
ACAAAAACTAGAATTGCAAAAGAGTAATTAGAGCCTCTCTTCATGTTTGTATATTCTAAC
TTCAACTTTGGCAATTTCTTCTCCAAATTATTCTTCCATGATCACGTGAACACCACACAT
TTTTATGCTGCTTACTTCGTAGTAATATTTCCATTTTTCTGGAGTAATTACCTCAAATAA
CACTGTAATTTTATCCAAAATACCTCTTGAGGAATTAATCCTAAAACGTGGTTGATTTAG
ATCATCACCATATGGGTTGAAATGTACACAGGGATCAAGCACTTGCATCCATAGATACTC
ACCTCGTGATCTATCATCCATCCAAAAGCTTTTCCTTACTTCAAAATCGTTGATAAACAC
TCTATAGGCAAGGTGAAAGGGGTAGGCAGTAACTTGAATTTTGACACAAGGAGCAATAAA
AGCCTTCCGTTTCCAACTTAGATAATCAATTACCGGAAAAAGAAACGTTATTGAATTGTT
CGTACTCTTATATTTGCACCAATCTGGAATATCACAATTCATTAATACGAGGTTTTTGAA
TACTCCATGTTTTGTATATTCCACTTCCTGCACGATGAGAGTAAATAGCTAAAAGTTATA
TATTAATTAACAAAGCATGTAAACTTAATCCTTATATAAAGGAAATACATGAGAGATGAG
GTCATGAAAAAGAAATGATACGCACCTCATAAAACTTACAAGATATGAAATCAGGTATGT
TGTCAGGAAATCTGGCCAATGATACGCACCCTGAAGCATTCATAGTAACTGCTCCTTCTG
GAATCTTTGGAATTTCTTCAAGCAACTTACAATCACTTGTATAAAGATATTTCAAGCATT
TAAAATTAATAATACATGAGGGTAGTCTACAAAAGTTGTTTTTAGATAAGTCCAACTCTT
TCAATAAAGGGGCAACATGAACCATTGTTTCCAAGAAATCCAAATTTGTTATCTTACAAT
CGAAAAGCTTTATTGATGTTAGGTAGGGAAATAAGGAAGGTGAAGAATGATCATTTAAGG
AAGGAAAGATTGAAAGATCAGAACTAAAGATACCTAAATAAGTAAGATTACTTAAACGAT
AAATTGTACTTGGAAGAGTTTTGAGCTCCATGCAATTTTTGATCAACAATTCTCTTAGGC
TAGTAAGATATCCAATTGTTGGAGATAGCTGATTAATCACAGTACTATCATCAATCAACA
ATACTTCTAGGCTATCCATTTCTTCACTAAATTGAGGACACCATTCATCTATTCTACATC
TGTACGAAAACAAAGTTTTAAGGGATTTCAACTTGAGGTACGTTGGAAATTGCTCAAAGC
CCTTAATATTGCTAGAAAGATAAAACTCGACAAGCTTACTAAGAGATCCAACTGATTCAT
GAACCTTTACTAAATTTGCACACCCTCCAATATCCAATTTTTTTAGGTTTATTGCAGCAG
TTAAATCAGGAATTTCCTCCAAAAACGTGGAAAAACTAAGATCAATTTCCTTCAACCATT
CAGCACACTGCAATTAATATAAAAAGAAAATATAATTAAATTTCAAACAAATAAGCCGAC
ATTGAAATTAAATTAATATAACTCAAATATTATTGACTGAAAATAATACCATGAATGCTT
TCCCGAAATGTTTGATGGAGCTATACGGCAATTTGAATTGGATAAGGTTATCCATTGTGT
AGGTTGAAGGCAAAGATGAAAAAGGAAAATGAGGCCAATTAATCCACCTTAAGCTATTAG
GTACATACTCCAGATCAATACTTTTTGAAGATGTAGCATTCTCAACTTCCAGTACTACCA
AATTTTTCACTTTTTCAAAAGCTCTTGAATCAATGTCCAACTCTGTAGGTTGAGGAAAAT
CTATTTTTATGACTTTAACTGCTCTTGCTTCCTACAATAGGTTACAAAGCAAACATTTCA
AGTCATTTTAATTTCAAAATAATAAAAGTTGTTCTCATAATAAATAATTAAGCATATGCG
AAGTTTGCATGATAGTTCTTACCTTATTGCCATTTAAGACATCCATAGCATCATCTTTAA
TCAACAATCTTTTTCTTTTGTGAGATTTAGAAGTCTTTGAAAGATGAATTGTGCGACCCA
TTTGTTGTATTAAATCATGCATTTCAATCCAGTTGGATCCAACAATGGTAAGAAGTGATA
GATTGATAAGTTTTGTTGTTCCCTTTTCCAAACATAAACAACCACATGCTTTTAACTTTA
TTTTAACTTCATTGATATCTTTGCCTACAAAGCAACAAGAAATATAAAGAAAAATTTCTT
TCACTTCGTCTTCAAGTCCATCATAACTTATTCGAAGAGGATCTTGGATGCCCTTGTCAA
GATAATGATTTTCATATTCATCCAATATAAGTTTAAACTTGGATTGTTCGATAGAGTAAA
GGAAGGAACCTACAACTTCAAGAGCCAAGGGAAGACCATCACAATAACGTACGGCACGTT
TTGAAAGGTATAAATAATCACTTGATGGACAACTCATCTTAAAAGCATGCCAGCTAAAAA
GCTCGAGGGCTTCATCATCCTTCAATCCCTGAACACTTTGAAATATATTAAATTCATGAA
TAGCAAGTAAATGTTTGTCTCTTGATGTCGCAATGACCATACTTCCAGGTCCAAACCAAT
CATGTCTTCCCGCTAATGCTTCTAGTTGTTCTCTCGTATCAACATCATCAAGAATTAAAA
GAATCTTTTTTGAGCATAGTCGATTCCTTATGATGTTAATACCTATATCAAGATTGCTAA
CATTGATCGAATTATCCATTAGAATCTCACAAAGTAGCTTCTTTTGGAGTTGAACAAGGC
CCTCATATTGATTCGAAGCTTCTCTAATTTTTGCCAAAAAGCAACAACCTTCAAAGTCAT
CAACGATCCTATTGTACAATGCTTTGGCCAAAGTTGTCTTGCCGATACCTCCAATTCCAT
ATAATCCAACCATAGTAATTTTTTCATCTGCAGACATAACTTGGAAAAGTATATTATTAA
CTTGTCTATCTATTCCAACCGGATATTTAGGTAAACGCAACTGCAGTATTCCACGATTTA
ATTTCTTCGAGACTTCTTGAACAATTTGTTGAATCAAATTGGCCTCATCACTGCCATTTT
AAGAAAGAAACATACACTAAAAGTTGTTTCCAAACTCACTTATAATTCCTATATTATTAG
AAGCGTGATAAAATGAGCAACATAATAAAGTAAAACTAAATCTTAACCAAGTAATATCCA
TTATAGAAAGGAGGAGATAGGACAATATAATAACAAATTAGATAATATAATGGAATAATT
CCAATTTTTACAAAAAACTAATTCTAATGGCTTGGTATAAATAATTTTTGTTTTTGAGAA
TTAAGAACATGTGCCATTATTTTCGCCCATAAGATTTTATGATTTGTTAATGCCTTCTTC
TACTATTTTTAAAAATTAAGTCAACTAAATCATGAAACCTATATATATAATTGTAAAAAG
TAAAATTTTGCTATAATGTAAAGATCTTTAACAATTATATCATTTAAAACAATTTGAAAT
TTCATACATATATATATAATTTTCAAATCTTGTTTTTTTTTGTAAAGTTAAAGTTTTTCT
TAATAAAGTTCAAACTCATTATTAAAAATTGGCAGTGATATAAATTTTAAAAAATGTAAA
ACTAAAAAATAAAATTGTTATCCAACGGAACTTAAAATGTCACATTTTCTTTGCATGAGC
ATGCTCTCACCTTGAGATAGTCAAAGTATAAATAATAACAATAGAATATGAAAGAGCAAA
AGAGTTTAGAAAGATATATATGAAAAAGAAAAATACTCATTTTGAAGAACCGGCCATCCA
GACATATGAGAAACAGAAATCATTGCCTCCCTCCATGCTTCCATCTTGTCCGATGAGAAT
CTCACTTCGAGTTTCCCAAATTCTTCTCCAAATCTTCCACTTTGTTTTCTTACTTGAGAT
GGATCCACTCTGTAGAAAATTGGTAAAACAAGTTGTTCTCCTGATCTCAATTTGTTACAC
ATAATGATTTTCTCTAGTTCATTCAAACACCAACTTGAAGATGCATAATTTTCAGAGATT
ATAACGATCGAGATCTTGGATTCTTCAATAGCTTCCAAAAGAGATGCAGAAATTTCTTCA
CCCCTTGAAAGCTTATCATCTATAAAAACATTGATTCCTCTTTGACGCAAAGCCATATTA
AGATGACTGGTGAAGTTGGAACGAGTATCTTCCCCTCGAAAACTTAAAAATACATCAAAA
CTACATCTAAAACGTGAGGAAGAAGATGATCCACTTGATCGATTCATATTATTTAAGTAA
TTTGAAAGATGAATCAAAGAACCAGAAAGGAAAGGGAAAGTAGAAAGGATAAGTCAAAGC
TGGTGCTTGAGTTTTCGAAACAATAAAATATGCTTATAAGACTACATCCGATAAATGTGT
GGATTATTCGTTTTTTTCTCTCATCATATCGGTTGTTTCTTTCCAAAAACTTTCCTCTGT
TTTTCTTTTTTACTTTTGTTAAAAGGAAAATTAGGATTTATTCTTCATTATTATTTTTCT
TTTTAATATTTTTCTGTTTATATAAATTTTACTTTAGCGGCTTTTTAGAGTTTTATATAT
TTACTGTGTAAAACATTATGTTTTATCTTATTGAAATTTAGTTGATGTTGCCACCACTAG
CTGACGTCTGCCTCCGTCAATGACTAATCATAGTTCAAAATCCTTCATAGGAATAGCCTT
CTAATAAAGAGATTTTTTTAAAAAAATATTAAATAAAACCATTTTTTCTTGTAATCAAAT
TTTAGACTCCCAAATATGTGATCTCTCACCTCAAAAATTCTAGAAAATCGGACTCCTAAA
TTTCCTAGATTTCGTCGAATTTCGTTTAGGGAAAACGGTATAAGTTATTAGGAAAGATCA
ATTATGAAATCATAGATTAAATTTTGAACGTTTGAAAAATATAAAAAAAAAATGTAACTT
CATAGATTAAATTTTGAACGTTTGAAAAATATAAAAGAAAAAAATTCTAAATGATTAAAA
AGAATAGTTTTGTAAAATATTTTAAAATTTGGATAATTTTAAGTTAGAAAGATTTTAAAA
CTGAGATGAAAATTTTAAATAGGAAACAAAATGAGGCTTAGAAAGTATAAATAAACAAGA
GTAAAGAAGCGTCATAATAAATTATGCAAACATAAGATAACATATTGAGATTTTAATAAA
AACATATTGAAGATCGATCTCGGACTTCCAAAGAATCGATTTTCTCACCTGAAGAATTTT
AAGAAATTGGACTCCCAAATTTCATAGATTCCATCGTTGGATTTTTTTAAAAGAAAACAT
AATTTAAAATGTTAACAAACTTAAAAATGATTAGTAATGACATACTCAATTGACCACTAA
AGAGGAGAAAAACAAAATATTAAATAACATGTAAAATACAAGAACATATTAAAGAAGCAA
TAATCAAGATGAGAAAATACTAATGAAGCAATAATAAATGCTATAAAAAGAGAAAAATAA
TGAAATAAATAAAAAATGCTAATTATATATAAAAAATTGTAAAGAAACAATATATAAAAA
ATAAAGTTTAAGAATAAATTAATAAAGGAAAGACATAATAATAAATAAAAAATAGATAAC
AACAAGGTATGAAGAAATATTTAATAAATATAAAAAAACTATAAAAGATAAGCTCACATG
ATAATAAATAAATAATTATAAGAGAAATAAAAGTAGAGAGATAAGAACAATAATAATAAG
CAAATATTTTAGTCTTTCTTTTTCTTTTTCTTTTTCTTTTTCTTTTTTTTTTTCTTTTTT
CTTTTTCTTTTTGATTTTTTTTATGAAAAATTGAAGATAGATAAATAAAATAATTAAAAT
AGTAAGAATAGTTAAAAATAAAGAAATTGGAAGGAAAATAAACAAAATAATAAGAAAAAG
AAGAGGAAAAAGAAAAGAAAGAAAAGTTGAAATCTCAACACACTAAATTCATTTGTTATT
GAGATGTGGATCATTGGGACCAAAACCCTACCATACAATTCGGACTAAGTTAAAGTTTTT
TTTTGTGTGTGTTGGATTCTTGGCATTGTAGGGAGAAAGATGAAGATTTAGGGGTTGTTA
GAAGAGAAGATAAAATGGATGTTTTATATATTTTTTTTTTCTTTAAGAAGGTATGAAGGT
TAAAAGAAGTAAGAGTATGGAAGTTAGAGATTTAGATGAAGAATAGAGGATGTGAAGGGA
GTAAAAATTTCTAGTTTTTTTTTTTTTTTTGTGGCGTTTTCTCTATATTGTGTTTTGGAT
GAAGAAGAGGAATATTTATAGCCAAAATCATTTCTTCAAATGGCTAAAAATTCAAAATGG
TGGGATTTTTTTGAATTTGAAATAATGTCATCTTTGGCTTACATCTCAAAATGGAGCCTT
TCTTAACAAAACCAATTTAAAAAAGATATCATATTTGGTATTTCTCCACTTACTTTAGTT
ACCCTAACTAAATGGTTTAGTTACTTTAACCAAATTTCCTACAAAACTTAAAAAGTAGTT
AAATAACATTTTTTTTAGAAAAAGGTAGTTAATCACAAAATTAAAAATAAACCAAATTAT
GGCAAAAATTAATCTAACAATTAAATTGATTTTAAATAATATCGGACAAATTTAGGTGGC
TACATTAACTATTTAGAAAATTTGTCTCTAATGTTATAATTTTTTTTTATTTTTTTCAAA
CTATCAAAATTTAATCTATGATTTCATAAGAAGGAAATCAATCTTTTCTAATGACTTATA
CAATTTTCCTTAAACAAAATCCTACGATGGAATCTATGAAATTTGGGAGGAATTTGTGAA
ATTGAGGAGTCTGATTTTCAAGAATTCTTTAGGTGAAAAATCACATCTTTGGGTGTCCAA
GATTTGATTCCGATAAAAAATGATTTTAATTAATATTTTAAAAAATATTTCTTTATTAGA
AACAATTCATATTACGGATTTTGAGAAATTGTACTAATTTCTCACTTTCTTAAGGTGAGA
AATTTTCCTTCAATATAGTCTAATTCATGGAATATAATGTTCTCCACTTATTTTATGAGA
TCATTGCTCTAGATATTGGAGTAATAAAAGGTAAAATAAGACAATAATTTTAAAATAAAT
TAAATACTATTTTCAATTCAAGATTTGAAATTTGGCCACCGTTTTCTAAACGAGTGTTAT
AGAATGCTAACACGTTCCTCATACACAAATGACTTATGGACTCGTCCTTAGTTTCACAGA
CCATTTTTTTAATGATTTTATTTAAAAACGGTTTACTTTATTTTGATATTCAATCACACC
GTAAAAAAAGATTGGTGACGATTCTTTTTTATTTTGTTTCAAAATTAACCCATTTTGATC
GGGTTGCCGGTCGCTCCGCATCATCTCAGACACGTGACGACAATAGTTCTTAGTTATTGT
ATTTGGATTATAATAGTTTGTTGTAGATTATTTTAGTTTGGGTTAAATTAGTATACTTGT
GGTTTATATTTTTACGATAAATATTTTTTCAATCTTTTGACAAAAGTTTAAAATCTTAAA
TCCAAATATTTGGTATTTCAAGTGTGCATATCAAGTGCCCAAGTGTGTACGTATCAAATG
TATATCACAGGAATCAAGTGTGTCTATCAAGTATATCTATTAGAAGAATATAAGTGTCCT
AAAATAAAACAAAACCTAAAGGACAGGAAAACCAACGTAGTTAAAAAGTGGGACAGTTGC
AAATATAACAATTAGATTCAAAGTATTAGCATTTATAACAATATTCTGAAAAGTCACAAA
TATAGCAAAATTTATCAAAGTCTATCAAATCATATTGCATTGATAGACTATTCGTCTATA
TCACAATAGAGTTTATCAACTTTGTTATATTTACAACATTTTTAAAATGTTATTATACAC
TTCATTGTATACTATAATTTTCCAAAAATTATTTATATTAAAGTACAAACCTTTTCTTTT
TAGAATCAATGAGCAAATTATTGTAATATTTTATGGGGTTAAGATACTTGATAGAATTGA
CAAAATTTTAGTTAATTAATTAATTAAATTAAATTAAATTAAATTTCTTGATTAAAAGAT
AATTTACATAAATCTAATAAAATCTAAAAATGTTTAAGGCTCATGTAACAAAAAAAAATA
AAAAATAATAATAAAAGAGCTCATAAGTCATCAATGTATTTCTATAAATTTCATATTTGC
CACCATTGATCGTCACTTTTCATTCTTTTTCTATTTTGCGATTTATTCATCTTCTTTGAT
CTTCTCTTCCAAATTTTCTTTCTTCTATTGTTTACATCTCATATTTTATCTTTATCATTT
TCGACAAGATTCTTTGAAGTTATTTCACGATTGTTCAGTATTCTTTCTCATCTTCCTCAT
ATTTGAAAATATCAAAATCATCTGAATATTGTTTTTAATGATCAATACGATTGTTTGCCA
TAGTCAATACCCGATCGTTTAAATTTAAAGTTATTTTCTCATCACTAAAAAAGAACTACA
CTATCGTGTACCATGATCTAAACAATCGTAGATCATTCGTTTAGACTGTAGTACACGATC
GTTTAAAAGAAAATTACTCACACGAACGTGTGGCTGATTAATCACGTGTTGATGGGATAT
TTTTTATATTTTCCATTATAGGCATGTGAACTTTTTCTGTAACGACCCAACTCTTTATAC
TAAGCTGAGGTCGTTACTAAAACGGAACAATGACAAGAGACACTTTTTTGAAACGAGGGA
AGAATAAATTTTCATTAAAAATGGAATATTAAAACACTGAAACATAAACGCGGAAGCAAA
ACTGAGTCCCCATATGGCATGTCACGGATCCTTCTCTGTCGCTCGCCAGCTTTCCTCTAC
CTTTACCTTCGCCTGAAATGTTAAACATAGAAAGAGTGAGTATAAACATATACTCAGTAA
GGGACCTACTACTAGTCCCGCTAGGTGTCTGTTAACTTCCCATTAGAGTCCTGAAAATGG
TACCCAATCTCTGGCACGTTCCCGAACACGTGCAACATGCGCTCCCGTAGGAACGAAAAT
CTGGTCTTCGGTGTCCCGGGGGAGCACCTAGGACATGCTGGTCTGTAGTGAACCCGGGGG
TAACACTAAGACAATCGGGATGCGAGGACCTCGTCGAATCACTCGAATCATATCTATATA
CATGCTAGACTGGCGTCCCGTCGGACCACACAGTCCTAAATAGGTGGTGATCCCGAAGGA
CACCCATGCAGGTACGACTCTAATAGACAAAGTTAACAGAACACCCTATCCATAGCATGT
AGCATAACATAACATCATAACATGGCATGAGTATTAATCTTAACGTCCTTAATCATGTGA
TTAATATATCATGCATTAACAATCATCAACATCAATCTATCAGTCCTTAACATAACATCG
GTCATCATCATCAATCATCAACATAATAATCTCAATCATCATCATCAACACCAACTATCA
TCATAATCTCAGTATAATCATTATCATCAAATTACGCATCTTAGCTACCATCAATGCATA
ATCATAATTACATGCGGTCTCTTGAATTCAGTTCGAAGGTCTAGTAGGAGAATCTCTTAC
CTGGAGATTTTAGCCAAACAAGGTACTCCCTAGTTGACAGTAAAAATTCTCCAATTAACT
TGATCCTAATCATAAAAGGAAAACTTAGTATCTTAATTAAATGAAATTAGCAATTGGCTA
ACATCCAAAAATCCTCCCAAATTAATTAACTTTCTAAAAATTGGGTTGAAACCAATTCAA
CCTTGATTGGGAAAAATCCAAGATTTAGATCTTAAAAAGTTTAGCCAATTGAACCTTTAC
AGAAACCCCAAATAGATCCAAAATTAAATTAATAAAATATTAATTTAATTTCATTGACTT
ACCAAGGTTACTCAAATGAAGGTTGGAAAATCCTCTTATCCTTGATGAAAAATTCATCAC
TTTAAATCCTCAAGCTTCCAAAGAGACCAATCTTAACTTCGACTGATGAGGCAGCGACAG
CAGAGGGTTATCTTAGAGAAGAAGATGAAGAACTTTTTCTTTTTCCTTTATTTCCATCTT
AAGCATTCCAATGCTATTTATAGACTCACATAATAACAATAATTATTATTATTATTATTA
TTTCCTTTTCCTTTTCCTTTTAGGATATATATATATATATATAATACCAAAAAAATATAC
ATACATCTTTATTTCCATTATCTTTCCTAAATAGATGCCTTAATCTTAGGCATTTATAAC
CATTAATAATAATAATAATACTTCTTTATTATTATTATTTTTCTCTCACCAAAATCTACA
ATAAATATATATTTATTTAAACCATTATTCTCTCTTATAAATAAATATATATCTTTTTTG
TGCAATCAAATCAACCATCTCTCTCCTTATGGATTGTCTTCTTTTCCAAACAAATATAAT
TATATTCTATCATATAATTAACTTCACTTTTCCATATTATTAATTAAATATATATATCCA
TATATATATACTCAATTAATTACAATTCCACCAAAACTAACTTTTCCCTCCAAAATCTCA
AATTAACTTAAGTCCTCAATTAATTTAATCAATCAAATCTTTTCCAATAAATCACTTATA
ACTTCCAACATGAATTATCTTAACCCAACCATAATAACTTCACTCCAGAATCAATATTTA
TCTTTCTGCAGAATAACTAATTATCATCCACAATAATTAATTATTATTTACCTTTCTTCC
AAAATAATTAATTATCTTCCACAATAATTAATTATTATTTATCTTTCTCCAAAAATAATT
AATTATCTTCCACAATAATTAATTATTATTTATCTTTCTCCAAAAATAATTATCTTTTCC
TTAAATAATTATACTTCAACAAATATAATTATCTTTTCCTTTAACATAATAATTATATAT
ATATATATATTTCCACATATACATATAATTATTAAATCTCCAACAAACTTTCACCCCACA
ATTTAATTAAATAACGTCCATAATTATTTAATTAAATTCAACTTCAACAACACTAAAAAT
CCACAACTTTACTTAATTCTCTTAACCTACCATTTAATAAAAACTCAACAAACACCACGT
GCCAAAACCTCTAATTAATTAAATATTCATCCAAGAAATATTTAATTAATTTCAATTCCC
ACCTAAATCAAATAATTCTCATTAAATGAATTCTAAATAACGCCCAATAAATTAAATCTA
ATTAACTCCAAAATTATCTTAATTTTTGGGCGTTACATTTTCCGTCTTCAAAACTGTTCT
TTTGTTATATTTTTCTTTAAATCCCTTCATAAAATATAGAATCATAATTTTAAGTTTTCT
TATTTATGTAGACCTTTTTATTGTGAAAAATTATCTCTAATTAAGACTATTTTAACACTT
GAATTAAATTTTGTTTGCAAAACTTGAATCTTCGTATCATTGTTAAAATTATACCCTTAA
ATTTATTAATATATATCAGGTCGAAATTGGATTCTCACTTGATTTTATTCAACATTTGAG
ATTTCAATTCTATAAATATTGTAATTTTGTAGAGTCTCACTTTCGCAATAATGAAAGTTT
GATAATATACATAATTACAACTTTAAAAACTTAACATGTGAAGTCAAATTTAATTGATAG
CTAAACAACACTCTCTAGAGAAAATAATATTGCAAGGGATTGAATAACGAAAATTTTTAG
CCACAGGCTCTTTGGACTCTCAATCTCTCGTACCATTTTAACAATGTACTTAGACGACTC
TCATGCTGCTTTTGGGGATTACATTTACAATCATGAAAAGTGATTTATATGATGAACCTT
TATAACTACGTGCATTGTTTTTTGGTAAAATGAATGGTTTATTAATCTATCAAAAATCAC
TTTTAAATTTTAACTAACTTGAACCCAATGATACATATTAGCTTTTAGATTTGGCTTTCC
TACAAATTTACCAACTTCTTAACAATTCAAATAAATATACTATACTAATATCTTTTCTTT
ATTAATATATTTTTCTAAATGTTTTTTTTTTTCAATTTTAGTTGATTCATTTTCATGAGA
ATTATTTTTTTTAACTACTCTCAAATAATTTAGATTTAACAAAATGAGTTGAAATTTAAA
TCATATGTAATTTTGTAAAAAAAAATAACAAATTAATTATTCATGAAAAAGTAATTAAAA
TAATAAATCTTACATTGGTTCATAAAACTAATTTACTCCGATTTAATATTAATTTATCAA
ATAGATTGTAACTAGTTTTTTCTTAGGTTAATCTTAATAAATGTAATAAAACTTATCGTA
CCGTTCACTTGGTCGATAAAATATAGTATAAATTTTATATTTGTCTTTGATATTACGGAT
GATTCGTCATTTCACTTCCTTCATCCTTTGTGATTTATTCTTCTCTTCTAAATTTCTTCG
GCTCCTCTTCTAGAATTTTTCTATTTTTATTCATTTCTTTTTCTTTCTTTCTTCATCTTC
TCTTTCTTTCTTCCGGTTCTTCTTCCACGATATTAAGATTGTTTAAATATCTCTTTAATA
TGATCTAAACAATCACTTATCTAGTCAACACAATCGTTTAGATTTGAAGCATTTTACATC
GATAGAAAAAACTAGATGATTGTGCATTGATACTACCTACACGATAATGTATCATTTCTT
ATACGATCACGTATCATGATATTTTAGAAAAAAATGTTACACGCGCGTATGATCGATTAA
TCCCATGTTGACTAAGACATTTTTTATATTTCTTATTGTAGACCTGTATACTTGTGGACA
GTTTTTTTTCGTTTTCAAAATTATTCGTATTTAACCGATTTATTATATTTAAAAAACATT
TTTTTTAATTTAAGATTTAATTATATTTATCTATTTTTTCAAAAGTAAAACTTCTAAATA
AAACTTAAAACATTAATTGATCCGAAACTTAGATAGGTGAATAAAAATAAATTTAATATA
ATATCTAACGCGTAATACACGAAAACTTGAATAAATGATATAATTTGAGAATAAAAAAAA
GATAATAAAGATAAATTTATAATAGGGAAGAGGTTGACAATACCAACAAGTTCAATCATT
TATATTCTCCTCATCTCCATCTCTCTCCCTCACTCCAAGGCTTCTGGATTATCACCATTG
ACCCATTTCTCACTTCCCAACAAACCCACTAAATCATAGGGATAATTATTCTTTTCTATA
TAACGTCATTACTATTCATAGAAATAAAAACTTGAATGCAAGAGATAAGGAGAGACAATA
AAGAATAATTAATAAAACCCTAAATTATCCCTAAGAAGTTTTGGTAGCATATCAATTTAA
GGTTATTATTATCCTACCATCAAACCATAATGAACTATTAGATCTTAGAAAATTTGAATA
ATAGTGGAATGTGATTTAAAACCTAAACAAGAGTCAACTTAATTTATCTTTATCTTTTTT
TATAAGTAATCAATTACAACCATTTTTAAATGTAAAAGATTGAACTTTAACGTCAATAGA
TTATTTTAATTGACCTTTTCTACTATACTATTCATTAACACATACTTATCATACTCTTAA
AAATTCATCAAAGTCGTTAATCTAAATAATTAAAAACTCAATTGGTCTAATAAGCATTTT
GACAAAGATCATCTCTAGAGTATATATTATTGTTTATTCCAAATCTTTTGGGCATCTCAG
AAGGGACCCGCCACCCTTTCCTCATCAGTCCAGCTCAATCCTCTTCACCATAGCCCATAA
CTTCTAGTACAATTTATTTTCTCAAAATAAACTAAATAGTTTCTTTGTCATGTGCCAAAT
TTTAATTGGATAACTTTGATATGACCTAAGTATTTCTTTTTTCTAGATATATATATATAT
ATATATATATAGACAACTTCTTCTCAAATTTATCCATTTATTTCTCCAAATTACAAACAA
AAATTTACAAGGAATGACAATGATGATGAGTTTTTACAAGAAGAGTCTCCACTCATTCTT
ATCCTTCACCGACAACCTTTCTTCCAAACCTTCACCACCTTTCAATAATTCTAATCCCCA
CCTTGAATTACACCATGCCTCCTCAGGCTTAGGATTGATTAACTCCGATCATAATAATGC
CATGCAATCCAATAAATCTCCAAATATTCTTGAATCTTCCTCCCTCATCAAACCCCCTCT
TTCCTCGTCCAGAAAAGACCCCGGTGGGGTCGGTTTCATGGACGACGTTGGCGGTGGCGT
CGACGGGTTGATGTCGTGCACTGAGAGCCTTGGATTTGAGAGCTCCGATGAGAGATTGGT
GAATGATGAATTGACGACCATGGAGGATAATTGCGGCGGGTGGTGTATGTCGAGGGTGCG
GCGTAGGAAGGTGGTGACGGAAGAGAGGAAGTTTCCACCACCGTTGACGTCGTTGAATCA
ACATGGACATCCGAATTTTTATCTCCGGTCAGTAAGGAAAGATGGGAGATTGGAGCTGAC
GGAGGTTAGGATCGAACGGACTGAGATTCTTCGAGCGTGTCGTGGAGATGGACGGTTGAG
ATTGCATCTTATCAAAGATGAAGAACAAGGAGAAAAAGATGGCCGCGACGGGGACAACGA
AGGTGGGATTGAAGAGGAGAAGGAGGAGAAGAAGGAGGAGGAGGAAAAGGAAGAAGAAGA
AGAAGAAAAAGAAAAAGAAGAAGAAGAAGTAGAGGGCTTAGTGAAGGAAGGAAAAATGGA
ATTTAGGCGATGTGTTGAGATGATAAACCAGCAGCGTCGCCATGAGCACCACCGTAGCCA
CCACCAACACCACCACCAGCATTTGGATGTGTGGAGACAGCACTGCGTTACAACAAGTTA
AGAATTTTTTTTCAAAAAAAAAAAATATATATATATTTTTATTAATTATGTCGGTAGAAT
TAATTAATTCATGAAAGCGGTGGGTGTGCATAAAAATGAGAAATTATCATTATTATTATT
ATTAATTTGTGTGAAATGTCAATTTACCATTATCTTTACATTCTTTTTCTTCTTTTAAAA
AATGCATCTACCAATTGGTTCTATCTCTACTGAAATAATATCATCACCGATAATTGGAAT
ATTATGTAATGCAAATTCCAAGATGAAAATACTCCACTTGCATTTTTTTTTTTTACTTTT
TTTAAGTTAAAATGATAAAGATTGGCAAATTAGTTAGATAATTACGATTACTTTTATCCA
AAAAGTTAAATAAAATGGAAAAAAAAGTGGGTTTTTATTGGTTGAATTCAATTTTGACTT
TGTGTTACTAGAAGGGATTTGGATTTGGATTGACTTTAGCTAAAATGAGAATGAGAATAT
AAATAATCAAAGCAATGGAGAAGAGTAGAGTACAGCACACACATATGTATAAAAAAGTAT
GCAATTGTTTGTGTAATCTACTAATAATAGTTAAAATGAGTCGAAGCAAAGTTACATTTA
AAAGCAAATTAAGTAGATTAAATTAATTTATGTAAGCTTAGAATAATATCCCCTCCAAGA
AAGTAGGAGGGTGGAGAATTTTGTTGATCTTTAGAAATATTCGTAGATTTAGTCATCTAT
GGCTTATAGCTTTATTCCATGCAATTAGAAAATTAAACTTTTTGTAAATATTGTTTTTAT
TAGGATGACATTTATAAGTTTGATTGAAAATATCTACTTAAATATGGATAAGATAGCATA
AACTAAAAAGAAATGGAAAAATAAGAAAAATAATTTTAAGATAATATAAAATTTAGGAAT
ATTTAAAATTGTATAAAATTTAGGAGTTTATAAAAAAAATAGTTATAAGGATAATATAGA
ATCTAGGAATATTTAAATCATATAGAATTTAGAAAATTGAAAGTTTTGGATAAAACTTAC
ATCAAATCAATTTTGGGGTGAGATGAAGCAATATTTTAATAAAATATTACAATGAGAGTA
AAAATAAACGTAGATATTAGTTTTTTCAAATTTCAATTTCTAATTTATATATACATATAA
TTTGTAATTTTGTGTGTAAATTGAATCATAGAATTATAGACAATTAATTAGGAGCCATAG
AATTATAGACAATTAATTAGGAGCCACATTATTGGGTATATCTCTGACCTACAAAGAAAA
TGGTATCCACACACCATATGAAGCTTTTTTAATTAAAGCTTAATTAATTCTTCCATTTTG
CTTGGTAGTATGTATGATTTGATTGTTTTTGCTTTTAAATGTGATAGGAGAAAGGTGAAG
AATGTAACTTAACTTGGGTAAATAAAATTCTGGTCTCTTTAAATAATTGACATAAATATA
CGACTCGTCAAAGGACCCCAAACTAATCGGAGAGTTAATAACAAGAATGTGTTTTTAACT
AGTGATGTATTCGAACATCTAACTTATAGAATTACTAATTGTTCTTTAGATGATAAAAAA
TAAAAACATAGAATATTAAACTATGTGTATTGAAAATTAGTCACAACGTAAATCACCTAT
ATCTTATGAGTAGTTATTTTAGATACTTTTAAAAAAATTACACTTTGATGTGTAAATATC
ATCATTTATACATTCTTACCTGCTACCTATTTTCGTTTATTATTCTCTTAGTTAGTAAGT
TTGTAACTTTTAAAAACGAGAAAGTTTCGAGAAAAAGATATCGTAAGATCATATTTAAAT
TAGTTTAAAAGTGCGTTGAGAGTTATATTTAAGTAACGATCGATAAGATATTTGCACTTT
TTTAACAAAAACACAAAAAAAAAAAATTAAATACATATGAGATTGTTGTTGAAAAAATAG
TATAGTGTAAACTCATGTGGTTGGATGTTAGCTAAGTTTTTGTTATGTTGCAATAAATGA
GAATGAGGAAAAGAAGGAATTTAAAACTTCCAAGTTTTTTCACCTCCATCAATTGTTTCA
ATTCCCAAAGGTTTAAGCTTCGTTGGCTAAACTTTGTAGCTTGGCCTTTTCAACCTTAAT
TTTGGGTACCAAAGATGTATGAATATATATATATATATACATACTTATATCAACGTCATT
TTAAAATTGACTTAAAAAATGTTGATTGATATAAGTAAAACCTAAACATTTGATGGTATA
AATACTAAGCCTTTTTTTTAACCATATTGTTGTGGATCAAGACTCATGAGGGTAGAGATT
ATCACTCATTTTTATATCATAATGTTGGATTATTCAAATAGAAGTTTTTAGTTTTATTAA
TACTATTATTATTTTGTGTAAATATATTTTGGTTTTTTTTTTTTTTTTAATTTAGACGAT
TCACATTACAACATAAAAATTGAAAATGTTTTCGAACTACTCTTATCCTCTAACAAAAAA
ATGTGTTATTAAAAAAATATAAATAAGAAAGTTAAATAAAAAGCATTATTCAATTTCCTT
TACAACAAATGAGACATTGAGAGATTTGAACCTCTAACTTTAGAAGAATAAGATATAAGT
AACTTCTGTGTTCATGTAATTTCAAGCTAAGAATATTATAATTTCCTCCTATTCTATGAA
CCATTCTATTTAATTTCTTTGAGTAAAATAATATTGAAAAATTTCACATTACAAAAAAAT
CAACGTATACTTTTGGATTTTTTTTTTTTTTTTGAGAGTGAAAAACCAAACATATAATAA
TGTATTCATAAAATACATTATTGGTTTTCTATTTTATTTTTAACCAACTTGCCTAAGTTA
TTATCAAATAAAAATAAATACTTAACTTTATATGAAATTTTTAACTGTAGAAATTAAATC
GTTATAAATTTTAAGATAAAAAACTAAATTAAAATAGGTACATGTATTAAAAAACATGAA
TAATTAAATTGTGGTAAAAAAAAAATACATGAATAATTAAATTGTGGTAAACAAAAAAAG
TTAAGGAAAAATTTATTACCTTCCAAAGTAAAACACCAAATTATTTATAGCGTATAATAA
AACCCATAAAGTTAGTCATTTTTTAAATATTATAGGTTTGCCCTTCAATATTTCTTTCAT
CATCTTTCTGCGATTTCGTCTTTCTTCTTTCCTATCTTTTTGATACAATTTCTTTCTGCT
TTTCCATCATCTTTATACTTTTTCTCTTCCTTTTTTTTTCGCTACAATTTCTTTCCATCG
TCTTTCTTTTTTTTTTTTTTAGATTGTGTACAAAAAATAGCAAAATCTAAAAGATCGTGT
ATAAAGAATCTTGAAGAAAATCATTTAAATTAGAGTAGCCAAATGTAAACAATCAAAAAA
TTAAAAAATTTTGTATAAAAAATCTTGAAAAAAATATCATTTAGATTGGAGTAGCCGAAT
GTAAACGATCGTTTAAAAAAAAAAAGGTAAACGATTGTGTAAAAAAAATAAAAGATCGTG
TATAAAGAATTTTGAAAAAAATCATATGGATTGGAGTAGCCAAATGTAAACGATCGTGTA
AAACAAGTAAACGATCGTGTAAGAAATCAACGATCGTGTACCAAAAGAATTAAAAAGATC
GTGTACCAAATTTTGAACAAAAAAAATCATTTAGATTTGGATAAATGATCAAATCTAAAC
GATCGTGTAACCAAATTTAAACATAACCAAATAAAACGATTGTGTAACAAAATTAAACAA
TGGAATTGAAAAGATAAATTGTACCATATATAAATCATCGCATATAAATTGTAACCATAT
CTAAACGATCGAGTATAAATTATAGTCATATCTAAACGATCGCATATCAAACAATAATCA
AATCTAAATGATCGCAAATATATTACGCGCGCGTTATTGATGGGGCATTTTTGGTATTTT
ATATGGTGGGTCTCTGAGCTTTTTTCGTTTTTAGAATTATTATATAGAATATAAAAAAAA
CGACAAAATATTTACATTTTGAAAAAGACCCCAATTTATTCTCATCCCTACTTAGTTGTT
ATTTAGCCACAAATTATAGACTTATTCTCGTAAAATTATAATTACATAAAATAATAAGAT
TTTGTGCTTTTTTTTAAGAATAATAAAAGAATGGTTAATTTTCAAAAATATAATAAACTA
ATAAAATATTTACGACTCGTATAACAAAGTTTATTAAGTTAGCAATTTTTTAAATATTTC
AAGTATGTCTTTCTATCTTTCTTCTCCTCCTCGCTACAAATTCTTTCCATCGTCTTTCTT
CATTTTCTCATTCTCTTTTCTTTCCATCATCTTTCTTGTTTCCTCTTCTTTTTGTTTTAT
GTCATTTAGATTTGGGTAACCAAATCTAATTTCTTTTTATCATCTGTCTTCTTTTTCTAT
TTTTTTTCCACTACTATTTCTTTCCATCTCTTTTTTCTCTTCTTTTTTTACGTCGTAACC
AAATCTAAAAGATCATGTATAAATAATCTTGAAAAAAATCGTTTAGATTTCTCCAAATCT
AAACAATCGTGTAAAAAAAAGTAAACGATCGTGTAAAAAAAAAAATAAACAATCGTGTAA
AAAAATAAATGATCATGTACTAAAAAACTGTTAGAAAATCGTTTAGCCAAATATAAATTT
GTACCAAAGAATTTTGAAAAAATTCGTTTAGTCAAATTTAAACAATCGTGTACCAAATTT
TAAAAAAAAAATCAATTAGCTAAATTAAACGATCGTCTAACCAAATTAAACAATAGAATC
TTAACTATCCAAATCTAAACGATCATGTACCAAATATATTAAACGCATTGTTGATGGCGT
GATTGATGGGACATTTTTTGTATTTTCTAACGTCGACCTATGAGCTTTTTCCATTTTCAA
AATTGTTATATGTCGTGTAAATATTTTACTGCTTTGTTATATTTTTTAAAAAACCCCTAA
AAGAATCAAAATATTTACACTTCACACAAAAAGGCGCCAAAAAAAAAGATCACTCCACTT
AATTTTGTCGTGTATAAATATTTTATTCATTATATTATTTTTGATATATCACTAAATACT
TTTTGGGGAAGGAATCAATTTTTGACTTTATAGTGCCTAGAATAACTTTATTTTATTATG
GAAAAAAAAAAAAAAAGAAGTTTAAACTTTAAATAATGTGACGAAATATACATTGTAATG
TTTTGATAAATATTATTTATTAAGGACATATGTAAGTAAACAAAAATGACGGAAAAGAAA
GATTATGACGTCGACAGCAGGGTTCGAACCTGCGCGGGCGAAGCCCAACAGATTTCAAGT
CTGTCTCCTTAACCACTCGGACATATCGACGTTGATGCCCCACAACTTATAATTTGCATT
CAAAACATTAAACATAACCTCAAGCTCACAAATAGTGACTTGCAGCTTAAAGGCATGCTT
GGCAAGGTGATCACTACCAGGAAAGTGAGAAAACATTTGAAAGAATGAATCGAGAAATTC
AGTGAGTGATGGTTTTACGAAACATTATTTGCTAATTAGTTTATGCATAAATCTTTGGCT
TTTAGAAACACCAAAGCAGTTGAATCATATTTCATAAGCATATATCTTGAAACTTATAAA
CGTTTGAAATATACATATCATTAACTTTACTTGATTATTAATTTATAACTCATTCATAAC
ATGAAACGTGGGTGGTGTGTTAGTATACCTCACTGTCAATTATGTAATTCTTTCAACATA
GGCACATTTCTAACTATAATTAACCTTCTCCACATAGGCACAAACGAATTGTACCTTTAC
CGATGTACAAGGAATATAGGTTTGTTAGCCTTCACATCAAAAACGAAAAACAACCATGCA
AATATGCATAAACTGGTCATAGATATATAGAACATATGGACATGGTTGATTCATGAAAAC
ATACTTAAAATCTTAGCTTTGAACACATGCTTACTTTAAATCTCTTTCAAATCTAAGACA
TGCTTGGAAACAATTTAAAAATCATGCTTTGCAAGTCGTTTTTAAAGTCATGAAAAAAAT
ATCATTTAGCACCTCAAAGCATGTAAAGAAACTTTTAGCTTTAAATTCATGTTCATGATA
AACATAGTAATTCATTTGTCACTCACAAACTAGTAGCTCAACTCCTTAGCTCTTGGAATT
TCCTCTTTCCTCTTTTTGGTATGAAGTAAATGAATTAAAATTTCACATGAACCTTCTCAT
ACTTAGAAAATATCAAGAAATCAACCAAAAATCTCAAAAACTTCAAAAATTCACTTTTGA
CCCAAGGCTAAATGCACACAAGTAGCCCATGACATGGCCCTGGGCAGCATTGACTAACCT
CACAGTCGCGCCATAGGTGCATGTCTTGTGCTCAACGCCTACCTGCTTTGGAACTTCTTT
CCTTCTCCTTTGGCCGCCCACTTTTGAAACTCATTCAATTAAACATTTGAACAAATTTTT
TTTAACTTCTTTCTTTGAAAACTCAATCTTAACTTATCCACAACTTTACTTGGATATCCA
CAAAGTAACTAAAGTTTACAAGCGAATAAATACGATAATAAATAAGAAACGAAAAAACGA
GTAGAAAATAATAAACCTCATGCTCATAACCATTTTCTATGCATTAAATGTACCTCAACT
TCTCATAAAGCTTTGAGGGTAGTAAATATTATAACCAACAAAAACAAAAAAGTTTGCATT
ATCCCTATATTAAATACCTCACTGAAAAGATATATATATATATATATGTATGTATATATT
TTTCTTTCTGAGCCTGAAAAAAGTAAGTTCTAAAGAGTATTAATATTCACATGAAATTTG
GCCCTATTTTGTGTGAATGGAGACACGTTTAGTAACTGATATATATGCAGCACTTTGACT
ACTAAATGCTCTCAATATTTAATATACACACTTACACTATCAAACTCAAAACTCTTTTGA
AACGTGTGCCCCTTTTTCCTCATTATCAATTTTTTCATTGTCTCATTCAAATGTCATCAT
TTTGAGTTTTATATAACAATCTCTCTAAAATATAAAAAGTAAATCAAACATATTCATGTA
TCATATGGATTTACTTTTTAGTTCATACCAATATCAACGTAGGTGTTGATATCGAATTTT
GAATTTTAAAACCATGTTGATAAAATATTGATATGCGTAAAAGTTACAAAATTTATTTAG
ATTAATTAGTTAATTTATTTTTATTCTAAAATTAAGTTACGATAGTTATTGATATTTCTA
TTCATATTAGACTAAATGGATGACGTATTGTCTTTTACAAGCATATTTATAAAAGATGTT
AGATATATTTATGGATATTTTATGACTACATCGATATATCCATGGATATTTTAATCGAGT
GTTGCAACCTTCACTTTAAATTAATTTAGAAAAGAAAATGTTGTTACAAACTCAGCCTAA
TCAATGTTTATTATTAATAGATCTAAAATTTAACTATATTTTATAAATATTTTAGTTTAT
TTTTTTATGTTAAAAAATTCTCTTATAATAACTAAAATAGATTTGCAATCAATTCTTTTC
GATTTTTTATAATTTAGAATTTAAAATTATTGTTTAGAATTATAAATTTTTTTTGTTATA
AATTAATCTTTAAACATTAAGGAAATAGCTTTATTCTTTAAAAAGTTCAATATGATATAT
ATTTTTTTTTTTGTTAAGATACATTCATTCCATCATAATAGAAAATATATTTGATTAGGT
GAGAGAAAGATAAGTATATAAAGTAAAGAAAAATTATAGCAAACAACAAAACTGCTAAAA
ATATTTATAAAATGTAACAAAATTTTTAAATTTATCGATAATAAATATTGGTAGACTTTT
ATCAACTAGCTTGACTTTAAGAATTGGTAAGAAAAATCTTCTAAAATAAGTATGAAAATA
AACATGTTGTTTCTAAAAGAAATTTTTTTATAAATATAACGAACTACTAAAATATTTACA
ACTCATGTAACAAAACCCATAAAGTTAGATATCTTTAAATATTCCAAGTTTGTCATTATC
CTTATTCCCCATTCGTCTATCCAAATTTAAACGACGTTTTTTTCCAGTCTTTTATATTTA
GTACACGATCTTGAACAACCAAATAAAAGTTTGAAAAAAAAATATATCTTTTATATTTGA
TATACGATCTTGAACAAAAAAAAAAAAAGGAAAAGAATGAAACATGATGGAACAGACGAA
AACGGGAAGAAAGAACAAAAAGGAAGCGCGTTGTTGACGAAACATTTTTGGTATTTTTCA
TTGTAGGCCTATGAGCTTTTTCCATTTTAAAAAATGTTCTATACAAGTTGATATTTTGCC
ACTTTATTATATTTTTTAAAATACTCCATTTTAAAAAAAGTGATTTTAATAAATTTAAAT
TCAATATGTTTTACCAAACATATAAAAAAAAAAATTGAGATTTGTCCCTAACCACTCTAA
CCCGCAAAAGCAATAATCCAAATTGATGCCTAGGAAAAGGATAGGACTCGAGCTCCATGA
CCCAAATGGGCGGAGGAAGATAGAAGTTTAGGCCAAATTTGTTGGGAAAAACCTCAAATT
ACTAACCCAAAAAAAAAAAAAAAAAATCAAATATTTAAAGAAAGAAAAGAATTTGCATTG
AAAAATTTGGAAGAAAAATTTAGAAAAAACAGTTGATATCACATCTTTTTTACATATTGC
GAATATGAGAAATATGATGGCTATCAAACGGTTATCAAAGGATTATCGACTTTTAAATGT
GTTACTTTTGCAATTTAGAAAATGTAATTACATGAACTCTATTTTTATAATTCTTTTTGC
TATTTTTGCAAAAGCTCCAATTTTATACTCGACAAAAAATGGTGATTCATAAAATAGAAA
TTCATTTTGTAAAAAATACATCGTTATCATCAAGTGAAATAATTATCTCTTTAATACTCA
TTACAAGAGCACTCTTTGAAGTTTTGGTATTACTCACTCATTTTTTCTTCTCTTGAATTA
AAGGAATTTTAACTCACATTCGAAGCCCTAGATCAAACTCTTTGTAAGTACCATCATCAT
CACTAAAGAGAAGTATGAATGTATATTCTCAATTTGAAATTTTTGGTTCGATACAATTAT
TTACTTTTTTACTTACATAGAGTATGTGCATACGATTATATTAATGGCTAGATCTTCCAT
TTTTACATGTCTTCTTCTCAAACAAATTAACTATTGTTATCTGTACTAAAAAAAAATTTA
ATTATTATTATCATGTGAAATACCAAATGCCATGTTCTAAATTTCAGCATAAAAACATTC
AATGAACTATAAAATATATATGTCTATGGTACAAAAATGATGGGATTTTAAAGGAAAATG
ACACAAAAACATAATATATCTACGTATTGTAAATATAGCAAAATTTGTTAAAGTTATTTA
ATGATAGAATATGTTGCAAATATTGGTCTATCATTTATGAACCATAAGAGTCTATAAGCG
ATAGAATCTATATTTGCAATTTTTTTATATGTTGCTATATAGTTAATTATTATTCCTAAA
ATTGCTACCCGTTATAAATACCCAAAGAAACAATTAGGCTTTGGACTCTAGAATCCCGAT
TGACCTCTGGCTCGATCGAGATGAGGCCGAATTTGACCAACTACGTTTGATGAACAAAAT
GTACCATGACCAATTTGGGTATAAAGAAGAGGAAAGTTCAAGTCAAAAGCCCAAACCAAC
ATCTTTTGCCTCAATAGAGATCGAGCTTCAAAACTTGAAGAATGAGTCATGCCAAATGCA
TATCTTGATCCCTTTAACAATAGAGATATATAATTTCTATTTACAAATGACCTACTAATG
ATAACTCAATCGATAAGATAAAATAATCAGTTCTATAGTTTCTATAATAAATTTCAAGTC
TAATTGATATATTATGATCCAATCATTAATGATGACTCAACCGACAAGATCTAATCAATT
TTACCGTTTCCATAAAACAGGTTCAAAATTTCGTTACTCCATTTGCTCAACTTTAAAAGG
GGAAACTAACGGACTTACATTATTGCACTCTACACGTCAATGATGATTCGATCTAACAAA
ATCTAATTAGTCAGTAGTTTCCATAAAAGGCTCACATCCAATTACTCAACTCGCAGAACT
TTTATCATTCATACGTTTGTTAAAAAAGAACTAAAGTCGTTGTCTGACACGAAATCCGTT
AACAATGATTCGACTGACAAGATCTAATCAATTATACAGTTTCCATAAAAAGTTCAAGTT
TCATGACTCCACTTGTCCAATTGTACGTAACAGTGGAAAAAAACAACCTTATACATTACA
CCAGGGCGTTAACGATGATTCAACAAACAAAATCTAATTGATTAACAGTTTCCATAAAAA
AAGAAAAAAATTCAAATCCAATTACTCAAATTATTTGCACACATTTTCAAAATAAACTAA
AGTTGTCATCTGACACACAATCCATCAACAATATTCAACCGACAAGATCTAATCAATTTA
TAATTTCTATAAAAGTCGATCAAAACTCAATCCTTTACGTCCACACTACTCATCATGATT
AAAAAAAAATGCAAATGAAAACAACCTAATTATACAATACTTATATCCACAAACACTAAC
TCAACCAATGAAAGAGAAAACAAGAAAACATTTTAAAACTTCATCCAATAAAATTAAAAT
CTTTAATCGTAACTTGTTATACTTTTTGTGAGAATCAAAGTACATTGCATATTCTTCATT
TTAGTACACACGAAAATATATGATTGTAATACTTCTCGCAAATGGAATTAGCCTAAAATT
GGGCAACAAAATCATGCCCCTTTTTTGGATGCATATAATGAAACCAAAACTATATATTGG
AATTATCCAAAACGGCCTGCATGCATGCCTTTGTTAGCTCCATAATGAAATATGTAACGC
CAGCAACCGGCAAACTTTGGTCCATCCAATTTATTCACATTCATTATTTTGATTTTACTC
TTCATGGATTAATTTGCTGTTTCTTTTTCCATATCCTTATCTACATCTCTCTCTCTCTCT
CTCTCTCTCTCTCTCTCTCTCTTCCCACGACGAGACAACTCACTAACTATTTTTCATAAT
CCAATTTTAACGTCGCCTTGGAATGACTTTTTCAAAAGCCAATCAAAACGTATATATCCT
TACTAGTCCTTAATATTTCTAAAGAAAATGAATCGGTAATGAAAACCCTTTAATTATAAA
GCTTTGGAAACATATTGACATGGTGTCATTTGTTGCATGAAAATAAGAATGCAACTATGT
AGTGTCGTCTTTTATGTAATCATTACTTATTAAAGTTTGTATGTAGATAAAATTGTTATA
AATTTAATGAAATATGGATCAAATGATTTCATGAAAACATTTAGTAACAAAAATAAAATT
ATTTTTAACTAATTTAAAAGAGGATAACGAACTCGTATGATATCATTAATTACTCGTCGT
ATTTGCCATATTCGCAATATACAAAATAATAATAAATGCTATGAACTGTTTTTTTTTAAA
AAAATTTGTTTATCATCTGATGCAATTTTTCTTTATTGTTTAAATATAATAATATGTTCG
TATAGAGTCAAAAGAGAGTAAGCTTACTTAGCTTAAGAAAAATATGTTAACAACCAAGAA
TTACTACTTAAAAAGTTTCAACAATTTATTGAGAAAAATTTATTTAAAATACTTTATCAA
ATCGTATAAAAAAAAAATTGTCACTTTGCGTAAATCTCAATCCTTAATACGAAAAGAAAT
AGAATATAACTTTCGATTATCATTGAAATAAGCTCGAGTTATTTTTGTACTATTTTCTCA
CTTGAAATCTATTGTGTTTTGAAAGAAAGAAAAAAGAAAACATGTTGTTGATAATATGAT
TATTCTATCATCATATGGTATGGTCTCTATTTTGGAGACAAAATAACATTCTGCACCCCA
TTTGCTCTCTTCACTAATTGGGAATAGTCTTCTAAACTTTTTTTTTTCTTCCAAGTCCTT
CAACTTCATTGAATTTACCAACATTGGACCCTACACCATTCCCAATTTCACTGCCCAAAA
CACATTTGAATCTTTAAACAAATTTTGGATATACAACAAGATATCTTAATTAATTAATTT
CTTAAAATTAAAATACACTACAAAAAGGGGTTTTGATTCATAAACTTTAATTTTGTAGAT
TATAAAATCATCCAACATTCTTTATTTTTTCCAATGTGTATATATAACCAATTATATTAT
TACAATTAACCACCTATTAAAATTGTGTTTATTTTCCAAAACAAACAAAAATTTGTTTAT
TTAAGTTTAGTTTTTATATTCATTATTTGAATCTCTAAAACAAACCTAACTTTATTTATT
TATTGTTATTAGGGATAAATTGAAAGAAATAAATTAATGACCTCATGAGGCATAACTAAT
GAATCCAAGTGGCAAATAAAATTGGTAGTACTTTGCAATCAATAACAAATTTAATGTTTT
TCTTTTCTTTGGGTATGTCAGCATCATCAGTTACTTTGGGCATATTTTGAAATATAATGT
TTGAAGAGTTAGCATGGAAACATTATTCATTCAATAATATTGCTACACAATTGGGTACAA
TTTCTAAATTCCAAATTATTAATTAATTCTTTCTACCTATATATATTTTATTACATATTG
ATGTATGGTTTAATATATAAAGAGTAAACTTTCTATGTCATAGAGTCTAAGTTTAAATCT
ATCCGAGAATGATTAATGATAGATATTGATAGATTGTGATATGTTTCTATCAGTCATATT
GATAGACAGTAATAAAAATCTATCGATATTTATCATTGATAGAATCCAAAATTTTGTTAT
ATGTAGTAAATATTTTAATTTATTTTACTATATTTAAAAATGAGAAATTGCATTCGATGA
CAAAAAAAAATTAGAAAAAACAACCCGTAGCACCTCTTTTTTGCATATTACAAATATAAC
AAGTAATTAAATATATCAGTCAACTATCAAATGACTATTAAAAGACTATCAAAAGACTAT
TCGCTTCTAATTTTGCAACTTTTGCAATGACATGAACTCTATTACCAGTATTTTTTTTCT
ACTTTTGCAAACGTCCCTTAAAAATGTCCCTTTGATCAAACTATTAGTTTAACTAAATTG
TTGGGTAATCCAAAATAAAAATTCCATCGCTATATATATATTATTTAATTAAAAAAAGAA
GAAAAAGTTGCTTCTTGAACAATCCTTCCAACCAATAACTTATCAATTACACAAAATCTC
CACATGAAAACAAGCAAAATCTAGTAAGTATTTGTATTCTCATTTGTTGTACTAAGAATA
GTTAATATCTACCTGAACTTAGGTTAACCAATTTAGGCATTAGTTATTTGGCAAAATAAT
TGAATGTATATTCAACTAATTTTTTAGTATAATAAATTACAAAAATAGAGAATTAAACCT
CCTTCTTAATTTAACATGTGCATATGCTCTATATTAATTTGTTATGTAGACCACATTTTC
TTAATTGTTGCTATCATAATAAATAATGAATATAAAGTAACATGGAAATAAATTTCATGC
TATATAGTGATATTTTTTAAGAAAAAGACCTTGGAAGAGAGTACAATTCATTTATATCGT
TTTTACGAAAACTATAATTTGAGTAATATTCGAATCTAGTCTCTCAAATTACAAAGGAAA
AAAACATATATTCTTTACTAAGAAAAGTTTATTCGATGATTAATTACTTGAATGTGTTAC
ATGGAGATAGATGTAGTCGAGGTTGAATCGATATTGTTATTATTATTATTATTATTATTG
GGAGGGGGAAAAGAAAGGAAAAAGGAAAATCCTTCCATGCAATACTCAATTGGACATGGT
GAATCCGAAAATAAAAAGAAAGTGGATTAAAGACCTGATTTTGATATTATCTTTCTCTCT
CTCTCTCTGTTCTGTCATTCCTTCTCTTTCCTCTGCTGCTTTTTGAAGGTTTGAGAGGAG
AAGTCGCTTTAATACGCCATTTCACCATTTCTGCCTCTGCCTAAAACCTCCATGGCCGAA
ACTTTCGCACCCCATTTCCTCAAACTTCCCTCTCCTCAACATAGTGAACAACCCATTATT
CCATCAAATCTCTTTCTAATCATATTTCTCCATTTTTAGCCCTTCTCTTCTCTTCTCTTA
ACCCACCATGAAAACCCATTCCCAAACATTCTTTTCTTTTCCCATTTCAAATCTCTATTA
TTGCTTTCTTACTCCTCACACAAAATACCCTTCTCTAATGCCACCGTATTGGAAGGGTAT
CCGCTAGCTGGACTTTCCTTTTTTGTATTTTGGACCTTTTCTCTCTGTTTCTCTCTGTTT
CTTTTTCCTCTGTTTTTGAGTTTTCGCCATGGAGAATGATACTACTCGCAAAGCTTCTAT
TCCATGGTATGTCTTTTTCATTTTTAGCTTTTCTTTTGCTCTGTTGAAGATTTTGGGGGT
TTTGGTTTTTTGAATTTTGCATGTTCTATTCGGTGGTAGAGCTTAGAAGGTGGATTTTGG
TTTCTGGGTGTATGTTGTTTGGTCATTTCTAGTGGAAAATTACATTCCCTTTTGGATTCA
TGTGCTGTCTGTGAATATCTTGTTTCTTTTTGTCCTCTTTGTTGTTGGGCTCTTTTGGCT
TGCTTGAGACTTTTGGCTCCTTTGTTGGGAAGATGGGGATTCCAAATTCCCCCATGTTTG
TGTTTCTTCAACTTTTTCCTTTTCGGTAAAGTGGGACAAGAGAGTTGGCTGAAGTGAGAA
ATGTTGTAATCTGTTTTTGCTTTTTGATATGTTTGATAACTTGAGATTTGAGAATGATTG
TGTTGAGGTATATTAACTTTATACTTTTATATGTGAAAAGTGAAGAATAGTTAATTAAAT
TGAAAACAATTATAACCAGGAAACATTTAAAATTTGTTGTGGGGAATGGGGACGGCCTTC
CAATTTTAAAATACAAAAGCAATACTAAACTGAGTCATTGCATTTGTTGTGGTCACAAGC
ATAATCACCCTTTTTCGGAATGTTTGGAGGGGAAGTCTTGAAGGTTCTGGTTTTGAGCCC
TCATTGAAAATTCTTGATGACTCTTCTAGTTGATGTCGGGGTAGTTAAAGTTGGTATAAG
TAAAAGAATTACTCTTTCAATATCTGTGGTGTCTCCATTCGGATTTTGGAGACTCATTGC
AACATTTACACTATTTGTTGGGATTTTGACTGTTCTGAATTCTTTGTTGCTTCATAGGGA
GAATGATAGGGGTATAGTGGCCAAAAGACCTCCACTTTACATGGCTACTTATGGGAAACA
TAAAATGCGGAGCAATATGTTTTCATCTGCTTCGGCTCGAGGTGAATATCTGTTTGTTTT
TTCGGTTTTTGTGTGCTCCTATAGTGCATCAGTTAGGCTTATGAATTGTGGGATTTGTGT
GCTGTGTTTTGTAGACTTGAGATGTTTTGACCTGGAAAGTGAGCAACGTGATGGATTGTC
CCCAAGAGGAGTTTTGGAAGCAAGCATGCAGAATTCAGAGTTCGATGCGGATTCTTTGAA
TGATAGTACCCCAGAACCTGAAAATCAACCTTCACAATCAAGGGCTCTTTTTCACTGGAA
AAATTTCTTCAAATTATGGAAAAAAAGATCGTTCAGGCGCCTGGCCTCGTTTCCTCCTCT
TGGAGTGCTGAAGATTTCAAGAAGAGGGAACAGAAGCGGGAGAGAGAATCCGGGACTAAG
TGACTTGTACAAGTTCAAGTCCTCACTGGGAAACTTCACTTTCTCCGAGCTCCAAACTGC
GACCAACAAATTTAGCCCTGGTTGGTTGCAATTTGTATTTTATATACTTTTTAGTCTAAC
TTTGGTGTCAACTTTGTTTATTGTGTTTTTTTCTTTTGCGTAGAAAATTTGATCGGAAAA
GGTGGTTATGCTGAGGTATACAAGGGCCGTTTACATGATGGGCAGCTGATAGCAGTGAAG
AGGCTAACTAAAGGAGCCCCAGATGAGAGGACTGCTTGTTTCTTGTCCGAGATTGGCATC
ATTGCTCATATTGATCATCCTAACACAGCCAAACTGATCGGTTGCAGCATTGATGGAGGC
ATGCACCTTGTTTTCAAGCTATCTCCAAATGGAAGTTTAGGATCTTTTCTCCATGGTGAT
TCCTTTAACCTCGTTGAACTAACTGCTCTTTGGTTTTCAGAATTCTTATTAACCTTTCTA
TTCACCATTTTTCAGGTCCAAATGCGAACAAACTCGATTGGAGTAAAAGATACAAGATTG
CTCTTGGTACAGCTGATGGTCTGCTGTATCTCCACGATCATTGTCAGAGGCGTATTATTC
ACCGAGATATCAAGGCCGATAACATTCTGCTTACAGAAGATTTTGTACCTCAGGTAACTT
GCATATTCTAAATATCAAATTCATTATTGAAGTCTTTTCTTGCTCACACCCCAAAAAAAG
ATAGTGGCCGTTGAATGAAAAATTTATTTTTCATGCTTCTATTAAAGTTGAAATGACAGA
GAAGACCAGTAAAGTCTACTTTATTCCTCTAGCCTTCTATCTTATTTCATGATTGAGATC
ATTTTATACTCAAATGGATGCAGATTTGTGACTTTGGCCTTGCAAAGTGGCTACCCAAAC
AGTGGACTCACTACAGCGTGTCAAAATTCGAAGGCACATTCGGGTCAGTAGTATGCCTAC
ATCCTCCTCCTCGATGTAACCGTTTTTTCTCTTGTTAAATTTCTCATCTCCTCAATGCAG
ATACTTCGCTCCTGAATATTTCATGCACGGGATAGTTGATGAGAAAACTGATGTTTATTC
TTTTGGAGTTCTACTGTTGGAGCTCATAACTGGTCGTCGAGCTTTGGACGAGTTGTGTCA
AAGCCTTGTGCTGTGGGTAATAATAACATTAGAACGAACTTTCATTAGTACCCATTAGTT
CATTATATTCCTTTAAACATTGTTAAATTTTCTTTATTATAGGCAAAACCTCTCTTAGAT
AACAACAATCACGAGGAGGTCATTGATCCCGCACTCAAGGAAAGTTACGATCTCGAAGAG
GTTGAGCGCATGATTTTAACTGCATCTTTATGCATTGAGCAGTCTCCTATTCTCCGACCT
CGAATGAGTCAGGCAAGTAGGAACTACAGCACGGTATCCCCTCATCTCTCTTCAAGAAAC
ATGTAATCAAAACACATTTTGGTTTATTGCAGGTTGTTGTCCTGCTAAGAGGCGACAAAT
ACGTAAAGGAGTGTGAAAAAGGTACAAGGGTACCACTGCAACGAACGTACTCGGAAGAGC
TCTTAGATGCACAAGAATACAACAAGACGAGATACCTAAGCGATCTGAAAAAACACAGGC
AGCTTGCATTTGGATCTTGAAAGTGATTTTGAAACCATTCACCTTAGAGAGGAAGAAGCT
ATTGCAGTGTTATAAGGGGCTTGTTTCTGGAGGTCAATGAAATGAAGAAAAAAAAGAAAA
AGAAAAAGAAAGTATTTGTGTATGTAAAGTTTATAATTAAAAAGAAAAGTGTTAATAGTT
AAGTTAAAAGTATTTTTAACTTTGTAATCTAGTGGATCAAACAGCCAAACAGTTACTTAA
TTAACCCTTTGTATTGGTACTGCCATTGTTTCAACACAAATATGAAGCTGTTTGAAATGA
AAAGGTGAACTTTCAACTGTTTGTATCTAAAAGTTTCTTTTGTTATTTCTAAGTTCTTTG
TATGGTCAATGGCAAGGTAACTAATTCTTGGTAAATTTAAAATATCAACCTAATGACTTC
TTCTTTCTTAAAATTAAAAAACGCGTTTCTTTTATTTGCTAGCTGATACATTAAGATAGA
ACTTTATCGACATCTATAATTAATAAAATTTTAAATTTTTGTTCGATTTGTTTTTGTTTT
TTCTACGAAGTCATTGTATTTTTATGATTTAGATATAACATAGATTTTGGTCATGATATT
GACACTTATTCAATTATTGGTTTTAGTATTTATTATATTTATAACTATGTTTATGATTGT
ATTATCTTACATTTATTATACCAATAAATGTAGATATAATTACTGTGTCAAAGAAATAAA
TTTAGATTTAAGTATGGTGCCATATAATCATGAAAGTTTCTCATGTTATTTATTTATTTA
TTTTTTAATTTTGAAATATACCATTTTATAAAGTAAGTGTAAGACATATGTGAGTTTTTA
TTTTTTATTTGGTAAGTTTTTTAGAACAAAGATTTAGGGGATGAAATTGTAATTTTCTTG
CAAGGCTATAAAAAAGAAAAAAATAATAATTATAGTAGAAAAAATGTATGTAAAAAAAAA
TACTAAATCTTACATTGATATTAAAATGGAATTTATTTAAATAGTTTAACTTTGGTTGTT
AAATGTTTGGTAATTATTTGATTTTTGAAAAGTGTTTGTGTAATTTCTTACTCATAATTT
TTACATTTAAAAGTTTAAATTTTTAGTTAATTTCAAAAAATAAAAATCATATTTTTAATT
TAAAAAATCTGAATTTAATTTTGAAAACAATCTTAAAATATAGACAACAAAACAAAGAAA
GAAATAGATTGAGGTTATATTTATATACTTAATTTTTTGAAAAGGAAAAAAATGAATGGT
TACTAAATGTAACTTTAGTTTTTTAAAATTAAACACTTAAACACGGTTTTCGGTTTTCAT
TCAGAACATTAGTTCTTTTGCTATTCTAAACAAAAAAAAAAAAAAAAAAAATTACAAATG
TTAGCTTCCAATTTTGTTAAAAAATTAAGTATATTTTTTAACAAAATGAAAATCATAATA
AAAAGGTGAAAAAGAAATAAATAAAACTAAAAACTAAACCCACACCCATAGCTATCTTAT
ATACTTATTAATAATTTTTATAATTAATCAATATTTCCTATCCAAATTATCATGTATAAA
ATTTTTATTTTTGATTTAAATTTAAATTAACGATTGTATAAATTTAAACTCTAAATTTTT
ATAAAGGTATCAATTTCAATCATAAACTTAGGTAAATGTATCAATTTAAACCTTCAATTA
TGATTTACCTAAATACATTAATAAAAGTTGAGAGTTAAATTAATAAATGCGTAAATTTAT
GAAAATTTAAGGTTTGAATTGGTAAACTATTAATTTAGGACATAATACAATTATTAATTT
AGAGTTATAAAATCTCATATATTTGCTATATATTATATATATACCTATTCTCACATTTTT
AATAAAGAAAAAGTACAAAATAAATAAAATAAGAGTGTGGTACAATTACCAATTTTTCAT
TACAATTAATACTCTTTAATTTTCCAATTTGCAATAATAATAATAATAATCAATAAACCT
TAACCCCCAAGAAGAAGAACAACCCTACACGTGGGTATCTTTCAACACGTGTAGTAAAGC
TATGTATCGATTGATTCAAACTAAAACGGAATTGTTATTTCTCAGCAAAATCCAAAGCGA
TTTTGAAATTCCCAAAAACCTAAAAAAACCCTCCATTTTCCCTCTCTAACTCACAACTTG
CCGTTTCCGATATTCTTTCTTCTCCACCTTAAAAACCCCATCAAAAACCCAATCTCCCAT
AGCCGCAATCCTTTCAAGAAACCCCCACAAAAATGGCGAAAAAGAAACCCACTAGATCGG
CCAAAGAGCCAAAGCAAATACCCAATAACCAGGAGGAAACTAGCGATTCAGAGCAACCCA
GGTCTGCCATGGATGATGACTCGAAGTTGCAGAGCTTGAAATCGTTGAACGAACGGCTTC
TTAAGGAGATGGTCGAGAAGAGAGTGGTGGTCGGCGATCTTGTTCAGACTAAAGAAGCGT
TGGAACTCGACTTGAAGCGGAATGTGAACGAGAAAGAACAGGTAATGGGTGAGTTGAGTG
AGGCTCGTGATGGGGTTTATGGGTTGGAATTAGAGAGGAATGTTGTTTGTGTTTATCTGC
AGAGTCGAATAGAAGAAATGAGTGGTGGGATTTTTGGGTTACTTGAGAGTGAGAGAGTTA
AGGGTTTGGAGATTAGGAATCTAAAGGCTGAGATTAATGGTCTTGTTTTGGAGGTTGAGG
AAGAGAGGGAGAAATGGAGGGGAGTGTGTTGTGAGAGGGATGAGATTAAGGTTGAGTTTG
ATGGGTTGTTGAAGGAAACAGGGGATTTGAGAGGTAAAGTGGTTGAAATGGAGAGAAATG
AGAGAAGAACATTGGAAGAGATTGATGATTTGAAGGGAAAATGCAAGAAGTTGCTGAGTG
AAAAAAAAGAGCGCGAGATTTTGAATGGGAATCTGACGAAAGACAATGAATTGATTAAGA
AGTTGTTGGAGGAATCAGGCAGGGTAATTGAAGATTTAGAGAGGAAAGTGGATGTGAAAA
TGAAGGAGAAAGGTGAGATTGAAAAGGAAAAAAATGGGCTGAAAATGGAGGTTGAGAAGT
TAGAGAAGGAAGTTGCTCAATTAAAAGAGAGTACATTCTGTTTCAAACAGGAAAAGGAAG
AGAACGGGAAGAGAATTTCTGAGCTTCAAATGAGAATTGAAGAAGCTTTGGTGAAAGAAA
GTGGGATGCTGATGGAGTTTGATGTTCTTGTCAAAGAGTTACAGAAGAAGGAGAATGCTA
TGGAGATGCTAACTCAACAAAGAGATTCACTTGATGTGAATTTGAATCTAATCCAAGAGG
AGGCAAAAAGTTTACAACGTACGCTTGAGATACTCACCCATGATAAAGCTGAAATGGAGG
AAGCGAAAACTGAAGCACAGAATATTATTGGGGACTTGCAAAAGGAATCAAGTAAACTAA
AAGAAGCTATAGCTTCTTTGACCAAGATGAGTGACGTCGGGAAAGCAAGAAATGAGGAAT
TGATAATCCAAATAGGTCGTCTTCGTGATGCTTTGGATGAAGTTTCATTTGAGAGGGATG
ATGCTAGAAAGAGATTTGGTGATGAGAAGGAAAATGCCGAAAAGCTGCGTCTGTTACTCA
AGGACAAGGAGAGGAGAATTGAAGAAGCCGTGAAAGAACTAGATAAAGCAAAGATTGCAC
AAGAAGAGGATTCACTGAATGTGAAGAAGGAGATGGAGAGGCGGCTCGTTGCCTTGATCG
GGGAAAGGGATTTGATGGAGAAAAACTTGTTGGCGGCAAAGATTAGAATTGATGAACTAA
AAGCAAAGGTAAATTCAGCAGTTTGTAATTCAGAGAAAGCATTGGCATTGTTGAAGAAAA
CACGTTTGACTGTTTGTGATGGTTATGGGAAGGGAGAAGTGGAAGAAGCTTCTTCTGACG
AGCATAAGATTGGTGAAGAGATGCAGCCATTTGTTGAACATTTGGATGCAATAAAAACAT
CCTTCACAAACAAGGAGAAAGCAGTGGAAGAAATGACACGAGTTCTCGAAACCGAACGAG
TCGAACAACAGAAGAAGAAGAGCTTCTTCACCATAGTGACTGCAGCAACAACAATATTGG
CTGCTGTTTCCGCTCTTTATGTTAGCAAAGGGCGCTGAAGCTGATGAGGTCATACTTCTT
TTTTCTTCTTTTTTAGTTGGTAATGGCACCCAGTAGCTCTTAATTAAATCAACAAACTGA
CATGTATTTGGAGAAGCAATGTTGAATGACTGATTTAGTAGTTTTAATGAGAAAACACAT
TATTGACATCTAATGACCATTACGATGTTTCCTTTTATTGAATAATTTCGATTATATTGG
AATGAAATATCATTGAATTCTCAAGACAATTGGGAAAACGTGAGATGGGCCATATTGTAA
TATAACATGATACAAAATTTTAAAGTTGTTTATTACTGTATTTAGTTTTGACAATTTCTA
CAAGGACAATGTATCAACTTACTTTTATTGGGTTTGAAACATGATTTCTTAAAAAGAATA
AGGTTTATAGTGATTCAAAAACATAAAGTTGAACAGTATTCAAGTGGGTGGACTTCTTAA
ATATTATTAATTTTTAAGGGGCATTTTAAACTAAAATATTTGCAAAAAAAAAAAAGAGCA
CAACATCAAATACTACATATCTCTCTCTTGTATAATCTTGTTTGAATGAAGTATAATAAA
TGTTATTTTCTTAGTGGTTTGAAATGAAGTATAATAAAGCAAGTATAATGAAGAATAACA
AGTCATTCTCTTTTGGATGTCTATACCTAAAAATATCATTCGTTAAATAAAACATATACT
ATCTTTTTTTGTATGGTGCAGCATATTGTCTCTCTATTTTGTTTTCTCATTCTTTACCCT
CTAATTTTTTTCCATTCCTTTTCCTCCATTTTCACTTCTGGATTTTCCTTCTTCTCCCCT
TTATTTCTCTCCGTCAGTTGATCTCCTACTCCCCAATTTTATTTGATAAGTTTACTCAAA
TGTAATAATAAACACAAAAGATAACCTCTATTATTTTAGAGTGGCAAAGGGAAGATGGGT
ACACATGAATATGACCAAAATCCATACTAAAACTATAACGTCAACCACATCTCCAATTTC
AGAATCTATCTTGCAAAGGCGATCGGTCGTCCAAATCTGCTGATCATTGGTCGCCGGAAG
AAGAGGGTGGTTGGTAGAATCTGCAATTCAGCGGAGTGTACATAATAAGGAGACACCATC
ACAAGTCTTGAAGCTTTGGCGCTCTTGAAATTCAGCTTTTAAATTAATTAGTCATGTTTT
TCAAATATATAACATAGGAGAATATGAGTTTTGCGTCAAATCCCATCTTGGCAGAGTGTA
TTTTGATGAAATTCCTTATTGGAAGGAACTGCCATATTTTTAGAATTTGGAATCTGTAAA
GTTATTCTCATGTGGTTTTTTGGGCAGTGGAGGGAGTTGGAGAAGTTGATTGGTGTGCAG
ATCTATGTATAGGACAGATCATTGAAGAGGAAAAAAGAATTGGAATATTAGGGATTTGGT
TAATTAAGCAATATGGGAAGTTGGATTTCAGAATTGCAATTCATGATTGGGTTTCGATTT
AGGAAGAATGGACTTGCAAATTCAATTTAACATAAAATTTCTTTTTTTTTCCTAAATTAA
TTTTTATTTGATCTTCGGACTCATTACAGGTCACTACAAACAATATCCATGTCAGCACAC
ATAACGTGTCTAGTAGACATTACGTTAACTTAATGTAGGAAACAAAAAGAAAAACGAAAA
AGGCAAGAAATGAAAAAGGAAACGTTGTGTATGATGATTAAAATGTACGTTGATAGCTAA
ATTCAACTTTGTTCTTCATTAGCAACAACAAGGGACAACAAAATGAAAATTTCAGCACAG
TTATGGAATGTTGAAGAAGAAGGTGACGAGAGAGATGCCACATCATAAAAAATTAATATT
ATAATCATTTTTGTCACATCAATTTTCTGATTACTTATATTTAACCTACACATCATTTTG
CCGTTACTCAACTAACGATCGATATGACCTTTAAAGCTCGATGATTAAAATGTTTATTTT
GAACTTTCAGGGACTATATAAATGTATATATATCAACTTCAAATCTTAGCGGTCAAAAGT
GCATTTTGTTTTAGTTTAAAACACCGAGATGTGACGATTAATAATGCCTACACACTCACG
TACTCACACATGCAGTGAGTTTTTTATGTTTTTTTTACACACATTAGACGCAAATTGAAT
TCCTAATTCCATTCCCTAAGACAAGTTTCTAATGACTTATACAATTCACATAGGCATGCA
TGCAGAACAAGCGAAAAAACGACGAATTTACCTTAAGAAAATGGCCCAACCAACCACTTA
CACAATCTCAGGCATACCATTCCCCGGGATGAAAGAATTTTTCCTGTAATTCATTCGATC
TCAGGCATACAATGCATCGAGAAGACGCAAAATGAAAGACAAAAGTATAGAACAACACAA
TCCTGTACTTCATTTTAAACGATAGTTTTCAAATTTAACGATCGTGTAGATCATGATACA
CGATCTCGAGCCTTAGTAGCACCGAGATGGCCCGAGATGAAAGAATTATGTCTTTATTTT
ATTCGATATTAAGCATACATTACTTCGAGATGAAAGACCTCTACCTTTAGTTATTCGATC
TCGAGCCTTAATTGAATCGAGATGACCCAAGATTAATAGATCGGAAAGAAGATATATATC
GTAAGGGCATATATGAAATTTATGAAAATACGATCATGTGTCATAAACTTTTCTTATTTT
GTTATATAGACCGTAAATATTATAGATTTTGGTTACATTTGTGTAAATTACTCTATTTTT
TTTAGTAAAACAAATGAATTAAATTTTTTAAAAAAAAATTATTGAGAGTTGAAGTAATTG
GGTGTTTTCTAAAAGATTGAAATAAATACCTTTATTAACTTTGCAAATATATTTTCAAAG
AGGCTAACAAATCAAATATATTTTCTAAAAAAATCACATTGCGTTGGGGATAAGGTAAGA
GTAATGGAAAAATGAAAGGTTGTGAACAATTCGTACTCTTACTTATGAGATTTGACAGAA
CAAATATTTTTCAAATACTCTTTTTACGTTTTCTTTTTTAAAATTAAATAACAAATACTT
TTCCACTGCTTTTCTTTTCTTCCATTGACTCCTCAACTAATAATTTTGGTCTTCCCATTA
TTATCTTCTTCTTCTTCATTTTTCTCTGCACTGTCTCTTCTCCATTTCAACATCTTCTTA
TATCTTCATTCAGGTTAAATATTTCATCCCTTACCATTTTTATTTACATTTTCCATCTGA
TCATTTCTATACTTATAAACTCGATAATTTGTTTAGACTTTCTTTAGATAGTTTTTACTT
GGTGATCTGTATGTGTTCACTCCTACTTTTCTGTTAGGCAAAATCTTCAAAATTATTATG
GTTCATTCCTCGTGGTTTTTTAGCTCTTCAAGTATTTTTGTAGGTTTTGATCCTTTTCAA
GCTCAAGAACAGAGGATAATAATGGACATCCTTATTTCAGTCATTGCAAAAATTGCTGAA
TACACTGTTGAGCCTGTTGGACGCCAACTTGGTTATGTATTTTTCATTCGTTCCAACTTT
CAAAAACTTAAGACTCAAGTAGAAAAGCTGAAGATTACAAGAGAGTCTGTGCAACACAAG
ATCCATAGTGCAAGAAGAAATGCTGAAGACATAAAACCTGCCGTTGAGGAATGGTTGAAA
AAGGTCGATGACTTTGTTCGAGAATCTGACGAGATATTAGCCAATGAAGGTGGACATGGT
GGACTCTGTTCCACCTATTTCGTCCAACGACACAAGTTAAGTAGAAAAGCAAGCAAAATG
GTAGATGAGGTTCTTGAGATGAAAAATGAGGGGGAAAGTTTTGATATGGCATCCTATAAA
AGTGTTATCCCATCAGTTGATTGTTCACTTCCAAAAGTGCCTGACTTTATTGACTTTGAG
TCAAGAAAGTCGATTATGGAACAAATCATGGATGCACTATCTGATGGTAATGTCCATAGG
ATTGGAGTATATGGGATGGGGGGTGTTGGCAAAACAATGCTAGTGAAGGATATTTTAAGA
AAAATTGTGGAGAGTAAGAAGCCTTTTGATGAGGTGGTAACATCCACGATCAGCCAAACA
CCAGATTTTAGAAGTATCCAAGGACAACTAGCTGACACGCTAGGTTTGAAATTAGAACAA
GAAACAATAGAAGGAAGGGCTCCTATTTTACGAAAGAGGTTGAAGATGGAGAGAAGTATC
CTAGTCGTGTTGGATGATGTCTGGGAGAATATTGATTTGGAAACAATAGGAATTCCAAGT
GTTGAAGATCATACGGGATGCAAGATCTTGTTTACCACTAGGAATAAACATTTGATCTCA
AATCAAATGTGCGCCAATAAAATTTTTGAGATAAAAGTTTTAGGAGAAGATGAGTCATGG
AATTTATTTAAGACAATGGCAGGTGAAACTGTGGAAGCAAGTGATTTGAAGCCTATAGCC
ATTCAAATTGCGAGAGAATGTGCAGGTTTGCCTATTGCTATTACTACTGTTGCTAAGGCA
TTACGAAATAAACCATCCGACATTTGGAATGATGCCTTAAATCAGCTTAAAAGTGTTGAT
GTGGGTATGGCAAACATTGGAGAAATGGAAAGGAAAGTGTATTTGCCACTAAAACTGAGT
TATGATTGCTTGGGATATGAAGAGGTGAAGTTATTATTCTTGTTATGCAGCATGTTTCCA
GAAGACTTTCCCATTGACGTGGAAGAGTTGCATGTATATGCCATGGGCATGGGATTCTTA
CATGGTGTTGATACTGTGGAAAAAGGACGATGTAGGATTAAAAAATTGGTTGATGATCTT
ATATCTTCTTCTTTGCTTCAACAATATTCTGAGTATGGGTGCAATTATGTGAAAATGCAT
GATATGGTTCGTGATGTAGCCCTATTAATTGCATCTCAGAACGATCACATACGTATATTG
AGCTATGTGAAAAGTTTAAATGAAGAATGGAAAGAAGATAGACTATCGGGTAATCATACA
ACAGTGTCTATTGATGGTTTACATTATCCTCTCCCGAAGTTAACGTTTCCCAAAGTTCAA
CTATTAAGGTTAGTTGCACAATCTTGGTGGGAACATAATGAGAGTGTGTCGGTGGTAGAA
ACTTTTTTTGAAGAAATGAAAGAGCTCAAAGGTTTAGTATTAGAAAACGTAAATATATCA
TTGATGCAACGAACATCTGATCTTTACTCCTTAGCAAACATCAGAGTATTACGTTTGCAA
AGATGTCAATTATTAGGGAGCATAGATTGGATTGGTGAATTAAAAAAGCTTGAAATTCTT
GATTTTAGAGGATCTAACATCTCACAAATTCCTACAACCATGAGCCAATTGACACAGCTG
AAAGTTTTGAATTTATCTTTTTGTGAACAACTCGAGGTAATTCCACCAAATATTCTTTCA
AAGTTGACAAAATTGGAAGAATTAAATCTGGAAACTTTTGATGGATGGGAAGGAGAAGAA
TGGTATGAAGGAAGGAAAAATGCTAGCCTTTCTGAACTCAAGTGCTTGCGACACCTTTAT
GCTTTAAACTTAACCATTCAAGATGAAGAAATTATGCCAGAAAACTTGTTCTTAGTTGGG
AAGTTGAAGCTTCAAAAATTCAACATTCGTATTGGTTGCCAAAGCAAATTAAAGTATACT
TTTGCATACCAGAACAAGAACAGAATCAAAAACTTCATTGGAATCAAGATGGAATCAGGA
AGGTGCTTGGATGATTGGATAAAAAATTTGTTAAAGAGGTCGGACAATGTGCTTTTGGAA
GGATCGGTTTGTTCAAAGGTTCTCCACTCAGAATTGGTAGGTGCCAATAACTTCGTAAGT
TTGCAGTATCTCTACCTTTATGATAATTCAAAATTTCAACATTTTATCAACGTTAGCAAT
ACCATCAACATTGAAGAATCATTTTTTAGTGAAATGGTAAATTTCATCAACACATTTTTC
TATGTTTCTATATACACATCAAAATTTATAAATCACCTGTTTGTTCATTTTTATTGTTCC
TTCCACAAGTTCCTTCTAACATTTGTGGTTAGTAATGATATTAGGGATAAGATTCTATTC
TTCTTTGTTTTAGAAGGCTCTTCTCTTGGCGTAGAGAGACTCTTTCTTGTTTCTTTCTTG
TTTCTATATAAATGCATGTCAGGTGATATTCCAAGAAAATTTAAAGAAGTTTATTAGATA
TTTCCTATCTAAGGAAGCAGATTTGAAGTAATCATTTTACACAATTTGTTATGTTAATTT
TAAAACACTATATAAATTATAAGTTGTTAGTTAGCATCAGTTGTGATGATATGGTTAATT
ACGTTGTCACAAACTGAACTTTTAAGGACGTAAATTTGTAGGTATCGCTTCCTAATTTGG
AGAAGTTGGAAATTGTGAATGCAGAGAGTTTGGAGATGATATGGAGCAATAACGTGCCAA
TTCTTAATTCCTTTTCCAAACTCGAGAAAATAAAAATTTGTTCATGCAACAATCTTCAAA
AAGTATTATTTCCTCCAAATATGATGGGCATTCTTACATGCCTTAAAGTCTTGGAGATTG
GAGATTGTAAATTGTTAGAAGGGATATTTGAAGTGCAAGAGCCAATTAGTGTTGTTGAGA
CCAATAATGTACCCATTCTTAATTCCTTTTCCAAACTCGAGAAAATAAGAATTTGTTTCT
GCAACAATCTTCAAAAAGTATTATTTCCTCCAAATATGATGGGCATTCTTACATGCCTTA
AAGTCTTAGAGATTATAGATTGTAATTTGTTGGAAGGGATATTTGAAGTGCAAGAGCCAA
TTAGTGTTGTTGAGAGCAATAATTTACCCATTCTTAATTCCTTTTCCAAACTCGAGGAAA
TAAGCATTTGGTCATGCAACAATCTTCAAAAAGTATTATTTCCTCCAAATATGATGGGCA
TTCTTACATGCCTTAAAGTCTTAGAGATTATAGGTTGTAATTTGTTGGAAGGGATATTTG
AAGTGCAAGAGCCAATTAGTGTTGTTGAAGCGAGTCCTATCGTGCTCCAAAATTTAAGTA
GGTTGAAATTATATAATCTTCCAAACCTTGAGTACCTGTGGAGCAAAAATCCTTGTGAGC
TTCTAAGTTTGGAAAATATAAAAAATTTGACCATTGAGGAATGTCCAAGACTTAGAAGAG
AATACTCAGTCAAAATTCTCAAGCCACTTGAAGATGTAAGCATAGATATCAAACAATTGA
TGAAGGTTATTGAGAAGGAAAAGTCAGCAGATCATAATATGTTGGAATCAAAGCAATGGG
AGACTTCATCTTCTTCTAAGGTACGTATATATTCTACAACAAAACATGTTTGTTCAATTT
AATTTTCAGAAAATAAATTGTTTTCAAGACCTTAGTTGAACAGAATTGGTTCTGTTAGTT
GAACAGAGTTTTAAAGAAAACAAATTATTATGTGTGCAAATATAAGTTATTATTGCATTT
ATTTAATAGATTTTGATCATCAGGATGGGGTTCTACGGCTGGGAGATGGTTCTAAGTTGT
TTCCAAATCTTAAAAGTTTGAAGCTATATGGTTTTGTTGATTATAACTCAACCCATTTAC
CAATGGAAATGTTGCAAATCTTATTCCAACTTGAAGTCTTTGAATTGGAAGGAGCATTTA
TTGAAGAAATTTTCCCCAGCAATATACTGATTTCAAGCTCTATGGATTTACAGAGTTTGA
TTCTATCTAAACTACCCAAGCTTAAGCATTTGTGGAGTGAAGAATGCTCACAAAACAATA
TCACCTCAGTTCTTCAACATTTGTGTTCTCTAGGAATTTCAGATTGTGGAAGATTGAGTA
GTTTAGTGTCATCATTAGTGTGTTTTACAAACTTGCAACATCTTCATGTGAATAAATGTC
ATAGACTAACCCATTTGCTGAATCCTTCGGTGGCTACAACGCTTGTGCAACTTGAAGGTT
TGACAGTAGAAGAATGCAAAAGGATGAGTAGTGTAATTGAGGAAGGATCAACCGAAGAAG
ATGGAAATGATGAAATGGTTGTATTCAACAACCTACAAAATTTATACATTTTTAATTGTT
CCAACCTAACAAGCTTTTATTGTGGGAGATGCATCATTAAATTTCCATGTTTGGAAAGAG
TATTCATTCAAAAGTGTCCTGAAATGAAGGTCTTTTCACTTGGAATTGTAAGCACACCTC
GATTGAAATATGAAAATTTTTATTTAAAGAAAGATTACGATGATGAACGGTGTCATCCTA
AATATCCCAAAGAGATGTTGGTGGAAGATATGAATGTCATGACCAGAGAATATTGGGAGG
ATAATGTTGATACCGGAATTCCAAATTTATTTGCCGAACAGGTTTGTATATTTAATTACC
TTTTCATATTTGGTAATAATTAATTTTTATTATTTGTGTGTTAGAGTATGAACTTTAATG
AATTTATTTAATTAATGCAGAGTTTGGAGGAAAACCGATCTGAAAATTCTTCTTCTTCAA
AGAATAATGTTGAGAAAGAATAAGGAATTATATGTGTGCATTTATTTGCAAAGGAAGCTG
CCAAATAACCTACTCAATCCTAGCAGATGCGTTCTTTGCAAGTCGGCTGTCGAAGACTTG
AACCATATTTTCACAACCTGTGCCAATTCGCAAATAGCCTCTGCTGGGTGAAACTGCAGT
ACCAAATTGGTGGAAACTTTGATACAAACAATATCAAAGCCCTCTGTTGGTCTCTTAGCT
TGCTGAAACAATCAAACAGAAAGAACATCATTCTCTCGATGTAGGTGTGGATCTTCTTTT
GTCCATTTGGGTGGAAAGAAACAATAGGATTTTCATAGACACAGAAAGAAGCTTAGTCAC
ATTTGGGAAGATATCGAAACTTTGATTGGACCATGGTCGAGTAGAAACAAAATGTTCAAA
GACTACAATCCAACATCAATCTTTAAACTTTAGAGCTTTGTTAGATTAATGTTTGTTGTA
TATGGCTTCCCTGTAGCCAAAGAAATATACATTGTAACAATGGTTTGATGAAATGATAAT
GAAGTGGTATGGTGTGTTTCAATTGCAAAAAATATGATTCTTCAAGAAAGGCCGAGAGGA
TAAGATTGTGATCGTGACATGCGCTTGGGTTGTGATTTAATTACAAATATATTCATATAG
TATTTGGAGCAAAACAGTCCTAATTAATTAAATATAATGCGTTATTTTATTTTTCTGAAT
AAGTTAAATTTAACCACTAGAAATTTTTTACTAAATGAACATTTTCATAGCACTTTCATA
ATCCCCACTTCATTAAAATGAATCAATAAAGTTCAAGGAAAGTGTAGAATGATGAATCTA
AAAGAAACAAAAAAACAAGGTATATAAGTTTAAAGCAACGGTGGTAGCACTGTAATGATC
CGAGGGAGCACACATTTTTTCATAAATTATTTTATTATCATCAATAGAAGAATTTGAATT
TCTTTATCTTTTAATTGATAATATAATTTCATAATTAGCTATAAGTGGATTTTTCAAATG
ATTGGATCCATATATATATCAACTTCGATCAAATTTGTAAAGGTATAACTTTAAATCACT
AAGAACAAAAGGATTGATGGTGGGCCTTATGCTATTATACACTTTGAGTACCCTCTCGGC
CTCAACAAGATTCCCAAGTTCAATAATTTAAACTTTGAAAAATGTGTGCAATCACATGTA
TTCAATTTCTATGTCGGTATCACATATTTTCATGTTTCCATACGTTTAATTTCCATATAG
AAGTGAATCCATAATTTTATTATATTGCGAAAAAATCTACCAAACATGGAAATTAGCTAT
GAAAATATTAGTAATATAAATAATAGATATGTTAGACTTATTTGAAAAAAATTAAAAAAA
TATTCATTTATGGGTTTAAATTTATTTTTAAATTTTTTGTTTTTATATATTATTTTAAAA
ATATATATTGAAATTAATATTTTATTGATATTATATCATCAAAATTTTTGTAAAATTAAG
ATCTTTAATATAACGCCCCAGACCCAAGATTTGGAATTCGGATCCCTGACATTCTTTTGC
ATCCACTGTGATCTGATAACATCATCTTTACTTGTCTTAAATTATTAGACTGAAAGTTCT
CTCCACAAAACAATAGGAGTCATTTCAACATACTTTGTCCTCACTCACAGCATCCCTATC
ACTCATAATTAATGTAAAATTTTATTATATTTGTAAATATGTTTTGGTGTACTTTACCAT
ATATTAAAACCTACTACTAAACAAAATGAAATGATTAAAAAGGAAGGGAAGGTATTAAAA
ATTATAAATTTTAAGAAAGGAAAAGAAGAAGAAGGAAAAAAAAAAAAGAGAATGATGAGT
GAGAGGCACCAAGTGAGGACATATACTACTCTTTGAGTACATAACCTAATGGTTAAGAAA
AAAAAAAATCTCATATCAAATTCAAAGTGCCATGCTATTATTACTTAATATTTTATATGG
AAGTTAAATAAATTGTTAGAGAGAAGTCTTGTTTTCTGTCTGTTTGTTAACTCATTTTTG
TAATTAATGTTTAATTTGATCATTGTCATTCCAATTAATTGTAACATAATTTTCTGCCCA
ATTTATCTCTTTTGCTTTCGTTTTTGTTTAGATACCCTACTCGGCTACTCCTCAACTTTT
CCTCATTTCATTTTCAGTTGGCCATATGAATGATTTTGTTTTAACCTTATCTTCATTCTC
CCACTTCTTTTTTTTCTTTTATTACTTTATATATTCCTTTTCTTTTCGTTTATTATCTCA
GGGTGGGCCAAACATATTTTTAGTTTTACGACATAATCATTTGGTTAATGTTTTTTTGTT
ATAGTTGTTTATTTTACTGAATTCGATCGATTATTAAAATAGATATATAGCAAGCATAAG
AAATTAAATAAAAATCTTAAAGTACTTAATATCTAATGAACAACCACATAAACAATGAAA
CTAAAATATGAACTAAGAAAAGTCAAATCATGTGCATATTGATGAATCTACACTCCTCGA
TCTCTTCAAAATCTAGCAAAATCATCTCAATAGAATTGAACATCAACAATCTAAGTATAC
TTGTGAATATACCATTTTTCGGAAAAATAAAAATTAGGTAAGAGAATAAGAACTTATGGG
TAAATTAAATCATTGAAATGGATTGAAATCTAAATGTTGTGTGATTGCTACTATCTGATT
TTCATTTGATATTGACTGTTTTCTATTGCAATATGATATACTAATTTTCAAGGATATTGA
TTGCATGTTGTCTAATTAATATCTGATTTGTATATTTGATATTTGATTGTTATTTTATAC
TATATTTGTTATTTAATAGTTGTTTGATGGCTATTGATTATTGATTGTTCTAATAATATC
AATTGCTATCTAATTGTTGTTTGATTAAGATCTAATAATATTGGTTGTCAATTATAGAAA
TTGTTATATGATAATGATTGTAAAATTGTTGATGATACTAATTGTTATTTGAATATAACA
ATCGATGATATTGATTGTTGTTTGATTGCTCTCAAATTACCATCTACTACTTTAAACTAA
TATTAATTGATACTTGAAAAAGCACAAGAATGAAATCCAAAAACTATCTCACTTTCAATA
AAATAAAAAACACTTTTTTAGTTTTAAATCAAATACAAAATGACAGTTTGTTCAATTTTA
ATTTAAAAATTAAAAAATAAGAAAAACAAACAAAACATATCTAAAAAAACAAACAAACAA
GACATATCTAAAGAGATAAACACTTTTCTCAAAATTTGAGAAATTGTTCTAAAATTCCTT
TGTTTTTTTCTTCTTCTTCTAATTCTTCTCTCTATTTTTTGTTTCTTCTTCTAACTCTTT
CCTCTTCCTCGCAAATCCAATAAAAAGAACCATAGAATCGTTTCAAGATTTATTCAGGGG
AAGGGGGGTTGGATTTTTTCAAAGTGAGTTTTGTTCTATTTTTGTTTTTGTTGATGATTA
TTAAATGACGAAGTTGATTGGGCAACCTAAATTCGAAGTTTCAAAGCTGTAAGTGTAACG
ACCCAACTTCTTATACTAAACCAAAGTCATTACTAATTTAAAAGATAAATAAAATTTGTA
AAATTTAGATAAAAATAAAACAAAACCTCAAGATTTTTATTTAAAAGCTTAAACAAATGT
GATTAGAGATAAATATAAAATAAAATCCTAACTCGCACCCTATCTAATTTTAAAGAAATA
AAATAACAAATAAAGAATAAAATAAAATGCAAACATTAAAATCTGAACTATGACATAAAG
CGGAAGCAACGTATCCCTATGACTCGTCATGGTCATTTCTGGTCATTCGCTAGCTTGCCT
TTGCTCTTACCTCTGTCTTTGCCTGAAAAAACGAAAATGGAAAGAGTGAGTATAAAATAC
TCAGTAAGGGACCCACTACTAGTCCCGCTAGGCGCCTGTTAACTTCCAATTAGAGTCTTG
AAAAGTGGTACCCAAGAACTGGCACGTTCCCGAACACGTGCAACATGTGATCCCGGAGGA
ACATATAATTGGTCTTTGGTGATCCCAAAAGGACACCTAGGACAAACTTGTCTGTAGTGT
ACTCGGAGGAAACACTAAGACAATCGGGCTACGAGCGATCTCGTCGAATCACTCGAATCA
TGTCTATGTCAATCCTGTCGGACTACGCAATCCTAAAAAGGTGGTGATCCCGAAGGACAC
CCATGCAGGTACGACTCTAATAGGATAAGCTAACATACACCCTAACCATAGCATGCACGT
AACATATCATCATCACGTCATATCATATGATTCTTCAAGAAAACAGTTATTTTTCATTAA
CAATACTTAACGTTTCTAAGTAAAACATAGTCTAAAGGAGGTTTTTCTGTTGTTTGCAAG
AAAGTAAAAGTGCATCTACAAATATTAAAGCAAGAGATTGAAATTAAATATGGATAATGC
AATGAGAGAAATATTGAGAATTAGTGTTATATGATTGAGAGGAGTCTAGCCATGATCGTA
TATGGAGCACTCATAACACCCTTTATTATATCTGATCCCATCAAATTAATTAGAAGTAAT
TACAAATTTAACTTTTGTAATATCAATACATTTTGATGTCTCAATCTAATTGTTAATCTG
TTTCTTTTTTCTTGGACGTAAAACCAACCAATTAAATTAGATATAACAATGAATTTAATT
CACACACACAAATATATATATATATATATATATATATATATATAAATTCAACCAATATAA
CGTTATTTCACTTTTTTCTCTCTTTCACAAAACTATAATAATATATACAACAAAAGGTAA
ACCAATATGACTCTTCAAAAAAGGCCGAGTGGATGAGATTGTGATCGTGACATGTGTTTG
GGTTGTGATTTAATTACAAATCTATTCATATAGAATTTGGAGCAAAGCCATCCTAATTAA
TTAAATATAATACGTTATTTTATTTTACTGAATAAATTAAATTTGATCATTAGAAAATTT
TCACTAAGCGAACATTTTCATAGCACTTTCATAATCTCCACTTCATTAAGATGAAATAAA
GTTCAAGAAAGTGTAGAATGATGAATCCAAAAGAAATAAAAAACAAAGTCGATAAATTTA
AAACAATGATAATAGCACTGTAATAATCACAACAAACATTTTTCCATAAGTTATTTTGTT
ATCATCCTCGTAAGAATTCGAATTTCATTTCTTTTTATTGATGATATAATTTCATAATTA
ATTATAAGTGGATTTTTCAAATGATTGGATCCATATATCAACTTCAATCAAATTTTTAAA
GGTAAAATTTTAAATTTTAAAATGCTTTTAATTAGTACAAAATTGAGAAATCACCGAATA
CAATTTCTCTTTTATGTATGAGATTTGAACCTATCTTTTTGTCTGGAGACTAAATTACTT
ATTACGTAGCACTTGAACGTCATATTGCTCAAATTGTTACTATTTGCCTTAATTTGAAAG
AAACATTTTAAACCGAATTGAAGAGATGTAGAAAGGACAAAAAGAAAACATATGCATAAA
CAGGCTACAAATCATTCAAGGGATCCAAGTACTGTACATACGAAAAAAAAGTTTGCTAAA
ATATGAAAACAAAGAACAGTCAACAACATAGTCCAACTGAAGTAAGAAAAAAACAAGCAA
GTCACCGAATGAAGGACATAAACTATCTGGACAAGTCTCGTAGGACTTTGCAAAAGTTCT
GACTCTCATCATCAGTCATCTGTACGAAACCCTACATGTCGTCCATACGAGACAACAGGT
TCCTTTGGCACAACGCTCTATCCAAATTGGTTAGTTTCGGCATCTTACGCAATAGACGTA
AGAATTCTAAGCACATTCGGCAATCGTCCTGAGTTGGTATTTCGTACACTCGAGGGCCAT
ATGTATGACTTCAATCTCACCTTCCCGTTGGGTTCCCCTATTTCTCTTTGATCTGCTCAA
TCCAATCCTACCTTCCCGTTGGGTTCCCCTATAATTCACTAAATATTTATTTCTAGTCAT
CATCGAAATTGAAACTTGTAAAAACCCTTCTTGAAAACAATTTACTTTTTTTTTTTCTTA
CAAGTTATTTTTAACATTATATGAAAAGTTATAGTAAAGTGTGTTTCCAATTAAATTACC
TTTTTCTAACGACAAAAAAATTACAGATGAGATTTTTGAAAAAGTATTTTACAAAAGTTT
CCTAATCAATGGAAGCTTTTTTAATACAACTTTGGACGATGAGCTTAACACATTTTACAT
TGTTGTCAATTTTAAAGTTATGAACGTATGGTGTCAATGTACTTTTTAAAACACGTAAAA
GTGGGGAACCTATTTCTTAACTTTTTAAAATCAGAACACCAATTTGAATCCGATGTTCTA
ATTCTTATAGCGTTCCAATTAATCACATTGACGCCTATGAGCTACGTATGAAACTGTATT
AATACAAAATATTGCCAATTAATTTCATACTCAATTTTTTTTTACACTAGTGTGACTGGA
TGAAGTGCATTTAAGAACATTGGGATGCTTATTTGGAAAATAAAACCTAATTTCGTGCAT
GTAAAAAAAAGCCAATAAATTGAAAGTTTGAAATCATAAGATATAAAATAATAATACAAA
ATTTATTGAATAAGTGAAATGTCCATAGAAATGTCCAAAAATTCAAACATAAGAAAATCA
AAGTTTGTCCATTTCAAATATAATTAAAGTAGACATTTGAATCTAGATACGGGTAATCCG
TATTACCTCTTAAAAGGGTGGATGACCGCAGATATTCTACGAAAAAAATGAAGACGTTAC
GAAACGACAAATGGCGAAAAGCATACACTATTTTAAAAAAAATCCCAAAATGAAGGAAAA
AAAAATAAGAAGAAAACATTGAGTACATACCTTTTGCATGGACAAATGCCTTGCATTTGA
GGATTCCAAAATGTAATACGTAAAAAAACAAACAGTGAAATGTAGAAAATATATTTTGGA
AAAAGTTTGTTACGAGCCTCAGAGTCATGGAATCAGTTAAAAAATGTGAACTAGATTTTA
TAGTAGTGGAAACATCAACAACATAGAACAAAGCAAATTAAGAGAGAAAATATAAGATAT
AGGCAGCATGCAAGAAACCACAGAAAATGCATCGCTTGAAGTAAACACATGTAACGACAT
TAAGACAAGATTCATGGTGGTTGAAACATCAGTGAACATACTTGAAGGTAGGTAACAGTA
CGTATATTTGCATCCAACATATCATGAAAAAAGAAGACAAGTATTCATGGAAGGTTCCTA
ATAATATAGAAAGAACAATAGGAACAAAGAATGTGCATGGAAAAGTCCTACAATGATAGG
GCAGAAAGTGATGGATAATGTAGCAAAAAATGGAAACAAACAAATTACATACAAAAAATA
AAGTAGCAAACGACAGAAGAAGTGAGCAATAGAAGTAAACAGAAGAGGAAAGGTGAATAT
ATAGAGGTGGATAAGATAAGTTATTATGGATTTATTGAACACAAACAAAAAGAAATCAGG
GAATCTTTGCAAATGAGAATGTGAAAGCATAGAAAAGCCACACATGTGGTTAAACCCTAT
CCATTGCAACCTAGCATTTTTAGCACAGAAGGGGTAGCTTGTCAAAAATATTGAAGAGAC
TAAACAATCTACAACGAAAGGGATTGGGCGACCAAAATTTATCACAAAAAGTACTGACTA
CAAAAATAAACAAAAGAATGAAGAAAGTACATAATCACAGAGAAGGGAATTTACAATGGA
GTTTGATCATAATCAGACAACCCAAACAAGAACAAATGAAGGTAAAAATAATACAGTGTG
AACCATTGCACAACCAATCAAAGTAGGGGACCAAAAACATATTTCATAGTTTTTAAACAG
ACAAATAGGTAACAAGGAAATAAATTATGACCTATAAAGTATAAAAAATAAACAAAATTA
CATAATTCAAACATCATGAAATGTGAGGATACAAATTCAGAAATCGTGAAATAGATGTAC
TCATCATCGACTTTCATTAAAAAAAAAATTACAAAAGAGAAAATATACCTCCCTACGGTG
CGCCAAGCTTACCGAATGCCATAAAAAAGGGTGTGGCATGTAGCATCGGTTCGAAATAAG
TGAAGGCAAAGAGAAATCGGTAACGAAAACACCCACGGACAAATCGACAAGTGCAGCGGC
AAGGCGAGTTCCAATTTTGTAAACCCCAACATGCAAGTCGACGGAGAACACCGATCGAAG
ATGTGATTGAGGATTTCAGAGGCAAAGAATACTCCCACCGTTTAACAAAACCTACAACCG
AAAAGCCAAACGAATTTGGGGGCAAAACCTTTCGGCCAAGCCTTCAATAAATTCGTGAAG
GGTTTTGGAGAGTGAGAAAGAAGGTGAATAGAGATGTAGATACGGTAACAACATCGTGAA
AAGGGAAAAATGCAAATACGGAGAAGAAGAAGAAGAAGAAGAAGAAGAAAAACGTCAGAA
ATCGAAGGGGGTTTAAGTCGCCTGACGCTATTCACAACGATTTCAACTCCGAATCGAAGA
GAAACATGGAGAAGAAGAAGAAACAAGAAAAAAGAAGAAGAAAGAAGAAGAAACGCAAGT
AGTGTTCGATGATGGAAGAGAAATCGAAAAACCAACACGGGTTGAAGGGATGGGTGAAGA
CGAGTTGAATGGGGAAGTGGAGAGACAGAGTTTTTGACAGAATGAAAGAGAAAGAGGGAA
GGATTTGAGGGCAAAATCGGGTTTAGGGAAATCCTAAAGCTAGGGTTTTCATAACCCTAG
CACCAAACAGGGGTTATGGTTAAGTAAACATAACCCCACAGTGTTAAATAGCCCCGTAAA
CAGCCCCTAAAAGTCTATATAACAATGGTAGAAATCTATTGCTAATAGACTTGTTATATT
TATAATTTTCTTAAAAGATTATTATATACTTAATTATTTTTACTACAATTATTACCGATT
ATAATTACTTAGATATTACATTTGTATTTAAGGTGTATAGTGGTGCATTGATACAATCGG
TCAAAAGGACTGATGGTGGGCCGTTATGCTATTTTTCAATTTCGTCGTTTCCACCCTCTC
CTCGACAAGATTCCCAATTTGAATAATTGAAACTTTGAAAAATGTGTCCATCATAATTAT
TAAATTTCTATTTCGGTATTTTCATGTTTCCATATGTTTAATATCCATATATAAGTGAAT
CCTTTAGTTTTATTATAAGGTGAAAAATCTACCAAACATGAAAAATAGCTATGAAAATCT
CAGTAATATAAATAATACACATATTGACTTATTTGAAAAAATTTTAAAAAATATTCATTT
ACTGATTTAAAATTAAACTTTTTTTTTTGTTTTTATATATTATTTTAAATATATGTATCG
AAATTGACATTTTATTGATATTATATCATCAAAATTTTTGTAAAATTAAGATTTTTAATG
TAACACCCCAGGTCCAGGATTTGGAATTCAGATTCCCGATATTCGCTGCATCATATGAGA
CCTAACAACATCATCTTTATTTGTCTTAAATGCTTATTAGAGTGAAAGTACTTTTCCTAT
TTTTAGAATTTGGAATTTGTAAAGTTATTCTCATGTGGTTTTTTGGGCAGTGGAGGAGTT
GGAGAAGTTGATTGGTGTGCAGATCTATGTATAGGACAGATCTTTGAAGAAGAAAAAAGA
ATTGGAAAGATTAGGGATTTGGTTAATTAAGCAATACGGTAAGTTGGATTTCAGAATTGC
ACTTCATGATTGGGTTTCGATTTTAGGAAGAATGGAATTGCAAATTCAATTTAACATAAA
ATTTCTTTTTTTTCCTAAATTAATTTTTTATTTGATCTTCGGACTCATCCAATGCAATTT
ACATGTCACTACAAATAATATCCATGTCAGTACACATAACGTGTCTAGTAGATATTACGT
TAGCTTAATGTTAATTCAGGGAACATTTAGAACTATTTTGCAAATGCGAGGGATTAAAAT
GTATGCTTTTTAAACTTGAGGGGACCAAAAGTATACTTTACATTATTTTTTTTCTCATTT
ATTTAACAATTTAATAAACAATAATAATTAATTAGTGAAAAGTTACGAATGACAATGGAT
ATTAGTTTTAAGAACAAAATGTATTTTTGATCCATAAGGTTTGAAGTTGATATCTGTTTA
GTTTCTTAAGTTTCAAAATAAACATTTTAGTACTCAAGATTTGATGTACGTGAAGTCACA
TTGAATGTTAGTTTCAAAATGATGTGGCAGTTAAATATAATTAATCAGCAAACTGAATTG
GCAAAAATGATTATAATATTAACTTTTTGTATGATGGGGGCAATATCCATCTCCTCACCC
TCTTCTTCAACCTCCCAATTACCATAAGTGCAAAATTCTTTTGTCGTCCATATTATTGTT
AATGAAGAACAAAGATGAATTTAACCAATCACCATACATTTTATTTAGATCGTATGCAAC
ATTTTCTTTTTCATTTCTAGCCTAAATCCCTCATATTTTCCCCTAAAATTCCTCTGTTTT
TCTCTTCTTCTTCTGATTCTTGATCTCTCTCTCTCTCTCTCTCTCTCTTTTTGGTTTCTT
CTTCTAACTCTTCTCTCTTCCTCGCAAATCCAAGAAAAAGAACCATAGAATAGTTTCAAG
ATTTTTTTCAGGGGAAGGGGGGTTGGATTTTAATTTTCAAAGTGGGTTTTGTTCTATTTT
TGTTTTTGTTAATGATTATTAGATGACGAAGTTGTTTTGGGCTACCTAAAGTCGAATCTT
CAAAGCTGTAAGTTTTGTTATTAAGAGTGGATGAGAAAGAAACTTCCAGGCAAATTTCCA
ATGATTTTTACGCTTACACATACTGATATTACCTTCTTAACTTACTCTTGCCATTTCTCA
CTCTATTAACAACAAAATGAGTGTATGTAAGTGATAATATTGGTTGGACGAAAAAGAAAA
AAAAAAAAAAGGTTCTAGGAAACAAAAAGAAAAACGAAAAAGGCAAGAAATGGAAAAGGA
AACGTTGTGTATGATGATTAAAATGTACGTTGATAGCTAAATTCAACTTTGTTCTTCATT
AGCAACAACAAGGGACAACAAAATGAAAATTTCAGCACAGTTATGGAATGTTGAAGAAGA
AGGTGACGAGAGAGATGCCACATCATAAAAATTAATATTATAATCATTTTTGTCACATCA
GTTTTCTGATTACTTATATTTAACCTACACATCATTTTGCCGTTACTCAACTAACGATCA
ATATAACCTTTAAAGCTCGATGATTAAAATGTTTATTTTGAACTTTCTGGGACTATATAT
AAATGTATATATATCAACTTCAAATCTTAGCGGTCAAAAGTGCATTTTGTTTTAGTTTAA
AACACCGAGATGTGACGATTAATAATGAGATGAAAGAATTATGTCTTTATTTTATTCGAT
ATTAAGCATACATTACTTCGAGATGAAAGACCTCTACCTTTAGTTATTCGATCTCGAGCC
TTAATTGAATCGAGATGACCCAAGATTAATAGATCGGAAAGAAGATATATATCGTAAGGG
CATATATGAAATTTATGAAAATACGATCATGTGTCATAAACTTTTCTTATTTTGTTATAT
AGACCGTAAATATTATAGATTTTGGTTACATTTGTGTAAATTACTCTATTTTTTTTAGTA
AAACAAATGAATTAAATTTTTTAAAAAAAAATTATTGAGAGTTGAAGTAATTGGGTGTTT
TCTAAAAGATTGAAATAAATACCTTTATTAACTTTGCAAATATATTTTCAAAGAGGCTAA
CAAATCAAATATATTTTCTAAAAAAATCACATTGCGTTGGGGATAAGGTAAGAGTAATGG
AAAAATGAAAGGTTGTGAACAATTCGTACTCTTACTTATGAGATTTGACAGAACAAATAT
TTTTCAAATACTCTTTTTACGTTTTCTTTTTTAAAATTAAATAACAAATACTTTTCCACT
GCTTTTCTTTTCTTCCATTGACTCCTCAACTAATAATTTTGGTCTTCCCATTATTATCTT
CTTCTTCTTCATTTTTCTCTGCACTGTCTCTTCTCCATTTCAACATCTTCTTATATCTTC
ATTCAGGTTAAATATTTCATCCCTTACCATTTTTATTTACATTTTCCATCTGATCATTTC
TATACTTATAAACTCGATAATTTGTTTAGACTTTCTTTAGATAGTTTTTACTTGGTGATC
TGTATGTGTTCACTCCTACTTTTCTGTTAGGCAAAATCTTCAAAATTATTATGGTTCATT
CCTCGTGGTTTTTTAGCTCTTCAAGTATTTTTGTAGGTTTTGATCCTTTTCAAGCTCAAG
AACAGAGGATAATAATGGACATCCTTATTTCAGTCATTGCAAAAATTGCTGAATACACTG
TTGAGCCTGTTGGACGCCAACTTGGTTATGTATTTTTCATTCGTTCCAACTTTCAAAAAC
TTAAGACTCAAGTAGAAAAGCTGAAGATTACAAGAGAGTCTGTGCAACACAAGATCCATA
GTGCAAGAAGAAATGCTGAAGACATAAAACCTGCCGTTGAGGAATGGTTGAAAAAGGTCG
ATGACTTTGTTCGAGAATCTGACGAGATATTAGCCAATGAAGGTGGACATGGTGGACTCT
GTTCCACCTATTTCGTCCAACGACACAAGTTAAGTAGAAAAGCAAGCAAAATGGTAGATG
AGGTTCTTGAGATGAAAAATGAGGGGGAAAGTTTTGATATGGCATCCTATAAAAGTGTTA
TCCCATCAGTTGATTGTTCACTTCCAAAAGTGCCTGACTTTATTGACTTTGAGTCAAGAA
AGTCGATTATGGAACAAATCATGGATGCACTATCTGATGGTAATGTCCATAGGATTGGAG
TATATGGGATGGGGGGTGTTGGCAAAACAATGCTAGTGAAGGATATTTTAAGAAAAATTG
TGGAGAGTAAGAAGCCTTTTGATGAGGTGGTAACATCCACGATCAGCCAAACACCAGATT
TTAGAAGTATCCAAGGACAACTAGCTGACACGCTAGGTTTGAAATTAGAACAAGAAACAA
TAGAAGGAAGGGCTCCTATTTTACGAAAGAGGTTGAAGATGGAGAGAAGTATCCTAGTCG
TGTTGGATGATGTCTGGGAGAATATTGATTTGGAAACAATAGGAATTCCAAGTGTTGAAG
ATCATACGGGATGCAAGATCTTGTTTACCACTAGGAATAAACATTTGATCTCAAATCAAA
TGTGCGCCAATAAAATTTTTGAGATAAAAGTTTTAGGAGAAGATGAGTCATGGAATTTAT
TTAAGACAATGGCAGGTGAAACTGTGGAAGCAAGTGATTTGAAGCCTATAGCCATTCAAA
TTGCGAGAGAATGTGCAGGTTTGCCTATTGCTATTACTACTGTTGCTAAGGCATTACGAA
ATAAACCATCCGAAATTTGGAATGATGCCTTAAATCAGATTAAAAGTGTTGATGTGGGTA
TGGCAAACATTGGAGAAATGGAAAAGAAAGTGTATTTGTCACTAAAACTGAGTTATGATT
GCTTGGGATATGAAGAGGTGAAGTTATTATTCTTGTTATGCAGCATGTTTCCAGAAGACT
TTCCCATTGACGTGGAAGAGTTGCATGTATATGCCATGGGCATGGGATTCTTACATGGTG
TTGATACTGTGGTAAAAGGACGATGTAGGATTAAAAAATTGGTTGATGATCTTATATCTT
CTTCTTTGCTTCAACAATATTCTGAGTATGGGTGCAATTATGTGAAAATGCATGATATGG
TTCGTGATGTAGCCCTATTAATTGCATCTAAGAATGAACACGTACGTACATTGAGCTATG
TGAAAAGATCGAATGAAGAATGGGAAGAAGAGAAACTATTGGGTAATCATACCGCAGTGT
TCATTGATGGTTTACATTATCCTCTCCCGAAGTTAACGTTACCCAAAGTTCAATTATTAA
GGTTAGTTGCACAATATTGTTGGGAACATAATAAGCGTGTGTCGGTGGTAGAAACTTTTT
TTGAAGAAATGAAAGAGCTCAAAGGCTTAGTAGTAGAAAACGTAAATATATCATTGATGC
AACGACCATCTGATCTTTACTCCTTAGCAAACATCAGAGTATTACGTTTGCAAAGATGTC
AATTATTAGGGAGCATAGATTGGATTGGTGAATTAAAAAAGCTTGAAATTCTTGATTTTA
GTGAATCTAACATCACACAAATTCCTACAACCATGAGCCAATTGACACAGCTAAAAGTGT
TGAATTTATCTTCTTGTGAACAACTCGAGGTAATTCCACCAAATATTCTTTCAAAGTTGA
CAAAATTGGAAGAATTAAATCTGGAAACTTTTGATGGATGGGAAGGAGAAGAATGGTATG
AAGGAAGGAAAAATGCTAGCCTTTCTGAACTCAAGTGCTTGCGACACCTTTATGCTTTAA
AATTAACCATTCAAGATGAAGAAATTATGCCAAAAAACTTGTTCTTAGTTGGGAAGTTGA
AGCTTCAAAAATTCAACATTTGTATTGGTTGCCAAAGCAAATTAAAGTATACTTTTGCAT
ACAAGAACAGAATCAAAAACTTCATTGGAATCAAGATGGAATCAGGAAGGTGCTTGGATG
ATTGGATAAAAAATTTGTTAAAGAGGTCGGACAATGTGCTTTTGGAAGGATCGGTTTGTT
CAAAGGTTCTCCACTCAGAATTGGTAGGTGCCAATAACTTCGTAAGTTTGCAGTATCTCT
ACCTTTATGATAATTCAAAATTTCAACATTTTATCAATGTTAGCAATACCATCAACATTG
AAGAATCATTTTTTAGTGAAATGGTAAATTTCATCAACACATTTTTCTATGTTTCTATAT
ACACATCAAAATTTATAAATCACCTGTTTGTTCATTTTTATTGTTCCTTCCACAAGTTCC
TTCTAACATTTGTGGTTAGTAATGATATTAGGGATAAGATTCTATTCTTCTTTGTTTTAG
AAGGCTCTTCTCTTGGTGTAGAGAGACTCTTTCTTGTTTCATACATTAATGATAATATAT
AATTTTAGACTTCTAAAATATATAAATGCATGTCAGGTGATATTCCAAGAAAATTTAAAG
AAGTTTATTAGATATTTCCTATCTAAGGAAGCAGATTTGAAGTAATCATTTTACACAATT
TGTTATGGTAATTTTAAAACACTATATAAATTATATGTTGTTAGTTAGCATCAGTTGTGA
TGATATGGTTAATTACGTTGTCACAAACTGAACTTTTAAGGACGTAAATTTGTAGGTATC
GCTTCCTAATTTGGAGAAGTTGGAAATTGTGAATGCAAAGAGTTTGAAGATGATATGGAG
CAATAACGTGCCAATTCTTAATTCCTTTTCCAAACTCGAGGAAATAAAAATTTATTCATG
CAACAATCTTCAAAAAGTATTATTTCCTCCAAATATGATGGACATTCTCACATGCCTTAA
AGTCTTAGAGATCAAAAATTGTGATTTGTTGGAAGGGATATTTGAAGCGCAAGAGCCAAT
TAGTGTTGTTGAGAGCAATAATTTACCCATTCTTAATTCCTTTTCCAAACTCGAGGTAAT
AAGAATTTGGTCATGCAACAATCTTCAAAAAGTATTATTTCCTTCAAATATGATGGGCAT
TCTTCCATGCCTTAAAGTCTTAAAGATTGAACATTGTGAATTGTTGGAAGGGATATTTGA
AGTGCAAGAGCCAATTAGTGTTGTTGAGAGCAATAATGTACCCATTCTTAATTCCTTTTC
CAAACTCGAGAAAATAAGAATTTGGTCATGCAACAATCTTCAAAAAGTATTATTTCATCC
AAATATGATGGGCATTCTTACATGCCTTAAAGTCTTAGACATTAGAGATTGTAAATTGTT
AGAAGGGATATTTGAAGTGCAAGAGCCAATTAGTGTTGTTGAGAGCAATAATGTTCCCAT
TCTTAATTCCTTTTCCAAACTCGAGGAAATAAGAATTTGGTCATGCAACAATCTTCAAAA
AGTATTATTTCCTCCAAATATGATGGGCATTCTTACATGCCTTAAAGTCTTAGAGATTGG
AAATTGTGAATTGTTGGAAGGAATATTTGAAGTGCAAGAGCCAATTAGTGTTGTTGAGAG
CAATAATTTACCCATTCTTAATTCCTTTTCCAAACTCGAGGTAATAAGCATTTGGTCATG
CAACAATCTTCAAAAAGTATTATTTCCTCCAAATATGATGGGCATTCTTACATGCCTTGA
ATTCTTAGAGATTATAGGTTGTAATTTGTTGGAAGGGATATTTGAAGTGCAAGAGCCAAT
TAGTGTTGTTGAGAGCAATAATTTACCCATTCTTAATTCCTTTTCCAAACTCGAGGAAAT
AAGAATTTCTTCATGCAACAATCTTCAAAAAGTATTATTTCCTCCAAATATGATGGGCAT
TCTTACATGCCTTAAAGTCTTATATATTGAAGATTGTGAATTGTTGGAAGGGATATTTGA
AGTGCAAGAGCCAATTAGTGTTGTTGAGAGCAATAATGTACCCATTCTTAATTCCTTTTC
CAAACTCGAGGTAATAAGAATTGGTTCATGCAACAATCTTCAAAAAGTATTATTTCCTCC
AAATATGATAGGCATTCTTACATGCCTTAAAGACTTAAAGATTGAAGATTGTGAATTGTT
GGAAGGGATAATTGAAGTGCAAGAGCCAATTAGTGTTGTTGAAGCGAGTCCTATCGTGCT
CCAAAATTTAAGTAGGTTGGAATTATATAATCTTCCAAACCTTGAGTACGTGTGGAGCAA
AAATCCTTGTGAGCTTCTGAGTTTGGAAAATATAAAAATTTTGACCATTGATAAATGTCC
AAGACTTAGAAGAGAATACTCAGTCAAAATTCTCAAGCCACTTGAAGATGTAAGCATAGA
TATCAAACAATTGATGAAGGTTATTGAGAAGGAAAAGTCAGCAGATCATAATATGTTGGA
ATCAAAGCAATGGGAGACTTCATCTTCTTCTAAGGTACGTATATATTCTACAACAAAACA
TGTTTGTTCAATTTAATTTTCAGAAAATAAATTGTTTTCAAGACCTTAGTTGAACAGAAT
TGGTTCTGTTAGTTGAACAGAGTTTTAAAGAAAACAAATTATTATGTTTGTTCTAAAATC
CTATGGAAATTAGTGTTATTAAGGGTTAATTATTTACCTGACAAAAGAATAAGCAATGTT
GGGTGGCTTTCATTTTTATGAAAATTGGCTAAAATACATTTAAAAAATTGGGTGACTTTC
AAACATTCTAATTTTTTTCAAAATAACTTATTTTTTGAATTAAACACTACAAAATATAAT
TCAAACACCTCATAAATTAATTAGTTATATTATTAATAACCAGTTATTACCATCAATTAA
TTAATTTTAGTTAGTTGGAGTTCAATTAGTTTTAATGAAAACAATAATATATTTTTATAG
GCAATATACAATAATGAAAGTAAGAAAAGAAGACAAAAAAAAAATGATATGTTAATTAGA
ATTTACATAAGGAACGATCTGATTAAAGCTAATCTCTATCGATATAGTTTTTTAATTATA
TTAAATATAGTAAGTAATCCATTATAATAATTGAATTTTTTGGTACCAAATTAATTAAAC
TAATTCTTTTTACTAATTATTGAATATTTAAGATATTTTTGGCTAATTAATTAATAATTT
GTGTGCAAATATAAGTTATTATTGCATTTATTTAATAGATTTTGATCATCAGGATGCGGT
TCTACGGCTGGGAGATGGTTCTAAGTTGTTTCCAAATCTTAAAGAATTGAAGCTATATGG
TTTTGTTGATTATAACTCAACCCATTTACCAATGGAAATGTTGCAAATCTTATTCCAACT
TAAACACTTTGAATTGGAAGGAGCATTTATCGAAGAAGTTTTCCCCAGCAACATACTGAT
TCCAAGCTATATGGTTTTAAGGAGATTGACTCTATCTAAACTACCCAAGCTTAAGCATTT
GTGGAGTGAAGAATGCTCACAAAATAATATTACCTCAGTTCTTCAACATTTGTTTTTTCT
AAGAATTTCAGATTGTGGAAGATTGAGTAGTTTAACTTTAGTGTCATCATTGGTGTGTTT
TACAAACTTGAAAGATCTTCATGTGAATAAATGTCATAGACTAACCCATTTGCTGAATCC
TTCGATGGCTACAACGCTTGTGCAACTTGAGTATTTGACAATAGAAGAATGCAAAAGGAT
GAGTAGTGTAATTGAGGGAGGATCAACCGAAGAAGATGGAAATGATGAAATGGTTGTATT
CAACAACCTACAACATTTATACATTTTTAATTGTTCCAACCTAACAAGCTTTTATTGTGG
GAGATGCATTATTAAATTTCCATGTTTGAGGCAAGTAGACATTTGGAACTGTTCTGAAAT
GAAGGTCTTTTCGCTTGGAATTGTAAGCACACCTCGATTGAAATATGAAAATTTTTATTT
AAAGAATGATTACGATGATGAACGGTGTCATCCAAAATATCCCAAAGATATGTTGGTGGA
AGATATGAATGTCATCACCAGAGAATATTGGGAGGATAATGTTGATACCAGAATTCCAAA
TTTATTTGCCGAACAGGTTTGTATATTTAATTACCTTTTCATATTTGGTAATAATTAATT
TTTATTATTTGTGTGTTAGAGTATGAACTTTAATGAATTTATTTAATTAATGCAGAGTTT
GGAGGAAAACCGATCTGAAAATTCTTCTTCTTCAAAGAATAATGTTGAGAAAGAATAAGG
AATTATATGTGTGCATTTATTTGCAAAGGAAGCTGCCAAATACCTACCTCAATCCTAGCA
GATGCGTTCTTTGCAAGTCGGCTGTCAAAGACTTGAACCATATTTTCACAACCTGTGCCA
ATTCGCAAATAGCATCTGGGTCAAACTGCACGACAAAATTGGTGGAAACTTTGATACAAA
CAGTATCAAAGCCCTCTGTTGGTCTCTTGGCTCGCTGAAACAATCAAACAGAAAGAACAT
CATTCTCTCGATGTAGGTGTGGATCTTCTTTTGTCCATTTGGGTGGAAAGAAACAATAGG
ATTTTCATAGACATAGAAAGAAGCTTAGTCACATTTGGGAAGATATCGAAACTTTGATTG
GACCATGGTCGAGTAGAAACAAAATGTTCAAAGACTACAATCCAACATCAATCTTTAAAC
TTTAGAGCTTTGTTAGATTAATGTTTGTTGTATATGGCTTCCCTGTAGTCAAAGAAATAT
ACATTGTAACAATGGTTTGATGAAATGATAATGAAGTGGTATGGTGTTAAAATCACCTTT
ATCACTCTGTGTTTCAATTTCAAAAATATGATTTTGAACATTTTCATAGTACTTTCATAA
TCCCCACTTCATTGATATGAATCAATAAAGTCTAAGGAAAGTGGAGAATGATGAATCAAT
AAAGTTCATGAAAAGTGCAGAATGATGAATCCAAAATAAAAAAAAAACAAGGTCGATAAG
TTTAAAGTAACGGTGGTAGCATTGTAATGATCACAAGGGAGCACACATTTCCCCACAAAT
TATTTTATTATCATTCACATAACAATTCAAATTTCTTATCTTTTAATTGATATATAATTT
CATAATCAGTTATAATTGAATTTTTCAAATGATTGGATCCATATATCAACGTCAATCAAA
TTTTTAAAGGTAAAGTTTTAAATTTTAAAATGTTTAATTAGTACAAAATTGAGAAATCAC
AAAGAACAATTTCTCTTCGATATATGAGATTTGAACCAACCTTTTTGTTTGGAGACTAAA
TGTGCAATATAATTTTATATAATTTTATAAACATGCAAATATTGAAATTAGATTCAAAAG
TATGTATAATAACAATTTTTTTTTTTAAATCGTAAATGTAGCAAAATTTATTAGAGTATT
TATTAATAATTGAAATGTGAACCATATTGCAAAAATTGGTTCTATCACTAATAGATCATA
AGAGTCTTTAAAAAAATGATTAAAAATAGTTTGTTGCTAACAAGCTTTGTTATTTTTATA
ATTTTTTTTTAAATATTATTATATACTTAATTAAATGTCTAAAATTATTACCATTATAAT
TACTGAGATATTACACGTGGATTGATGGTGGGCCCTTATATGCTATTATACACTTTGACT
ACCCTCTTCCCAACAAGATTCCCAAGTTAAATAATTGAAACTTTTAACATCTTTCATTAC
AGTTTGATAAATGAACGCAAACATGTGTTGTTTATTTTACTGAATTCGCGATCGATTATT
AAAATAGACATGCAGTTGATAGCAAGCACACGACATTAAATAAAAATCATGAAGTATTTA
ATATCTAATGAATAACCACATAAACAATGAAACGAAAATATAAACTAAGAAAAGTCAAAT
CATGTGCATATTGATGAATCTACACTTCTCGATCTCTTCAAAACCTAGCAAAATCAATAG
AATTGAACATTAACAATCTAAGCATACTTGTGAATATAACAATTTTTCGGAAAAATAAAA
ATTAGGCAAGAGAATAAGAACTTGTGGGTAAATTAAATTATTGAAATGGATTGAAATCTA
AATGTTGTGTGATTGCTACTATCTGATTTTCATTTGATACTGACTGTTTTCTATTACATT
ATGATATACTAATTTTCATGGATATTGATTGCATGTCGTCTAATTAATATCTGATTTGTA
TATTTGATATTTGATTGTTATTTTATACTATATTTGTTATTTAATAGTTGTTTGATTGCT
ATTTATTATTGATTGTTCTAATGATATCAATTGTTGTTTGATTAAGATCTAATAATATTG
GTTGTCAATTATAGAAATTGTTATATGATAATGATTGTAAAATTGTTGATGATATTGATT
GTTGTTTGAATATAACAATCAATGATAATGAATATTGTTGTTTGATTGCTCTCAAATTAC
TATCTACTGCTTTAAACTAATATTAATTAATATTTAAAAAAGCACAAGAACAAAACCCAA
AAACTATCTCACTTCCAATAAAATAAAAAACACTTTGTTAGTCGTAGATCAAATACAAAA
GAATAGTTTGTTAAATTTTTTTAAAAAAAAAAAAAAAACAAACAAACAAACAAAACATAT
CTAAAAAAATAAAAACAAAAAACAAATTTTTATTATGCAAGCTGCCATCTCCTACCAATG
AGATATTTTTCCATATAAAAAACTACCAAAAGGAAAGAGAAGAGAAGGAAAGGTTAAACT
TGAAAGTTTGAAAGAATGATTGAAGTGATTTAGATTTTTTTATTTATTTATTATTATTAT
TATTATTATTATTTAGTTGTCAGTGAAACTGAAACTGTAGCCATCTAATTTTATGCCACT
GAAGCCAACTAATTTTATGCTACAATGGTAAGATATTTTATTTATTTATTTTGTTAAAAA
AAGAAAAAGGTAAAATCTTTTTGTAATAATATGAAATCTTATGTTTTTAATCTTTTTATT
AAAATAGAAAATAAAGTCATTAATGAGAATATTTATTATTTAAAAAAATTCAAATCATTT
TTGCCTTATCACTTTAGGAAAAAAGCAAATTAATGTATTTATACAAAATCTCTTTTGATT
TATCATATTAGAAAAAGCAAAATAATTTATTTTATACAAAATTCTTATAATACCATATTT
GATTTATCTTTATCACTTTAGGAAAAAAGTAAAAATTTATTGGGGACAAAATCTTTCAAT
ATCATATTTTTACTATTTTAGAAAAAGAAAATTAATAAAATTACATAATATCTAGTTAAA
TTATTTATTTATTTATTTAAATTTAATTTTCTTTAATTTTATTATTATTATTATAAATAG
TTTTTTTATACATATTCTTTTAAGCTTCTGTTTTTCTTTATTATATATATCTATCTATCT
ATATATATATATATATATATATATATATATATATAACTTTTTATTTATTTAGTTAGTTTT
TAATATTTATGATTTTTTTATTTTTTGTTATTTTTATTCTTATTATCATTATTATTATTT
CATTTTATAATTTTTTTTAATTTTTAAATCTACTATCATCCATATGTCCTTTTCTCTTTA
CTTATTCATTTAATCTCTTTTTTTATATATTTATTTCTTTATTATTTCATTTAGTTCTTT
TTTCATTATCTTTTTATTACTATCGTTATATTTAGTATATGCATGCATTAATATAATAAA
TTTTTTGCCTAATTTATTGTGTGGTGTAGTTGTTATTTCTATTTGACTTTCATTAATAAT
TTCTTTAAATTTTAAAATACTTTTAACAATAATTGTATGTAATTTTGAATCTTTAAATTT
TTTTTCTTTAAACCATTTAGAAATTGTTTTTTGTTTTAAAATTATTTTTTTTAAACTCAA
AATTAAATATATATTTAATATGGTTTCCTAATTTACTTTTTTAAAATAATCCACACCGAT
TTCACTAACAAAAATCCTACGATGGAATCTAGAAATTTCTGGGAGTCCATTATTTCTTGA
TTCTTGAGGTGAGGGATCAATATCTTTGGGAGTCCGAGATTTGATCCCAAGAGAAAATAT
ATTTAATCAAAGTTTTAAAAAAAAAAACTTTATTCGAAGACTAGCCTATGATAGAAGTTG
AGAAATTGTAATAATTTCTCATTCTCTTAAGGTGAAGAATTTTTCCTCAATATAGTCTAA
TTAATGGGTGTATCCCACTTATTTTATGAGATCATTGCTCCAAATATTGGAGTATTGAGC
AATAAAATAAGACATAGTTCTTTAAAAAAATTAATTTTATTATAGACATTAAATTTGACC
ACCGTTTTCTAAAACGAGTGTTACGGGGTGCTAACATCTTCCCCATACACAAATGACTCC
CGAACTCAACTCTATTTTTTTCGTAGACCAGTTTTTATTTTGTTTAAAATGATTTACTTT
ATTTCGGTGTCCAATCACACCGTATATAAACACATAGGCTACAACTAACAATCACATCAC
CTTTAATCAGTCAAGAGTGCATATTAGTGATGTTTTCTAGGCAAACATGCATCAATCGAT
TTAGTACAATTGCTATCGTATAATTCCCATGTGGTTTACTACATTTCCAGTTTCGGTCCA
AGGTCCAGTAGTAAGAAATCCCTTACTTGAACTGTAGCTAAAATCCTTGTTCAATTCGAC
GTCCAAACGAATCACCTAAACACAAACATAAGGGTTTAATAATGACATCACCAAAAATCC
ACATTACAAAACGTTCCAAAGCAACATCTACCGGCTTACCCAAATACGGGAGAGTTGGCT
CCAACTATACTTGCCATAACACTCCTGAACTCGAGCGTCACCTCTCTAACACCTTCAGGG
GATCAACAGTTAACCCAACCAATCAGTTCAACGTTTTATTTGAATATCGTCTTGAATCGG
CTAAAGCAACGTTAGGAAACTCATTAAGTAATCCTTACCAAAGATTCACCGTGACCCGAT
GTGAAAGGAAAGTGGCTTATCTCAGCTCGGGAAACAAGGAGGTCGGCTTGGCTTTGGAGG
CGGCTCGACTTGGATTGGTTCAGCTCGCGGCTCGGCTTGGCTCGACTCAGCTCGCGGGTC
AGCTTGGCTTAGCTCGACTTGGTTCAGCCGTGGCTCGACTCAACTTGCTCAACTCGGCTC
GGCTTGATCGTTTGTGTAACGACCCAAATCTTTGTACTAAGCTAAGGTCATTACTAAAAA
GAAACAATAATAATAGACACTTTCTTGAAAAGAGGGAAGACTAAATTTTCACTAAAAACA
GAATGCTCAAACACTGATACATAAACGCGGAAGCAAAACTGAGTCTCCATATTGCATGTC
ACGGATCCTTCTCTGTCGCTCGCCAGCTTTCCTCTACCTTTACCTTCGCCTGAAATATTA
AACATAGAAAGAGTGAGTATAAACAAATACTCACTAAGGGACCTAGTACTAGTCCTGCTA
GGTGTCTGTTAACTTCCCATTAGAGTCCTGAAAAGAAGTATCCCTAAACTGGCACATTCC
TGAACACGTGTAATCTGTGATCTAGTAGGAACAAATCTGGTCTTCGGTGAACCCTAAGGA
ACATCTAGGACAATCTGGTCTTTAGTATACCCGAAGGAAACACTAAGACAATCGAGCTGC
GAGTGATCCTGTCGAATCACTCGAATCATGTCTATGTTAATGTCACTGTCAGACTGGCGG
TCCCGTCGGACTACGCAGTCATAAGTGTGAGCGATCCCGTCGGATCTCTCAAATCATGTC
TGTGTCAATGTCATAATGGACTAGTAATCCCGTCGGACTACACAGTCATAAAAAAGGTGG
TGATCCCGAGGGACACCTATGTGGGTACAACTCTACTAGACAAAGTTAACAGAACACTCT
ATCCATATCATGTAGCATAACATAACACCATAACATGACATGAGTATTAATCTTAACGTC
CTTAATCATGTGATTAACATATCATGCATCAACATAAACATCAACAGTCGTTAACAACAT
ACTATCAGTCATTAACATAACATCAGTCATCATCATCAATCAATATAATGAATTATGCAT
GTTAGCTACCATCAATGCATAATCATAATTACATGCGGTCTTTTAAATTCATTTCGAAGG
TCTAGTAGAATAATATCTTACTTGGAGATTTTAGCCAAACAAAGTACTCCTTAGCTGACA
GTAAAAAAAATCTCCAATTAAGTAGATCCTAATCATAAAATGAAAACTCAATATCTTAAT
TAATGAAATTAGGTTGAAACCAATTCAACCTTGATTGGGAAAAATCAAAGATTTAAATCT
AAAAAATTAGCCAATTAAATCTTTAAAGAAACCCAAAAAGATCCAAAATTAAATTAATAA
AATATTAATTTAATTTCATTGGCTTACCAAGGTTACTCATATGGAGGTTGAAAAATCCTC
TTATCCTTGATGGAAAATAATTCATCACTTTAAATCCTCAACAACTAAAACTGTTGACGC
GACAACAGCAGAGGGTTATCTTAGAGAAAAAGATGAAGAACCTTTTATATATATATATAT
ATATATATATATATAATACCAAATATATACATATATCTTTATTTCCATTATATTTTCTCA
ATAAATGCCTTAAATGCACAAAATCTTAGGCATTTATAACCATTAATAATAGTAATAATA
ATAATACTTTATTATTGTTATTTTTCTCTCACCAAAATCTACAATAAACATATATATTTA
TTTAAATCATTATTCTCTTCTAGATAAATATATATCTTTTCTCGTCCAATCAAATCAATC
ATCTCTCTTCTCATGATTATCTTATTTTCCAAACAAATATAATTATATTCCATAATATAA
TTAACTACACTTTTCCATATTATTAATTATATATATATATATATATATATACTCAATTAA
ATCAAATTCCACCAAAACCAACTTTTCCCTCCAAAATCTCAAATTAACTTAAATCCTCAA
TTAATTAAATCAATCAAATCTTTTCCAATAAATCACTTATAACTTCCAACATGAATTATC
TTAACTCAACCATAACAACTCCACTCCATAATCAAGATTTATCTTTCTGCAGAATAATTA
ATTATCTTCCACAATAATTAATTATTATTCATCTTTCTCCAAAATAATTAATTATCTTCT
ACAATAATTAATTATTATTTATCTTTCTCCAAAATAATTAATTATCTTTCACAATAATTA
ATTATTATTTATCTTTCTCCGAAATAATTAATTATCTTTTACAATAATTAATTATTATTT
ATCTTTTTCCAAAGTAATTATCCTTTTACAAATAATTATACTTTCCCAAAATATAATTAT
TTTACTTTTTCTCCCTTACTAAATATCCTTTCTCCAAAATAAAATTATCTTTTCTTTAAA
TAATTATATTTCAACAAATATAATTATCTTTTCTTTTAACATAATAATTATATATATTTC
CACACATATATATAATTGTTAAATCTCCAACAAACTTTCCACTCTACAATTTAATTAAAT
AACATTCTAATTATTTAATTTAATTCAACTTCAACAACACTAAAAATCTACGGCTTTACT
TAATTCTCTTAACTTACCATTTAATAAAAAACTCAACAAACACCACATGCCAAAACCTCT
AATTAATTAAATATTCATCCAAGAAATATTTAATTAATTTCAATTCTCACATAAATCAAA
TAATTCTCATTAAATGAATTCAAAATAACGCCCAATAAATTAAATCTAATTAAATAAAGA
TTAACTTCTAAAATTATCTTAATTTTTGGGTGTTAAAGTTTGTAGCCGACGCACTTGTGA
ACGGCTAGTTTTCGGCTTCACGCGATGACGACCGAAGGGGACGCACGGCAGAAATGGAGG
GATGGCTCGCAGCAAACACGGTCGGAGGCGGAGGAGCCGATGACTCGTTTGACTAAGGGC
AGAAACGACCAACGGTCACTCGGGTACACGAGACGGAGAGAGAGATAGTCGGAGATGGGG
GTTCTCGCGAACGGTCAGATGACTGATTTGGAGGGCTCACTGGTGGTTTGACTACATGTC
GACGTTGCAAAGCCGACGACGACGGAGACAGAGAGACTACCACAGAGACGGAGATGGAGG
CGTGCGGACGCGGTTGGGAAAGAAGGAAGAGATGATTGGGCGGCGGTTGGGTGAAGGAAG
[truncated: 2,389,929 more chars]
