# Supplementary material for: Building a cluster of NLR genes conferring resistance to pests and pathogens: the story of the Vat gene cluster in cucurbits
Source: Hortic Res. 2021 Apr 1;8:72. doi: 10.1038/s41438-021-00507-0 (PMC8012345; doi:10.1038/s41438-021-00507-0)
Supplement: Supplementary file 15 — Data S3 Gene ontology annotation (InterproScan) for all genes in the region M5-M4 of seven Cucumis melo. Cv PI 161375, Doublon, Anso77, DHL92, Payzawat, Harukei-3 and HS [file 41438_2021_507_MOESM15_ESM.txt]

# Cucumis melo _ GO of genes in M5_M4 regions of five lines
###########################################################################
MeloPI.01	GO:0005515	molecular_function	protein binding
MeloPI.01	GO:0007165	biological_process	signal transduction
MeloPI.01	GO:0043531	molecular_function	ADP binding
MeloPI.02	GO:0005515	molecular_function	protein binding
MeloPI.02	GO:0007165	biological_process	signal transduction
MeloPI.02	GO:0043531	molecular_function	ADP binding
MeloPI.04	GO:0004672	molecular_function	protein kinase activity
MeloPI.04	GO:0005524	molecular_function	ATP binding
MeloPI.04	GO:0006468	biological_process	protein phosphorylation
MeloPI.09	GO:0000250	molecular_function	lanosterol synthase activity
MeloPI.09	GO:0005811	cellular_component	lipid droplet
MeloPI.09	GO:0016104	biological_process	triterpenoid biosynthetic process
MeloPI.09	GO:0016866	molecular_function	intramolecular transferase activity
MeloPI.09	GO:0042300	molecular_function	beta-amyrin synthase activity
MeloPI.11	GO:0000250	molecular_function	lanosterol synthase activity
MeloPI.11	GO:0005811	cellular_component	lipid droplet
MeloPI.11	GO:0016104	biological_process	triterpenoid biosynthetic process
MeloPI.11	GO:0016866	molecular_function	intramolecular transferase activity
MeloPI.11	GO:0042300	molecular_function	beta-amyrin synthase activity
MeloPI.18	GO:0003735	molecular_function	structural constituent of ribosome
MeloPI.18	GO:0005840	cellular_component	ribosome
MeloPI.18	GO:0006412	biological_process	translation
MeloPI.19	GO:0000166	molecular_function	nucleotide binding
MeloPI.19	GO:0006812	biological_process	cation transport
MeloPI.19	GO:0016021	cellular_component	integral component of membrane
MeloPI.19	GO:0016887	molecular_function	ATPase activity
MeloPI.21	GO:0005789	cellular_component	endoplasmic reticulum membrane
MeloDB.01	GO:0043531	molecular_function	ADP binding
MeloDB.02	GO:0005515	molecular_function	protein binding
MeloDB.02	GO:0007165	biological_process	signal transduction
MeloDB.02	GO:0043531	molecular_function	ADP binding
MeloDB.04	GO:0004672	molecular_function	protein kinase activity
MeloDB.04	GO:0005524	molecular_function	ATP binding
MeloDB.04	GO:0006468	biological_process	protein phosphorylation
MeloDB.06	GO:0043531	molecular_function	ADP binding
MeloDB.07	GO:0043531	molecular_function	ADP binding
MeloDB.09	GO:0005515	molecular_function	protein binding
MeloDB.09	GO:0043531	molecular_function	ADP binding
MeloDB.10	GO:0000250	molecular_function	lanosterol synthase activity
MeloDB.10	GO:0005811	cellular_component	lipid droplet
MeloDB.10	GO:0016104	biological_process	triterpenoid biosynthetic process
MeloDB.10	GO:0016866	molecular_function	intramolecular transferase activity
MeloDB.10	GO:0042300	molecular_function	beta-amyrin synthase activity
MeloDB.12	GO:0000250	molecular_function	lanosterol synthase activity
MeloDB.12	GO:0005811	cellular_component	lipid droplet
MeloDB.12	GO:0016104	biological_process	triterpenoid biosynthetic process
MeloDB.12	GO:0016866	molecular_function	intramolecular transferase activity
MeloDB.12	GO:0042300	molecular_function	beta-amyrin synthase activity
MeloDB.15	GO:0000250	molecular_function	lanosterol synthase activity
MeloDB.15	GO:0005811	cellular_component	lipid droplet
MeloDB.15	GO:0016104	biological_process	triterpenoid biosynthetic process
MeloDB.15	GO:0016866	molecular_function	intramolecular transferase activity
MeloDB.15	GO:0042300	molecular_function	beta-amyrin synthase activity
MeloDB.20	GO:0003735	molecular_function	structural constituent of ribosome
MeloDB.20	GO:0005840	cellular_component	ribosome
MeloDB.20	GO:0006412	biological_process	translation
MeloDB.21	GO:0000166	molecular_function	nucleotide binding
MeloDB.21	GO:0006812	biological_process	cation transport
MeloDB.21	GO:0016021	cellular_component	integral component of membrane
MeloDB.21	GO:0016887	molecular_function	ATPase activity
MeloDB.23	GO:0005789	cellular_component	endoplasmic reticulum membrane
MeloAN.01	GO:0043531	molecular_function	ADP binding
MeloAN.02	GO:0005515	molecular_function	protein binding
MeloAN.02	GO:0007165	biological_process	signal transduction
MeloAN.02	GO:0043531	molecular_function	ADP binding
MeloAN.04	GO:0004672	molecular_function	protein kinase activity
MeloAN.04	GO:0005524	molecular_function	ATP binding
MeloAN.04	GO:0006468	biological_process	protein phosphorylation
MeloAN.14	GO:0000250	molecular_function	lanosterol synthase activity
MeloAN.14	GO:0005811	cellular_component	lipid droplet
MeloAN.14	GO:0016104	biological_process	triterpenoid biosynthetic process
MeloAN.14	GO:0016866	molecular_function	intramolecular transferase activity
MeloAN.14	GO:0042300	molecular_function	beta-amyrin synthase activity
MeloAN.21	GO:0003735	molecular_function	structural constituent of ribosome
MeloAN.21	GO:0005840	cellular_component	ribosome
MeloAN.21	GO:0006412	biological_process	translation
MeloAN.22	GO:0000166	molecular_function	nucleotide binding
MeloAN.22	GO:0006812	biological_process	cation transport
MeloAN.22	GO:0016021	cellular_component	integral component of membrane
MeloAN.22	GO:0016887	molecular_function	ATPase activity
MeloAN.24	GO:0005789	cellular_component	endoplasmic reticulum membrane
MeloDH.01	GO:0043531	molecular_function	ADP binding
MeloDH.02	GO:0005515	molecular_function	protein binding
MeloDH.02	GO:0007165	biological_process	signal transduction
MeloDH.02	GO:0043531	molecular_function	ADP binding
MeloDH.04	GO:0004672	molecular_function	protein kinase activity
MeloDH.04	GO:0005524	molecular_function	ATP binding
MeloDH.04	GO:0006468	biological_process	protein phosphorylation
MeloDH.11	GO:0000250	molecular_function	lanosterol synthase activity
MeloDH.11	GO:0005811	cellular_component	lipid droplet
MeloDH.11	GO:0016104	biological_process	triterpenoid biosynthetic process
MeloDH.11	GO:0016866	molecular_function	intramolecular transferase activity
MeloDH.11	GO:0042300	molecular_function	beta-amyrin synthase activity
MeloDH.17	GO:0003735	molecular_function	structural constituent of ribosome
MeloDH.17	GO:0005840	cellular_component	ribosome
MeloDH.17	GO:0006412	biological_process	translation
MeloDH.18	GO:0000166	molecular_function	nucleotide binding
MeloDH.18	GO:0006812	biological_process	cation transport
MeloDH.18	GO:0016021	cellular_component	integral component of membrane
MeloDH.18	GO:0016887	molecular_function	ATPase activity
MeloDH.20	GO:0005789	cellular_component	endoplasmic reticulum membrane
MeloPZ.01	GO:0043531	molecular_function	ADP binding
MeloPZ.02	GO:0005515	molecular_function	protein binding
MeloPZ.02	GO:0007165	biological_process	signal transduction
MeloPZ.02	GO:0043531	molecular_function	ADP binding
MeloPZ.04	GO:0004672	molecular_function	protein kinase activity
MeloPZ.04	GO:0005524	molecular_function	ATP binding
MeloPZ.04	GO:0006468	biological_process	protein phosphorylation
MeloPZ.10	GO:0000250	molecular_function	lanosterol synthase activity
MeloPZ.10	GO:0005811	cellular_component	lipid droplet
MeloPZ.10	GO:0016104	biological_process	triterpenoid biosynthetic process
MeloPZ.10	GO:0016866	molecular_function	intramolecular transferase activity
MeloPZ.10	GO:0042300	molecular_function	beta-amyrin synthase activity
MeloPZ.12	GO:0000250	molecular_function	lanosterol synthase activity
MeloPZ.12	GO:0005811	cellular_component	lipid droplet
MeloPZ.12	GO:0016104	biological_process	triterpenoid biosynthetic process
MeloPZ.12	GO:0016866	molecular_function	intramolecular transferase activity
MeloPZ.12	GO:0042300	molecular_function	beta-amyrin synthase activity
MeloPZ.21	GO:0003735	molecular_function	structural constituent of ribosome
MeloPZ.21	GO:0005840	cellular_component	ribosome
MeloPZ.21	GO:0006412	biological_process	translation
MeloPZ.22	GO:0000166	molecular_function	nucleotide binding
MeloPZ.22	GO:0006812	biological_process	cation transport
MeloPZ.22	GO:0016021	cellular_component	integral component of membrane
MeloPZ.22	GO:0016887	molecular_function	ATPase activity
MeloPZ.24	GO:0005789	cellular_component	endoplasmic reticulum membrane
MeloHRK.01	GO:0005515	molecular_function	protein binding
MeloHRK.01	GO:0007165	biological_process	signal transduction
MeloHRK.01	GO:0043531	molecular_function	ADP binding
MeloHRK.03	GO:0005515	molecular_function	protein binding
MeloHRK.03	GO:0007165	biological_process	signal transduction
MeloHRK.03	GO:0043531	molecular_function	ADP binding
MeloHRK.06	GO:0004672	molecular_function	protein kinase activity
MeloHRK.06	GO:0005524	molecular_function	ATP binding
MeloHRK.06	GO:0006468	biological_process	protein phosphorylation
MeloHRK.08	GO:0043531	molecular_function	ADP binding
MeloHRK.12	GO:0005515	molecular_function	protein binding
MeloHRK.12	GO:0043531	molecular_function	ADP binding
MeloHRK.13	GO:0006520	biological_process	cellular amino acid metabolic process
MeloHRK.13	GO:0030170	molecular_function	pyridoxal phosphate binding
MeloHRK.17	GO:0000250	molecular_function	lanosterol synthase activity
MeloHRK.17	GO:0005811	cellular_component	lipid droplet
MeloHRK.17	GO:0016104	biological_process	triterpenoid biosynthetic process
MeloHRK.17	GO:0016866	molecular_function	intramolecular transferase activity
MeloHRK.17	GO:0042300	molecular_function	beta-amyrin synthase activity
MeloHRK.25	GO:0000250	molecular_function	lanosterol synthase activity
MeloHRK.25	GO:0005811	cellular_component	lipid droplet
MeloHRK.25	GO:0016104	biological_process	triterpenoid biosynthetic process
MeloHRK.25	GO:0016866	molecular_function	intramolecular transferase activity
MeloHRK.25	GO:0042300	molecular_function	beta-amyrin synthase activity
MeloHRK.30	GO:0000250	molecular_function	lanosterol synthase activity
MeloHRK.30	GO:0005811	cellular_component	lipid droplet
MeloHRK.30	GO:0016104	biological_process	triterpenoid biosynthetic process
MeloHRK.30	GO:0016866	molecular_function	intramolecular transferase activity
MeloHRK.30	GO:0042300	molecular_function	beta-amyrin synthase activity
MeloHRK.35	GO:0003735	molecular_function	structural constituent of ribosome
MeloHRK.35	GO:0005840	cellular_component	ribosome
MeloHRK.35	GO:0006412	biological_process	translation
MeloHRK.36	GO:0000166	molecular_function	nucleotide binding
MeloHRK.36	GO:0006812	biological_process	cation transport
MeloHRK.36	GO:0016021	cellular_component	integral component of membrane
MeloHRK.36	GO:0016887	molecular_function	ATPase activity
MeloHRK.38	GO:0005789	cellular_component	endoplasmic reticulum membrane
MeloHS.01	GO:0043531	molecular_function	ADP binding
MeloHS.02	GO:0005515	molecular_function	protein binding
MeloHS.02	GO:0007165	biological_process	signal transduction
MeloHS.02	GO:0043531	molecular_function	ADP binding
MeloHS.04	GO:0004672	molecular_function	protein kinase activity
MeloHS.04	GO:0005524	molecular_function	ATP binding
MeloHS.04	GO:0006468	biological_process	protein phosphorylation
MeloHS.06	GO:0005515	molecular_function	protein binding
MeloHS.06	GO:0043531	molecular_function	ADP binding
MeloHS.10	GO:0043531	molecular_function	ADP binding
MeloHS.12	GO:0043531	molecular_function	ADP binding
MeloHS.14	GO:0000250	molecular_function	lanosterol synthase activity
MeloHS.14	GO:0005811	cellular_component	lipid droplet
MeloHS.14	GO:0016104	biological_process	triterpenoid biosynthetic process
MeloHS.14	GO:0016866	molecular_function	intramolecular transferase activity
MeloHS.14	GO:0042300	molecular_function	beta-amyrin synthase activity
MeloHS.16	GO:0000250	molecular_function	lanosterol synthase activity
MeloHS.16	GO:0005811	cellular_component	lipid droplet
MeloHS.16	GO:0016104	biological_process	triterpenoid biosynthetic process
MeloHS.16	GO:0016866	molecular_function	intramolecular transferase activity
MeloHS.16	GO:0042300	molecular_function	beta-amyrin synthase activity
MeloHS.19	GO:0043531	molecular_function	ADP binding
MeloHS.23	GO:0003735	molecular_function	structural constituent of ribosome
MeloHS.23	GO:0005840	cellular_component	ribosome
MeloHS.23	GO:0006412	biological_process	translation
MeloHS.24	GO:0000166	molecular_function	nucleotide binding
MeloHS.24	GO:0006812	biological_process	cation transport
MeloHS.24	GO:0016021	cellular_component	integral component of membrane
MeloHS.24	GO:0016887	molecular_function	ATPase activity
MeloHS.26	GO:0005789	cellular_component	endoplasmic reticulum membrane
