# Supplementary material for: Building a cluster of NLR genes conferring resistance to pests and pathogens: the story of the Vat gene cluster in cucurbits
Source: Hortic Res. 2021 Apr 1;8:72. doi: 10.1038/s41438-021-00507-0 (PMC8012345; doi:10.1038/s41438-021-00507-0)
Supplement: Supplementary file 16 — Data S4 Gene annotation for the region M5-M4 of seven Cucumis melo. Cv PI 161375, Doublon, Anso77, DHL92 and Payzawat, Harukei-3 and HS. The annotation was manual for the Vat-related sequences and was conducted using MAKER for other genes. [file 41438_2021_507_MOESM16_ESM.txt]

##gff-version 3.2.1
##Cucumis melo
##sequence-region PI 161375 PI_M5_M4 1 301531
PI_M5_M4	GAFL	Primer_Region	1	156	.	+	.	Name=M5
PI_M5_M4	GAFL	Primer_binding_site	1	28	.	+	.	Name=M5F
PI_M5_M4	GAFL	Primer_binding_site	130	156	.	-	.	Name=M5R
PI_M5_M4	maker	gene	5120	9446	.	-	.	ID=g-0.8;Name=MeloPI.01
PI_M5_M4	maker	mRNA	5120	9446	.	-	.	Parent=g-0.8;ID=g-0.8-mRNA-1;Name=MeloPI.01;_aed=0.38;_eaed=0.55;_qi=0|0|0|1|1|1|6|0|863;_merge_warning=1
PI_M5_M4	maker	CDS	5120	5680	.	-	0	Parent=g-0.8-mRNA-1;ID=g-0.8-mRNA-1:cds;Name=MeloPI.01
PI_M5_M4	maker	CDS	5797	5906	.	-	2	Parent=g-0.8-mRNA-1;ID=g-0.8-mRNA-1:cds;Name=MeloPI.01
PI_M5_M4	maker	CDS	6471	6618	.	-	0	Parent=g-0.8-mRNA-1;ID=g-0.8-mRNA-1:cds;Name=MeloPI.01
PI_M5_M4	maker	CDS	6723	7004	.	-	0	Parent=g-0.8-mRNA-1;ID=g-0.8-mRNA-1:cds;Name=MeloPI.01
PI_M5_M4	maker	CDS	7107	8223	.	-	1	Parent=g-0.8-mRNA-1;ID=g-0.8-mRNA-1:cds;Name=MeloPI.01
PI_M5_M4	maker	CDS	9073	9446	.	-	0	Parent=g-0.8-mRNA-1;ID=g-0.8-mRNA-1:cds;Name=MeloPI.01
PI_M5_M4	maker	exon	5120	5680	.	-	.	Parent=g-0.8-mRNA-1
PI_M5_M4	maker	exon	5797	5906	.	-	.	Parent=g-0.8-mRNA-1
PI_M5_M4	maker	exon	6471	6618	.	-	.	Parent=g-0.8-mRNA-1
PI_M5_M4	maker	exon	6723	7004	.	-	.	Parent=g-0.8-mRNA-1
PI_M5_M4	maker	exon	7107	8223	.	-	.	Parent=g-0.8-mRNA-1
PI_M5_M4	maker	exon	9073	9446	.	-	.	Parent=g-0.8-mRNA-1
PI_M5_M4	maker	gene	20614	24835	.	-	.	ID=g-0.12;Name=MeloPI.02
PI_M5_M4	maker	mRNA	20614	24835	.	-	.	Parent=g-0.12;ID=g-0.12-mRNA-1;Name=MeloPI.02;_aed=0.07;_eaed=0.07;_qi=0|0.4|0.16|1|0.6|0.33|6|0|962
PI_M5_M4	maker	CDS	20614	21093	.	-	0	Parent=g-0.12-mRNA-1;ID=g-0.12-mRNA-1:cds;Name=MeloPI.02
PI_M5_M4	maker	CDS	21212	21321	.	-	2	Parent=g-0.12-mRNA-1;ID=g-0.12-mRNA-1:cds;Name=MeloPI.02
PI_M5_M4	maker	CDS	21616	22033	.	-	0	Parent=g-0.12-mRNA-1;ID=g-0.12-mRNA-1:cds;Name=MeloPI.02
PI_M5_M4	maker	CDS	22136	22417	.	-	0	Parent=g-0.12-mRNA-1;ID=g-0.12-mRNA-1:cds;Name=MeloPI.02
PI_M5_M4	maker	CDS	22529	23636	.	-	1	Parent=g-0.12-mRNA-1;ID=g-0.12-mRNA-1:cds;Name=MeloPI.02
PI_M5_M4	maker	CDS	24345	24835	.	-	0	Parent=g-0.12-mRNA-1;ID=g-0.12-mRNA-1:cds;Name=MeloPI.02
PI_M5_M4	maker	exon	20614	21093	.	-	.	Parent=g-0.12-mRNA-1
PI_M5_M4	maker	exon	21212	21321	.	-	.	Parent=g-0.12-mRNA-1
PI_M5_M4	maker	exon	21616	22033	.	-	.	Parent=g-0.12-mRNA-1
PI_M5_M4	maker	exon	22136	22417	.	-	.	Parent=g-0.12-mRNA-1
PI_M5_M4	maker	exon	22529	23636	.	-	.	Parent=g-0.12-mRNA-1
PI_M5_M4	maker	exon	24345	24835	.	-	.	Parent=g-0.12-mRNA-1
PI_M5_M4	maker	gene	34433	35320	.	+	.	ID=g-0.5;Name=MeloPI.03
PI_M5_M4	maker	mRNA	34433	35320	.	+	.	Parent=g-0.5;ID=g-0.5-mRNA-1;Name=MeloPI.03;_aed=0.14;_eaed=0.14;_qi=0|-1|0|1|-1|1|1|0|295
PI_M5_M4	maker	CDS	34433	35320	.	+	0	Parent=g-0.5-mRNA-1;ID=g-0.5-mRNA-1:cds;Name=MeloPI.03
PI_M5_M4	maker	exon	34433	35320	.	+	.	Parent=g-0.5-mRNA-1
PI_M5_M4	GAFL	Primer_Region	36736	37010	.	+	.	Name=Z5182
PI_M5_M4	GAFL	Primer_binding_site	36736	36753	.	+	.	Name=Z5182F
PI_M5_M4	GAFL	Primer_binding_site	36984	37010	.	-	.	Name=Z5182R
PI_M5_M4	maker	gene	47637	51347	.	+	.	ID=g-0.10;Name=MeloPI.04
PI_M5_M4	maker	mRNA	47637	51347	.	+	.	Parent=g-0.10;ID=g-0.10-mRNA-1;Name=MeloPI.04;_aed=0.13;_eaed=0.13;_qi=719|0.85|0.75|1|1|1|8|0|510
PI_M5_M4	maker	CDS	48356	48393	.	+	0	Parent=g-0.10-mRNA-1;ID=g-0.10-mRNA-1:cds;Name=MeloPI.04
PI_M5_M4	maker	CDS	49225	49328	.	+	1	Parent=g-0.10-mRNA-1;ID=g-0.10-mRNA-1:cds;Name=MeloPI.04
PI_M5_M4	maker	CDS	49422	49787	.	+	2	Parent=g-0.10-mRNA-1;ID=g-0.10-mRNA-1:cds;Name=MeloPI.04
PI_M5_M4	maker	CDS	49871	50122	.	+	2	Parent=g-0.10-mRNA-1;ID=g-0.10-mRNA-1:cds;Name=MeloPI.04
PI_M5_M4	maker	CDS	50203	50360	.	+	2	Parent=g-0.10-mRNA-1;ID=g-0.10-mRNA-1:cds;Name=MeloPI.04
PI_M5_M4	maker	CDS	50570	50649	.	+	0	Parent=g-0.10-mRNA-1;ID=g-0.10-mRNA-1:cds;Name=MeloPI.04
PI_M5_M4	maker	CDS	50727	50862	.	+	1	Parent=g-0.10-mRNA-1;ID=g-0.10-mRNA-1:cds;Name=MeloPI.04
PI_M5_M4	maker	CDS	50949	51347	.	+	0	Parent=g-0.10-mRNA-1;ID=g-0.10-mRNA-1:cds;Name=MeloPI.04
PI_M5_M4	maker	Five_prime_utr	47637	48355	.	+	.	Parent=g-0.10-mRNA-1;ID=g-0.10-mRNA-1:five_prime_utr;Name=MeloPI.04-mRNA-1:five_prime_utr
PI_M5_M4	maker	exon	47637	48393	.	+	.	Parent=g-0.10-mRNA-1
PI_M5_M4	maker	exon	49225	49328	.	+	.	Parent=g-0.10-mRNA-1
PI_M5_M4	maker	exon	49422	49787	.	+	.	Parent=g-0.10-mRNA-1
PI_M5_M4	maker	exon	49871	50122	.	+	.	Parent=g-0.10-mRNA-1
PI_M5_M4	maker	exon	50203	50360	.	+	.	Parent=g-0.10-mRNA-1
PI_M5_M4	maker	exon	50570	50649	.	+	.	Parent=g-0.10-mRNA-1
PI_M5_M4	maker	exon	50727	50862	.	+	.	Parent=g-0.10-mRNA-1
PI_M5_M4	maker	exon	50949	51347	.	+	.	Parent=g-0.10-mRNA-1
PI_M5_M4	maker	gene	53572	55437	.	+	.	ID=g-0.7;Name=MeloPI.05
PI_M5_M4	maker	mRNA	53572	55437	.	+	.	Parent=g-0.7;ID=g-0.7-mRNA-1;Name=MeloPI.05;_aed=0.08;_eaed=0.08;_qi=0|-1|0|1|-1|1|1|0|621
PI_M5_M4	maker	CDS	53572	55437	.	+	0	Parent=g-0.7-mRNA-1;ID=g-0.7-mRNA-1:cds;Name=MeloPI.05
PI_M5_M4	maker	exon	53572	55437	.	+	.	Parent=g-0.7-mRNA-1
PI_M5_M4	GAFL	Primer_Region	56336	56767	.	+	.	Name=V432
PI_M5_M4	GAFL	Primer_binding_site	56336	56359	.	+	.	Name=V432F
PI_M5_M4	GAFL	Primer_binding_site	56744	56767	.	-	.	Name=V432R
PI_M5_M4	GAFL	gene	58854	64749	.	+	.	ID=PI_Vat1;Name=MeloPI.06
PI_M5_M4	GAFL	Repeat_unit	61838	62032	.	+	.	Parent=PI_Vat1;ID=PI_Vat1_rep1;Name=MeloPI.06_rep1
PI_M5_M4	GAFL	Repeat_unit	62033	62227	.	+	.	Parent=PI_Vat1;ID=PI_Vat1_rep2;Name=MeloPI.06_rep2
PI_M5_M4	GAFL	Repeat_unit	62228	62422	.	+	.	Parent=PI_Vat1;ID=PI_Vat1_rep3;Name=MeloPI.06_rep3
PI_M5_M4	GAFL	Repeat_unit	62423	62617	.	+	.	Parent=PI_Vat1;ID=PI_Vat1_rep4;Name=MeloPI.06_rep4
PI_M5_M4	GAFL	mRNA	58854	64749	.	+	.	Parent=PI_Vat1;ID=PI_Vat1-mRNA-1;Name=MeloPI.06
PI_M5_M4	GAFL	CDS	58854	61202	.	+	0	Parent=PI_Vat1-mRNA-1;ID=PI_Vat1-mRNA-1:cds;Name=MeloPI.06
PI_M5_M4	GAFL	CDS	61775	62908	.	+	0	Parent=PI_Vat1-mRNA-1;ID=PI_Vat1-mRNA-1:cds;Name=MeloPI.06
PI_M5_M4	GAFL	CDS	63730	64587	.	+	0	Parent=PI_Vat1-mRNA-1;ID=PI_Vat1-mRNA-1:cds;Name=MeloPI.06
PI_M5_M4	GAFL	CDS	64687	64749	.	+	0	Parent=PI_Vat1-mRNA-1;ID=PI_Vat1-mRNA-1:cds;Name=MeloPI.06
PI_M5_M4	GAFL	exon	58854	61202	.	+	.	Parent=PI_Vat1-mRNA-1
PI_M5_M4	GAFL	exon	61775	62908	.	+	.	Parent=PI_Vat1-mRNA-1
PI_M5_M4	GAFL	exon	63730	64587	.	+	.	Parent=PI_Vat1-mRNA-1
PI_M5_M4	GAFL	exon	64687	64749	.	+	.	Parent=PI_Vat1-mRNA-1
PI_M5_M4	GAFL	Primer_Region	65722	66402	.	+	.	Name=V681
PI_M5_M4	GAFL	Primer_binding_site	65722	65745	.	+	.	Name=V681F
PI_M5_M4	GAFL	Primer_binding_site	66379	66402	.	-	.	Name=V681R
PI_M5_M4	maker	gene	73676	76664	.	+	.	ID=g-1.33;Name=MeloPI.07
PI_M5_M4	maker	mRNA	73676	76664	.	+	.	Parent=g-1.33;ID=g-1.33-mRNA-1;Name=MeloPI.07;_aed=0.41;_eaed=0.42;_qi=0|0|0|0.33|1|1|6|0|475
PI_M5_M4	maker	CDS	73676	73971	.	+	0	Parent=g-1.33-mRNA-1;ID=g-1.33-mRNA-1:cds;Name=MeloPI.07
PI_M5_M4	maker	CDS	74122	74315	.	+	1	Parent=g-1.33-mRNA-1;ID=g-1.33-mRNA-1:cds;Name=MeloPI.07
PI_M5_M4	maker	CDS	75200	75316	.	+	2	Parent=g-1.33-mRNA-1;ID=g-1.33-mRNA-1:cds;Name=MeloPI.07
PI_M5_M4	maker	CDS	75406	75662	.	+	2	Parent=g-1.33-mRNA-1;ID=g-1.33-mRNA-1:cds;Name=MeloPI.07
PI_M5_M4	maker	CDS	75753	75968	.	+	0	Parent=g-1.33-mRNA-1;ID=g-1.33-mRNA-1:cds;Name=MeloPI.07
PI_M5_M4	maker	CDS	76317	76664	.	+	0	Parent=g-1.33-mRNA-1;ID=g-1.33-mRNA-1:cds;Name=MeloPI.07
PI_M5_M4	maker	exon	73676	73971	.	+	.	Parent=g-1.33-mRNA-1
PI_M5_M4	maker	exon	74122	74315	.	+	.	Parent=g-1.33-mRNA-1
PI_M5_M4	maker	exon	75200	75316	.	+	.	Parent=g-1.33-mRNA-1
PI_M5_M4	maker	exon	75406	75662	.	+	.	Parent=g-1.33-mRNA-1
PI_M5_M4	maker	exon	75753	75968	.	+	.	Parent=g-1.33-mRNA-1
PI_M5_M4	maker	exon	76317	76664	.	+	.	Parent=g-1.33-mRNA-1
PI_M5_M4	GAFL	gene	81426	87150	.	+	.	ID=PI_Vat2;Name=MeloPI.08
PI_M5_M4	GAFL	Repeat_unit	84410	84604	.	+	.	Parent=PI_Vat2;ID=PI_Vat2_rep1;Name=MeloPI.08_rep1
PI_M5_M4	GAFL	Repeat_unit	84605	84799	.	+	.	Parent=PI_Vat2;ID=PI_Vat2_rep2;Name=MeloPI.08_rep2
PI_M5_M4	GAFL	Repeat_unit	84800	84994	.	+	.	Parent=PI_Vat2;ID=PI_Vat2_rep3;Name=MeloPI.08_rep3
PI_M5_M4	GAFL	mRNA	81426	87150	.	+	.	Parent=PI_Vat2;ID=PI_Vat2-mRNA-1;Name=MeloPI.08
PI_M5_M4	GAFL	CDS	81426	83774	.	+	0	Parent=PI_Vat2-mRNA-1;ID=PI_Vat2-mRNA-1:cds;Name=MeloPI.08
PI_M5_M4	GAFL	CDS	84347	85285	.	+	0	Parent=PI_Vat2-mRNA-1;ID=PI_Vat2-mRNA-1:cds;Name=MeloPI.08
PI_M5_M4	GAFL	CDS	86125	86988	.	+	0	Parent=PI_Vat2-mRNA-1;ID=PI_Vat2-mRNA-1:cds;Name=MeloPI.08
PI_M5_M4	GAFL	CDS	87088	87150	.	+	0	Parent=PI_Vat2-mRNA-1;ID=PI_Vat2-mRNA-1:cds;Name=MeloPI.08
PI_M5_M4	GAFL	exon	81426	83774	.	+	.	Parent=PI_Vat2-mRNA-1
PI_M5_M4	GAFL	exon	84347	85285	.	+	.	Parent=PI_Vat2-mRNA-1
PI_M5_M4	GAFL	exon	86125	86988	.	+	.	Parent=PI_Vat2-mRNA-1
PI_M5_M4	GAFL	exon	87088	87150	.	+	.	Parent=PI_Vat2-mRNA-1
PI_M5_M4	GAFL	Pseudogene	100244	113183	.	+	.	ID=PI_pseudo1Vat;Name=PI_pseudo1Vat
PI_M5_M4	GAFL	exon	112165	113047	.	+	.	Parent=PI_pseudo1Vat;ID=PI_pseudo1Vat_exon3;Name=PI_pseudo1Vat_exon3
PI_M5_M4	GAFL	exon	113124	113183	.	+	.	Parent=PI_pseudo1Vat;ID=PI_pseudo1Vat_exon4;Name=PI_pseudo1Vat_exon4
PI_M5_M4	GAFL	exon	103436	103548	.	+	.	Parent=PI_pseudo1Vat;ID=PI_pseudo1Vat_exon2;Name=PI_pseudo1Vat_exon2
PI_M5_M4	GAFL	exon	100244	102552	.	+	.	Parent=PI_pseudo1Vat;ID=PI_pseudo1Vat_exon1;Name=PI_pseudo1Vat_exon1
PI_M5_M4	GAFL	Intron	113048	113123	.	+	.	Parent=PI_pseudo1Vat;ID=PI_pseudo1Vat_intron3;Name=PI_pseudo1Vat_intron3
PI_M5_M4	GAFL	Intron	102553	103435	.	+	.	Parent=PI_pseudo1Vat;ID=PI_pseudo1Vat_intron1;Name=PI_pseudo1Vat_intron1
PI_M5_M4	GAFL	Insertion	103549	112164	.	+	.	Parent=PI_pseudo1Vat;ID=PI_pseudo1Vat_insertion;Name=PI_pseudo1Vat_insertion
PI_M5_M4	GAFL	Primer_Region	112939	113236	.	+	.	Name=Z5184
PI_M5_M4	GAFL	Primer_binding_site	112939	112960	.	+	.	Name=Z5184F
PI_M5_M4	GAFL	Primer_binding_site	113212	113236	.	-	.	Name=Z5184R
PI_M5_M4	maker	gene	129911	140639	.	+	.	ID=g-1.113;Name=MeloPI.09
PI_M5_M4	maker	mRNA	129911	140639	.	+	.	Parent=g-1.113;ID=g-1.113-mRNA-1;Name=MeloPI.09;_aed=0.10;_eaed=0.10;_qi=39|1|0.90|1|0.3|0.36|11|0|605
PI_M5_M4	maker	CDS	129950	130150	.	+	0	Parent=g-1.113-mRNA-1;ID=g-1.113-mRNA-1:cds;Name=MeloPI.09
PI_M5_M4	maker	CDS	130934	131209	.	+	0	Parent=g-1.113-mRNA-1;ID=g-1.113-mRNA-1:cds;Name=MeloPI.09
PI_M5_M4	maker	CDS	131659	131847	.	+	0	Parent=g-1.113-mRNA-1;ID=g-1.113-mRNA-1:cds;Name=MeloPI.09
PI_M5_M4	maker	CDS	132794	132878	.	+	0	Parent=g-1.113-mRNA-1;ID=g-1.113-mRNA-1:cds;Name=MeloPI.09
PI_M5_M4	maker	CDS	133008	133174	.	+	2	Parent=g-1.113-mRNA-1;ID=g-1.113-mRNA-1:cds;Name=MeloPI.09
PI_M5_M4	maker	CDS	133657	133848	.	+	0	Parent=g-1.113-mRNA-1;ID=g-1.113-mRNA-1:cds;Name=MeloPI.09
PI_M5_M4	maker	CDS	136394	136627	.	+	0	Parent=g-1.113-mRNA-1;ID=g-1.113-mRNA-1:cds;Name=MeloPI.09
PI_M5_M4	maker	CDS	136723	136845	.	+	0	Parent=g-1.113-mRNA-1;ID=g-1.113-mRNA-1:cds;Name=MeloPI.09
PI_M5_M4	maker	CDS	138761	138916	.	+	0	Parent=g-1.113-mRNA-1;ID=g-1.113-mRNA-1:cds;Name=MeloPI.09
PI_M5_M4	maker	CDS	139088	139134	.	+	0	Parent=g-1.113-mRNA-1;ID=g-1.113-mRNA-1:cds;Name=MeloPI.09
PI_M5_M4	maker	CDS	140492	140639	.	+	1	Parent=g-1.113-mRNA-1;ID=g-1.113-mRNA-1:cds;Name=MeloPI.09
PI_M5_M4	maker	Five_prime_utr	129911	129949	.	+	.	Parent=g-1.113-mRNA-1;ID=g-1.113-mRNA-1:five_prime_utr;Name=MeloPI.09-mRNA-1:five_prime_utr
PI_M5_M4	maker	exon	129911	130150	.	+	.	Parent=g-1.113-mRNA-1
PI_M5_M4	maker	exon	130934	131209	.	+	.	Parent=g-1.113-mRNA-1
PI_M5_M4	maker	exon	131659	131847	.	+	.	Parent=g-1.113-mRNA-1
PI_M5_M4	maker	exon	132794	132878	.	+	.	Parent=g-1.113-mRNA-1
PI_M5_M4	maker	exon	133008	133174	.	+	.	Parent=g-1.113-mRNA-1
PI_M5_M4	maker	exon	133657	133848	.	+	.	Parent=g-1.113-mRNA-1
PI_M5_M4	maker	exon	136394	136627	.	+	.	Parent=g-1.113-mRNA-1
PI_M5_M4	maker	exon	136723	136845	.	+	.	Parent=g-1.113-mRNA-1
PI_M5_M4	maker	exon	138761	138916	.	+	.	Parent=g-1.113-mRNA-1
PI_M5_M4	maker	exon	139088	139134	.	+	.	Parent=g-1.113-mRNA-1
PI_M5_M4	maker	exon	140492	140639	.	+	.	Parent=g-1.113-mRNA-1
PI_M5_M4	maker	gene	144567	144940	.	-	.	ID=g-1.31;Name=MeloPI.10
PI_M5_M4	maker	mRNA	144567	144940	1442.0	-	.	Parent=g-1.31;ID=g-1.31-mRNA-1;Name=MeloPI.10;_aed=0.00;_eaed=0.00;_qi=4|-1|1|1|-1|0|1|91|92
PI_M5_M4	maker	CDS	144658	144936	.	-	0	Parent=g-1.31-mRNA-1;ID=g-1.31-mRNA-1:cds;Name=MeloPI.10
PI_M5_M4	maker	Three_prime_utr	144567	144657	.	-	.	Parent=g-1.31-mRNA-1;ID=g-1.31-mRNA-1:three_prime_utr;Name=MeloPI.10-mRNA-1:three_prime_utr
PI_M5_M4	maker	Five_prime_utr	144937	144940	.	-	.	Parent=g-1.31-mRNA-1;ID=g-1.31-mRNA-1:five_prime_utr;Name=MeloPI.10-mRNA-1:five_prime_utr
PI_M5_M4	maker	exon	144567	144940	.	-	.	Parent=g-1.31-mRNA-1
PI_M5_M4	maker	gene	171371	181096	.	+	.	ID=g-2.33;Name=MeloPI.11
PI_M5_M4	maker	mRNA	171371	181096	.	+	.	Parent=g-2.33;ID=g-2.33-mRNA-1;Name=MeloPI.11;_aed=0.04;_eaed=0.05;_qi=38|0.92|0.85|1|0.23|0.28|14|0|712
PI_M5_M4	maker	CDS	171409	171609	.	+	0	Parent=g-2.33-mRNA-1;ID=g-2.33-mRNA-1:cds;Name=MeloPI.11
PI_M5_M4	maker	CDS	172664	172939	.	+	0	Parent=g-2.33-mRNA-1;ID=g-2.33-mRNA-1:cds;Name=MeloPI.11
PI_M5_M4	maker	CDS	173251	173439	.	+	0	Parent=g-2.33-mRNA-1;ID=g-2.33-mRNA-1:cds;Name=MeloPI.11
PI_M5_M4	maker	CDS	173866	173950	.	+	0	Parent=g-2.33-mRNA-1;ID=g-2.33-mRNA-1:cds;Name=MeloPI.11
PI_M5_M4	maker	CDS	174091	174257	.	+	2	Parent=g-2.33-mRNA-1;ID=g-2.33-mRNA-1:cds;Name=MeloPI.11
PI_M5_M4	maker	CDS	174354	174545	.	+	0	Parent=g-2.33-mRNA-1;ID=g-2.33-mRNA-1:cds;Name=MeloPI.11
PI_M5_M4	maker	CDS	176101	176334	.	+	0	Parent=g-2.33-mRNA-1;ID=g-2.33-mRNA-1:cds;Name=MeloPI.11
PI_M5_M4	maker	CDS	177008	177130	.	+	0	Parent=g-2.33-mRNA-1;ID=g-2.33-mRNA-1:cds;Name=MeloPI.11
PI_M5_M4	maker	CDS	177226	177381	.	+	0	Parent=g-2.33-mRNA-1;ID=g-2.33-mRNA-1:cds;Name=MeloPI.11
PI_M5_M4	maker	CDS	178953	178999	.	+	0	Parent=g-2.33-mRNA-1;ID=g-2.33-mRNA-1:cds;Name=MeloPI.11
PI_M5_M4	maker	CDS	179125	179268	.	+	1	Parent=g-2.33-mRNA-1;ID=g-2.33-mRNA-1:cds;Name=MeloPI.11
PI_M5_M4	maker	CDS	179689	179866	.	+	1	Parent=g-2.33-mRNA-1;ID=g-2.33-mRNA-1:cds;Name=MeloPI.11
PI_M5_M4	maker	CDS	180280	180364	.	+	0	Parent=g-2.33-mRNA-1;ID=g-2.33-mRNA-1:cds;Name=MeloPI.11
PI_M5_M4	maker	CDS	181035	181096	.	+	2	Parent=g-2.33-mRNA-1;ID=g-2.33-mRNA-1:cds;Name=MeloPI.11
PI_M5_M4	maker	Five_prime_utr	171371	171408	.	+	.	Parent=g-2.33-mRNA-1;ID=g-2.33-mRNA-1:five_prime_utr;Name=MeloPI.11-mRNA-1:five_prime_utr
PI_M5_M4	maker	exon	171371	171609	.	+	.	Parent=g-2.33-mRNA-1
PI_M5_M4	maker	exon	172664	172939	.	+	.	Parent=g-2.33-mRNA-1
PI_M5_M4	maker	exon	173251	173439	.	+	.	Parent=g-2.33-mRNA-1
PI_M5_M4	maker	exon	173866	173950	.	+	.	Parent=g-2.33-mRNA-1
PI_M5_M4	maker	exon	174091	174257	.	+	.	Parent=g-2.33-mRNA-1
PI_M5_M4	maker	exon	174354	174545	.	+	.	Parent=g-2.33-mRNA-1
PI_M5_M4	maker	exon	176101	176334	.	+	.	Parent=g-2.33-mRNA-1
PI_M5_M4	maker	exon	177008	177130	.	+	.	Parent=g-2.33-mRNA-1
PI_M5_M4	maker	exon	177226	177381	.	+	.	Parent=g-2.33-mRNA-1
PI_M5_M4	maker	exon	178953	178999	.	+	.	Parent=g-2.33-mRNA-1
PI_M5_M4	maker	exon	179125	179268	.	+	.	Parent=g-2.33-mRNA-1
PI_M5_M4	maker	exon	179689	179866	.	+	.	Parent=g-2.33-mRNA-1
PI_M5_M4	maker	exon	180280	180364	.	+	.	Parent=g-2.33-mRNA-1
PI_M5_M4	maker	exon	181035	181096	.	+	.	Parent=g-2.33-mRNA-1
PI_M5_M4	maker	gene	209815	210189	.	-	.	ID=g-2.2;Name=MeloPI.12
PI_M5_M4	maker	mRNA	209815	210189	1857.0	-	.	Parent=g-2.2;ID=g-2.2-mRNA-1;Name=MeloPI.12;_aed=0.00;_eaed=0.00;_qi=0|-1|1|1|-1|0|1|0|124
PI_M5_M4	maker	CDS	209815	210189	.	-	0	Parent=g-2.2-mRNA-1;ID=g-2.2-mRNA-1:cds;Name=MeloPI.12
PI_M5_M4	maker	exon	209815	210189	.	-	.	Parent=g-2.2-mRNA-1
PI_M5_M4	GAFL	Primer_Region	212136	212482	.	+	.	Name=M7
PI_M5_M4	GAFL	Primer_binding_site	212136	212157	.	+	.	Name=M7F
PI_M5_M4	GAFL	Primer_binding_site	212462	212482	.	-	.	Name=M7R
PI_M5_M4	maker	gene	220313	227049	.	+	.	ID=g-2.23;Name=MeloPI.13
PI_M5_M4	maker	mRNA	220313	227049	.	+	.	Parent=g-2.23;ID=g-2.23-mRNA-1;Name=MeloPI.13;_aed=0.44;_eaed=0.44;_qi=0|0|0|0.11|1|1|9|0|499
PI_M5_M4	maker	CDS	220313	220513	.	+	0	Parent=g-2.23-mRNA-1;ID=g-2.23-mRNA-1:cds;Name=MeloPI.13
PI_M5_M4	maker	CDS	221678	221953	.	+	0	Parent=g-2.23-mRNA-1;ID=g-2.23-mRNA-1:cds;Name=MeloPI.13
PI_M5_M4	maker	CDS	222259	222447	.	+	0	Parent=g-2.23-mRNA-1;ID=g-2.23-mRNA-1:cds;Name=MeloPI.13
PI_M5_M4	maker	CDS	222854	222938	.	+	0	Parent=g-2.23-mRNA-1;ID=g-2.23-mRNA-1:cds;Name=MeloPI.13
PI_M5_M4	maker	CDS	224587	224705	.	+	2	Parent=g-2.23-mRNA-1;ID=g-2.23-mRNA-1:cds;Name=MeloPI.13
PI_M5_M4	maker	CDS	225043	225276	.	+	0	Parent=g-2.23-mRNA-1;ID=g-2.23-mRNA-1:cds;Name=MeloPI.13
PI_M5_M4	maker	CDS	225948	226070	.	+	0	Parent=g-2.23-mRNA-1;ID=g-2.23-mRNA-1:cds;Name=MeloPI.13
PI_M5_M4	maker	CDS	226166	226321	.	+	0	Parent=g-2.23-mRNA-1;ID=g-2.23-mRNA-1:cds;Name=MeloPI.13
PI_M5_M4	maker	CDS	226933	227049	.	+	0	Parent=g-2.23-mRNA-1;ID=g-2.23-mRNA-1:cds;Name=MeloPI.13
PI_M5_M4	maker	exon	220313	220513	.	+	.	Parent=g-2.23-mRNA-1
PI_M5_M4	maker	exon	221678	221953	.	+	.	Parent=g-2.23-mRNA-1
PI_M5_M4	maker	exon	222259	222447	.	+	.	Parent=g-2.23-mRNA-1
PI_M5_M4	maker	exon	222854	222938	.	+	.	Parent=g-2.23-mRNA-1
PI_M5_M4	maker	exon	224587	224705	.	+	.	Parent=g-2.23-mRNA-1
PI_M5_M4	maker	exon	225043	225276	.	+	.	Parent=g-2.23-mRNA-1
PI_M5_M4	maker	exon	225948	226070	.	+	.	Parent=g-2.23-mRNA-1
PI_M5_M4	maker	exon	226166	226321	.	+	.	Parent=g-2.23-mRNA-1
PI_M5_M4	maker	exon	226933	227049	.	+	.	Parent=g-2.23-mRNA-1
PI_M5_M4	GAFL	gene	237855	243101	.	-	.	ID=PI_VatRev;Name=MeloPI.14
PI_M5_M4	GAFL	Repeat_unit	239518	239712	.	-	.	Parent=PI_VatRev;ID=PI_VatRev_rep1;Name=MeloPI.14_rep1
PI_M5_M4	GAFL	mRNA	237855	243101	.	-	.	Parent=PI_VatRev;ID=PI_VatRev-mRNA-1;Name=MeloPI.14
PI_M5_M4	GAFL	CDS	237855	237908	.	-	0	Parent=PI_VatRev-mRNA-1;ID=PI_VatRev-mRNA-1:cds;Name=MeloPI.14
PI_M5_M4	GAFL	CDS	237978	238832	.	-	0	Parent=PI_VatRev-mRNA-1;ID=PI_VatRev-mRNA-1:cds;Name=MeloPI.14
PI_M5_M4	GAFL	CDS	239230	239775	.	-	0	Parent=PI_VatRev-mRNA-1;ID=PI_VatRev-mRNA-1:cds;Name=MeloPI.14
PI_M5_M4	GAFL	CDS	240231	243101	.	-	0	Parent=PI_VatRev-mRNA-1;ID=PI_VatRev-mRNA-1:cds;Name=MeloPI.14
PI_M5_M4	GAFL	exon	237855	237908	.	-	.	Parent=PI_VatRev-mRNA-1
PI_M5_M4	GAFL	exon	237978	238832	.	-	.	Parent=PI_VatRev-mRNA-1
PI_M5_M4	GAFL	exon	239230	239775	.	-	.	Parent=PI_VatRev-mRNA-1
PI_M5_M4	GAFL	exon	240231	243101	.	-	.	Parent=PI_VatRev-mRNA-1
PI_M5_M4	maker	gene	252808	252988	.	-	.	ID=g-2.27;Name=MeloPI.15
PI_M5_M4	maker	mRNA	252808	252988	.	-	.	Parent=g-2.27;ID=g-2.27-mRNA-1;Name=MeloPI.15;_aed=0.00;_eaed=0.00;_qi=25|-1|1|1|-1|1|1|0|51
PI_M5_M4	maker	CDS	252808	252963	.	-	0	Parent=g-2.27-mRNA-1;ID=g-2.27-mRNA-1:cds;Name=MeloPI.15
PI_M5_M4	maker	Five_prime_utr	252964	252988	.	-	.	Parent=g-2.27-mRNA-1;ID=g-2.27-mRNA-1:five_prime_utr;Name=MeloPI.15-mRNA-1:five_prime_utr
PI_M5_M4	maker	exon	252808	252988	.	-	.	Parent=g-2.27-mRNA-1
PI_M5_M4	maker	gene	254645	257512	.	-	.	ID=g-2.45;Name=MeloPI.16
PI_M5_M4	maker	mRNA	254645	257512	.	-	.	Parent=g-2.45;ID=g-2.45-mRNA-1;Name=MeloPI.16;_aed=0.00;_eaed=0.00;_qi=235|1|1|1|1|1|3|418|675
PI_M5_M4	maker	CDS	255063	255839	.	-	0	Parent=g-2.45-mRNA-1;ID=g-2.45-mRNA-1:cds;Name=MeloPI.16
PI_M5_M4	maker	CDS	255935	256051	.	-	0	Parent=g-2.45-mRNA-1;ID=g-2.45-mRNA-1:cds;Name=MeloPI.16
PI_M5_M4	maker	CDS	256144	257277	.	-	0	Parent=g-2.45-mRNA-1;ID=g-2.45-mRNA-1:cds;Name=MeloPI.16
PI_M5_M4	maker	Three_prime_utr	254645	255062	.	-	.	Parent=g-2.45-mRNA-1;ID=g-2.45-mRNA-1:three_prime_utr;Name=MeloPI.16-mRNA-1:three_prime_utr
PI_M5_M4	maker	Five_prime_utr	257278	257512	.	-	.	Parent=g-2.45-mRNA-1;ID=g-2.45-mRNA-1:five_prime_utr;Name=MeloPI.16-mRNA-1:five_prime_utr
PI_M5_M4	maker	exon	254645	255839	.	-	.	Parent=g-2.45-mRNA-1
PI_M5_M4	maker	exon	255935	256051	.	-	.	Parent=g-2.45-mRNA-1
PI_M5_M4	maker	exon	256144	257512	.	-	.	Parent=g-2.45-mRNA-1
PI_M5_M4	GAFL	Primer_Region	254836	255214	.	+	.	Name=Z5257
PI_M5_M4	GAFL	Primer_binding_site	254836	254861	.	+	.	Name=Z5257F
PI_M5_M4	GAFL	Primer_binding_site	255190	255214	.	-	.	Name=Z5257R
PI_M5_M4	maker	gene	261354	269385	.	-	.	ID=g-2.47;Name=MeloPI.17
PI_M5_M4	maker	mRNA	261354	269385	.	-	.	Parent=g-2.47;ID=g-2.47-mRNA-1;Name=MeloPI.17;_aed=0.04;_eaed=0.04;_qi=373|0.66|0.8|0.8|0.88|0.8|10|372|627
PI_M5_M4	maker	CDS	261726	261899	.	-	0	Parent=g-2.47-mRNA-1;ID=g-2.47-mRNA-1:cds;Name=MeloPI.17
PI_M5_M4	maker	CDS	262998	263189	.	-	0	Parent=g-2.47-mRNA-1;ID=g-2.47-mRNA-1:cds;Name=MeloPI.17
PI_M5_M4	maker	CDS	263574	263588	.	-	0	Parent=g-2.47-mRNA-1;ID=g-2.47-mRNA-1:cds;Name=MeloPI.17
PI_M5_M4	maker	CDS	263903	264182	.	-	1	Parent=g-2.47-mRNA-1;ID=g-2.47-mRNA-1:cds;Name=MeloPI.17
PI_M5_M4	maker	CDS	264345	264501	.	-	2	Parent=g-2.47-mRNA-1;ID=g-2.47-mRNA-1:cds;Name=MeloPI.17
PI_M5_M4	maker	CDS	266293	266498	.	-	1	Parent=g-2.47-mRNA-1;ID=g-2.47-mRNA-1:cds;Name=MeloPI.17
PI_M5_M4	maker	CDS	266587	266736	.	-	1	Parent=g-2.47-mRNA-1;ID=g-2.47-mRNA-1:cds;Name=MeloPI.17
PI_M5_M4	maker	CDS	267588	267764	.	-	1	Parent=g-2.47-mRNA-1;ID=g-2.47-mRNA-1:cds;Name=MeloPI.17
PI_M5_M4	maker	CDS	268236	268768	.	-	0	Parent=g-2.47-mRNA-1;ID=g-2.47-mRNA-1:cds;Name=MeloPI.17
PI_M5_M4	maker	Three_prime_utr	261354	261725	.	-	.	Parent=g-2.47-mRNA-1;ID=g-2.47-mRNA-1:three_prime_utr;Name=MeloPI.17-mRNA-1:three_prime_utr
PI_M5_M4	maker	Five_prime_utr	269024	269385	.	-	.	Parent=g-2.47-mRNA-1;ID=g-2.47-mRNA-1:five_prime_utr;Name=MeloPI.17-mRNA-1:five_prime_utr
PI_M5_M4	maker	exon	261354	261899	.	-	.	Parent=g-2.47-mRNA-1
PI_M5_M4	maker	exon	262998	263189	.	-	.	Parent=g-2.47-mRNA-1
PI_M5_M4	maker	exon	263574	263588	.	-	.	Parent=g-2.47-mRNA-1
PI_M5_M4	maker	exon	263903	264182	.	-	.	Parent=g-2.47-mRNA-1
PI_M5_M4	maker	exon	264345	264501	.	-	.	Parent=g-2.47-mRNA-1
PI_M5_M4	maker	exon	266293	266498	.	-	.	Parent=g-2.47-mRNA-1
PI_M5_M4	maker	exon	266587	266736	.	-	.	Parent=g-2.47-mRNA-1
PI_M5_M4	maker	exon	267588	267764	.	-	.	Parent=g-2.47-mRNA-1
PI_M5_M4	maker	exon	268236	268768	.	-	.	Parent=g-2.47-mRNA-1
PI_M5_M4	maker	exon	269024	269385	.	-	.	Parent=g-2.47-mRNA-1
PI_M5_M4	maker	gene	271400	273631	.	-	.	ID=g-2.49;Name=MeloPI.18
PI_M5_M4	maker	mRNA	271400	273631	.	-	.	Parent=g-2.49;ID=g-2.49-mRNA-1;Name=MeloPI.18;_aed=0.39;_eaed=0.39;_qi=0|1|1|1|0.5|0.33|3|186|187
PI_M5_M4	maker	CDS	271586	272038	.	-	0	Parent=g-2.49-mRNA-1;ID=g-2.49-mRNA-1:cds;Name=MeloPI.18
PI_M5_M4	maker	CDS	273521	273631	.	-	0	Parent=g-2.49-mRNA-1;ID=g-2.49-mRNA-1:cds;Name=MeloPI.18
PI_M5_M4	maker	Three_prime_utr	271400	271585	.	-	.	Parent=g-2.49-mRNA-1;ID=g-2.49-mRNA-1:three_prime_utr;Name=MeloPI.18-mRNA-1:three_prime_utr
PI_M5_M4	maker	exon	271400	272038	.	-	.	Parent=g-2.49-mRNA-1
PI_M5_M4	maker	exon	273521	273631	.	-	.	Parent=g-2.49-mRNA-1
PI_M5_M4	maker	gene	273653	289087	.	-	.	ID=g-2.53;Name=MeloPI.19
PI_M5_M4	maker	mRNA	273653	289087	.	-	.	Parent=g-2.53;ID=g-2.53-mRNA-1;Name=MeloPI.19;_aed=0.12;_eaed=0.14;_qi=0|0.73|0.77|0.85|0.96|0.96|27|0|1308
PI_M5_M4	maker	CDS	273653	273709	.	-	0	Parent=g-2.53-mRNA-1;ID=g-2.53-mRNA-1:cds;Name=MeloPI.19
PI_M5_M4	maker	CDS	274250	274321	.	-	0	Parent=g-2.53-mRNA-1;ID=g-2.53-mRNA-1:cds;Name=MeloPI.19
PI_M5_M4	maker	CDS	275390	276499	.	-	0	Parent=g-2.53-mRNA-1;ID=g-2.53-mRNA-1:cds;Name=MeloPI.19
PI_M5_M4	maker	CDS	276653	276769	.	-	0	Parent=g-2.53-mRNA-1;ID=g-2.53-mRNA-1:cds;Name=MeloPI.19
PI_M5_M4	maker	CDS	276853	276964	.	-	1	Parent=g-2.53-mRNA-1;ID=g-2.53-mRNA-1:cds;Name=MeloPI.19
PI_M5_M4	maker	CDS	277101	277252	.	-	0	Parent=g-2.53-mRNA-1;ID=g-2.53-mRNA-1:cds;Name=MeloPI.19
PI_M5_M4	maker	CDS	278135	278206	.	-	0	Parent=g-2.53-mRNA-1;ID=g-2.53-mRNA-1:cds;Name=MeloPI.19
PI_M5_M4	maker	CDS	278417	278482	.	-	0	Parent=g-2.53-mRNA-1;ID=g-2.53-mRNA-1:cds;Name=MeloPI.19
PI_M5_M4	maker	CDS	279247	279375	.	-	0	Parent=g-2.53-mRNA-1;ID=g-2.53-mRNA-1:cds;Name=MeloPI.19
PI_M5_M4	maker	CDS	280808	280916	.	-	1	Parent=g-2.53-mRNA-1;ID=g-2.53-mRNA-1:cds;Name=MeloPI.19
PI_M5_M4	maker	CDS	281565	281623	.	-	0	Parent=g-2.53-mRNA-1;ID=g-2.53-mRNA-1:cds;Name=MeloPI.19
PI_M5_M4	maker	CDS	281966	282008	.	-	1	Parent=g-2.53-mRNA-1;ID=g-2.53-mRNA-1:cds;Name=MeloPI.19
PI_M5_M4	maker	CDS	282914	282993	.	-	0	Parent=g-2.53-mRNA-1;ID=g-2.53-mRNA-1:cds;Name=MeloPI.19
PI_M5_M4	maker	CDS	283118	283243	.	-	0	Parent=g-2.53-mRNA-1;ID=g-2.53-mRNA-1:cds;Name=MeloPI.19
PI_M5_M4	maker	CDS	283336	283386	.	-	0	Parent=g-2.53-mRNA-1;ID=g-2.53-mRNA-1:cds;Name=MeloPI.19
PI_M5_M4	maker	CDS	284803	284985	.	-	0	Parent=g-2.53-mRNA-1;ID=g-2.53-mRNA-1:cds;Name=MeloPI.19
PI_M5_M4	maker	CDS	285062	285148	.	-	0	Parent=g-2.53-mRNA-1;ID=g-2.53-mRNA-1:cds;Name=MeloPI.19
PI_M5_M4	maker	CDS	285256	285366	.	-	0	Parent=g-2.53-mRNA-1;ID=g-2.53-mRNA-1:cds;Name=MeloPI.19
PI_M5_M4	maker	CDS	285448	285552	.	-	0	Parent=g-2.53-mRNA-1;ID=g-2.53-mRNA-1:cds;Name=MeloPI.19
PI_M5_M4	maker	CDS	285637	285808	.	-	1	Parent=g-2.53-mRNA-1;ID=g-2.53-mRNA-1:cds;Name=MeloPI.19
PI_M5_M4	maker	CDS	285897	286069	.	-	0	Parent=g-2.53-mRNA-1;ID=g-2.53-mRNA-1:cds;Name=MeloPI.19
PI_M5_M4	maker	CDS	286217	286289	.	-	1	Parent=g-2.53-mRNA-1;ID=g-2.53-mRNA-1:cds;Name=MeloPI.19
PI_M5_M4	maker	CDS	286464	286666	.	-	0	Parent=g-2.53-mRNA-1;ID=g-2.53-mRNA-1:cds;Name=MeloPI.19
PI_M5_M4	maker	CDS	287302	287394	.	-	0	Parent=g-2.53-mRNA-1;ID=g-2.53-mRNA-1:cds;Name=MeloPI.19
PI_M5_M4	maker	CDS	288602	288749	.	-	1	Parent=g-2.53-mRNA-1;ID=g-2.53-mRNA-1:cds;Name=MeloPI.19
PI_M5_M4	maker	CDS	288864	289087	.	-	0	Parent=g-2.53-mRNA-1;ID=g-2.53-mRNA-1:cds;Name=MeloPI.19
PI_M5_M4	maker	exon	273653	273709	.	-	.	Parent=g-2.53-mRNA-1
PI_M5_M4	maker	exon	274250	274321	.	-	.	Parent=g-2.53-mRNA-1
PI_M5_M4	maker	exon	275390	276499	.	-	.	Parent=g-2.53-mRNA-1
PI_M5_M4	maker	exon	276653	276769	.	-	.	Parent=g-2.53-mRNA-1
PI_M5_M4	maker	exon	276853	276964	.	-	.	Parent=g-2.53-mRNA-1
PI_M5_M4	maker	exon	277101	277252	.	-	.	Parent=g-2.53-mRNA-1
PI_M5_M4	maker	exon	278135	278206	.	-	.	Parent=g-2.53-mRNA-1
PI_M5_M4	maker	exon	278417	278482	.	-	.	Parent=g-2.53-mRNA-1
PI_M5_M4	maker	exon	279247	279375	.	-	.	Parent=g-2.53-mRNA-1
PI_M5_M4	maker	exon	280808	280916	.	-	.	Parent=g-2.53-mRNA-1
PI_M5_M4	maker	exon	281565	281623	.	-	.	Parent=g-2.53-mRNA-1
PI_M5_M4	maker	exon	281966	282008	.	-	.	Parent=g-2.53-mRNA-1
PI_M5_M4	maker	exon	282914	282993	.	-	.	Parent=g-2.53-mRNA-1
PI_M5_M4	maker	exon	283118	283243	.	-	.	Parent=g-2.53-mRNA-1
PI_M5_M4	maker	exon	283336	283386	.	-	.	Parent=g-2.53-mRNA-1
PI_M5_M4	maker	exon	284803	284985	.	-	.	Parent=g-2.53-mRNA-1
PI_M5_M4	maker	exon	285062	285148	.	-	.	Parent=g-2.53-mRNA-1
PI_M5_M4	maker	exon	285256	285366	.	-	.	Parent=g-2.53-mRNA-1
PI_M5_M4	maker	exon	285448	285552	.	-	.	Parent=g-2.53-mRNA-1
PI_M5_M4	maker	exon	285637	285808	.	-	.	Parent=g-2.53-mRNA-1
PI_M5_M4	maker	exon	285897	286069	.	-	.	Parent=g-2.53-mRNA-1
PI_M5_M4	maker	exon	286217	286289	.	-	.	Parent=g-2.53-mRNA-1
PI_M5_M4	maker	exon	286464	286666	.	-	.	Parent=g-2.53-mRNA-1
PI_M5_M4	maker	exon	287302	287394	.	-	.	Parent=g-2.53-mRNA-1
PI_M5_M4	maker	exon	288602	288749	.	-	.	Parent=g-2.53-mRNA-1
PI_M5_M4	maker	exon	288864	289087	.	-	.	Parent=g-2.53-mRNA-1
PI_M5_M4	maker	gene	290218	290580	.	-	.	ID=g-2.51;Name=MeloPI.20
PI_M5_M4	maker	mRNA	290218	290580	.	-	.	Parent=g-2.51;ID=g-2.51-mRNA-1;Name=MeloPI.20;_aed=0.49;_eaed=0.49;_qi=0|0|0.5|0.5|0|0|2|0|85
PI_M5_M4	maker	CDS	290218	290226	.	-	0	Parent=g-2.51-mRNA-1;ID=g-2.51-mRNA-1:cds;Name=MeloPI.20
PI_M5_M4	maker	CDS	290332	290580	.	-	0	Parent=g-2.51-mRNA-1;ID=g-2.51-mRNA-1:cds;Name=MeloPI.20
PI_M5_M4	maker	exon	290218	290226	.	-	.	Parent=g-2.51-mRNA-1
PI_M5_M4	maker	exon	290332	290580	.	-	.	Parent=g-2.51-mRNA-1
PI_M5_M4	maker	gene	293307	297911	.	-	.	ID=g-2.65;Name=MeloPI.21
PI_M5_M4	maker	mRNA	293307	297911	.	-	.	Parent=g-2.65;ID=g-2.65-mRNA-1;Name=MeloPI.21;_aed=0.14;_eaed=0.14;_qi=0|0.71|0.75|0.75|0.85|0.87|8|364|429
PI_M5_M4	maker	CDS	293671	293781	.	-	0	Parent=g-2.65-mRNA-1;ID=g-2.65-mRNA-1:cds;Name=MeloPI.21
PI_M5_M4	maker	CDS	294519	294596	.	-	0	Parent=g-2.65-mRNA-1;ID=g-2.65-mRNA-1:cds;Name=MeloPI.21
PI_M5_M4	maker	CDS	295661	295849	.	-	0	Parent=g-2.65-mRNA-1;ID=g-2.65-mRNA-1:cds;Name=MeloPI.21
PI_M5_M4	maker	CDS	296215	296808	.	-	0	Parent=g-2.65-mRNA-1;ID=g-2.65-mRNA-1:cds;Name=MeloPI.21
PI_M5_M4	maker	CDS	296875	296990	.	-	2	Parent=g-2.65-mRNA-1;ID=g-2.65-mRNA-1:cds;Name=MeloPI.21
PI_M5_M4	maker	CDS	297532	297613	.	-	0	Parent=g-2.65-mRNA-1;ID=g-2.65-mRNA-1:cds;Name=MeloPI.21
PI_M5_M4	maker	CDS	297714	297784	.	-	2	Parent=g-2.65-mRNA-1;ID=g-2.65-mRNA-1:cds;Name=MeloPI.21
PI_M5_M4	maker	CDS	297863	297911	.	-	0	Parent=g-2.65-mRNA-1;ID=g-2.65-mRNA-1:cds;Name=MeloPI.21
PI_M5_M4	maker	Three_prime_utr	293307	293670	.	-	.	Parent=g-2.65-mRNA-1;ID=g-2.65-mRNA-1:three_prime_utr;Name=MeloPI.21-mRNA-1:three_prime_utr
PI_M5_M4	maker	exon	293307	293781	.	-	.	Parent=g-2.65-mRNA-1
PI_M5_M4	maker	exon	294519	294596	.	-	.	Parent=g-2.65-mRNA-1
PI_M5_M4	maker	exon	295661	295849	.	-	.	Parent=g-2.65-mRNA-1
PI_M5_M4	maker	exon	296215	296808	.	-	.	Parent=g-2.65-mRNA-1
PI_M5_M4	maker	exon	296875	296990	.	-	.	Parent=g-2.65-mRNA-1
PI_M5_M4	maker	exon	297532	297613	.	-	.	Parent=g-2.65-mRNA-1
PI_M5_M4	maker	exon	297714	297784	.	-	.	Parent=g-2.65-mRNA-1
PI_M5_M4	maker	exon	297863	297911	.	-	.	Parent=g-2.65-mRNA-1
PI_M5_M4	GAFL	Primer_Region	301325	301531	.	+	.	Name=M4
PI_M5_M4	GAFL	Primer_binding_site	301325	301346	.	+	.	Name=M4F
PI_M5_M4	GAFL	Primer_binding_site	301505	301531	.	-	.	Name=M4R
##sequence-region Doublon DB_M5_M4 1 347531
DB_M5_M4	GAFL	Primer_Region	1	153	.	+	.	Name=M5
DB_M5_M4	GAFL	Primer_binding_site	1	28	.	+	.	Name=M5F
DB_M5_M4	GAFL	Primer_binding_site	130	153	.	-	.	Name=M5R
DB_M5_M4	maker	gene	5119	8065	.	-	.	ID=g-0.8;Name=MeloDB.01
DB_M5_M4	maker	mRNA	5119	8065	.	-	.	Parent=g-0.8;ID=g-0.8-mRNA-1;Name=MeloDB.01;_aed=0.44;_eaed=0.59;_qi=0|0|0|1|1|1|5|0|686;_merge_warning=1
DB_M5_M4	maker	CDS	5119	5679	.	-	0	Parent=g-0.8-mRNA-1;ID=g-0.8-mRNA-1:cds;Name=MeloDB.01
DB_M5_M4	maker	CDS	5796	5905	.	-	2	Parent=g-0.8-mRNA-1;ID=g-0.8-mRNA-1:cds;Name=MeloDB.01
DB_M5_M4	maker	CDS	6470	6617	.	-	0	Parent=g-0.8-mRNA-1;ID=g-0.8-mRNA-1:cds;Name=MeloDB.01
DB_M5_M4	maker	CDS	6722	7003	.	-	0	Parent=g-0.8-mRNA-1;ID=g-0.8-mRNA-1:cds;Name=MeloDB.01
DB_M5_M4	maker	CDS	7106	8065	.	-	0	Parent=g-0.8-mRNA-1;ID=g-0.8-mRNA-1:cds;Name=MeloDB.01
DB_M5_M4	maker	exon	5119	5679	.	-	.	Parent=g-0.8-mRNA-1
DB_M5_M4	maker	exon	5796	5905	.	-	.	Parent=g-0.8-mRNA-1
DB_M5_M4	maker	exon	6470	6617	.	-	.	Parent=g-0.8-mRNA-1
DB_M5_M4	maker	exon	6722	7003	.	-	.	Parent=g-0.8-mRNA-1
DB_M5_M4	maker	exon	7106	8065	.	-	.	Parent=g-0.8-mRNA-1
DB_M5_M4	maker	gene	20608	24827	.	-	.	ID=g-0.12;Name=MeloDB.02
DB_M5_M4	maker	mRNA	20608	24827	.	-	.	Parent=g-0.12;ID=g-0.12-mRNA-1;Name=MeloDB.02;_aed=0.07;_eaed=0.07;_qi=0|0.4|0.16|1|0.6|0.33|6|0|962
DB_M5_M4	maker	CDS	20608	21087	.	-	0	Parent=g-0.12-mRNA-1;ID=g-0.12-mRNA-1:cds;Name=MeloDB.02
DB_M5_M4	maker	CDS	21206	21315	.	-	2	Parent=g-0.12-mRNA-1;ID=g-0.12-mRNA-1:cds;Name=MeloDB.02
DB_M5_M4	maker	CDS	21610	22027	.	-	0	Parent=g-0.12-mRNA-1;ID=g-0.12-mRNA-1:cds;Name=MeloDB.02
DB_M5_M4	maker	CDS	22130	22411	.	-	0	Parent=g-0.12-mRNA-1;ID=g-0.12-mRNA-1:cds;Name=MeloDB.02
DB_M5_M4	maker	CDS	22523	23630	.	-	1	Parent=g-0.12-mRNA-1;ID=g-0.12-mRNA-1:cds;Name=MeloDB.02
DB_M5_M4	maker	CDS	24337	24827	.	-	0	Parent=g-0.12-mRNA-1;ID=g-0.12-mRNA-1:cds;Name=MeloDB.02
DB_M5_M4	maker	exon	20608	21087	.	-	.	Parent=g-0.12-mRNA-1
DB_M5_M4	maker	exon	21206	21315	.	-	.	Parent=g-0.12-mRNA-1
DB_M5_M4	maker	exon	21610	22027	.	-	.	Parent=g-0.12-mRNA-1
DB_M5_M4	maker	exon	22130	22411	.	-	.	Parent=g-0.12-mRNA-1
DB_M5_M4	maker	exon	22523	23630	.	-	.	Parent=g-0.12-mRNA-1
DB_M5_M4	maker	exon	24337	24827	.	-	.	Parent=g-0.12-mRNA-1
DB_M5_M4	maker	gene	34454	35341	.	+	.	ID=g-0.5;Name=MeloDB.03
DB_M5_M4	maker	mRNA	34454	35341	.	+	.	Parent=g-0.5;ID=g-0.5-mRNA-1;Name=MeloDB.03;_aed=0.14;_eaed=0.14;_qi=0|-1|0|1|-1|1|1|0|295
DB_M5_M4	maker	CDS	34454	35341	.	+	0	Parent=g-0.5-mRNA-1;ID=g-0.5-mRNA-1:cds;Name=MeloDB.03
DB_M5_M4	maker	exon	34454	35341	.	+	.	Parent=g-0.5-mRNA-1
DB_M5_M4	GAFL	Primer_Region	36791	37065	.	+	.	Name=Z5182
DB_M5_M4	GAFL	Primer_binding_site	36791	36808	.	+	.	Name=Z5182F
DB_M5_M4	GAFL	Primer_binding_site	37039	37065	.	-	.	Name=Z5182R
DB_M5_M4	maker	gene	48930	53065	.	+	.	ID=g-0.10;Name=MeloDB.04
DB_M5_M4	maker	mRNA	48930	53065	.	+	.	Parent=g-0.10;ID=g-0.10-mRNA-1;Name=MeloDB.04;_aed=0.03;_eaed=0.03;_qi=719|0.87|0.88|1|1|1|9|425|490
DB_M5_M4	maker	CDS	49649	49686	.	+	0	Parent=g-0.10-mRNA-1;ID=g-0.10-mRNA-1:cds;Name=MeloDB.04
DB_M5_M4	maker	CDS	50518	50621	.	+	1	Parent=g-0.10-mRNA-1;ID=g-0.10-mRNA-1:cds;Name=MeloDB.04
DB_M5_M4	maker	CDS	50715	51080	.	+	2	Parent=g-0.10-mRNA-1;ID=g-0.10-mRNA-1:cds;Name=MeloDB.04
DB_M5_M4	maker	CDS	51164	51415	.	+	2	Parent=g-0.10-mRNA-1;ID=g-0.10-mRNA-1:cds;Name=MeloDB.04
DB_M5_M4	maker	CDS	51496	51653	.	+	2	Parent=g-0.10-mRNA-1;ID=g-0.10-mRNA-1:cds;Name=MeloDB.04
DB_M5_M4	maker	CDS	51864	51943	.	+	0	Parent=g-0.10-mRNA-1;ID=g-0.10-mRNA-1:cds;Name=MeloDB.04
DB_M5_M4	maker	CDS	52021	52156	.	+	1	Parent=g-0.10-mRNA-1;ID=g-0.10-mRNA-1:cds;Name=MeloDB.04
DB_M5_M4	maker	CDS	52243	52413	.	+	0	Parent=g-0.10-mRNA-1;ID=g-0.10-mRNA-1:cds;Name=MeloDB.04
DB_M5_M4	maker	CDS	52473	52640	.	+	0	Parent=g-0.10-mRNA-1;ID=g-0.10-mRNA-1:cds;Name=MeloDB.04
DB_M5_M4	maker	Three_prime_utr	52641	53065	.	+	.	Parent=g-0.10-mRNA-1;ID=g-0.10-mRNA-1:three_prime_utr;Name=MeloDB.04-mRNA-1:three_prime_utr
DB_M5_M4	maker	Five_prime_utr	48930	49648	.	+	.	Parent=g-0.10-mRNA-1;ID=g-0.10-mRNA-1:five_prime_utr;Name=MeloDB.04-mRNA-1:five_prime_utr
DB_M5_M4	maker	exon	48930	49686	.	+	.	Parent=g-0.10-mRNA-1
DB_M5_M4	maker	exon	50518	50621	.	+	.	Parent=g-0.10-mRNA-1
DB_M5_M4	maker	exon	50715	51080	.	+	.	Parent=g-0.10-mRNA-1
DB_M5_M4	maker	exon	51164	51415	.	+	.	Parent=g-0.10-mRNA-1
DB_M5_M4	maker	exon	51496	51653	.	+	.	Parent=g-0.10-mRNA-1
DB_M5_M4	maker	exon	51864	51943	.	+	.	Parent=g-0.10-mRNA-1
DB_M5_M4	maker	exon	52021	52156	.	+	.	Parent=g-0.10-mRNA-1
DB_M5_M4	maker	exon	52243	52413	.	+	.	Parent=g-0.10-mRNA-1
DB_M5_M4	maker	exon	52473	53065	.	+	.	Parent=g-0.10-mRNA-1
DB_M5_M4	maker	gene	54873	56738	.	+	.	ID=g-0.7;Name=MeloDB.05
DB_M5_M4	maker	mRNA	54873	56738	.	+	.	Parent=g-0.7;ID=g-0.7-mRNA-1;Name=MeloDB.05;_aed=0.08;_eaed=0.08;_qi=0|-1|0|1|-1|1|1|0|621
DB_M5_M4	maker	CDS	54873	56738	.	+	0	Parent=g-0.7-mRNA-1;ID=g-0.7-mRNA-1:cds;Name=MeloDB.05
DB_M5_M4	maker	exon	54873	56738	.	+	.	Parent=g-0.7-mRNA-1
DB_M5_M4	GAFL	Primer_Region	57645	58076	.	+	.	Name=V432
DB_M5_M4	GAFL	Primer_binding_site	57645	57668	.	+	.	Name=V432F
DB_M5_M4	GAFL	Primer_binding_site	58053	58076	.	-	.	Name=V432R
DB_M5_M4 GAFL gene 60142 65183 . + . ID=DB_Vat1;Name=MeloDB.06
DB_M5_M4	GAFL	mRNA	60142	65183	.	+	.	Parent=DB_Vat1;ID=DB_Vat1-mRNA-1;Name=MeloDB.06
DB_M5_M4	GAFL	CDS	60142	62496	.	+	0	Parent=DB_Vat1-mRNA-1;ID=DB_Vat1-mRNA-1:cds;Name=MeloDB.06
DB_M5_M4	GAFL	CDS	63042	63980	.	+	0	Parent=DB_Vat1-mRNA-1;ID=DB_Vat1-mRNA-1:cds;Name=MeloDB.06
DB_M5_M4	GAFL	CDS	64164	65021	.	+	0	Parent=DB_Vat1-mRNA-1;ID=DB_Vat1-mRNA-1:cds;Name=MeloDB.06
DB_M5_M4	GAFL	CDS	65121	65183	.	+	0	Parent=DB_Vat1-mRNA-1;ID=DB_Vat1-mRNA-1:cds;Name=MeloDB.06
DB_M5_M4	GAFL	exon	60142	62496	.	+	.	Parent=DB_Vat1-mRNA-1
DB_M5_M4	GAFL	exon	63042	63980	.	+	.	Parent=DB_Vat1-mRNA-1
DB_M5_M4	GAFL	exon	64164	65021	.	+	.	Parent=DB_Vat1-mRNA-1
DB_M5_M4	GAFL	exon	65121	65183	.	+	.	Parent=DB_Vat1-mRNA-1
DB_M5_M4	GAFL	Repeat_unit	63105	63299	.	+	.	Parent=DB_Vat1;ID=DB_Vat1-rep1;Name=MeloDB.06-rep1
DB_M5_M4	GAFL	Repeat_unit	63300	63494	.	+	.	Parent=DB_Vat1;ID=DB_Vat1-rep2;Name=MeloDB.06-rep2
DB_M5_M4	GAFL	Repeat_unit	63495	63689	.	+	.	Parent=DB_Vat1;ID=DB_Vat1-rep3;Name=MeloDB.06-rep3
DB_M5_M4	GAFL	Primer_Region	65643	66322	.	+	.	Name=V681
DB_M5_M4	GAFL	Primer_binding_site	65643	65666	.	+	.	Name=V681F
DB_M5_M4	GAFL	Primer_binding_site	66299	66322	.	-	.	Name=V681R
DB_M5_M4 GAFL gene 77475 83878 . + . ID=DB_Vat2;Name=MeloDB.07
DB_M5_M4	GAFL	mRNA	77475	83878	.	+	.	Parent=DB_Vat2;ID=DB_Vat2-mRNA-1;Name=MeloDB.07
DB_M5_M4	GAFL	CDS	77475	79823	.	+	0	Parent=DB_Vat2-mRNA-1;ID=DB_Vat2-mRNA-1:cds;Name=MeloDB.07
DB_M5_M4	GAFL	CDS	80396	82114	.	+	0	Parent=DB_Vat2-mRNA-1;ID=DB_Vat2-mRNA-1:cds;Name=MeloDB.07
DB_M5_M4	GAFL	CDS	82853	83716	.	+	0	Parent=DB_Vat2-mRNA-1;ID=DB_Vat2-mRNA-1:cds;Name=MeloDB.07
DB_M5_M4	GAFL	CDS	83816	83878	.	+	0	Parent=DB_Vat2-mRNA-1;ID=DB_Vat2-mRNA-1:cds;Name=MeloDB.07
DB_M5_M4	GAFL	exon	77475	79823	.	+	.	Parent=DB_Vat2-mRNA-1
DB_M5_M4	GAFL	exon	80396	82114	.	+	.	Parent=DB_Vat2-mRNA-1
DB_M5_M4	GAFL	exon	82853	83716	.	+	.	Parent=DB_Vat2-mRNA-1
DB_M5_M4	GAFL	exon	83816	83878	.	+	.	Parent=DB_Vat2-mRNA-1
DB_M5_M4	GAFL	Repeat_unit	80459	80653	.	+	.	Parent=DB_Vat2;ID=DB_Vat2-rep1;Name=MeloDB.07-rep1
DB_M5_M4	GAFL	Repeat_unit	80654	80848	.	+	.	Parent=DB_Vat2;ID=DB_Vat2-rep2;Name=MeloDB.07-rep2
DB_M5_M4	GAFL	Repeat_unit	80849	81043	.	+	.	Parent=DB_Vat2;ID=DB_Vat2-rep3;Name=MeloDB.07-rep3
DB_M5_M4	GAFL	Repeat_unit	81044	81238	.	+	.	Parent=DB_Vat2;ID=DB_Vat2-rep4;Name=MeloDB.07-rep4
DB_M5_M4	GAFL	Repeat_unit	81239	81433	.	+	.	Parent=DB_Vat2;ID=DB_Vat2-rep5;Name=MeloDB.07-rep5
DB_M5_M4	GAFL	Repeat_unit	81434	81628	.	+	.	Parent=DB_Vat2;ID=DB_Vat2-rep6;Name=MeloDB.07-rep6
DB_M5_M4	GAFL	Repeat_unit	81629	81823	.	+	.	Parent=DB_Vat2;ID=DB_Vat2-rep7;Name=MeloDB.07-rep7
DB_M5_M4	GAFL	pseudog	96416	99719	.	+	.	ID=DB_pseudo1_Vat;Name=DB_pseudo1_Vat
DB_M5_M4	GAFL	exon	96416	99188	.	+	.	Parent=DB_pseudo1_Vat;ID=DB_pseudo1_Vat-exon1;Name=DB_pseudo1_Vat-exon1
DB_M5_M4	GAFL	Intron	99189	99611	.	+	.	Parent=DB_pseudo1_Vat;ID=DB_pseudo1_Vat-intron1;Name=DB_pseudo1_Vat-intron1
DB_M5_M4	GAFL	exon	99612	99719	.	+	.	Parent=DB_pseudo1_Vat;ID=DB_pseudo1_Vat-exon2;Name=DB_pseudo1_Vat-exon2
DB_M5_M4	GAFL	Repeat_unit	99675	99719	.	+	.	Parent=DB_pseudo1_Vat;ID=DB_pseudo1_Vat-rep1;Name=DB_pseudo1_Vat-rep1
DB_M5_M4	maker	gene	102880	104664	.	-	.	ID=g-1.49;Name=MeloDB.08
DB_M5_M4	maker	mRNA	102880	104664	.	-	.	Parent=g-1.49;ID=g-1.49-mRNA-1;Name=MeloDB.08;_aed=0.31;_eaed=0.70;_qi=0|0|0|0.4|1|1|5|0|213
DB_M5_M4	maker	CDS	102880	102918	.	-	0	Parent=g-1.49-mRNA-1;ID=g-1.49-mRNA-1:cds;Name=MeloDB.08
DB_M5_M4	maker	CDS	102990	103246	.	-	2	Parent=g-1.49-mRNA-1;ID=g-1.49-mRNA-1:cds;Name=MeloDB.08
DB_M5_M4	maker	CDS	103337	103450	.	-	2	Parent=g-1.49-mRNA-1;ID=g-1.49-mRNA-1:cds;Name=MeloDB.08
DB_M5_M4	maker	CDS	103559	103585	.	-	2	Parent=g-1.49-mRNA-1;ID=g-1.49-mRNA-1:cds;Name=MeloDB.08
DB_M5_M4	maker	CDS	104460	104664	.	-	0	Parent=g-1.49-mRNA-1;ID=g-1.49-mRNA-1:cds;Name=MeloDB.08
DB_M5_M4	maker	exon	102880	102918	.	-	.	Parent=g-1.49-mRNA-1
DB_M5_M4	maker	exon	102990	103246	.	-	.	Parent=g-1.49-mRNA-1
DB_M5_M4	maker	exon	103337	103450	.	-	.	Parent=g-1.49-mRNA-1
DB_M5_M4	maker	exon	103559	103585	.	-	.	Parent=g-1.49-mRNA-1
DB_M5_M4	maker	exon	104460	104664	.	-	.	Parent=g-1.49-mRNA-1
DB_M5_M4	GAFL	mRNA	108072	119567	.	+	.	Parent=DB_Vat3;ID=DB_Vat3-mRNA-1;Name=MeloDB.09
DB_M5_M4	GAFL	CDS	108072	110924	.	+	0	Parent=DB_Vat3-mRNA-1;ID=DB_Vat3-mRNA-1:cds;Name=MeloDB.09
DB_M5_M4	GAFL	CDS	111385	111930	.	+	0	Parent=DB_Vat3-mRNA-1;ID=DB_Vat3-mRNA-1:cds;Name=MeloDB.09
DB_M5_M4	GAFL	CDS	118583	119431	.	+	0	Parent=DB_Vat3-mRNA-1;ID=DB_Vat3-mRNA-1:cds;Name=MeloDB.09
DB_M5_M4	GAFL	CDS	119508	119567	.	+	0	Parent=DB_Vat3-mRNA-1;ID=DB_Vat3-mRNA-1:cds;Name=MeloDB.09
DB_M5_M4	GAFL	exon	108072	110924	.	+	.	Parent=DB_Vat3-mRNA-1
DB_M5_M4	GAFL	exon	111385	111930	.	+	.	Parent=DB_Vat3-mRNA-1
DB_M5_M4	GAFL	exon	118583	119431	.	+	.	Parent=DB_Vat3-mRNA-1
DB_M5_M4	GAFL	exon	119508	119567	.	+	.	Parent=DB_Vat3-mRNA-1
DB_M5_M4	GAFL	gene	108072	119567	.	+	.	ID=DB_Vat3;Name=MeloDB.09
DB_M5_M4	GAFL	Repeat_unit	111448	111642	.	+	.	Parent=DB_Vat3;ID=DB_Vat3-rep1;Name=MeloDB.09-rep1
DB_M5_M4	GAFL	Primer_Region	119375	119672	.	+	.	Name=Z5184
DB_M5_M4	GAFL	Primer_binding_site	119375	119396	.	+	.	Name=Z5184F
DB_M5_M4	GAFL	Primer_binding_site	119648	119672	.	-	.	Name=Z5184R
DB_M5_M4	maker	gene	143562	153383	.	+	.	ID=g-1.139;Name=MeloDB.10
DB_M5_M4	maker	mRNA	143562	153383	.	+	.	Parent=g-1.139;ID=g-1.139-mRNA-1;Name=MeloDB.10;_aed=0.02;_eaed=0.08;_qi=39|0.85|0.8|1|0.28|0.26|15|0|769
DB_M5_M4	maker	CDS	143601	143801	.	+	0	Parent=g-1.139-mRNA-1;ID=g-1.139-mRNA-1:cds;Name=MeloDB.10
DB_M5_M4	maker	CDS	144636	144911	.	+	0	Parent=g-1.139-mRNA-1;ID=g-1.139-mRNA-1:cds;Name=MeloDB.10
DB_M5_M4	maker	CDS	145216	145404	.	+	0	Parent=g-1.139-mRNA-1;ID=g-1.139-mRNA-1:cds;Name=MeloDB.10
DB_M5_M4	maker	CDS	145838	145922	.	+	0	Parent=g-1.139-mRNA-1;ID=g-1.139-mRNA-1:cds;Name=MeloDB.10
DB_M5_M4	maker	CDS	146067	146233	.	+	2	Parent=g-1.139-mRNA-1;ID=g-1.139-mRNA-1:cds;Name=MeloDB.10
DB_M5_M4	maker	CDS	146335	146526	.	+	0	Parent=g-1.139-mRNA-1;ID=g-1.139-mRNA-1:cds;Name=MeloDB.10
DB_M5_M4	maker	CDS	147735	147968	.	+	0	Parent=g-1.139-mRNA-1;ID=g-1.139-mRNA-1:cds;Name=MeloDB.10
DB_M5_M4	maker	CDS	149224	149346	.	+	0	Parent=g-1.139-mRNA-1;ID=g-1.139-mRNA-1:cds;Name=MeloDB.10
DB_M5_M4	maker	CDS	149444	149599	.	+	0	Parent=g-1.139-mRNA-1;ID=g-1.139-mRNA-1:cds;Name=MeloDB.10
DB_M5_M4	maker	CDS	151166	151212	.	+	0	Parent=g-1.139-mRNA-1;ID=g-1.139-mRNA-1:cds;Name=MeloDB.10
DB_M5_M4	maker	CDS	151334	151477	.	+	1	Parent=g-1.139-mRNA-1;ID=g-1.139-mRNA-1:cds;Name=MeloDB.10
DB_M5_M4	maker	CDS	151900	152077	.	+	1	Parent=g-1.139-mRNA-1;ID=g-1.139-mRNA-1:cds;Name=MeloDB.10
DB_M5_M4	maker	CDS	152494	152601	.	+	0	Parent=g-1.139-mRNA-1;ID=g-1.139-mRNA-1:cds;Name=MeloDB.10
DB_M5_M4	maker	CDS	153050	153133	.	+	0	Parent=g-1.139-mRNA-1;ID=g-1.139-mRNA-1:cds;Name=MeloDB.10
DB_M5_M4	maker	CDS	153258	153383	.	+	0	Parent=g-1.139-mRNA-1;ID=g-1.139-mRNA-1:cds;Name=MeloDB.10
DB_M5_M4	maker	Five_prime_utr	143562	143600	.	+	.	Parent=g-1.139-mRNA-1;ID=g-1.139-mRNA-1:five_prime_utr;Name=MeloDB.10-mRNA-1:five_prime_utr
DB_M5_M4	maker	exon	143562	143801	.	+	.	Parent=g-1.139-mRNA-1
DB_M5_M4	maker	exon	144636	144911	.	+	.	Parent=g-1.139-mRNA-1
DB_M5_M4	maker	exon	145216	145404	.	+	.	Parent=g-1.139-mRNA-1
DB_M5_M4	maker	exon	145838	145922	.	+	.	Parent=g-1.139-mRNA-1
DB_M5_M4	maker	exon	146067	146233	.	+	.	Parent=g-1.139-mRNA-1
DB_M5_M4	maker	exon	146335	146526	.	+	.	Parent=g-1.139-mRNA-1
DB_M5_M4	maker	exon	147735	147968	.	+	.	Parent=g-1.139-mRNA-1
DB_M5_M4	maker	exon	149224	149346	.	+	.	Parent=g-1.139-mRNA-1
DB_M5_M4	maker	exon	149444	149599	.	+	.	Parent=g-1.139-mRNA-1
DB_M5_M4	maker	exon	151166	151212	.	+	.	Parent=g-1.139-mRNA-1
DB_M5_M4	maker	exon	151334	151477	.	+	.	Parent=g-1.139-mRNA-1
DB_M5_M4	maker	exon	151900	152077	.	+	.	Parent=g-1.139-mRNA-1
DB_M5_M4	maker	exon	152494	152601	.	+	.	Parent=g-1.139-mRNA-1
DB_M5_M4	maker	exon	153050	153133	.	+	.	Parent=g-1.139-mRNA-1
DB_M5_M4	maker	exon	153258	153383	.	+	.	Parent=g-1.139-mRNA-1
DB_M5_M4	maker	gene	172677	173047	.	-	.	ID=g-1.37;Name=MeloDB.11
DB_M5_M4	maker	mRNA	172677	173047	1462.0	-	.	Parent=g-1.37;ID=g-1.37-mRNA-1;Name=MeloDB.11;_aed=0.00;_eaed=0.00;_qi=4|-1|1|1|-1|0|1|70|98
DB_M5_M4	maker	CDS	172747	173043	.	-	0	Parent=g-1.37-mRNA-1;ID=g-1.37-mRNA-1:cds;Name=MeloDB.11
DB_M5_M4	maker	Three_prime_utr	172677	172746	.	-	.	Parent=g-1.37-mRNA-1;ID=g-1.37-mRNA-1:three_prime_utr;Name=MeloDB.11-mRNA-1:three_prime_utr
DB_M5_M4	maker	Five_prime_utr	173044	173047	.	-	.	Parent=g-1.37-mRNA-1;ID=g-1.37-mRNA-1:five_prime_utr;Name=MeloDB.11-mRNA-1:five_prime_utr
DB_M5_M4	maker	exon	172677	173047	.	-	.	Parent=g-1.37-mRNA-1
DB_M5_M4	maker	gene	197117	206667	.	+	.	ID=g-2.40;Name=MeloDB.12
DB_M5_M4	maker	mRNA	197117	206667	.	+	.	Parent=g-2.40;ID=g-2.40-mRNA-1;Name=MeloDB.12;_aed=0.04;_eaed=0.05;_qi=38|0.92|0.85|1|0.23|0.28|14|0|712
DB_M5_M4	maker	CDS	197155	197355	.	+	0	Parent=g-2.40-mRNA-1;ID=g-2.40-mRNA-1:cds;Name=MeloDB.12
DB_M5_M4	maker	CDS	198410	198685	.	+	0	Parent=g-2.40-mRNA-1;ID=g-2.40-mRNA-1:cds;Name=MeloDB.12
DB_M5_M4	maker	CDS	198998	199186	.	+	0	Parent=g-2.40-mRNA-1;ID=g-2.40-mRNA-1:cds;Name=MeloDB.12
DB_M5_M4	maker	CDS	199620	199704	.	+	0	Parent=g-2.40-mRNA-1;ID=g-2.40-mRNA-1:cds;Name=MeloDB.12
DB_M5_M4	maker	CDS	199849	200015	.	+	2	Parent=g-2.40-mRNA-1;ID=g-2.40-mRNA-1:cds;Name=MeloDB.12
DB_M5_M4	maker	CDS	200112	200303	.	+	0	Parent=g-2.40-mRNA-1;ID=g-2.40-mRNA-1:cds;Name=MeloDB.12
DB_M5_M4	maker	CDS	201858	202091	.	+	0	Parent=g-2.40-mRNA-1;ID=g-2.40-mRNA-1:cds;Name=MeloDB.12
DB_M5_M4	maker	CDS	202783	202905	.	+	0	Parent=g-2.40-mRNA-1;ID=g-2.40-mRNA-1:cds;Name=MeloDB.12
DB_M5_M4	maker	CDS	203001	203156	.	+	0	Parent=g-2.40-mRNA-1;ID=g-2.40-mRNA-1:cds;Name=MeloDB.12
DB_M5_M4	maker	CDS	204727	204773	.	+	0	Parent=g-2.40-mRNA-1;ID=g-2.40-mRNA-1:cds;Name=MeloDB.12
DB_M5_M4	maker	CDS	204899	205042	.	+	1	Parent=g-2.40-mRNA-1;ID=g-2.40-mRNA-1:cds;Name=MeloDB.12
DB_M5_M4	maker	CDS	205463	205640	.	+	1	Parent=g-2.40-mRNA-1;ID=g-2.40-mRNA-1:cds;Name=MeloDB.12
DB_M5_M4	maker	CDS	206047	206131	.	+	0	Parent=g-2.40-mRNA-1;ID=g-2.40-mRNA-1:cds;Name=MeloDB.12
DB_M5_M4	maker	CDS	206606	206667	.	+	2	Parent=g-2.40-mRNA-1;ID=g-2.40-mRNA-1:cds;Name=MeloDB.12
DB_M5_M4	maker	Five_prime_utr	197117	197154	.	+	.	Parent=g-2.40-mRNA-1;ID=g-2.40-mRNA-1:five_prime_utr;Name=MeloDB.12-mRNA-1:five_prime_utr
DB_M5_M4	maker	exon	197117	197355	.	+	.	Parent=g-2.40-mRNA-1
DB_M5_M4	maker	exon	198410	198685	.	+	.	Parent=g-2.40-mRNA-1
DB_M5_M4	maker	exon	198998	199186	.	+	.	Parent=g-2.40-mRNA-1
DB_M5_M4	maker	exon	199620	199704	.	+	.	Parent=g-2.40-mRNA-1
DB_M5_M4	maker	exon	199849	200015	.	+	.	Parent=g-2.40-mRNA-1
DB_M5_M4	maker	exon	200112	200303	.	+	.	Parent=g-2.40-mRNA-1
DB_M5_M4	maker	exon	201858	202091	.	+	.	Parent=g-2.40-mRNA-1
DB_M5_M4	maker	exon	202783	202905	.	+	.	Parent=g-2.40-mRNA-1
DB_M5_M4	maker	exon	203001	203156	.	+	.	Parent=g-2.40-mRNA-1
DB_M5_M4	maker	exon	204727	204773	.	+	.	Parent=g-2.40-mRNA-1
DB_M5_M4	maker	exon	204899	205042	.	+	.	Parent=g-2.40-mRNA-1
DB_M5_M4	maker	exon	205463	205640	.	+	.	Parent=g-2.40-mRNA-1
DB_M5_M4	maker	exon	206047	206131	.	+	.	Parent=g-2.40-mRNA-1
DB_M5_M4	maker	exon	206606	206667	.	+	.	Parent=g-2.40-mRNA-1
DB_M5_M4	maker	gene	231186	231560	.	-	.	ID=g-2.4;Name=MeloDB.13
DB_M5_M4	maker	mRNA	231186	231560	1848.0	-	.	Parent=g-2.4;ID=g-2.4-mRNA-1;Name=MeloDB.13;_aed=0.00;_eaed=0.00;_qi=0|-1|1|1|-1|0|1|0|124
DB_M5_M4	maker	CDS	231186	231560	.	-	0	Parent=g-2.4-mRNA-1;ID=g-2.4-mRNA-1:cds;Name=MeloDB.13
DB_M5_M4	maker	exon	231186	231560	.	-	.	Parent=g-2.4-mRNA-1
DB_M5_M4	maker	gene	232985	235464	.	+	.	ID=g-2.42;Name=MeloDB.14
DB_M5_M4	maker	mRNA	232985	235464	.	+	.	Parent=g-2.42;ID=g-2.42-mRNA-1;Name=MeloDB.14;_aed=0.35;_eaed=0.35;_qi=0|0.25|0|0.4|1|0.8|5|0|356
DB_M5_M4	maker	CDS	232985	233117	.	+	0	Parent=g-2.42-mRNA-1;ID=g-2.42-mRNA-1:cds;Name=MeloDB.14
DB_M5_M4	maker	CDS	234000	234116	.	+	2	Parent=g-2.42-mRNA-1;ID=g-2.42-mRNA-1:cds;Name=MeloDB.14
DB_M5_M4	maker	CDS	234206	234462	.	+	2	Parent=g-2.42-mRNA-1;ID=g-2.42-mRNA-1:cds;Name=MeloDB.14
DB_M5_M4	maker	CDS	234553	234768	.	+	0	Parent=g-2.42-mRNA-1;ID=g-2.42-mRNA-1:cds;Name=MeloDB.14
DB_M5_M4	maker	CDS	235117	235464	.	+	0	Parent=g-2.42-mRNA-1;ID=g-2.42-mRNA-1:cds;Name=MeloDB.14
DB_M5_M4	maker	exon	232985	233117	.	+	.	Parent=g-2.42-mRNA-1
DB_M5_M4	maker	exon	234000	234116	.	+	.	Parent=g-2.42-mRNA-1
DB_M5_M4	maker	exon	234206	234462	.	+	.	Parent=g-2.42-mRNA-1
DB_M5_M4	maker	exon	234553	234768	.	+	.	Parent=g-2.42-mRNA-1
DB_M5_M4	maker	exon	235117	235464	.	+	.	Parent=g-2.42-mRNA-1
DB_M5_M4	GAFL	Primer_Region	237019	237365	.	+	.	Name=M7
DB_M5_M4	GAFL	Primer_binding_site	237019	237040	.	+	.	Name=M7F
DB_M5_M4	GAFL	Primer_binding_site	237345	237365	.	-	.	Name=M7R
DB_M5_M4	GAFL	Primer_Region	247656	248002	.	-	.	Name=M7
DB_M5_M4	GAFL	Primer_binding_site	247656	247676	.	+	.	Name=M7R
DB_M5_M4	GAFL	Primer_binding_site	247981	248002	.	-	.	Name=M7F
DB_M5_M4	maker	gene	250422	259411	.	+	.	ID=g-2.44;Name=MeloDB.15
DB_M5_M4	maker	mRNA	250422	259411	.	+	.	Parent=g-2.44;ID=g-2.44-mRNA-1;Name=MeloDB.15;_aed=0.05;_eaed=0.05;_qi=45|1|0.92|1|0.41|0.46|13|0|699
DB_M5_M4	maker	CDS	250467	250667	.	+	0	Parent=g-2.44-mRNA-1;ID=g-2.44-mRNA-1:cds;Name=MeloDB.15
DB_M5_M4	maker	CDS	251847	252122	.	+	0	Parent=g-2.44-mRNA-1;ID=g-2.44-mRNA-1:cds;Name=MeloDB.15
DB_M5_M4	maker	CDS	252430	252618	.	+	0	Parent=g-2.44-mRNA-1;ID=g-2.44-mRNA-1:cds;Name=MeloDB.15
DB_M5_M4	maker	CDS	252976	253060	.	+	0	Parent=g-2.44-mRNA-1;ID=g-2.44-mRNA-1:cds;Name=MeloDB.15
DB_M5_M4	maker	CDS	253196	253362	.	+	2	Parent=g-2.44-mRNA-1;ID=g-2.44-mRNA-1:cds;Name=MeloDB.15
DB_M5_M4	maker	CDS	253461	253652	.	+	0	Parent=g-2.44-mRNA-1;ID=g-2.44-mRNA-1:cds;Name=MeloDB.15
DB_M5_M4	maker	CDS	255194	255427	.	+	0	Parent=g-2.44-mRNA-1;ID=g-2.44-mRNA-1:cds;Name=MeloDB.15
DB_M5_M4	maker	CDS	256099	256221	.	+	0	Parent=g-2.44-mRNA-1;ID=g-2.44-mRNA-1:cds;Name=MeloDB.15
DB_M5_M4	maker	CDS	256317	256472	.	+	0	Parent=g-2.44-mRNA-1;ID=g-2.44-mRNA-1:cds;Name=MeloDB.15
DB_M5_M4	maker	CDS	258049	258095	.	+	0	Parent=g-2.44-mRNA-1;ID=g-2.44-mRNA-1:cds;Name=MeloDB.15
DB_M5_M4	maker	CDS	258221	258364	.	+	1	Parent=g-2.44-mRNA-1;ID=g-2.44-mRNA-1:cds;Name=MeloDB.15
DB_M5_M4	maker	CDS	258786	258963	.	+	1	Parent=g-2.44-mRNA-1;ID=g-2.44-mRNA-1:cds;Name=MeloDB.15
DB_M5_M4	maker	CDS	259304	259411	.	+	0	Parent=g-2.44-mRNA-1;ID=g-2.44-mRNA-1:cds;Name=MeloDB.15
DB_M5_M4	maker	Five_prime_utr	250422	250466	.	+	.	Parent=g-2.44-mRNA-1;ID=g-2.44-mRNA-1:five_prime_utr;Name=MeloDB.15-mRNA-1:five_prime_utr
DB_M5_M4	maker	exon	250422	250667	.	+	.	Parent=g-2.44-mRNA-1
DB_M5_M4	maker	exon	251847	252122	.	+	.	Parent=g-2.44-mRNA-1
DB_M5_M4	maker	exon	252430	252618	.	+	.	Parent=g-2.44-mRNA-1
DB_M5_M4	maker	exon	252976	253060	.	+	.	Parent=g-2.44-mRNA-1
DB_M5_M4	maker	exon	253196	253362	.	+	.	Parent=g-2.44-mRNA-1
DB_M5_M4	maker	exon	253461	253652	.	+	.	Parent=g-2.44-mRNA-1
DB_M5_M4	maker	exon	255194	255427	.	+	.	Parent=g-2.44-mRNA-1
DB_M5_M4	maker	exon	256099	256221	.	+	.	Parent=g-2.44-mRNA-1
DB_M5_M4	maker	exon	256317	256472	.	+	.	Parent=g-2.44-mRNA-1
DB_M5_M4	maker	exon	258049	258095	.	+	.	Parent=g-2.44-mRNA-1
DB_M5_M4	maker	exon	258221	258364	.	+	.	Parent=g-2.44-mRNA-1
DB_M5_M4	maker	exon	258786	258963	.	+	.	Parent=g-2.44-mRNA-1
DB_M5_M4	maker	exon	259304	259411	.	+	.	Parent=g-2.44-mRNA-1
DB_M5_M4	maker	gene	262279	264547	.	+	.	ID=g-2.46;Name=MeloDB.16
DB_M5_M4	maker	mRNA	262279	264547	.	+	.	Parent=g-2.46;ID=g-2.46-mRNA-1;Name=MeloDB.16;_aed=0.12;_eaed=0.12;_qi=0|0|0|0.33|1|1|3|0|651
DB_M5_M4	maker	CDS	262279	262391	.	+	0	Parent=g-2.46-mRNA-1;ID=g-2.46-mRNA-1:cds;Name=MeloDB.16
DB_M5_M4	maker	CDS	262456	264003	.	+	1	Parent=g-2.46-mRNA-1;ID=g-2.46-mRNA-1:cds;Name=MeloDB.16
DB_M5_M4	maker	CDS	264253	264547	.	+	1	Parent=g-2.46-mRNA-1;ID=g-2.46-mRNA-1:cds;Name=MeloDB.16
DB_M5_M4	maker	exon	262279	262391	.	+	.	Parent=g-2.46-mRNA-1
DB_M5_M4	maker	exon	262456	264003	.	+	.	Parent=g-2.46-mRNA-1
DB_M5_M4	maker	exon	264253	264547	.	+	.	Parent=g-2.46-mRNA-1
DB_M5_M4	GAFL	pseudog	274198	284380	.	-	.	ID=DB_pseudo_VatRev;Name=DB_pseudo_VatRev
DB_M5_M4	GAFL	exon	274198	274251	.	-	.	Parent=DB_pseudo_VatRev;ID=DB_pseudo_VatRev-exon4;Name=DB_pseudo_VatRev-exon4
DB_M5_M4	GAFL	Intron	274252	274323	.	-	.	Parent=DB_pseudo_VatRev;ID=DB_pseudo_VatRev-intron3;Name=DB_pseudo_VatRev_intron3
DB_M5_M4	GAFL	exon	274324	275178	.	-	.	Parent=DB_pseudo_VatRev;ID=DB_pseudo_VatRev-exon3;Name=DB_pseudo_VatRev-exon3
DB_M5_M4	GAFL	Intron	275179	275575	.	-	.	Parent=DB_pseudo_VatRev;ID=DB_pseudo_VatRev-intron2;Name=DB_pseudo_VatRev-intron2
DB_M5_M4	GAFL	exon	275576	276125	.	-	.	Parent=DB_pseudo_VatRev;ID=DB_pseudo_VatRev-exon2;Name=DB_pseudo_VatRev-exon2
DB_M5_M4	GAFL	Repeat_unit	275869	276062	.	-	.	Parent=DB_pseudo_VatRev;ID=DB_pseudo_VatRev-rep1;Name=DB_pseudo_VatRev-rep1
DB_M5_M4	GAFL	Intron	276126	276580	.	-	.	Parent=DB_pseudo_VatRev;ID=DB_pseudo_VatRev-intron1;Name=DB_pseudo_VatRev-intron1
DB_M5_M4	GAFL	exon	276581	284380	.	-	.	Parent=DB_pseudo_VatRev;ID=DB_pseudo_VatRev-exon1;Name=DB_pseudo_VatRev-exon1
DB_M5_M4	maker	gene	288029	288211	.	-	.	ID=g-2.10;Name=MeloDB.17
DB_M5_M4	maker	mRNA	288029	288211	183.0	-	.	Parent=g-2.10;ID=g-2.10-mRNA-1;Name=MeloDB.17;_aed=0.01;_eaed=0.01;_qi=0|-1|0|1|-1|0|1|0|61
DB_M5_M4	maker	CDS	288029	288211	.	-	0	Parent=g-2.10-mRNA-1;ID=g-2.10-mRNA-1:cds;Name=MeloDB.17
DB_M5_M4	maker	exon	288029	288211	.	-	.	Parent=g-2.10-mRNA-1
DB_M5_M4	maker	gene	295332	298202	.	-	.	ID=g-2.62;Name=MeloDB.18
DB_M5_M4	maker	mRNA	295332	298202	.	-	.	Parent=g-2.62;ID=g-2.62-mRNA-1;Name=MeloDB.18;_aed=0.00;_eaed=0.00;_qi=234|1|1|1|1|1|3|419|676
DB_M5_M4	maker	CDS	295751	296527	.	-	0	Parent=g-2.62-mRNA-1;ID=g-2.62-mRNA-1:cds;Name=MeloDB.18
DB_M5_M4	maker	CDS	296623	296739	.	-	0	Parent=g-2.62-mRNA-1;ID=g-2.62-mRNA-1:cds;Name=MeloDB.18
DB_M5_M4	maker	CDS	296832	297968	.	-	0	Parent=g-2.62-mRNA-1;ID=g-2.62-mRNA-1:cds;Name=MeloDB.18
DB_M5_M4	maker	Three_prime_utr	295332	295750	.	-	.	Parent=g-2.62-mRNA-1;ID=g-2.62-mRNA-1:three_prime_utr;Name=MeloDB.18-mRNA-1:three_prime_utr
DB_M5_M4	maker	Five_prime_utr	297969	298202	.	-	.	Parent=g-2.62-mRNA-1;ID=g-2.62-mRNA-1:five_prime_utr;Name=MeloDB.18-mRNA-1:five_prime_utr
DB_M5_M4	maker	exon	295332	296527	.	-	.	Parent=g-2.62-mRNA-1
DB_M5_M4	maker	exon	296623	296739	.	-	.	Parent=g-2.62-mRNA-1
DB_M5_M4	maker	exon	296832	298202	.	-	.	Parent=g-2.62-mRNA-1
DB_M5_M4	GAFL	Primer_Region	295609	295989	.	+	.	Name=Z5257
DB_M5_M4	GAFL	Primer_binding_site	295609	295634	.	+	.	Name=Z5257F
DB_M5_M4	GAFL	Primer_binding_site	295965	295989	.	-	.	Name=Z5257R
DB_M5_M4	maker	gene	301999	310016	.	-	.	ID=g-2.64;Name=MeloDB.19
DB_M5_M4	maker	mRNA	301999	310016	.	-	.	Parent=g-2.64;ID=g-2.64-mRNA-1;Name=MeloDB.19;_aed=0.04;_eaed=0.04;_qi=373|0.66|0.8|0.8|0.88|0.8|10|373|627
DB_M5_M4	maker	CDS	302372	302545	.	-	0	Parent=g-2.64-mRNA-1;ID=g-2.64-mRNA-1:cds;Name=MeloDB.19
DB_M5_M4	maker	CDS	303643	303834	.	-	0	Parent=g-2.64-mRNA-1;ID=g-2.64-mRNA-1:cds;Name=MeloDB.19
DB_M5_M4	maker	CDS	304219	304233	.	-	0	Parent=g-2.64-mRNA-1;ID=g-2.64-mRNA-1:cds;Name=MeloDB.19
DB_M5_M4	maker	CDS	304547	304826	.	-	1	Parent=g-2.64-mRNA-1;ID=g-2.64-mRNA-1:cds;Name=MeloDB.19
DB_M5_M4	maker	CDS	304988	305144	.	-	2	Parent=g-2.64-mRNA-1;ID=g-2.64-mRNA-1:cds;Name=MeloDB.19
DB_M5_M4	maker	CDS	306936	307141	.	-	1	Parent=g-2.64-mRNA-1;ID=g-2.64-mRNA-1:cds;Name=MeloDB.19
DB_M5_M4	maker	CDS	307230	307379	.	-	1	Parent=g-2.64-mRNA-1;ID=g-2.64-mRNA-1:cds;Name=MeloDB.19
DB_M5_M4	maker	CDS	308231	308407	.	-	1	Parent=g-2.64-mRNA-1;ID=g-2.64-mRNA-1:cds;Name=MeloDB.19
DB_M5_M4	maker	CDS	308867	309399	.	-	0	Parent=g-2.64-mRNA-1;ID=g-2.64-mRNA-1:cds;Name=MeloDB.19
DB_M5_M4	maker	Three_prime_utr	301999	302371	.	-	.	Parent=g-2.64-mRNA-1;ID=g-2.64-mRNA-1:three_prime_utr;Name=MeloDB.19-mRNA-1:three_prime_utr
DB_M5_M4	maker	Five_prime_utr	309655	310016	.	-	.	Parent=g-2.64-mRNA-1;ID=g-2.64-mRNA-1:five_prime_utr;Name=MeloDB.19-mRNA-1:five_prime_utr
DB_M5_M4	maker	exon	301999	302545	.	-	.	Parent=g-2.64-mRNA-1
DB_M5_M4	maker	exon	303643	303834	.	-	.	Parent=g-2.64-mRNA-1
DB_M5_M4	maker	exon	304219	304233	.	-	.	Parent=g-2.64-mRNA-1
DB_M5_M4	maker	exon	304547	304826	.	-	.	Parent=g-2.64-mRNA-1
DB_M5_M4	maker	exon	304988	305144	.	-	.	Parent=g-2.64-mRNA-1
DB_M5_M4	maker	exon	306936	307141	.	-	.	Parent=g-2.64-mRNA-1
DB_M5_M4	maker	exon	307230	307379	.	-	.	Parent=g-2.64-mRNA-1
DB_M5_M4	maker	exon	308231	308407	.	-	.	Parent=g-2.64-mRNA-1
DB_M5_M4	maker	exon	308867	309410	.	-	.	Parent=g-2.64-mRNA-1
DB_M5_M4	maker	exon	309655	310016	.	-	.	Parent=g-2.64-mRNA-1
DB_M5_M4	maker	gene	312025	314933	.	-	.	ID=g-2.66;Name=MeloDB.20
DB_M5_M4	maker	mRNA	312025	314933	.	-	.	Parent=g-2.66;ID=g-2.66-mRNA-1;Name=MeloDB.20;_aed=0.00;_eaed=0.00;_qi=323|1|1|1|0.5|0.33|3|190|187
DB_M5_M4	maker	CDS	312215	312667	.	-	0	Parent=g-2.66-mRNA-1;ID=g-2.66-mRNA-1:cds;Name=MeloDB.20
DB_M5_M4	maker	CDS	314143	314253	.	-	0	Parent=g-2.66-mRNA-1;ID=g-2.66-mRNA-1:cds;Name=MeloDB.20
DB_M5_M4	maker	Three_prime_utr	312025	312214	.	-	.	Parent=g-2.66-mRNA-1;ID=g-2.66-mRNA-1:three_prime_utr;Name=MeloDB.20-mRNA-1:three_prime_utr
DB_M5_M4	maker	Five_prime_utr	314689	314933	.	-	.	Parent=g-2.66-mRNA-1;ID=g-2.66-mRNA-1:five_prime_utr;Name=MeloDB.20-mRNA-1:five_prime_utr
DB_M5_M4	maker	exon	312025	312667	.	-	.	Parent=g-2.66-mRNA-1
DB_M5_M4	maker	exon	314143	314331	.	-	.	Parent=g-2.66-mRNA-1
DB_M5_M4	maker	exon	314689	314933	.	-	.	Parent=g-2.66-mRNA-1
DB_M5_M4	maker	gene	315682	328341	.	-	.	ID=g-2.68;Name=MeloDB.21
DB_M5_M4	maker	mRNA	315682	328341	.	-	.	Parent=g-2.68;ID=g-2.68-mRNA-1;Name=MeloDB.21;_aed=0.05;_eaed=0.05;_qi=0|0.81|0.86|0.86|1|1|23|293|1158
DB_M5_M4	maker	CDS	315975	317090	.	-	0	Parent=g-2.68-mRNA-1;ID=g-2.68-mRNA-1:cds;Name=MeloDB.21
DB_M5_M4	maker	CDS	317243	317359	.	-	0	Parent=g-2.68-mRNA-1;ID=g-2.68-mRNA-1:cds;Name=MeloDB.21
DB_M5_M4	maker	CDS	317443	317554	.	-	1	Parent=g-2.68-mRNA-1;ID=g-2.68-mRNA-1:cds;Name=MeloDB.21
DB_M5_M4	maker	CDS	317690	317841	.	-	0	Parent=g-2.68-mRNA-1;ID=g-2.68-mRNA-1:cds;Name=MeloDB.21
DB_M5_M4	maker	CDS	318722	318793	.	-	0	Parent=g-2.68-mRNA-1;ID=g-2.68-mRNA-1:cds;Name=MeloDB.21
DB_M5_M4	maker	CDS	319004	319069	.	-	0	Parent=g-2.68-mRNA-1;ID=g-2.68-mRNA-1:cds;Name=MeloDB.21
DB_M5_M4	maker	CDS	319833	319961	.	-	0	Parent=g-2.68-mRNA-1;ID=g-2.68-mRNA-1:cds;Name=MeloDB.21
DB_M5_M4	maker	CDS	321372	321480	.	-	1	Parent=g-2.68-mRNA-1;ID=g-2.68-mRNA-1:cds;Name=MeloDB.21
DB_M5_M4	maker	CDS	322128	322186	.	-	0	Parent=g-2.68-mRNA-1;ID=g-2.68-mRNA-1:cds;Name=MeloDB.21
DB_M5_M4	maker	CDS	322529	322571	.	-	1	Parent=g-2.68-mRNA-1;ID=g-2.68-mRNA-1:cds;Name=MeloDB.21
DB_M5_M4	maker	CDS	323475	323554	.	-	0	Parent=g-2.68-mRNA-1;ID=g-2.68-mRNA-1:cds;Name=MeloDB.21
DB_M5_M4	maker	CDS	323679	323804	.	-	0	Parent=g-2.68-mRNA-1;ID=g-2.68-mRNA-1:cds;Name=MeloDB.21
DB_M5_M4	maker	CDS	323897	323947	.	-	0	Parent=g-2.68-mRNA-1;ID=g-2.68-mRNA-1:cds;Name=MeloDB.21
DB_M5_M4	maker	CDS	325364	325546	.	-	0	Parent=g-2.68-mRNA-1;ID=g-2.68-mRNA-1:cds;Name=MeloDB.21
DB_M5_M4	maker	CDS	325623	325709	.	-	0	Parent=g-2.68-mRNA-1;ID=g-2.68-mRNA-1:cds;Name=MeloDB.21
DB_M5_M4	maker	CDS	325817	325927	.	-	0	Parent=g-2.68-mRNA-1;ID=g-2.68-mRNA-1:cds;Name=MeloDB.21
DB_M5_M4	maker	CDS	326009	326113	.	-	0	Parent=g-2.68-mRNA-1;ID=g-2.68-mRNA-1:cds;Name=MeloDB.21
DB_M5_M4	maker	CDS	326195	326366	.	-	1	Parent=g-2.68-mRNA-1;ID=g-2.68-mRNA-1:cds;Name=MeloDB.21
DB_M5_M4	maker	CDS	326455	326627	.	-	0	Parent=g-2.68-mRNA-1;ID=g-2.68-mRNA-1:cds;Name=MeloDB.21
DB_M5_M4	maker	CDS	326775	326847	.	-	1	Parent=g-2.68-mRNA-1;ID=g-2.68-mRNA-1:cds;Name=MeloDB.21
DB_M5_M4	maker	CDS	327022	327224	.	-	0	Parent=g-2.68-mRNA-1;ID=g-2.68-mRNA-1:cds;Name=MeloDB.21
DB_M5_M4	maker	CDS	327860	327952	.	-	0	Parent=g-2.68-mRNA-1;ID=g-2.68-mRNA-1:cds;Name=MeloDB.21
DB_M5_M4	maker	CDS	328297	328341	.	-	0	Parent=g-2.68-mRNA-1;ID=g-2.68-mRNA-1:cds;Name=MeloDB.21
DB_M5_M4	maker	Three_prime_utr	315682	315974	.	-	.	Parent=g-2.68-mRNA-1;ID=g-2.68-mRNA-1:three_prime_utr;Name=MeloDB.21-mRNA-1:three_prime_utr
DB_M5_M4	maker	exon	315682	317090	.	-	.	Parent=g-2.68-mRNA-1
DB_M5_M4	maker	exon	317243	317359	.	-	.	Parent=g-2.68-mRNA-1
DB_M5_M4	maker	exon	317443	317554	.	-	.	Parent=g-2.68-mRNA-1
DB_M5_M4	maker	exon	317690	317841	.	-	.	Parent=g-2.68-mRNA-1
DB_M5_M4	maker	exon	318722	318793	.	-	.	Parent=g-2.68-mRNA-1
DB_M5_M4	maker	exon	319004	319069	.	-	.	Parent=g-2.68-mRNA-1
DB_M5_M4	maker	exon	319833	319961	.	-	.	Parent=g-2.68-mRNA-1
DB_M5_M4	maker	exon	321372	321480	.	-	.	Parent=g-2.68-mRNA-1
DB_M5_M4	maker	exon	322128	322186	.	-	.	Parent=g-2.68-mRNA-1
DB_M5_M4	maker	exon	322529	322571	.	-	.	Parent=g-2.68-mRNA-1
DB_M5_M4	maker	exon	323475	323554	.	-	.	Parent=g-2.68-mRNA-1
DB_M5_M4	maker	exon	323679	323804	.	-	.	Parent=g-2.68-mRNA-1
DB_M5_M4	maker	exon	323897	323947	.	-	.	Parent=g-2.68-mRNA-1
DB_M5_M4	maker	exon	325364	325546	.	-	.	Parent=g-2.68-mRNA-1
DB_M5_M4	maker	exon	325623	325709	.	-	.	Parent=g-2.68-mRNA-1
DB_M5_M4	maker	exon	325817	325927	.	-	.	Parent=g-2.68-mRNA-1
DB_M5_M4	maker	exon	326009	326113	.	-	.	Parent=g-2.68-mRNA-1
DB_M5_M4	maker	exon	326195	326366	.	-	.	Parent=g-2.68-mRNA-1
DB_M5_M4	maker	exon	326455	326627	.	-	.	Parent=g-2.68-mRNA-1
DB_M5_M4	maker	exon	326775	326847	.	-	.	Parent=g-2.68-mRNA-1
DB_M5_M4	maker	exon	327022	327224	.	-	.	Parent=g-2.68-mRNA-1
DB_M5_M4	maker	exon	327860	327952	.	-	.	Parent=g-2.68-mRNA-1
DB_M5_M4	maker	exon	328297	328341	.	-	.	Parent=g-2.68-mRNA-1
DB_M5_M4	maker	gene	336222	336584	.	-	.	ID=g-2.69;Name=MeloDB.22
DB_M5_M4	maker	mRNA	336222	336584	.	-	.	Parent=g-2.69;ID=g-2.69-mRNA-1;Name=MeloDB.22;_aed=0.49;_eaed=0.49;_qi=0|0|0.5|0.5|1|1|2|0|85
DB_M5_M4	maker	CDS	336222	336230	.	-	0	Parent=g-2.69-mRNA-1;ID=g-2.69-mRNA-1:cds;Name=MeloDB.22
DB_M5_M4	maker	CDS	336336	336584	.	-	0	Parent=g-2.69-mRNA-1;ID=g-2.69-mRNA-1:cds;Name=MeloDB.22
DB_M5_M4	maker	exon	336222	336230	.	-	.	Parent=g-2.69-mRNA-1
DB_M5_M4	maker	exon	336336	336584	.	-	.	Parent=g-2.69-mRNA-1
DB_M5_M4	maker	gene	339264	343886	.	-	.	ID=g-2.72;Name=MeloDB.23
DB_M5_M4	maker	mRNA	339264	343886	.	-	.	Parent=g-2.72;ID=g-2.72-mRNA-1;Name=MeloDB.23;_aed=0.14;_eaed=0.14;_qi=0|0.71|0.75|0.75|0.85|0.87|8|364|429
DB_M5_M4	maker	CDS	339628	339738	.	-	0	Parent=g-2.72-mRNA-1;ID=g-2.72-mRNA-1:cds;Name=MeloDB.23
DB_M5_M4	maker	CDS	340476	340553	.	-	0	Parent=g-2.72-mRNA-1;ID=g-2.72-mRNA-1:cds;Name=MeloDB.23
DB_M5_M4	maker	CDS	341633	341821	.	-	0	Parent=g-2.72-mRNA-1;ID=g-2.72-mRNA-1:cds;Name=MeloDB.23
DB_M5_M4	maker	CDS	342187	342780	.	-	0	Parent=g-2.72-mRNA-1;ID=g-2.72-mRNA-1:cds;Name=MeloDB.23
DB_M5_M4	maker	CDS	342847	342962	.	-	2	Parent=g-2.72-mRNA-1;ID=g-2.72-mRNA-1:cds;Name=MeloDB.23
DB_M5_M4	maker	CDS	343504	343585	.	-	0	Parent=g-2.72-mRNA-1;ID=g-2.72-mRNA-1:cds;Name=MeloDB.23
DB_M5_M4	maker	CDS	343689	343759	.	-	2	Parent=g-2.72-mRNA-1;ID=g-2.72-mRNA-1:cds;Name=MeloDB.23
DB_M5_M4	maker	CDS	343838	343886	.	-	0	Parent=g-2.72-mRNA-1;ID=g-2.72-mRNA-1:cds;Name=MeloDB.23
DB_M5_M4	maker	Three_prime_utr	339264	339627	.	-	.	Parent=g-2.72-mRNA-1;ID=g-2.72-mRNA-1:three_prime_utr;Name=MeloDB.23-mRNA-1:three_prime_utr
DB_M5_M4	maker	exon	339264	339738	.	-	.	Parent=g-2.72-mRNA-1
DB_M5_M4	maker	exon	340476	340553	.	-	.	Parent=g-2.72-mRNA-1
DB_M5_M4	maker	exon	341633	341821	.	-	.	Parent=g-2.72-mRNA-1
DB_M5_M4	maker	exon	342187	342780	.	-	.	Parent=g-2.72-mRNA-1
DB_M5_M4	maker	exon	342847	342962	.	-	.	Parent=g-2.72-mRNA-1
DB_M5_M4	maker	exon	343504	343585	.	-	.	Parent=g-2.72-mRNA-1
DB_M5_M4	maker	exon	343689	343759	.	-	.	Parent=g-2.72-mRNA-1
DB_M5_M4	maker	exon	343838	343886	.	-	.	Parent=g-2.72-mRNA-1
DB_M5_M4	GAFL	Primer_Region	347324	347531	.	+	.	Name=M4
DB_M5_M4	GAFL	Primer_binding_site	347324	347345	.	+	.	Name=M4F
##sequence-region Anso77 AN_M5_M4 1 323505
AN_M5_M4	GAFL	Primer_Region	1	153	.	+	.	Name=M5
AN_M5_M4	GAFL	Primer_binding_site	1	28	.	+	.	Name=M5F
AN_M5_M4	GAFL	Primer_binding_site	130	155	.	-	.	Name=M5R
AN_M5_M4	maker	gene	5120	8066	.	-	.	ID=g-0.8;Name=MeloAN.01
AN_M5_M4	maker	mRNA	5120	8066	.	-	.	Parent=g-0.8;ID=g-0.8-mRNA-1;Name=MeloAN.01;_aed=0.44;_eaed=0.59;_qi=0|0|0|1|1|1|5|0|686;_merge_warning=1
AN_M5_M4	maker	CDS	5120	5680	.	-	0	Parent=g-0.8-mRNA-1;ID=g-0.8-mRNA-1:cds;Name=MeloAN.01
AN_M5_M4	maker	CDS	5797	5906	.	-	2	Parent=g-0.8-mRNA-1;ID=g-0.8-mRNA-1:cds;Name=MeloAN.01
AN_M5_M4	maker	CDS	6471	6618	.	-	0	Parent=g-0.8-mRNA-1;ID=g-0.8-mRNA-1:cds;Name=MeloAN.01
AN_M5_M4	maker	CDS	6723	7004	.	-	0	Parent=g-0.8-mRNA-1;ID=g-0.8-mRNA-1:cds;Name=MeloAN.01
AN_M5_M4	maker	CDS	7107	8066	.	-	0	Parent=g-0.8-mRNA-1;ID=g-0.8-mRNA-1:cds;Name=MeloAN.01
AN_M5_M4	maker	exon	5120	5680	.	-	.	Parent=g-0.8-mRNA-1
AN_M5_M4	maker	exon	5797	5906	.	-	.	Parent=g-0.8-mRNA-1
AN_M5_M4	maker	exon	6471	6618	.	-	.	Parent=g-0.8-mRNA-1
AN_M5_M4	maker	exon	6723	7004	.	-	.	Parent=g-0.8-mRNA-1
AN_M5_M4	maker	exon	7107	8066	.	-	.	Parent=g-0.8-mRNA-1
AN_M5_M4	maker	gene	20612	24831	.	-	.	ID=g-0.14;Name=MeloAN.02
AN_M5_M4	maker	mRNA	20612	24831	.	-	.	Parent=g-0.14;ID=g-0.14-mRNA-1;Name=MeloAN.02;_aed=0.07;_eaed=0.07;_qi=0|0.4|0.16|1|0.6|0.33|6|0|962
AN_M5_M4	maker	CDS	20612	21091	.	-	0	Parent=g-0.14-mRNA-1;ID=g-0.14-mRNA-1:cds;Name=MeloAN.02
AN_M5_M4	maker	CDS	21210	21319	.	-	2	Parent=g-0.14-mRNA-1;ID=g-0.14-mRNA-1:cds;Name=MeloAN.02
AN_M5_M4	maker	CDS	21614	22031	.	-	0	Parent=g-0.14-mRNA-1;ID=g-0.14-mRNA-1:cds;Name=MeloAN.02
AN_M5_M4	maker	CDS	22134	22415	.	-	0	Parent=g-0.14-mRNA-1;ID=g-0.14-mRNA-1:cds;Name=MeloAN.02
AN_M5_M4	maker	CDS	22527	23634	.	-	1	Parent=g-0.14-mRNA-1;ID=g-0.14-mRNA-1:cds;Name=MeloAN.02
AN_M5_M4	maker	CDS	24341	24831	.	-	0	Parent=g-0.14-mRNA-1;ID=g-0.14-mRNA-1:cds;Name=MeloAN.02
AN_M5_M4	maker	exon	20612	21091	.	-	.	Parent=g-0.14-mRNA-1
AN_M5_M4	maker	exon	21210	21319	.	-	.	Parent=g-0.14-mRNA-1
AN_M5_M4	maker	exon	21614	22031	.	-	.	Parent=g-0.14-mRNA-1
AN_M5_M4	maker	exon	22134	22415	.	-	.	Parent=g-0.14-mRNA-1
AN_M5_M4	maker	exon	22527	23634	.	-	.	Parent=g-0.14-mRNA-1
AN_M5_M4	maker	exon	24341	24831	.	-	.	Parent=g-0.14-mRNA-1
AN_M5_M4	maker	gene	34444	35331	.	+	.	ID=g-0.5;Name=MeloAN.03
AN_M5_M4	maker	mRNA	34444	35331	.	+	.	Parent=g-0.5;ID=g-0.5-mRNA-1;Name=MeloAN.03;_aed=0.14;_eaed=0.14;_qi=0|-1|0|1|-1|1|1|0|295
AN_M5_M4	maker	CDS	34444	35331	.	+	0	Parent=g-0.5-mRNA-1;ID=g-0.5-mRNA-1:cds;Name=MeloAN.03
AN_M5_M4	maker	exon	34444	35331	.	+	.	Parent=g-0.5-mRNA-1
AN_M5_M4	GAFL	Primer_Region	36775	37049	.	+	.	Name=Z5182
AN_M5_M4	GAFL	Primer_binding_site	36775	36792	.	+	.	Name=Z5182F
AN_M5_M4	GAFL	Primer_binding_site	37023	37049	.	-	.	Name=Z5182R
AN_M5_M4	maker	gene	48922	52632	.	+	.	ID=g-0.12;Name=MeloAN.04
AN_M5_M4	maker	mRNA	48922	52632	.	+	.	Parent=g-0.12;ID=g-0.12-mRNA-1;Name=MeloAN.04;_aed=0.13;_eaed=0.13;_qi=719|0.85|0.75|1|1|1|8|0|510
AN_M5_M4	maker	CDS	49641	49678	.	+	0	Parent=g-0.12-mRNA-1;ID=g-0.12-mRNA-1:cds;Name=MeloAN.04
AN_M5_M4	maker	CDS	50510	50613	.	+	1	Parent=g-0.12-mRNA-1;ID=g-0.12-mRNA-1:cds;Name=MeloAN.04
AN_M5_M4	maker	CDS	50707	51072	.	+	2	Parent=g-0.12-mRNA-1;ID=g-0.12-mRNA-1:cds;Name=MeloAN.04
AN_M5_M4	maker	CDS	51156	51407	.	+	2	Parent=g-0.12-mRNA-1;ID=g-0.12-mRNA-1:cds;Name=MeloAN.04
AN_M5_M4	maker	CDS	51488	51645	.	+	2	Parent=g-0.12-mRNA-1;ID=g-0.12-mRNA-1:cds;Name=MeloAN.04
AN_M5_M4	maker	CDS	51855	51934	.	+	0	Parent=g-0.12-mRNA-1;ID=g-0.12-mRNA-1:cds;Name=MeloAN.04
AN_M5_M4	maker	CDS	52012	52147	.	+	1	Parent=g-0.12-mRNA-1;ID=g-0.12-mRNA-1:cds;Name=MeloAN.04
AN_M5_M4	maker	CDS	52234	52632	.	+	0	Parent=g-0.12-mRNA-1;ID=g-0.12-mRNA-1:cds;Name=MeloAN.04
AN_M5_M4	maker	Five_prime_utr	48922	49640	.	+	.	Parent=g-0.12-mRNA-1;ID=g-0.12-mRNA-1:five_prime_utr;Name=MeloAN.04-mRNA-1:five_prime_utr
AN_M5_M4	maker	exon	48922	49678	.	+	.	Parent=g-0.12-mRNA-1
AN_M5_M4	maker	exon	50510	50613	.	+	.	Parent=g-0.12-mRNA-1
AN_M5_M4	maker	exon	50707	51072	.	+	.	Parent=g-0.12-mRNA-1
AN_M5_M4	maker	exon	51156	51407	.	+	.	Parent=g-0.12-mRNA-1
AN_M5_M4	maker	exon	51488	51645	.	+	.	Parent=g-0.12-mRNA-1
AN_M5_M4	maker	exon	51855	51934	.	+	.	Parent=g-0.12-mRNA-1
AN_M5_M4	maker	exon	52012	52147	.	+	.	Parent=g-0.12-mRNA-1
AN_M5_M4	maker	exon	52234	52632	.	+	.	Parent=g-0.12-mRNA-1
AN_M5_M4	maker	gene	54852	56717	.	+	.	ID=g-0.7;Name=MeloAN.05
AN_M5_M4	maker	mRNA	54852	56717	.	+	.	Parent=g-0.7;ID=g-0.7-mRNA-1;Name=MeloAN.05;_aed=0.08;_eaed=0.08;_qi=0|-1|0|1|-1|1|1|0|621
AN_M5_M4	maker	CDS	54852	56717	.	+	0	Parent=g-0.7-mRNA-1;ID=g-0.7-mRNA-1:cds;Name=MeloAN.05
AN_M5_M4	maker	exon	54852	56717	.	+	.	Parent=g-0.7-mRNA-1
AN_M5_M4	GAFL	Primer_Region	57616	58047	.	+	.	Name=V432
AN_M5_M4	GAFL	Primer_binding_site	57616	57639	.	+	.	Name=V432F
AN_M5_M4	GAFL	Primer_binding_site	58024	58047	.	-	.	Name=V432R
AN_M5_M4	GAFL	gene	59723	65547	.	+	.	ID=AN_Vat1;Name=MeloAN.06
AN_M5_M4	GAFL	Repeat_unit	62713	62907	.	+	.	Parent=AN_Vat1;ID=AN_Vat1-rep1;Name=MeloAN.06-rep1
AN_M5_M4	GAFL	Repeat_unit	62908	63102	.	+	.	Parent=AN_Vat1;ID=AN_Vat1-rep2;Name=MeloAN.06-rep2
AN_M5_M4	GAFL	Repeat_unit	63103	63297	.	+	.	Parent=AN_Vat1;ID=AN_Vat1-rep3;Name=MeloAN.06-rep3
AN_M5_M4	GAFL	Repeat_unit	63298	63492	.	+	.	Parent=AN_Vat1;ID=AN_Vat1-rep4;Name=MeloAN.06-rep4
AN_M5_M4	GAFL	mRNA	59723	65547	.	+	.	Parent=AN_Vat1;ID=AN_Vat1-mRNA-1;Name=MeloAN.06
AN_M5_M4	GAFL	CDS	59723	62077	.	+	0	Parent=AN_Vat1-mRNA-1;ID=AN_Vat1-mRNA-1:cds;Name=MeloAN.06
AN_M5_M4	GAFL	CDS	62650	63783	.	+	0	Parent=AN_Vat1-mRNA-1;ID=AN_Vat1-mRNA-1:cds;Name=MeloAN.06
AN_M5_M4	GAFL	CDS	64522	65385	.	+	0	Parent=AN_Vat1-mRNA-1;ID=AN_Vat1-mRNA-1:cds;Name=MeloAN.06
AN_M5_M4	GAFL	CDS	65485	65547	.	+	0	Parent=AN_Vat1-mRNA-1;ID=AN_Vat1-mRNA-1:cds;Name=MeloAN.06
AN_M5_M4	GAFL	exon	59723	62077	.	+	.	Parent=AN_Vat1-mRNA-1
AN_M5_M4	GAFL	exon	62650	63783	.	+	.	Parent=AN_Vat1-mRNA-1
AN_M5_M4	GAFL	exon	64522	65385	.	+	.	Parent=AN_Vat1-mRNA-1
AN_M5_M4	GAFL	exon	65485	65547	.	+	.	Parent=AN_Vat1-mRNA-1
AN_M5_M4	GAFL	Primer_Region	70115	70283	.	+	.	Name=L246
AN_M5_M4	maker	gene	77535	78941	.	+	.	ID=g-1.85;Name=MeloAN.07
AN_M5_M4	maker	mRNA	77535	78941	.	+	.	Parent=g-1.85;ID=g-1.85-mRNA-1;Name=MeloAN.07;_aed=0.40;_eaed=0.41;_qi=0|0|0|0.5|1|1|4|0|252
AN_M5_M4	maker	CDS	77535	77622	.	+	0	Parent=g-1.85-mRNA-1;ID=g-1.85-mRNA-1:cds;Name=MeloAN.07
AN_M5_M4	maker	CDS	77712	77961	.	+	2	Parent=g-1.85-mRNA-1;ID=g-1.85-mRNA-1:cds;Name=MeloAN.07
AN_M5_M4	maker	CDS	78093	78267	.	+	1	Parent=g-1.85-mRNA-1;ID=g-1.85-mRNA-1:cds;Name=MeloAN.07
AN_M5_M4	maker	CDS	78696	78941	.	+	0	Parent=g-1.85-mRNA-1;ID=g-1.85-mRNA-1:cds;Name=MeloAN.07
AN_M5_M4	maker	exon	77535	77622	.	+	.	Parent=g-1.85-mRNA-1
AN_M5_M4	maker	exon	77712	77961	.	+	.	Parent=g-1.85-mRNA-1
AN_M5_M4	maker	exon	78093	78267	.	+	.	Parent=g-1.85-mRNA-1
AN_M5_M4	maker	exon	78696	78941	.	+	.	Parent=g-1.85-mRNA-1
AN_M5_M4	GAFL	gene	83698	89401	.	+	.	ID=AN_Vat2;Name=MeloAN.08
AN_M5_M4	GAFL	Repeat_unit	86661	86855	.	+	.	Parent=AN_Vat2;ID=AN_Vat2-rep1;Name=MeloAN.08-rep1
AN_M5_M4	GAFL	Repeat_unit	86856	87050	.	+	.	Parent=AN_Vat2;ID=AN_Vat2-rep2;Name=MeloAN.08-rep2
AN_M5_M4	GAFL	Repeat_unit	87051	87245	.	+	.	Parent=AN_Vat2;ID=AN_Vat2-rep3;Name=MeloAN.08-rep3
AN_M5_M4	GAFL	mRNA	83698	89401	.	+	.	Parent=AN_Vat2;ID=AN_Vat2-mRNA-1;Name=MeloAN.08
AN_M5_M4	GAFL	CDS	83698	86052	.	+	0	Parent=AN_Vat2-mRNA-1;ID=AN_Vat2-mRNA-1:cds;Name=MeloAN.08
AN_M5_M4	GAFL	CDS	86598	87536	.	+	0	Parent=AN_Vat2-mRNA-1;ID=AN_Vat2-mRNA-1:cds;Name=MeloAN.08
AN_M5_M4	GAFL	CDS	88376	89239	.	+	0	Parent=AN_Vat2-mRNA-1;ID=AN_Vat2-mRNA-1:cds;Name=MeloAN.08
AN_M5_M4	GAFL	CDS	89339	89401	.	+	0	Parent=AN_Vat2-mRNA-1;ID=AN_Vat2-mRNA-1:cds;Name=MeloAN.08
AN_M5_M4	GAFL	exon	83698	86052	.	+	.	Parent=AN_Vat2-mRNA-1
AN_M5_M4	GAFL	exon	86598	87536	.	+	.	Parent=AN_Vat2-mRNA-1
AN_M5_M4	GAFL	exon	88376	89239	.	+	.	Parent=AN_Vat2-mRNA-1
AN_M5_M4	GAFL	exon	89339	89401	.	+	.	Parent=AN_Vat2-mRNA-1
AN_M5_M4	GAFL	Primer_Region	89850	90528	.	+	.	Name=V681
AN_M5_M4	GAFL	Primer_binding_site	89850	89873	.	+	.	Name=V681F
AN_M5_M4	GAFL	Primer_binding_site	90505	90528	.	-	.	Name=V681R
AN_M5_M4	maker	gene	97958	100204	.	+	.	ID=g-1.87;Name=MeloAN.09
AN_M5_M4	maker	mRNA	97958	100204	.	+	.	Parent=g-1.87;ID=g-1.87-mRNA-1;Name=MeloAN.09;_aed=0.39;_eaed=0.69;_qi=0|0|0|0.4|1|1|5|0|201
AN_M5_M4	maker	CDS	97958	98115	.	+	0	Parent=g-1.87-mRNA-1;ID=g-1.87-mRNA-1:cds;Name=MeloAN.09
AN_M5_M4	maker	CDS	99350	99462	.	+	1	Parent=g-1.87-mRNA-1;ID=g-1.87-mRNA-1:cds;Name=MeloAN.09
AN_M5_M4	maker	CDS	99583	99708	.	+	2	Parent=g-1.87-mRNA-1;ID=g-1.87-mRNA-1:cds;Name=MeloAN.09
AN_M5_M4	maker	CDS	99921	100093	.	+	2	Parent=g-1.87-mRNA-1;ID=g-1.87-mRNA-1:cds;Name=MeloAN.09
AN_M5_M4	maker	CDS	100169	100204	.	+	0	Parent=g-1.87-mRNA-1;ID=g-1.87-mRNA-1:cds;Name=MeloAN.09
AN_M5_M4	maker	exon	97958	98115	.	+	.	Parent=g-1.87-mRNA-1
AN_M5_M4	maker	exon	99350	99462	.	+	.	Parent=g-1.87-mRNA-1
AN_M5_M4	maker	exon	99583	99708	.	+	.	Parent=g-1.87-mRNA-1
AN_M5_M4	maker	exon	99921	100093	.	+	.	Parent=g-1.87-mRNA-1
AN_M5_M4	maker	exon	100169	100204	.	+	.	Parent=g-1.87-mRNA-1
AN_M5_M4	GAFL	gene	105527	111597	.	+	.	ID=AN_Vat3;Name=MeloAN.10
AN_M5_M4	GAFL	Repeat_unit	108489	108683	.	+	.	Parent=AN_Vat3;ID=AN_Vat3-rep1;Name=MeloAN.10-rep1
AN_M5_M4	GAFL	Repeat_unit	108684	108878	.	+	.	Parent=AN_Vat3;ID=AN_Vat3-rep2;Name=MeloAN.10-rep2
AN_M5_M4	GAFL	Repeat_unit	109074	109268	.	+	.	Parent=AN_Vat3;ID=AN_Vat3-rep4;Name=MeloAN.10-rep4
AN_M5_M4	GAFL	Repeat_unit	109269	109463	.	+	.	Parent=AN_Vat3;ID=AN_Vat3-rep5;Name=MeloAN.10-rep5
AN_M5_M4	GAFL	Repeat_unit	108879	109073	.	+	.	Parent=AN_Vat3;ID=AN_Vat3-rep3;Name=MeloAN.10-rep3
AN_M5_M4	GAFL	mRNA	105527	111597	.	+	.	Parent=AN_Vat3;ID=AN_Vat3-mRNA-1;Name=MeloAN.10
AN_M5_M4	GAFL	CDS	105527	107875	.	+	0	Parent=AN_Vat3-mRNA-1;ID=AN_Vat3-mRNA-1:cds;Name=MeloAN.10
AN_M5_M4	GAFL	CDS	108426	109754	.	+	0	Parent=AN_Vat3-mRNA-1;ID=AN_Vat3-mRNA-1:cds;Name=MeloAN.10
AN_M5_M4	GAFL	CDS	110578	111435	.	+	0	Parent=AN_Vat3-mRNA-1;ID=AN_Vat3-mRNA-1:cds;Name=MeloAN.10
AN_M5_M4	GAFL	CDS	111535	111597	.	+	0	Parent=AN_Vat3-mRNA-1;ID=AN_Vat3-mRNA-1:cds;Name=MeloAN.10
AN_M5_M4	GAFL	exon	105527	107875	.	+	.	Parent=AN_Vat3-mRNA-1
AN_M5_M4	GAFL	exon	108426	109754	.	+	.	Parent=AN_Vat3-mRNA-1
AN_M5_M4	GAFL	exon	110578	111435	.	+	.	Parent=AN_Vat3-mRNA-1
AN_M5_M4	GAFL	exon	111535	111597	.	+	.	Parent=AN_Vat3-mRNA-1
AN_M5_M4	GAFL	Primer_Region	114209	114885	.	+	.	Name=V681
AN_M5_M4	GAFL	Primer_binding_site	114209	114232	.	+	.	Name=V681F
AN_M5_M4	GAFL	Primer_binding_site	114862	114885	.	-	.	Name=V681R
AN_M5_M4	GAFL	gene	132478	138202	.	+	.	ID=AN_Vat4;Name=MeloAN.11
AN_M5_M4	GAFL	Repeat_unit	135462	135656	.	+	.	Parent=AN_Vat4;ID=AN_Vat4-rep1;Name=MeloAN.11-rep1
AN_M5_M4	GAFL	Repeat_unit	135657	135851	.	+	.	Parent=AN_Vat4;ID=AN_Vat4-rep2;Name=MeloAN.11-rep2
AN_M5_M4	GAFL	Repeat_unit	135852	136046	.	+	.	Parent=AN_Vat4;ID=AN_Vat4-rep3;Name=MeloAN.11-rep3
AN_M5_M4	GAFL	mRNA	132478	138202	.	+	.	Parent=AN_Vat4;ID=AN_Vat4-mRNA-1;Name=MeloAN.11
AN_M5_M4	GAFL	CDS	132478	134826	.	+	0	Parent=AN_Vat4-mRNA-1;ID=AN_Vat4-mRNA-1:cds;Name=MeloAN.11
AN_M5_M4	GAFL	CDS	135399	136337	.	+	0	Parent=AN_Vat4-mRNA-1;ID=AN_Vat4-mRNA-1:cds;Name=MeloAN.11
AN_M5_M4	GAFL	CDS	137177	138040	.	+	0	Parent=AN_Vat4-mRNA-1;ID=AN_Vat4-mRNA-1:cds;Name=MeloAN.11
AN_M5_M4	GAFL	CDS	138140	138202	.	+	0	Parent=AN_Vat4-mRNA-1;ID=AN_Vat4-mRNA-1:cds;Name=MeloAN.11
AN_M5_M4	GAFL	exon	132478	134826	.	+	.	Parent=AN_Vat4-mRNA-1
AN_M5_M4	GAFL	exon	135399	136337	.	+	.	Parent=AN_Vat4-mRNA-1
AN_M5_M4	GAFL	exon	137177	138040	.	+	.	Parent=AN_Vat4-mRNA-1
AN_M5_M4	GAFL	exon	138140	138202	.	+	.	Parent=AN_Vat4-mRNA-1
AN_M5_M4	GAFL	Pseudogene	151247	154518	.	+	.	ID=AN_pseudo1Vat;Name=AN_pseudo1Vat
AN_M5_M4	GAFL	exon	151247	153523	.	+	.	Parent=AN_pseudo1Vat;ID=AN_pseudo1Vat-exon1;Name=AN_pseudo1Vat-exon1
AN_M5_M4	GAFL	exon	154408	154518	.	+	.	Parent=AN_pseudo1Vat;ID=AN_pseudo1Vat-exon2;Name=AN_pseudo1Vat-exon2
AN_M5_M4	GAFL	Intron	153524	154407	.	+	.	Parent=AN_pseudo1Vat;ID=AN_pseudo1Vat-intron1;Name=AN_pseudo1Vat-intron1
AN_M5_M4	maker	gene	157678	159726	.	-	.	ID=g-1.104;Name=MeloAN.12
AN_M5_M4	maker	mRNA	157678	159726	.	-	.	Parent=g-1.104;ID=g-1.104-mRNA-1;Name=MeloAN.12;_aed=0.32;_eaed=0.71;_qi=0|0|0|0.28|1|1|7|0|235
AN_M5_M4	maker	CDS	157678	157716	.	-	0	Parent=g-1.104-mRNA-1;ID=g-1.104-mRNA-1:cds;Name=MeloAN.12
AN_M5_M4	maker	CDS	157788	158044	.	-	2	Parent=g-1.104-mRNA-1;ID=g-1.104-mRNA-1:cds;Name=MeloAN.12
AN_M5_M4	maker	CDS	158135	158248	.	-	2	Parent=g-1.104-mRNA-1;ID=g-1.104-mRNA-1:cds;Name=MeloAN.12
AN_M5_M4	maker	CDS	158357	158401	.	-	2	Parent=g-1.104-mRNA-1;ID=g-1.104-mRNA-1:cds;Name=MeloAN.12
AN_M5_M4	maker	CDS	158558	158622	.	-	1	Parent=g-1.104-mRNA-1;ID=g-1.104-mRNA-1:cds;Name=MeloAN.12
AN_M5_M4	maker	CDS	159308	159428	.	-	2	Parent=g-1.104-mRNA-1;ID=g-1.104-mRNA-1:cds;Name=MeloAN.12
AN_M5_M4	maker	CDS	159660	159726	.	-	0	Parent=g-1.104-mRNA-1;ID=g-1.104-mRNA-1:cds;Name=MeloAN.12
AN_M5_M4	maker	exon	157678	157716	.	-	.	Parent=g-1.104-mRNA-1
AN_M5_M4	maker	exon	157788	158044	.	-	.	Parent=g-1.104-mRNA-1
AN_M5_M4	maker	exon	158135	158248	.	-	.	Parent=g-1.104-mRNA-1
AN_M5_M4	maker	exon	158357	158401	.	-	.	Parent=g-1.104-mRNA-1
AN_M5_M4	maker	exon	158558	158622	.	-	.	Parent=g-1.104-mRNA-1
AN_M5_M4	maker	exon	159308	159428	.	-	.	Parent=g-1.104-mRNA-1
AN_M5_M4	maker	exon	159660	159726	.	-	.	Parent=g-1.104-mRNA-1
AN_M5_M4	GAFL	gene	162922	168189	.	+	.	ID=AN_Vat5;Name=MeloAN.13
AN_M5_M4	GAFL	Repeat_unit	166298	166492	.	+	.	Parent=AN_Vat5;ID=AN_Vat5-rep1;Name=MeloAN.13-rep1
AN_M5_M4	GAFL	mRNA	162922	168189	.	+	.	Parent=AN_Vat5;ID=AN_Vat5-mRNA-1;Name=MeloAN.13
AN_M5_M4	GAFL	CDS	162922	165774	.	+	0	Parent=AN_Vat5-mRNA-1;ID=AN_Vat5-mRNA-1:cds;Name=MeloAN.13
AN_M5_M4	GAFL	CDS	166235	166780	.	+	0	Parent=AN_Vat5-mRNA-1;ID=AN_Vat5-mRNA-1:cds;Name=MeloAN.13
AN_M5_M4	GAFL	CDS	167187	168053	.	+	0	Parent=AN_Vat5-mRNA-1;ID=AN_Vat5-mRNA-1:cds;Name=MeloAN.13
AN_M5_M4	GAFL	CDS	168130	168189	.	+	0	Parent=AN_Vat5-mRNA-1;ID=AN_Vat5-mRNA-1:cds;Name=MeloAN.13
AN_M5_M4	GAFL	exon	162922	165774	.	+	.	Parent=AN_Vat5-mRNA-1
AN_M5_M4	GAFL	exon	166235	166780	.	+	.	Parent=AN_Vat5-mRNA-1
AN_M5_M4	GAFL	exon	167187	168053	.	+	.	Parent=AN_Vat5-mRNA-1
AN_M5_M4	GAFL	exon	168130	168189	.	+	.	Parent=AN_Vat5-mRNA-1
AN_M5_M4	GAFL	Primer_Region	167945	168242	.	+	.	Name=Z5184
AN_M5_M4	GAFL	Primer_binding_site	167945	167966	.	+	.	Name=Z5184F
AN_M5_M4	GAFL	Primer_binding_site	168218	168242	.	-	.	Name=Z5184R
AN_M5_M4	maker	gene	184879	194428	.	+	.	ID=g-2.38;Name=MeloAN.14
AN_M5_M4	maker	mRNA	184879	194428	.	+	.	Parent=g-2.38;ID=g-2.38-mRNA-1;Name=MeloAN.14;_aed=0.04;_eaed=0.05;_qi=39|0.92|0.85|1|0.30|0.28|14|0|712
AN_M5_M4	maker	CDS	184918	185118	.	+	0	Parent=g-2.38-mRNA-1;ID=g-2.38-mRNA-1:cds;Name=MeloAN.14
AN_M5_M4	maker	CDS	185954	186229	.	+	0	Parent=g-2.38-mRNA-1;ID=g-2.38-mRNA-1:cds;Name=MeloAN.14
AN_M5_M4	maker	CDS	186533	186721	.	+	0	Parent=g-2.38-mRNA-1;ID=g-2.38-mRNA-1:cds;Name=MeloAN.14
AN_M5_M4	maker	CDS	187155	187239	.	+	0	Parent=g-2.38-mRNA-1;ID=g-2.38-mRNA-1:cds;Name=MeloAN.14
AN_M5_M4	maker	CDS	187400	187566	.	+	2	Parent=g-2.38-mRNA-1;ID=g-2.38-mRNA-1:cds;Name=MeloAN.14
AN_M5_M4	maker	CDS	187668	187859	.	+	0	Parent=g-2.38-mRNA-1;ID=g-2.38-mRNA-1:cds;Name=MeloAN.14
AN_M5_M4	maker	CDS	189067	189300	.	+	0	Parent=g-2.38-mRNA-1;ID=g-2.38-mRNA-1:cds;Name=MeloAN.14
AN_M5_M4	maker	CDS	190556	190678	.	+	0	Parent=g-2.38-mRNA-1;ID=g-2.38-mRNA-1:cds;Name=MeloAN.14
AN_M5_M4	maker	CDS	190776	190931	.	+	0	Parent=g-2.38-mRNA-1;ID=g-2.38-mRNA-1:cds;Name=MeloAN.14
AN_M5_M4	maker	CDS	192499	192545	.	+	0	Parent=g-2.38-mRNA-1;ID=g-2.38-mRNA-1:cds;Name=MeloAN.14
AN_M5_M4	maker	CDS	192666	192809	.	+	1	Parent=g-2.38-mRNA-1;ID=g-2.38-mRNA-1:cds;Name=MeloAN.14
AN_M5_M4	maker	CDS	193232	193409	.	+	1	Parent=g-2.38-mRNA-1;ID=g-2.38-mRNA-1:cds;Name=MeloAN.14
AN_M5_M4	maker	CDS	193808	193892	.	+	0	Parent=g-2.38-mRNA-1;ID=g-2.38-mRNA-1:cds;Name=MeloAN.14
AN_M5_M4	maker	CDS	194367	194428	.	+	2	Parent=g-2.38-mRNA-1;ID=g-2.38-mRNA-1:cds;Name=MeloAN.14
AN_M5_M4	maker	Five_prime_utr	184879	184917	.	+	.	Parent=g-2.38-mRNA-1;ID=g-2.38-mRNA-1:five_prime_utr;Name=MeloAN.14-mRNA-1:five_prime_utr
AN_M5_M4	maker	exon	184879	185118	.	+	.	Parent=g-2.38-mRNA-1
AN_M5_M4	maker	exon	185954	186229	.	+	.	Parent=g-2.38-mRNA-1
AN_M5_M4	maker	exon	186533	186721	.	+	.	Parent=g-2.38-mRNA-1
AN_M5_M4	maker	exon	187155	187239	.	+	.	Parent=g-2.38-mRNA-1
AN_M5_M4	maker	exon	187400	187566	.	+	.	Parent=g-2.38-mRNA-1
AN_M5_M4	maker	exon	187668	187859	.	+	.	Parent=g-2.38-mRNA-1
AN_M5_M4	maker	exon	189067	189300	.	+	.	Parent=g-2.38-mRNA-1
AN_M5_M4	maker	exon	190556	190678	.	+	.	Parent=g-2.38-mRNA-1
AN_M5_M4	maker	exon	190776	190931	.	+	.	Parent=g-2.38-mRNA-1
AN_M5_M4	maker	exon	192499	192545	.	+	.	Parent=g-2.38-mRNA-1
AN_M5_M4	maker	exon	192666	192809	.	+	.	Parent=g-2.38-mRNA-1
AN_M5_M4	maker	exon	193232	193409	.	+	.	Parent=g-2.38-mRNA-1
AN_M5_M4	maker	exon	193808	193892	.	+	.	Parent=g-2.38-mRNA-1
AN_M5_M4	maker	exon	194367	194428	.	+	.	Parent=g-2.38-mRNA-1
AN_M5_M4	maker	gene	212922	213296	.	-	.	ID=g-2.3;Name=MeloAN.15
AN_M5_M4	maker	mRNA	212922	213296	1875.0	-	.	Parent=g-2.3;ID=g-2.3-mRNA-1;Name=MeloAN.15;_aed=0.00;_eaed=0.00;_qi=0|-1|1|1|-1|0|1|0|124
AN_M5_M4	maker	CDS	212922	213296	.	-	0	Parent=g-2.3-mRNA-1;ID=g-2.3-mRNA-1:cds;Name=MeloAN.15
AN_M5_M4	maker	exon	212922	213296	.	-	.	Parent=g-2.3-mRNA-1
AN_M5_M4	GAFL	Primer_Region	218243	218589	.	+	.	Name=M7
AN_M5_M4	GAFL	Primer_binding_site	218243	218264	.	+	.	Name=M7F
AN_M5_M4	GAFL	Primer_binding_site	218569	218589	.	-	.	Name=M7R
AN_M5_M4	maker	gene	223681	232523	.	+	.	ID=g-2.26;Name=MeloAN.16
AN_M5_M4	maker	mRNA	223681	232523	.	+	.	Parent=g-2.26;ID=g-2.26-mRNA-1;Name=MeloAN.16;_aed=0.45;_eaed=0.45;_qi=747|0|0|0.08|1|1|12|0|366
AN_M5_M4	maker	CDS	227981	228166	.	+	0	Parent=g-2.26-mRNA-1;ID=g-2.26-mRNA-1:cds;Name=MeloAN.16
AN_M5_M4	maker	CDS	228474	228662	.	+	0	Parent=g-2.26-mRNA-1;ID=g-2.26-mRNA-1:cds;Name=MeloAN.16
AN_M5_M4	maker	CDS	229018	229102	.	+	0	Parent=g-2.26-mRNA-1;ID=g-2.26-mRNA-1:cds;Name=MeloAN.16
AN_M5_M4	maker	CDS	230784	230902	.	+	2	Parent=g-2.26-mRNA-1;ID=g-2.26-mRNA-1:cds;Name=MeloAN.16
AN_M5_M4	maker	CDS	231236	231469	.	+	0	Parent=g-2.26-mRNA-1;ID=g-2.26-mRNA-1:cds;Name=MeloAN.16
AN_M5_M4	maker	CDS	232141	232263	.	+	0	Parent=g-2.26-mRNA-1;ID=g-2.26-mRNA-1:cds;Name=MeloAN.16
AN_M5_M4	maker	CDS	232359	232523	.	+	0	Parent=g-2.26-mRNA-1;ID=g-2.26-mRNA-1:cds;Name=MeloAN.16
AN_M5_M4	maker	Five_prime_utr	223681	223779	.	+	.	Parent=g-2.26-mRNA-1;ID=g-2.26-mRNA-1:five_prime_utr;Name=MeloAN.16-mRNA-1:five_prime_utr
AN_M5_M4	maker	exon	223681	223779	.	+	.	Parent=g-2.26-mRNA-1
AN_M5_M4	maker	exon	223984	224119	.	+	.	Parent=g-2.26-mRNA-1
AN_M5_M4	maker	exon	224311	224555	.	+	.	Parent=g-2.26-mRNA-1
AN_M5_M4	maker	exon	224658	224700	.	+	.	Parent=g-2.26-mRNA-1
AN_M5_M4	maker	exon	226579	226712	.	+	.	Parent=g-2.26-mRNA-1
AN_M5_M4	maker	exon	227891	228166	.	+	.	Parent=g-2.26-mRNA-1
AN_M5_M4	maker	exon	228474	228662	.	+	.	Parent=g-2.26-mRNA-1
AN_M5_M4	maker	exon	229018	229102	.	+	.	Parent=g-2.26-mRNA-1
AN_M5_M4	maker	exon	230784	230902	.	+	.	Parent=g-2.26-mRNA-1
AN_M5_M4	maker	exon	231236	231469	.	+	.	Parent=g-2.26-mRNA-1
AN_M5_M4	maker	exon	232141	232263	.	+	.	Parent=g-2.26-mRNA-1
AN_M5_M4	maker	exon	232359	232523	.	+	.	Parent=g-2.26-mRNA-1
AN_M5_M4	maker	gene	238321	240589	.	+	.	ID=g-2.41;Name=MeloAN.17
AN_M5_M4	maker	mRNA	238321	240589	.	+	.	Parent=g-2.41;ID=g-2.41-mRNA-1;Name=MeloAN.17;_aed=0.12;_eaed=0.12;_qi=0|0|0|0.33|1|1|3|0|651
AN_M5_M4	maker	CDS	238321	238433	.	+	0	Parent=g-2.41-mRNA-1;ID=g-2.41-mRNA-1:cds;Name=MeloAN.17
AN_M5_M4	maker	CDS	238498	240045	.	+	1	Parent=g-2.41-mRNA-1;ID=g-2.41-mRNA-1:cds;Name=MeloAN.17
AN_M5_M4	maker	CDS	240295	240589	.	+	1	Parent=g-2.41-mRNA-1;ID=g-2.41-mRNA-1:cds;Name=MeloAN.17
AN_M5_M4	maker	exon	238321	238433	.	+	.	Parent=g-2.41-mRNA-1
AN_M5_M4	maker	exon	238498	240045	.	+	.	Parent=g-2.41-mRNA-1
AN_M5_M4	maker	exon	240295	240589	.	+	.	Parent=g-2.41-mRNA-1
AN_M5_M4	GAFL	Pseudogene	250237	260351	.	-	.	ID=AN_pseudo_VatRev;Name=AN_pseudo_VatRev
AN_M5_M4	GAFL	exon	252615	260351	.	-	.	Parent=AN_pseudo_VatRev;ID=AN_pseudo_VatRev-exon1;Name=AN_pseudo_VatRev-exon1
AN_M5_M4	GAFL	exon	251614	252159	.	-	.	Parent=AN_pseudo_VatRev;ID=AN_pseudo_VatRev-exon2;Name=AN_pseudo_VatRev-exon2
AN_M5_M4	GAFL	exon	250360	251216	.	-	.	Parent=AN_pseudo_VatRev;ID=AN_pseudo_VatRev-exon3;Name=AN_pseudo_VatRev-exon3
AN_M5_M4	GAFL	exon	250237	250290	.	-	.	Parent=AN_pseudo_VatRev;ID=AN_pseudo_VatRev-intron3;Name=AN_pseudo_VatRev-exon4
AN_M5_M4	GAFL	Intron	252160	252614	.	-	.	Parent=AN_pseudo_VatRev;ID=AN_pseudo_VatRev-intron1;Name=AN_pseudo_VatRev-intron1
AN_M5_M4	GAFL	Intron	251217	251613	.	-	.	Parent=AN_pseudo_VatRev;ID=AN_pseudo_VatRev-intron2;Name=AN_pseudo_VatRev-intron2
AN_M5_M4	GAFL	Intron	250291	250359	.	-	.	Parent=AN_pseudo_VatRev;ID=AN_pseudo_VatRev-intron3;Name=AN_pseudo_VatRev-intron3
AN_M5_M4	GAFL	Repeat_unit	251902	252096	.	-	.	Parent=AN_pseudo_VatRev;ID=AN_pseudo_VatRev-rep1;Name=AN_pseudo_VatRev-rep1
AN_M5_M4	GAFL	Insertion	253257	258335	.	-	.	Parent=AN_pseudo_VatRev;ID=AN_pseudo_VatRev_insertion;Name=AN_pseudo_VatRev_insertion
AN_M5_M4	maker	gene	264000	264182	.	-	.	ID=g-2.14;Name=MeloAN.18
AN_M5_M4	maker	mRNA	264000	264182	183.0	-	.	Parent=g-2.14;ID=g-2.14-mRNA-1;Name=MeloAN.18;_aed=0.01;_eaed=0.01;_qi=0|-1|0|1|-1|0|1|0|61
AN_M5_M4	maker	CDS	264000	264182	.	-	0	Parent=g-2.14-mRNA-1;ID=g-2.14-mRNA-1:cds;Name=MeloAN.18
AN_M5_M4	maker	exon	264000	264182	.	-	.	Parent=g-2.14-mRNA-1
AN_M5_M4	maker	gene	271309	274180	.	-	.	ID=g-2.65;Name=MeloAN.19
AN_M5_M4	maker	mRNA	271309	274180	.	-	.	Parent=g-2.65;ID=g-2.65-mRNA-1;Name=MeloAN.19;_aed=0.00;_eaed=0.00;_qi=234|1|1|1|1|1|3|420|676
AN_M5_M4	maker	CDS	271729	272505	.	-	0	Parent=g-2.65-mRNA-1;ID=g-2.65-mRNA-1:cds;Name=MeloAN.19
AN_M5_M4	maker	CDS	272601	272717	.	-	0	Parent=g-2.65-mRNA-1;ID=g-2.65-mRNA-1:cds;Name=MeloAN.19
AN_M5_M4	maker	CDS	272810	273946	.	-	0	Parent=g-2.65-mRNA-1;ID=g-2.65-mRNA-1:cds;Name=MeloAN.19
AN_M5_M4	maker	Three_prime_utr	271309	271728	.	-	.	Parent=g-2.65-mRNA-1;ID=g-2.65-mRNA-1:three_prime_utr;Name=MeloAN.19-mRNA-1:three_prime_utr
AN_M5_M4	maker	Five_prime_utr	273947	274180	.	-	.	Parent=g-2.65-mRNA-1;ID=g-2.65-mRNA-1:five_prime_utr;Name=MeloAN.19-mRNA-1:five_prime_utr
AN_M5_M4	maker	exon	271309	272505	.	-	.	Parent=g-2.65-mRNA-1
AN_M5_M4	maker	exon	272601	272717	.	-	.	Parent=g-2.65-mRNA-1
AN_M5_M4	maker	exon	272810	274180	.	-	.	Parent=g-2.65-mRNA-1
AN_M5_M4	GAFL	Primer_Region	271500	271880	.	+	.	Name=Z5257
AN_M5_M4	GAFL	Primer_binding_site	271500	271525	.	+	.	Name=Z5257F
AN_M5_M4	GAFL	Primer_binding_site	271856	271880	.	-	.	Name=Z5257R
AN_M5_M4	maker	gene	277984	286005	.	-	.	ID=g-2.67;Name=MeloAN.20
AN_M5_M4	maker	mRNA	277984	286005	.	-	.	Parent=g-2.67;ID=g-2.67-mRNA-1;Name=MeloAN.20;_aed=0.04;_eaed=0.04;_qi=373|0.66|0.8|0.8|0.88|0.8|10|373|627
AN_M5_M4	maker	CDS	278357	278530	.	-	0	Parent=g-2.67-mRNA-1;ID=g-2.67-mRNA-1:cds;Name=MeloAN.20
AN_M5_M4	maker	CDS	279629	279820	.	-	0	Parent=g-2.67-mRNA-1;ID=g-2.67-mRNA-1:cds;Name=MeloAN.20
AN_M5_M4	maker	CDS	280205	280219	.	-	0	Parent=g-2.67-mRNA-1;ID=g-2.67-mRNA-1:cds;Name=MeloAN.20
AN_M5_M4	maker	CDS	280534	280813	.	-	1	Parent=g-2.67-mRNA-1;ID=g-2.67-mRNA-1:cds;Name=MeloAN.20
AN_M5_M4	maker	CDS	280976	281132	.	-	2	Parent=g-2.67-mRNA-1;ID=g-2.67-mRNA-1:cds;Name=MeloAN.20
AN_M5_M4	maker	CDS	282925	283130	.	-	1	Parent=g-2.67-mRNA-1;ID=g-2.67-mRNA-1:cds;Name=MeloAN.20
AN_M5_M4	maker	CDS	283219	283368	.	-	1	Parent=g-2.67-mRNA-1;ID=g-2.67-mRNA-1:cds;Name=MeloAN.20
AN_M5_M4	maker	CDS	284220	284396	.	-	1	Parent=g-2.67-mRNA-1;ID=g-2.67-mRNA-1:cds;Name=MeloAN.20
AN_M5_M4	maker	CDS	284856	285388	.	-	0	Parent=g-2.67-mRNA-1;ID=g-2.67-mRNA-1:cds;Name=MeloAN.20
AN_M5_M4	maker	Three_prime_utr	277984	278356	.	-	.	Parent=g-2.67-mRNA-1;ID=g-2.67-mRNA-1:three_prime_utr;Name=MeloAN.20-mRNA-1:three_prime_utr
AN_M5_M4	maker	Five_prime_utr	285644	286005	.	-	.	Parent=g-2.67-mRNA-1;ID=g-2.67-mRNA-1:five_prime_utr;Name=MeloAN.20-mRNA-1:five_prime_utr
AN_M5_M4	maker	exon	277984	278530	.	-	.	Parent=g-2.67-mRNA-1
AN_M5_M4	maker	exon	279629	279820	.	-	.	Parent=g-2.67-mRNA-1
AN_M5_M4	maker	exon	280205	280219	.	-	.	Parent=g-2.67-mRNA-1
AN_M5_M4	maker	exon	280534	280813	.	-	.	Parent=g-2.67-mRNA-1
AN_M5_M4	maker	exon	280976	281132	.	-	.	Parent=g-2.67-mRNA-1
AN_M5_M4	maker	exon	282925	283130	.	-	.	Parent=g-2.67-mRNA-1
AN_M5_M4	maker	exon	283219	283368	.	-	.	Parent=g-2.67-mRNA-1
AN_M5_M4	maker	exon	284220	284396	.	-	.	Parent=g-2.67-mRNA-1
AN_M5_M4	maker	exon	284856	285399	.	-	.	Parent=g-2.67-mRNA-1
AN_M5_M4	maker	exon	285644	286005	.	-	.	Parent=g-2.67-mRNA-1
AN_M5_M4	maker	gene	288019	290929	.	-	.	ID=g-2.69;Name=MeloAN.21
AN_M5_M4	maker	mRNA	288019	290929	.	-	.	Parent=g-2.69;ID=g-2.69-mRNA-1;Name=MeloAN.21;_aed=0.00;_eaed=0.00;_qi=323|1|1|1|0.5|0.33|3|191|187
AN_M5_M4	maker	CDS	288210	288662	.	-	0	Parent=g-2.69-mRNA-1;ID=g-2.69-mRNA-1:cds;Name=MeloAN.21
AN_M5_M4	maker	CDS	290139	290249	.	-	0	Parent=g-2.69-mRNA-1;ID=g-2.69-mRNA-1:cds;Name=MeloAN.21
AN_M5_M4	maker	Three_prime_utr	288019	288209	.	-	.	Parent=g-2.69-mRNA-1;ID=g-2.69-mRNA-1:three_prime_utr;Name=MeloAN.21-mRNA-1:three_prime_utr
AN_M5_M4	maker	Five_prime_utr	290685	290929	.	-	.	Parent=g-2.69-mRNA-1;ID=g-2.69-mRNA-1:five_prime_utr;Name=MeloAN.21-mRNA-1:five_prime_utr
AN_M5_M4	maker	exon	288019	288662	.	-	.	Parent=g-2.69-mRNA-1
AN_M5_M4	maker	exon	290139	290327	.	-	.	Parent=g-2.69-mRNA-1
AN_M5_M4	maker	exon	290685	290929	.	-	.	Parent=g-2.69-mRNA-1
AN_M5_M4	maker	gene	291678	304339	.	-	.	ID=g-2.71;Name=MeloAN.22
AN_M5_M4	maker	mRNA	291678	304339	.	-	.	Parent=g-2.71;ID=g-2.71-mRNA-1;Name=MeloAN.22;_aed=0.05;_eaed=0.05;_qi=0|0.81|0.86|0.86|1|1|23|293|1158
AN_M5_M4	maker	CDS	291971	293086	.	-	0	Parent=g-2.71-mRNA-1;ID=g-2.71-mRNA-1:cds;Name=MeloAN.22
AN_M5_M4	maker	CDS	293240	293356	.	-	0	Parent=g-2.71-mRNA-1;ID=g-2.71-mRNA-1:cds;Name=MeloAN.22
AN_M5_M4	maker	CDS	293440	293551	.	-	1	Parent=g-2.71-mRNA-1;ID=g-2.71-mRNA-1:cds;Name=MeloAN.22
AN_M5_M4	maker	CDS	293688	293839	.	-	0	Parent=g-2.71-mRNA-1;ID=g-2.71-mRNA-1:cds;Name=MeloAN.22
AN_M5_M4	maker	CDS	294720	294791	.	-	0	Parent=g-2.71-mRNA-1;ID=g-2.71-mRNA-1:cds;Name=MeloAN.22
AN_M5_M4	maker	CDS	295002	295067	.	-	0	Parent=g-2.71-mRNA-1;ID=g-2.71-mRNA-1:cds;Name=MeloAN.22
AN_M5_M4	maker	CDS	295831	295959	.	-	0	Parent=g-2.71-mRNA-1;ID=g-2.71-mRNA-1:cds;Name=MeloAN.22
AN_M5_M4	maker	CDS	297370	297478	.	-	1	Parent=g-2.71-mRNA-1;ID=g-2.71-mRNA-1:cds;Name=MeloAN.22
AN_M5_M4	maker	CDS	298126	298184	.	-	0	Parent=g-2.71-mRNA-1;ID=g-2.71-mRNA-1:cds;Name=MeloAN.22
AN_M5_M4	maker	CDS	298527	298569	.	-	1	Parent=g-2.71-mRNA-1;ID=g-2.71-mRNA-1:cds;Name=MeloAN.22
AN_M5_M4	maker	CDS	299473	299552	.	-	0	Parent=g-2.71-mRNA-1;ID=g-2.71-mRNA-1:cds;Name=MeloAN.22
AN_M5_M4	maker	CDS	299677	299802	.	-	0	Parent=g-2.71-mRNA-1;ID=g-2.71-mRNA-1:cds;Name=MeloAN.22
AN_M5_M4	maker	CDS	299895	299945	.	-	0	Parent=g-2.71-mRNA-1;ID=g-2.71-mRNA-1:cds;Name=MeloAN.22
AN_M5_M4	maker	CDS	301362	301544	.	-	0	Parent=g-2.71-mRNA-1;ID=g-2.71-mRNA-1:cds;Name=MeloAN.22
AN_M5_M4	maker	CDS	301621	301707	.	-	0	Parent=g-2.71-mRNA-1;ID=g-2.71-mRNA-1:cds;Name=MeloAN.22
AN_M5_M4	maker	CDS	301815	301925	.	-	0	Parent=g-2.71-mRNA-1;ID=g-2.71-mRNA-1:cds;Name=MeloAN.22
AN_M5_M4	maker	CDS	302007	302111	.	-	0	Parent=g-2.71-mRNA-1;ID=g-2.71-mRNA-1:cds;Name=MeloAN.22
AN_M5_M4	maker	CDS	302193	302364	.	-	1	Parent=g-2.71-mRNA-1;ID=g-2.71-mRNA-1:cds;Name=MeloAN.22
AN_M5_M4	maker	CDS	302453	302625	.	-	0	Parent=g-2.71-mRNA-1;ID=g-2.71-mRNA-1:cds;Name=MeloAN.22
AN_M5_M4	maker	CDS	302773	302845	.	-	1	Parent=g-2.71-mRNA-1;ID=g-2.71-mRNA-1:cds;Name=MeloAN.22
AN_M5_M4	maker	CDS	303020	303222	.	-	0	Parent=g-2.71-mRNA-1;ID=g-2.71-mRNA-1:cds;Name=MeloAN.22
AN_M5_M4	maker	CDS	303858	303950	.	-	0	Parent=g-2.71-mRNA-1;ID=g-2.71-mRNA-1:cds;Name=MeloAN.22
AN_M5_M4	maker	CDS	304295	304339	.	-	0	Parent=g-2.71-mRNA-1;ID=g-2.71-mRNA-1:cds;Name=MeloAN.22
AN_M5_M4	maker	Three_prime_utr	291678	291970	.	-	.	Parent=g-2.71-mRNA-1;ID=g-2.71-mRNA-1:three_prime_utr;Name=MeloAN.22-mRNA-1:three_prime_utr
AN_M5_M4	maker	exon	291678	293086	.	-	.	Parent=g-2.71-mRNA-1
AN_M5_M4	maker	exon	293240	293356	.	-	.	Parent=g-2.71-mRNA-1
AN_M5_M4	maker	exon	293440	293551	.	-	.	Parent=g-2.71-mRNA-1
AN_M5_M4	maker	exon	293688	293839	.	-	.	Parent=g-2.71-mRNA-1
AN_M5_M4	maker	exon	294720	294791	.	-	.	Parent=g-2.71-mRNA-1
AN_M5_M4	maker	exon	295002	295067	.	-	.	Parent=g-2.71-mRNA-1
AN_M5_M4	maker	exon	295831	295959	.	-	.	Parent=g-2.71-mRNA-1
AN_M5_M4	maker	exon	297370	297478	.	-	.	Parent=g-2.71-mRNA-1
AN_M5_M4	maker	exon	298126	298184	.	-	.	Parent=g-2.71-mRNA-1
AN_M5_M4	maker	exon	298527	298569	.	-	.	Parent=g-2.71-mRNA-1
AN_M5_M4	maker	exon	299473	299552	.	-	.	Parent=g-2.71-mRNA-1
AN_M5_M4	maker	exon	299677	299802	.	-	.	Parent=g-2.71-mRNA-1
AN_M5_M4	maker	exon	299895	299945	.	-	.	Parent=g-2.71-mRNA-1
AN_M5_M4	maker	exon	301362	301544	.	-	.	Parent=g-2.71-mRNA-1
AN_M5_M4	maker	exon	301621	301707	.	-	.	Parent=g-2.71-mRNA-1
AN_M5_M4	maker	exon	301815	301925	.	-	.	Parent=g-2.71-mRNA-1
AN_M5_M4	maker	exon	302007	302111	.	-	.	Parent=g-2.71-mRNA-1
AN_M5_M4	maker	exon	302193	302364	.	-	.	Parent=g-2.71-mRNA-1
AN_M5_M4	maker	exon	302453	302625	.	-	.	Parent=g-2.71-mRNA-1
AN_M5_M4	maker	exon	302773	302845	.	-	.	Parent=g-2.71-mRNA-1
AN_M5_M4	maker	exon	303020	303222	.	-	.	Parent=g-2.71-mRNA-1
AN_M5_M4	maker	exon	303858	303950	.	-	.	Parent=g-2.71-mRNA-1
AN_M5_M4	maker	exon	304295	304339	.	-	.	Parent=g-2.71-mRNA-1
AN_M5_M4	maker	gene	312194	312556	.	-	.	ID=g-2.72;Name=MeloAN.23
AN_M5_M4	maker	mRNA	312194	312556	.	-	.	Parent=g-2.72;ID=g-2.72-mRNA-1;Name=MeloAN.23;_aed=0.49;_eaed=0.49;_qi=0|0|0.5|0.5|1|1|2|0|85
AN_M5_M4	maker	CDS	312194	312202	.	-	0	Parent=g-2.72-mRNA-1;ID=g-2.72-mRNA-1:cds;Name=MeloAN.23
AN_M5_M4	maker	CDS	312308	312556	.	-	0	Parent=g-2.72-mRNA-1;ID=g-2.72-mRNA-1:cds;Name=MeloAN.23
AN_M5_M4	maker	exon	312194	312202	.	-	.	Parent=g-2.72-mRNA-1
AN_M5_M4	maker	exon	312308	312556	.	-	.	Parent=g-2.72-mRNA-1
AN_M5_M4	maker	gene	315236	319859	.	-	.	ID=g-2.75;Name=MeloAN.24
AN_M5_M4	maker	mRNA	315236	319859	.	-	.	Parent=g-2.75;ID=g-2.75-mRNA-1;Name=MeloAN.24;_aed=0.14;_eaed=0.14;_qi=0|0.71|0.75|0.75|0.85|0.87|8|364|429
AN_M5_M4	maker	CDS	315600	315710	.	-	0	Parent=g-2.75-mRNA-1;ID=g-2.75-mRNA-1:cds;Name=MeloAN.24
AN_M5_M4	maker	CDS	316448	316525	.	-	0	Parent=g-2.75-mRNA-1;ID=g-2.75-mRNA-1:cds;Name=MeloAN.24
AN_M5_M4	maker	CDS	317606	317794	.	-	0	Parent=g-2.75-mRNA-1;ID=g-2.75-mRNA-1:cds;Name=MeloAN.24
AN_M5_M4	maker	CDS	318160	318753	.	-	0	Parent=g-2.75-mRNA-1;ID=g-2.75-mRNA-1:cds;Name=MeloAN.24
AN_M5_M4	maker	CDS	318820	318935	.	-	2	Parent=g-2.75-mRNA-1;ID=g-2.75-mRNA-1:cds;Name=MeloAN.24
AN_M5_M4	maker	CDS	319477	319558	.	-	0	Parent=g-2.75-mRNA-1;ID=g-2.75-mRNA-1:cds;Name=MeloAN.24
AN_M5_M4	maker	CDS	319662	319732	.	-	2	Parent=g-2.75-mRNA-1;ID=g-2.75-mRNA-1:cds;Name=MeloAN.24
AN_M5_M4	maker	CDS	319811	319859	.	-	0	Parent=g-2.75-mRNA-1;ID=g-2.75-mRNA-1:cds;Name=MeloAN.24
AN_M5_M4	maker	Three_prime_utr	315236	315599	.	-	.	Parent=g-2.75-mRNA-1;ID=g-2.75-mRNA-1:three_prime_utr;Name=MeloAN.24-mRNA-1:three_prime_utr
AN_M5_M4	maker	exon	315236	315710	.	-	.	Parent=g-2.75-mRNA-1
AN_M5_M4	maker	exon	316448	316525	.	-	.	Parent=g-2.75-mRNA-1
AN_M5_M4	maker	exon	317606	317794	.	-	.	Parent=g-2.75-mRNA-1
AN_M5_M4	maker	exon	318160	318753	.	-	.	Parent=g-2.75-mRNA-1
AN_M5_M4	maker	exon	318820	318935	.	-	.	Parent=g-2.75-mRNA-1
AN_M5_M4	maker	exon	319477	319558	.	-	.	Parent=g-2.75-mRNA-1
AN_M5_M4	maker	exon	319662	319732	.	-	.	Parent=g-2.75-mRNA-1
AN_M5_M4	maker	exon	319811	319859	.	-	.	Parent=g-2.75-mRNA-1
AN_M5_M4	GAFL	Primer_Region	323299	323505	.	+	.	Name=M4
AN_M5_M4	GAFL	Primer_binding_site	323299	323319	.	+	.	Name=M4F
AN_M5_M4	GAFL	Primer_binding_site	323480	323505	.	-	.	Name=M4R
##sequence-region DHL92 DH_M5_M4 1 349505
DH_M5_M4	GAFL	Primer_Region	1	155	.	+	.	Name=M5
DH_M5_M4	GAFL	Primer_binding_site	1	28	.	+	.	Name=M5F
DH_M5_M4	GAFL	Primer_binding_site	130	155	.	-	.	Name=M5R
DH_M5_M4	maker	gene	5120	8066	.	-	.	ID=g-0.8;Name=MeloDH.01
DH_M5_M4	maker	mRNA	5120	8066	.	-	.	Parent=g-0.8;ID=g-0.8-mRNA-1;Name=MeloDH.01;_aed=0.44;_eaed=0.59;_qi=0|0|0|1|1|1|5|0|686;
DH_M5_M4	maker	CDS	5120	5680	.	-	0	Parent=g-0.8-mRNA-1;ID=g-0.8-mRNA-1:cds;Name=MeloDH.01
DH_M5_M4	maker	CDS	5797	5906	.	-	2	Parent=g-0.8-mRNA-1;ID=g-0.8-mRNA-1:cds;Name=MeloDH.01
DH_M5_M4	maker	CDS	6471	6618	.	-	0	Parent=g-0.8-mRNA-1;ID=g-0.8-mRNA-1:cds;Name=MeloDH.01
DH_M5_M4	maker	CDS	6723	7004	.	-	0	Parent=g-0.8-mRNA-1;ID=g-0.8-mRNA-1:cds;Name=MeloDH.01
DH_M5_M4	maker	CDS	7107	8066	.	-	0	Parent=g-0.8-mRNA-1;ID=g-0.8-mRNA-1:cds;Name=MeloDH.01
DH_M5_M4	maker	exon	5120	5680	.	-	.	Parent=g-0.8-mRNA-1
DH_M5_M4	maker	exon	5797	5906	.	-	.	Parent=g-0.8-mRNA-1
DH_M5_M4	maker	exon	6471	6618	.	-	.	Parent=g-0.8-mRNA-1
DH_M5_M4	maker	exon	6723	7004	.	-	.	Parent=g-0.8-mRNA-1
DH_M5_M4	maker	exon	7107	8066	.	-	.	Parent=g-0.8-mRNA-1
DH_M5_M4	maker	gene	20610	24829	.	-	.	ID=g-0.12;Name=MeloDH.02
DH_M5_M4	maker	mRNA	20610	24829	.	-	.	Parent=g-0.12;ID=g-0.12-mRNA-1;Name=MeloDH.02;_aed=0.07;_eaed=0.07;_qi=0|0.4|0.16|1|0.6|0.33|6|0|962
DH_M5_M4	maker	CDS	20610	21089	.	-	0	Parent=g-0.12-mRNA-1;ID=g-0.12-mRNA-1:cds;Name=MeloDH.02
DH_M5_M4	maker	CDS	21208	21317	.	-	2	Parent=g-0.12-mRNA-1;ID=g-0.12-mRNA-1:cds;Name=MeloDH.02
DH_M5_M4	maker	CDS	21612	22029	.	-	0	Parent=g-0.12-mRNA-1;ID=g-0.12-mRNA-1:cds;Name=MeloDH.02
DH_M5_M4	maker	CDS	22132	22413	.	-	0	Parent=g-0.12-mRNA-1;ID=g-0.12-mRNA-1:cds;Name=MeloDH.02
DH_M5_M4	maker	CDS	22525	23632	.	-	1	Parent=g-0.12-mRNA-1;ID=g-0.12-mRNA-1:cds;Name=MeloDH.02
DH_M5_M4	maker	CDS	24339	24829	.	-	0	Parent=g-0.12-mRNA-1;ID=g-0.12-mRNA-1:cds;Name=MeloDH.02
DH_M5_M4	maker	exon	20610	21089	.	-	.	Parent=g-0.12-mRNA-1
DH_M5_M4	maker	exon	21208	21317	.	-	.	Parent=g-0.12-mRNA-1
DH_M5_M4	maker	exon	21612	22029	.	-	.	Parent=g-0.12-mRNA-1
DH_M5_M4	maker	exon	22132	22413	.	-	.	Parent=g-0.12-mRNA-1
DH_M5_M4	maker	exon	22525	23632	.	-	.	Parent=g-0.12-mRNA-1
DH_M5_M4	maker	exon	24339	24829	.	-	.	Parent=g-0.12-mRNA-1
DH_M5_M4	maker	gene	34458	35345	.	+	.	ID=g-0.5;Name=MeloDH.03
DH_M5_M4	maker	mRNA	34458	35345	.	+	.	Parent=g-0.5;ID=g-0.5-mRNA-1;Name=MeloDH.03;_aed=0.13;_eaed=0.13;_qi=0|-1|0|1|-1|1|1|0|295
DH_M5_M4	maker	CDS	34458	35345	.	+	0	Parent=g-0.5-mRNA-1;ID=g-0.5-mRNA-1:cds;Name=MeloDH.03
DH_M5_M4	maker	exon	34458	35345	.	+	.	Parent=g-0.5-mRNA-1
DH_M5_M4	GAFL	Primer_Region	36788	37062	.	+	.	Name=Z5182
DH_M5_M4	GAFL	Primer_binding_site	36788	36805	.	+	.	Name=Z5182F
DH_M5_M4	GAFL	Primer_binding_site	37036	37062	.	-	.	Name=Z5182R
DH_M5_M4	maker	gene	48935	53070	.	+	.	ID=g-0.10;Name=MeloDH.04
DH_M5_M4	maker	mRNA	48935	53070	.	+	.	Parent=g-0.10;ID=g-0.10-mRNA-1;Name=MeloDH.04;_aed=0.03;_eaed=0.03;_qi=719|0.87|0.88|1|1|1|9|425|490
DH_M5_M4	maker	CDS	49654	49691	.	+	0	Parent=g-0.10-mRNA-1;ID=g-0.10-mRNA-1:cds;Name=MeloDH.04
DH_M5_M4	maker	CDS	50523	50626	.	+	1	Parent=g-0.10-mRNA-1;ID=g-0.10-mRNA-1:cds;Name=MeloDH.04
DH_M5_M4	maker	CDS	50720	51085	.	+	2	Parent=g-0.10-mRNA-1;ID=g-0.10-mRNA-1:cds;Name=MeloDH.04
DH_M5_M4	maker	CDS	51169	51420	.	+	2	Parent=g-0.10-mRNA-1;ID=g-0.10-mRNA-1:cds;Name=MeloDH.04
DH_M5_M4	maker	CDS	51501	51658	.	+	2	Parent=g-0.10-mRNA-1;ID=g-0.10-mRNA-1:cds;Name=MeloDH.04
DH_M5_M4	maker	CDS	51869	51948	.	+	0	Parent=g-0.10-mRNA-1;ID=g-0.10-mRNA-1:cds;Name=MeloDH.04
DH_M5_M4	maker	CDS	52026	52161	.	+	1	Parent=g-0.10-mRNA-1;ID=g-0.10-mRNA-1:cds;Name=MeloDH.04
DH_M5_M4	maker	CDS	52248	52418	.	+	0	Parent=g-0.10-mRNA-1;ID=g-0.10-mRNA-1:cds;Name=MeloDH.04
DH_M5_M4	maker	CDS	52478	52645	.	+	0	Parent=g-0.10-mRNA-1;ID=g-0.10-mRNA-1:cds;Name=MeloDH.04
DH_M5_M4	maker	Three_prime_utr	52646	53070	.	+	.	Parent=g-0.10-mRNA-1;ID=g-0.10-mRNA-1:three_prime_utr;Name=MeloDH.04-mRNA-1:three_prime_utr
DH_M5_M4	maker	Five_prime_utr	48935	49653	.	+	.	Parent=g-0.10-mRNA-1;ID=g-0.10-mRNA-1:five_prime_utr;Name=MeloDH.04-mRNA-1:five_prime_utr
DH_M5_M4	maker	exon	48935	49691	.	+	.	Parent=g-0.10-mRNA-1
DH_M5_M4	maker	exon	50523	50626	.	+	.	Parent=g-0.10-mRNA-1
DH_M5_M4	maker	exon	50720	51085	.	+	.	Parent=g-0.10-mRNA-1
DH_M5_M4	maker	exon	51169	51420	.	+	.	Parent=g-0.10-mRNA-1
DH_M5_M4	maker	exon	51501	51658	.	+	.	Parent=g-0.10-mRNA-1
DH_M5_M4	maker	exon	51869	51948	.	+	.	Parent=g-0.10-mRNA-1
DH_M5_M4	maker	exon	52026	52161	.	+	.	Parent=g-0.10-mRNA-1
DH_M5_M4	maker	exon	52248	52418	.	+	.	Parent=g-0.10-mRNA-1
DH_M5_M4	maker	exon	52478	53070	.	+	.	Parent=g-0.10-mRNA-1
DH_M5_M4	maker	gene	54878	56743	.	+	.	ID=g-0.7;Name=MeloDH.05
DH_M5_M4	maker	mRNA	54878	56743	.	+	.	Parent=g-0.7;ID=g-0.7-mRNA-1;Name=MeloDH.05;_aed=0.08;_eaed=0.08;_qi=0|-1|0|1|-1|1|1|0|621
DH_M5_M4	maker	CDS	54878	56743	.	+	0	Parent=g-0.7-mRNA-1;ID=g-0.7-mRNA-1:cds;Name=MeloDH.05
DH_M5_M4	maker	exon	54878	56743	.	+	.	Parent=g-0.7-mRNA-1
DH_M5_M4	GAFL	Primer_Region	57641	58072	.	+	.	Name=V432
DH_M5_M4	GAFL	Primer_binding_site	57641	57664	.	+	.	Name=V432F
DH_M5_M4	GAFL	Primer_binding_site	58049	58072	.	-	.	Name=V432R
DH_M5_M4	GAFL	gene	60146	65187	.	+	.	ID=DH_Vat1;Name=MeloDH.06
DH_M5_M4	GAFL	Repeat_unit	63109	63303	.	+	.	Parent=DH_Vat1;ID=DH_Vat1-rep1;Name=MeloDH.06-rep1
DH_M5_M4	GAFL	Repeat_unit	63304	63498	.	+	.	Parent=DH_Vat1;ID=DH_Vat1-rep2;Name=MeloDH.06-rep2
DH_M5_M4	GAFL	Repeat_unit	63499	63693	.	+	.	Parent=DH_Vat1;ID=DH_Vat1-rep3;Name=MeloDH.06-rep3
DH_M5_M4	GAFL	mRNA	60146	65187	.	+	.	Parent=DH_Vat1;ID=DH_Vat1-mRNA-1;Name=MeloDH.06
DH_M5_M4	GAFL	CDS	60146	62500	.	+	0	Parent=DH_Vat1-mRNA-1;ID=DH_Vat1-mRNA-1:cds;Name=MeloDH.06
DH_M5_M4	GAFL	CDS	63046	63984	.	+	0	Parent=DH_Vat1-mRNA-1;ID=DH_Vat1-mRNA-1:cds;Name=MeloDH.06
DH_M5_M4	GAFL	CDS	64168	65025	.	+	0	Parent=DH_Vat1-mRNA-1;ID=DH_Vat1-mRNA-1:cds;Name=MeloDH.06
DH_M5_M4	GAFL	CDS	65125	65187	.	+	0	Parent=DH_Vat1-mRNA-1;ID=DH_Vat1-mRNA-1:cds;Name=MeloDH.06
DH_M5_M4	GAFL	exon	60146	62500	.	+	.	Parent=DH_Vat1-mRNA-1
DH_M5_M4	GAFL	exon	63046	63984	.	+	.	Parent=DH_Vat1-mRNA-1
DH_M5_M4	GAFL	exon	64168	65025	.	+	.	Parent=DH_Vat1-mRNA-1
DH_M5_M4	GAFL	exon	65125	65187	.	+	.	Parent=DH_Vat1-mRNA-1
DH_M5_M4	GAFL	Primer_Region	65639	66318	.	+	.	Name=V681
DH_M5_M4	GAFL	Primer_binding_site	65639	65662	.	+	.	Name=V681F
DH_M5_M4	GAFL	Primer_binding_site	66295	66318	.	-	.	Name=V681R
DH_M5_M4	GAFL	gene	77482	82333	.	+	.	ID=DH_Vat2;Name=MeloDH.07
DH_M5_M4	GAFL	Repeat_unit	80450	80644	.	+	.	Parent=DH_Vat2;ID=DH_Vat2-rep1;Name=MeloDH.07-rep1
DH_M5_M4	GAFL	Repeat_unit	80645	80839	.	+	.	Parent=DH_Vat2;ID=DH_Vat2-rep2;Name=MeloDH.07-rep2
DH_M5_M4	GAFL	mRNA	77482	82333	.	+	.	Parent=DH_Vat2;ID=DH_Vat2-mRNA-1;Name=MeloDH.07
DH_M5_M4	GAFL	CDS	77482	79836	.	+	0	Parent=DH_Vat2-mRNA-1;ID=DH_Vat2-mRNA-1:cds;Name=MeloDH.07
DH_M5_M4	GAFL	CDS	80387	81130	.	+	0	Parent=DH_Vat2-mRNA-1;ID=DH_Vat2-mRNA-1:cds;Name=MeloDH.07
DH_M5_M4	GAFL	CDS	81314	82171	.	+	0	Parent=DH_Vat2-mRNA-1;ID=DH_Vat2-mRNA-1:cds;Name=MeloDH.07
DH_M5_M4	GAFL	CDS	82271	82333	.	+	0	Parent=DH_Vat2-mRNA-1;ID=DH_Vat2-mRNA-1:cds;Name=MeloDH.07
DH_M5_M4	GAFL	exon	77482	79836	.	+	.	Parent=DH_Vat2-mRNA-1
DH_M5_M4	GAFL	exon	80387	81130	.	+	.	Parent=DH_Vat2-mRNA-1
DH_M5_M4	GAFL	exon	81314	82171	.	+	.	Parent=DH_Vat2-mRNA-1
DH_M5_M4	GAFL	exon	82271	82333	.	+	.	Parent=DH_Vat2-mRNA-1
DH_M5_M4	GAFL	Pseudogene	104783	110260	.	+	.	ID=DH_pseudo1Vat;Name=DH_pseudo1Vat
DH_M5_M4	GAFL	exon	107973	108494	.	+	.	Parent=DH_pseudo1Vat;ID=DH_pseudo1Vat-exon2;Name=DH_pseudo1Vat-exon2
DH_M5_M4	GAFL	exon	109249	110090	.	+	.	Parent=DH_pseudo1Vat;ID=DH_pseudo1Vat-exon3;Name=DH_pseudo1Vat-exon3
DH_M5_M4	GAFL	exon	110198	110260	.	+	.	Parent=DH_pseudo1Vat;ID=DH_pseudo1Vat-exon4;Name=DH_pseudo1Vat-exon4
DH_M5_M4	GAFL	Intron	107101	107972	.	+	.	Parent=DH_pseudo1Vat;ID=DH_pseudo1Vat-intron1;Name=DH_pseudo1Vat-intron1
DH_M5_M4	GAFL	Intron	108495	109248	.	+	.	Parent=DH_pseudo1Vat;ID=DH_pseudo1Vat-intron2;Name=DH_pseudo1Vat-intron2
DH_M5_M4	GAFL	Intron	110091	110197	.	+	.	Parent=DH_pseudo1Vat;ID=DH_pseudo1Vat-intron3;Name=DH_pseudo1Vat-intron3
DH_M5_M4	GAFL	exon	104783	107100	.	+	.	Parent=DH_pseudo1Vat;ID=DH_pseudo1Vat-exon1;Name=DH_pseudo1Vat-exon1
DH_M5_M4	GAFL	Repeat_unit	108037	108227	.	+	.	Parent=DH_pseudo1Vat;ID=DH_pseudo1Vat-rep1;Name=DH_pseudo1Vat-rep1
DH_M5_M4	maker	gene	110610	112870	.	+	.	ID=g-1.135;Name=MeloDH.08
DH_M5_M4	maker	mRNA	110610	112870	.	+	.	Parent=g-1.135;ID=g-1.135-mRNA-1;Name=MeloDH.08;_aed=0.00;_eaed=0.00;_qi=0|1|1|1|0|0|5|0|145
DH_M5_M4	maker	CDS	110610	110789	.	+	0	Parent=g-1.135-mRNA-1;ID=g-1.135-mRNA-1:cds;Name=MeloDH.08
DH_M5_M4	maker	CDS	111033	111099	.	+	0	Parent=g-1.135-mRNA-1;ID=g-1.135-mRNA-1:cds;Name=MeloDH.08
DH_M5_M4	maker	CDS	112122	112180	.	+	2	Parent=g-1.135-mRNA-1;ID=g-1.135-mRNA-1:cds;Name=MeloDH.08
DH_M5_M4	maker	CDS	112302	112355	.	+	0	Parent=g-1.135-mRNA-1;ID=g-1.135-mRNA-1:cds;Name=MeloDH.08
DH_M5_M4	maker	CDS	112793	112870	.	+	0	Parent=g-1.135-mRNA-1;ID=g-1.135-mRNA-1:cds;Name=MeloDH.08
DH_M5_M4	maker	exon	110610	110789	.	+	.	Parent=g-1.135-mRNA-1
DH_M5_M4	maker	exon	111033	111099	.	+	.	Parent=g-1.135-mRNA-1
DH_M5_M4	maker	exon	112122	112180	.	+	.	Parent=g-1.135-mRNA-1
DH_M5_M4	maker	exon	112302	112355	.	+	.	Parent=g-1.135-mRNA-1
DH_M5_M4	maker	exon	112793	112870	.	+	.	Parent=g-1.135-mRNA-1
DH_M5_M4	GAFL	gene	118631	125042	.	+	.	ID=DH_Vat3;Name=MeloDH.09
DH_M5_M4	GAFL	Repeat_unit	121587	121781	.	+	.	Parent=DH_Vat3;ID=DH_Vat3-rep1;Name=MeloDH.09-rep1
DH_M5_M4	GAFL	Repeat_unit	121782	121976	.	+	.	Parent=DH_Vat3;ID=DH_Vat3-rep2;Name=MeloDH.09-rep2
DH_M5_M4	GAFL	Repeat_unit	121977	122171	.	+	.	Parent=DH_Vat3;ID=DH_Vat3-rep3;Name=MeloDH.09-rep3
DH_M5_M4	GAFL	Repeat_unit	122172	122366	.	+	.	Parent=DH_Vat3;ID=DH_Vat3-rep4;Name=MeloDH.09-rep4
DH_M5_M4	GAFL	mRNA	118631	125042	.	+	.	Parent=DH_Vat3;ID=DH_Vat3-mRNA-1;Name=MeloDH.09
DH_M5_M4	GAFL	CDS	118631	120967	.	+	0	Parent=DH_Vat3-mRNA-1;ID=DH_Vat3-mRNA-1:cds;Name=MeloDH.09
DH_M5_M4	GAFL	CDS	121524	122654	.	+	0	Parent=DH_Vat3-mRNA-1;ID=DH_Vat3-mRNA-1:cds;Name=MeloDH.09
DH_M5_M4	GAFL	CDS	123394	124251	.	+	0	Parent=DH_Vat3-mRNA-1;ID=DH_Vat3-mRNA-1:cds;Name=MeloDH.09
DH_M5_M4	GAFL	CDS	124980	125042	.	+	0	Parent=DH_Vat3-mRNA-1;ID=DH_Vat3-mRNA-1:cds;Name=MeloDH.09
DH_M5_M4	GAFL	exon	118631	120967	.	+	.	Parent=DH_Vat3-mRNA-1
DH_M5_M4	GAFL	exon	121524	122654	.	+	.	Parent=DH_Vat3-mRNA-1
DH_M5_M4	GAFL	exon	123394	124251	.	+	.	Parent=DH_Vat3-mRNA-1
DH_M5_M4	GAFL	exon	124980	125042	.	+	.	Parent=DH_Vat3-mRNA-1
DH_M5_M4	GAFL	gene	140318	146793	.	+	.	ID=DH_Vat4;Name=MeloDH.10
DH_M5_M4	GAFL	Repeat_unit	143302	143496	.	+	.	Parent=DH_Vat4;ID=DH_Vat4-rep1;Name=MeloDH.10-rep1
DH_M5_M4	GAFL	Repeat_unit	143497	143691	.	+	.	Parent=DH_Vat4;ID=DH_Vat4-rep2;Name=MeloDH.10-rep2
DH_M5_M4	GAFL	Repeat_unit	143692	143886	.	+	.	Parent=DH_Vat4;ID=DH_Vat4-rep3;Name=MeloDH.10-rep3
DH_M5_M4	GAFL	Repeat_unit	143887	144081	.	+	.	Parent=DH_Vat4;ID=DH_Vat4-rep4;Name=MeloDH.10-rep4
DH_M5_M4	GAFL	Repeat_unit	144082	144276	.	+	.	Parent=DH_Vat4;ID=DH_Vat4-rep5;Name=MeloDH.10-rep5
DH_M5_M4	GAFL	Repeat_unit	144277	144471	.	+	.	Parent=DH_Vat4;ID=DH_Vat4-rep6;Name=MeloDH.10-rep6
DH_M5_M4	GAFL	Repeat_unit	144472	144666	.	+	.	Parent=DH_Vat4;ID=DH_Vat4-rep7;Name=MeloDH.10-rep7
DH_M5_M4	GAFL	mRNA	140318	146793	.	+	.	Parent=DH_Vat4;ID=DH_Vat4-mRNA-1;Name=MeloDH.10
DH_M5_M4	GAFL	CDS	140318	142666	.	+	0	Parent=DH_Vat4-mRNA-1;ID=DH_Vat4-mRNA-1:cds;Name=MeloDH.10
DH_M5_M4	GAFL	CDS	143239	144957	.	+	0	Parent=DH_Vat4-mRNA-1;ID=DH_Vat4-mRNA-1:cds;Name=MeloDH.10
DH_M5_M4	GAFL	CDS	145774	146631	.	+	0	Parent=DH_Vat4-mRNA-1;ID=DH_Vat4-mRNA-1:cds;Name=MeloDH.10
DH_M5_M4	GAFL	CDS	146731	146793	.	+	0	Parent=DH_Vat4-mRNA-1;ID=DH_Vat4-mRNA-1:cds;Name=MeloDH.10
DH_M5_M4	GAFL	exon	140318	142666	.	+	.	Parent=DH_Vat4-mRNA-1
DH_M5_M4	GAFL	exon	143239	144957	.	+	.	Parent=DH_Vat4-mRNA-1
DH_M5_M4	GAFL	exon	145774	146631	.	+	.	Parent=DH_Vat4-mRNA-1
DH_M5_M4	GAFL	exon	146731	146793	.	+	.	Parent=DH_Vat4-mRNA-1
DH_M5_M4	GAFL	Pseudogene	176341	179623	.	+	.	ID=DH_pseudo2Vat;Name=DH_pseudo2Vat
DH_M5_M4	GAFL	exon	176341	179158	.	+	.	Parent=DH_pseudo2Vat;ID=DH_pseudo2Vat-exon1;Name=DH_pseudo2Vat-exon1
DH_M5_M4	GAFL	exon	179540	179623	.	+	.	Parent=DH_pseudo2Vat;ID=DH_pseudo2Vat-exon2;Name=DH_pseudo2Vat-exon2
DH_M5_M4	GAFL	Intron	179159	179539	.	+	.	Parent=DH_pseudo2Vat;ID=DH_pseudo2Vat-intron1;Name=DH_pseudo2Vat-intron1
DH_M5_M4	GAFL	Pseudogene	188591	196663	.	+	.	ID=DH_pseudo3Vat;Name=DH_pseudo3Vat
DH_M5_M4	GAFL	Repeat_unit	194772	194966	.	+	.	Parent=DH_pseudo3Vat;ID=DH_pseudo3Vat-rep1;Name=DH_pseudo3Vat-rep1
DH_M5_M4	GAFL	exon	188591	194248	.	+	.	Parent=DH_pseudo3Vat;ID=DH_pseudo3Vat-exon1;Name=DH_pseudo3Vat-exon1
DH_M5_M4	GAFL	exon	194709	195254	.	+	.	Parent=DH_pseudo3Vat;ID=DH_pseudo3Vat-exon2;Name=DH_pseudo3Vat-exon2
DH_M5_M4	GAFL	exon	195645	196527	.	+	.	Parent=DH_pseudo3Vat;ID=DH_pseudo3Vat-exon3;Name=DH_pseudo3Vat-exon3
DH_M5_M4	GAFL	exon	196604	196663	.	+	.	Parent=DH_pseudo3Vat;ID=DH_pseudo3Vat-exon4;Name=DH_pseudo3Vat-exon4
DH_M5_M4	GAFL	Intron	194249	194708	.	+	.	Parent=DH_pseudo3Vat;ID=DH_pseudo3Vat-intron1;Name=DH_pseudo3Vat-intron1
DH_M5_M4	GAFL	Insertion	190699	193484	.	+	.	Parent=DH_pseudo3Vat;ID=DH_pseudo3Vat-insertion;Name=DH_pseudo3Vat-insertion
DH_M5_M4	GAFL	Intron	195255	195644	.	+	.	Parent=DH_pseudo3Vat;ID=DH_pseudo3Vat-intron2;Name=DH_pseudo3Vat-intron2
DH_M5_M4	GAFL	Primer_Region	196419	196716	.	+	.	Name=Z5184
DH_M5_M4	GAFL	Primer_binding_site	196419	196440	.	+	.	Name=Z5184F
DH_M5_M4	GAFL	Intron	196528	196603	.	+	.	Parent=DH_pseudo3Vat;ID=DH_pseudo3Vat-intron3;Name=DH_pseudo3Vat-intron3
DH_M5_M4	GAFL	Primer_binding_site	196692	196716	.	-	.	Name=Z5184R
DH_M5_M4	maker	gene	213398	222944	.	+	.	ID=g-2.84;Name=MeloDH.11
DH_M5_M4	maker	mRNA	213398	222944	.	+	.	Parent=g-2.84;ID=g-2.84-mRNA-1;Name=MeloDH.11;_aed=0.04;_eaed=0.05;_qi=39|0.92|0.85|1|0.30|0.28|14|0|712
DH_M5_M4	maker	CDS	213437	213637	.	+	0	Parent=g-2.84-mRNA-1;ID=g-2.84-mRNA-1:cds;Name=MeloDH.11
DH_M5_M4	maker	CDS	214473	214748	.	+	0	Parent=g-2.84-mRNA-1;ID=g-2.84-mRNA-1:cds;Name=MeloDH.11
DH_M5_M4	maker	CDS	215052	215240	.	+	0	Parent=g-2.84-mRNA-1;ID=g-2.84-mRNA-1:cds;Name=MeloDH.11
DH_M5_M4	maker	CDS	215674	215758	.	+	0	Parent=g-2.84-mRNA-1;ID=g-2.84-mRNA-1:cds;Name=MeloDH.11
DH_M5_M4	maker	CDS	215919	216085	.	+	2	Parent=g-2.84-mRNA-1;ID=g-2.84-mRNA-1:cds;Name=MeloDH.11
DH_M5_M4	maker	CDS	216187	216378	.	+	0	Parent=g-2.84-mRNA-1;ID=g-2.84-mRNA-1:cds;Name=MeloDH.11
DH_M5_M4 maker CDS 217586 217819 . + 0 Parent=g-2.84-mRNA-1;ID=g-2.84-mRNA-1:cds;Name=MeloDH.11
DH_M5_M4	maker	CDS	217586	217819	.	+	0	Parent=g-2.84-mRNA-1;ID=g-2.84-mRNA-1:cds;Name=MeloDH.11
DH_M5_M4	maker	CDS	219074	219196	.	+	0	Parent=g-2.84-mRNA-1;ID=g-2.84-mRNA-1:cds;Name=MeloDH.11
DH_M5_M4	maker	CDS	219294	219449	.	+	0	Parent=g-2.84-mRNA-1;ID=g-2.84-mRNA-1:cds;Name=MeloDH.11
DH_M5_M4	maker	CDS	221016	221062	.	+	0	Parent=g-2.84-mRNA-1;ID=g-2.84-mRNA-1:cds;Name=MeloDH.11
DH_M5_M4	maker	CDS	221183	221326	.	+	1	Parent=g-2.84-mRNA-1;ID=g-2.84-mRNA-1:cds;Name=MeloDH.11
DH_M5_M4	maker	CDS	221749	221926	.	+	1	Parent=g-2.84-mRNA-1;ID=g-2.84-mRNA-1:cds;Name=MeloDH.11
DH_M5_M4	maker	CDS	222324	222408	.	+	0	Parent=g-2.84-mRNA-1;ID=g-2.84-mRNA-1:cds;Name=MeloDH.11
DH_M5_M4	maker	CDS	222883	222944	.	+	2	Parent=g-2.84-mRNA-1;ID=g-2.84-mRNA-1:cds;Name=MeloDH.11
DH_M5_M4	maker	Five_prime_utr	213398	213436	.	+	.	Parent=g-2.84-mRNA-1;ID=g-2.84-mRNA-1:five_prime_utr;Name=MeloDH.11-mRNA-1:five_prime_utr
DH_M5_M4	maker	exon	213398	213637	.	+	.	Parent=g-2.84-mRNA-1
DH_M5_M4	maker	exon	214473	214748	.	+	.	Parent=g-2.84-mRNA-1
DH_M5_M4	maker	exon	215052	215240	.	+	.	Parent=g-2.84-mRNA-1
DH_M5_M4	maker	exon	215674	215758	.	+	.	Parent=g-2.84-mRNA-1
DH_M5_M4	maker	exon	215919	216085	.	+	.	Parent=g-2.84-mRNA-1
DH_M5_M4	maker	exon	216187	216378	.	+	.	Parent=g-2.84-mRNA-1
DH_M5_M4	maker	exon	217586	217819	.	+	.	Parent=g-2.84-mRNA-1
DH_M5_M4	maker	exon	219074	219196	.	+	.	Parent=g-2.84-mRNA-1
DH_M5_M4	maker	exon	219294	219449	.	+	.	Parent=g-2.84-mRNA-1
DH_M5_M4	maker	exon	221016	221062	.	+	.	Parent=g-2.84-mRNA-1
DH_M5_M4	maker	exon	221183	221326	.	+	.	Parent=g-2.84-mRNA-1
DH_M5_M4	maker	exon	221749	221926	.	+	.	Parent=g-2.84-mRNA-1
DH_M5_M4	maker	exon	222324	222408	.	+	.	Parent=g-2.84-mRNA-1
DH_M5_M4	maker	exon	222883	222944	.	+	.	Parent=g-2.84-mRNA-1
DH_M5_M4	maker	gene	241432	241806	.	-	.	ID=g-2.13;Name=MeloDH.12
DH_M5_M4	maker	mRNA	241432	241806	1875.0	-	.	Parent=g-2.13;ID=g-2.13-mRNA-1;Name=MeloDH.12;_aed=0.00;_eaed=0.00;_qi=0|-1|1|1|-1|0|1|0|124
DH_M5_M4	maker	CDS	241432	241806	.	-	0	Parent=g-2.13-mRNA-1;ID=g-2.13-mRNA-1:cds;Name=MeloDH.12
DH_M5_M4	maker	exon	241432	241806	.	-	.	Parent=g-2.13-mRNA-1
DH_M5_M4	GAFL	Primer_Region	246754	247100	.	+	.	Name=M7
DH_M5_M4	GAFL	Primer_binding_site	246754	246775	.	+	.	Name=M7F
DH_M5_M4	GAFL	Primer_binding_site	247080	247100	.	-	.	Name=M7R
DH_M5_M4	maker	gene	252190	261032	.	+	.	ID=g-2.35;Name=MeloDH.13
DH_M5_M4	maker	mRNA	252190	261032	.	+	.	Parent=g-2.35;ID=g-2.35-mRNA-1;Name=MeloDH.13;_aed=0.45;_eaed=0.45;_qi=747|0|0|0.08|1|1|12|0|366
DH_M5_M4	maker	CDS	256490	256675	.	+	0	Parent=g-2.35-mRNA-1;ID=g-2.35-mRNA-1:cds;Name=MeloDH.13
DH_M5_M4	maker	CDS	256983	257171	.	+	0	Parent=g-2.35-mRNA-1;ID=g-2.35-mRNA-1:cds;Name=MeloDH.13
DH_M5_M4	maker	CDS	257527	257611	.	+	0	Parent=g-2.35-mRNA-1;ID=g-2.35-mRNA-1:cds;Name=MeloDH.13
DH_M5_M4	maker	CDS	259293	259411	.	+	2	Parent=g-2.35-mRNA-1;ID=g-2.35-mRNA-1:cds;Name=MeloDH.13
DH_M5_M4	maker	CDS	259745	259978	.	+	0	Parent=g-2.35-mRNA-1;ID=g-2.35-mRNA-1:cds;Name=MeloDH.13
DH_M5_M4	maker	CDS	260650	260772	.	+	0	Parent=g-2.35-mRNA-1;ID=g-2.35-mRNA-1:cds;Name=MeloDH.13
DH_M5_M4	maker	CDS	260868	261032	.	+	0	Parent=g-2.35-mRNA-1;ID=g-2.35-mRNA-1:cds;Name=MeloDH.13
DH_M5_M4	maker	Five_prime_utr	252190	252288	.	+	.	Parent=g-2.35-mRNA-1;ID=g-2.35-mRNA-1:five_prime_utr;Name=MeloDH.13-mRNA-1:five_prime_utr
DH_M5_M4	maker	exon	252190	252288	.	+	.	Parent=g-2.35-mRNA-1
DH_M5_M4	maker	exon	252493	252628	.	+	.	Parent=g-2.35-mRNA-1
DH_M5_M4	maker	exon	252820	253064	.	+	.	Parent=g-2.35-mRNA-1
DH_M5_M4	maker	exon	253167	253209	.	+	.	Parent=g-2.35-mRNA-1
DH_M5_M4	maker	exon	255088	255221	.	+	.	Parent=g-2.35-mRNA-1
DH_M5_M4	maker	exon	256400	256675	.	+	.	Parent=g-2.35-mRNA-1
DH_M5_M4	maker	exon	256983	257171	.	+	.	Parent=g-2.35-mRNA-1
DH_M5_M4	maker	exon	257527	257611	.	+	.	Parent=g-2.35-mRNA-1
DH_M5_M4	maker	exon	259293	259411	.	+	.	Parent=g-2.35-mRNA-1
DH_M5_M4	maker	exon	259745	259978	.	+	.	Parent=g-2.35-mRNA-1
DH_M5_M4	maker	exon	260650	260772	.	+	.	Parent=g-2.35-mRNA-1
DH_M5_M4	maker	exon	260868	261032	.	+	.	Parent=g-2.35-mRNA-1
DH_M5_M4	maker	gene	266832	269100	.	+	.	ID=g-2.87;Name=MeloDH.14
DH_M5_M4	maker	mRNA	266832	269100	.	+	.	Parent=g-2.87;ID=g-2.87-mRNA-1;Name=MeloDH.14;_aed=0.12;_eaed=0.12;_qi=0|0|0|0.33|1|1|3|0|651
DH_M5_M4	maker	CDS	266832	266944	.	+	0	Parent=g-2.87-mRNA-1;ID=g-2.87-mRNA-1:cds;Name=MeloDH.14
DH_M5_M4	maker	CDS	267009	268556	.	+	1	Parent=g-2.87-mRNA-1;ID=g-2.87-mRNA-1:cds;Name=MeloDH.14
DH_M5_M4	maker	CDS	268806	269100	.	+	1	Parent=g-2.87-mRNA-1;ID=g-2.87-mRNA-1:cds;Name=MeloDH.14
DH_M5_M4	maker	exon	266832	266944	.	+	.	Parent=g-2.87-mRNA-1
DH_M5_M4	maker	exon	267009	268556	.	+	.	Parent=g-2.87-mRNA-1
DH_M5_M4	maker	exon	268806	269100	.	+	.	Parent=g-2.87-mRNA-1
DH_M5_M4	GAFL	Pseudogene	278747	290655	.	-	.	ID=DH_pseudo_VatRev;Name=DH_pseudo_VatRev
DH_M5_M4	GAFL	Repeat_unit	280412	280606	.	-	.	Parent=DH_pseudo_VatRev;Name=DH_pseudo_VatRev-rep1
DH_M5_M4	GAFL	exon	281125	290655	.	-	.	Parent=DH_pseudo_VatRev;ID=DH_pseudo_VatRev-exon1;Name=DH_pseudo_VatRev-exon1
DH_M5_M4	GAFL	exon	280124	280669	.	-	.	Parent=DH_pseudo_VatRev;ID=DH_pseudo_VatRev-exon2;Name=DH_pseudo_VatRev-exon2
DH_M5_M4	GAFL	exon	278870	279726	.	-	.	Parent=DH_pseudo_VatRev;ID=DH_pseudo_VatRev-exon3;Name=DH_pseudo_VatRev-exon3
DH_M5_M4	GAFL	exon	278747	278800	.	-	.	Parent=DH_pseudo_VatRev;ID=DH_pseudo_VatRev-exon4;Name=DH_pseudo_VatRev-exon4
DH_M5_M4	GAFL	Intron	280670	281124	.	-	.	Parent=DH_pseudo_VatRev;ID=DH_pseudo_VatRev-intron1;Name=DH_pseudo_VatRev-intron1
DH_M5_M4	GAFL	Intron	279727	280123	.	-	.	Parent=DH_pseudo_VatRev;ID=DH_pseudo_VatRev-intron2;Name=DH_pseudo_VatRev-intron2
DH_M5_M4	GAFL	Intron	278801	278869	.	-	.	Parent=DH_pseudo_VatRev;ID=DH_pseudo_VatRev-intron3;Name=DH_pseudo_VatRev-intron3
DH_M5_M4	GAFL	Insertion	282131	288786	.	-	.	Parent=DH_pseudo_VatRev;Name=DH_pseudo_VatRev-insertion
DH_M5_M4	maker	gene	302526	305393	.	-	.	ID=g-2.94;Name=MeloDH.15
DH_M5_M4	maker	mRNA	302526	305393	.	-	.	Parent=g-2.94;ID=g-2.94-mRNA-1;Name=MeloDH.15;_aed=0.00;_eaed=0.00;_qi=235|1|1|1|1|1|3|418|675
DH_M5_M4	maker	CDS	302944	303720	.	-	0	Parent=g-2.94-mRNA-1;ID=g-2.94-mRNA-1:cds;Name=MeloDH.15
DH_M5_M4	maker	CDS	303816	303932	.	-	0	Parent=g-2.94-mRNA-1;ID=g-2.94-mRNA-1:cds;Name=MeloDH.15
DH_M5_M4	maker	CDS	304025	305158	.	-	0	Parent=g-2.94-mRNA-1;ID=g-2.94-mRNA-1:cds;Name=MeloDH.15
DH_M5_M4	maker	Three_prime_utr	302526	302943	.	-	.	Parent=g-2.94-mRNA-1;ID=g-2.94-mRNA-1:three_prime_utr;Name=MeloDH.15-mRNA-1:three_prime_utr
DH_M5_M4	maker	Five_prime_utr	305159	305393	.	-	.	Parent=g-2.94-mRNA-1;ID=g-2.94-mRNA-1:five_prime_utr;Name=MeloDH.15-mRNA-1:five_prime_utr
DH_M5_M4	maker	exon	302526	303720	.	-	.	Parent=g-2.94-mRNA-1
DH_M5_M4	maker	exon	303816	303932	.	-	.	Parent=g-2.94-mRNA-1
DH_M5_M4	maker	exon	304025	305393	.	-	.	Parent=g-2.94-mRNA-1
DH_M5_M4	GAFL	Primer_Region	302717	303095	.	+	.	Name=Z5257
DH_M5_M4	GAFL	Primer_binding_site	302717	302742	.	+	.	Name=Z5257F
DH_M5_M4	GAFL	Primer_binding_site	303071	303095	.	-	.	Name=Z5257R
DH_M5_M4	maker	gene	309213	317263	.	-	.	ID=g-2.96;Name=MeloDH.16
DH_M5_M4	maker	mRNA	309213	317263	.	-	.	Parent=g-2.96;ID=g-2.96-mRNA-1;Name=MeloDH.16;_aed=0.04;_eaed=0.04;_qi=373|0.66|0.8|0.8|0.88|0.8|10|372|627
DH_M5_M4	maker	CDS	309585	309758	.	-	0	Parent=g-2.96-mRNA-1;ID=g-2.96-mRNA-1:cds;Name=MeloDH.16
DH_M5_M4	maker	CDS	310856	311047	.	-	0	Parent=g-2.96-mRNA-1;ID=g-2.96-mRNA-1:cds;Name=MeloDH.16
DH_M5_M4	maker	CDS	311432	311446	.	-	0	Parent=g-2.96-mRNA-1;ID=g-2.96-mRNA-1:cds;Name=MeloDH.16
DH_M5_M4	maker	CDS	311762	312041	.	-	1	Parent=g-2.96-mRNA-1;ID=g-2.96-mRNA-1:cds;Name=MeloDH.16
DH_M5_M4	maker	CDS	312205	312361	.	-	2	Parent=g-2.96-mRNA-1;ID=g-2.96-mRNA-1:cds;Name=MeloDH.16
DH_M5_M4	maker	CDS	314171	314376	.	-	1	Parent=g-2.96-mRNA-1;ID=g-2.96-mRNA-1:cds;Name=MeloDH.16
DH_M5_M4	maker	CDS	314465	314614	.	-	1	Parent=g-2.96-mRNA-1;ID=g-2.96-mRNA-1:cds;Name=MeloDH.16
DH_M5_M4	maker	CDS	315466	315642	.	-	1	Parent=g-2.96-mRNA-1;ID=g-2.96-mRNA-1:cds;Name=MeloDH.16
DH_M5_M4	maker	CDS	316114	316646	.	-	0	Parent=g-2.96-mRNA-1;ID=g-2.96-mRNA-1:cds;Name=MeloDH.16
DH_M5_M4	maker	Three_prime_utr	309213	309584	.	-	.	Parent=g-2.96-mRNA-1;ID=g-2.96-mRNA-1:three_prime_utr;Name=MeloDH.16-mRNA-1:three_prime_utr
DH_M5_M4	maker	Five_prime_utr	316902	317263	.	-	.	Parent=g-2.96-mRNA-1;ID=g-2.96-mRNA-1:five_prime_utr;Name=MeloDH.16-mRNA-1:five_prime_utr
DH_M5_M4	maker	exon	309213	309758	.	-	.	Parent=g-2.96-mRNA-1
DH_M5_M4	maker	exon	310856	311047	.	-	.	Parent=g-2.96-mRNA-1
DH_M5_M4	maker	exon	311432	311446	.	-	.	Parent=g-2.96-mRNA-1
DH_M5_M4	maker	exon	311762	312041	.	-	.	Parent=g-2.96-mRNA-1
DH_M5_M4	maker	exon	312205	312361	.	-	.	Parent=g-2.96-mRNA-1
DH_M5_M4	maker	exon	314171	314376	.	-	.	Parent=g-2.96-mRNA-1
DH_M5_M4	maker	exon	314465	314614	.	-	.	Parent=g-2.96-mRNA-1
DH_M5_M4	maker	exon	315466	315642	.	-	.	Parent=g-2.96-mRNA-1
DH_M5_M4	maker	exon	316114	316657	.	-	.	Parent=g-2.96-mRNA-1
DH_M5_M4	maker	exon	316902	317263	.	-	.	Parent=g-2.96-mRNA-1
DH_M5_M4	maker	gene	319323	321554	.	-	.	ID=g-2.98;Name=MeloDH.17
DH_M5_M4	maker	mRNA	319323	321554	.	-	.	Parent=g-2.98;ID=g-2.98-mRNA-1;Name=MeloDH.17;_aed=0.39;_eaed=0.39;_qi=0|1|1|1|0.5|0.33|3|187|187
DH_M5_M4	maker	CDS	319510	319962	.	-	0	Parent=g-2.98-mRNA-1;ID=g-2.98-mRNA-1:cds;Name=MeloDH.17
DH_M5_M4	maker	CDS	321444	321554	.	-	0	Parent=g-2.98-mRNA-1;ID=g-2.98-mRNA-1:cds;Name=MeloDH.17
DH_M5_M4	maker	Three_prime_utr	319323	319509	.	-	.	Parent=g-2.98-mRNA-1;ID=g-2.98-mRNA-1:three_prime_utr;Name=MeloDH.17-mRNA-1:three_prime_utr
DH_M5_M4	maker	exon	319323	319962	.	-	.	Parent=g-2.98-mRNA-1
DH_M5_M4	maker	exon	321444	321554	.	-	.	Parent=g-2.98-mRNA-1
DH_M5_M4	maker	gene	321576	336971	.	-	.	ID=g-2.102;Name=MeloDH.18
DH_M5_M4	maker	mRNA	321576	336971	.	-	.	Parent=g-2.102;ID=g-2.102-mRNA-1;Name=MeloDH.18;_aed=0.12;_eaed=0.14;_qi=0|0.73|0.77|0.85|1|0.96|27|0|1309
DH_M5_M4	maker	CDS	321576	321632	.	-	0	Parent=g-2.102-mRNA-1;ID=g-2.102-mRNA-1:cds;Name=MeloDH.18
DH_M5_M4	maker	CDS	322171	322242	.	-	0	Parent=g-2.102-mRNA-1;ID=g-2.102-mRNA-1:cds;Name=MeloDH.18
DH_M5_M4	maker	CDS	323270	324379	.	-	0	Parent=g-2.102-mRNA-1;ID=g-2.102-mRNA-1:cds;Name=MeloDH.18
DH_M5_M4	maker	CDS	324533	324649	.	-	0	Parent=g-2.102-mRNA-1;ID=g-2.102-mRNA-1:cds;Name=MeloDH.18
DH_M5_M4	maker	CDS	324733	324844	.	-	1	Parent=g-2.102-mRNA-1;ID=g-2.102-mRNA-1:cds;Name=MeloDH.18
DH_M5_M4	maker	CDS	324981	325132	.	-	0	Parent=g-2.102-mRNA-1;ID=g-2.102-mRNA-1:cds;Name=MeloDH.18
DH_M5_M4	maker	CDS	326012	326083	.	-	0	Parent=g-2.102-mRNA-1;ID=g-2.102-mRNA-1:cds;Name=MeloDH.18
DH_M5_M4	maker	CDS	326294	326359	.	-	0	Parent=g-2.102-mRNA-1;ID=g-2.102-mRNA-1:cds;Name=MeloDH.18
DH_M5_M4	maker	CDS	327124	327252	.	-	0	Parent=g-2.102-mRNA-1;ID=g-2.102-mRNA-1:cds;Name=MeloDH.18
DH_M5_M4	maker	CDS	328683	328791	.	-	1	Parent=g-2.102-mRNA-1;ID=g-2.102-mRNA-1:cds;Name=MeloDH.18
DH_M5_M4	maker	CDS	329440	329498	.	-	0	Parent=g-2.102-mRNA-1;ID=g-2.102-mRNA-1:cds;Name=MeloDH.18
DH_M5_M4	maker	CDS	329841	329883	.	-	1	Parent=g-2.102-mRNA-1;ID=g-2.102-mRNA-1:cds;Name=MeloDH.18
DH_M5_M4	maker	CDS	330788	330867	.	-	0	Parent=g-2.102-mRNA-1;ID=g-2.102-mRNA-1:cds;Name=MeloDH.18
DH_M5_M4	maker	CDS	330992	331117	.	-	0	Parent=g-2.102-mRNA-1;ID=g-2.102-mRNA-1:cds;Name=MeloDH.18
DH_M5_M4	maker	CDS	331210	331260	.	-	0	Parent=g-2.102-mRNA-1;ID=g-2.102-mRNA-1:cds;Name=MeloDH.18
DH_M5_M4	maker	CDS	332677	332859	.	-	0	Parent=g-2.102-mRNA-1;ID=g-2.102-mRNA-1:cds;Name=MeloDH.18
DH_M5_M4	maker	CDS	332936	333022	.	-	0	Parent=g-2.102-mRNA-1;ID=g-2.102-mRNA-1:cds;Name=MeloDH.18
DH_M5_M4	maker	CDS	333130	333240	.	-	0	Parent=g-2.102-mRNA-1;ID=g-2.102-mRNA-1:cds;Name=MeloDH.18
DH_M5_M4	maker	CDS	333322	333426	.	-	0	Parent=g-2.102-mRNA-1;ID=g-2.102-mRNA-1:cds;Name=MeloDH.18
DH_M5_M4	maker	CDS	333508	333679	.	-	1	Parent=g-2.102-mRNA-1;ID=g-2.102-mRNA-1:cds;Name=MeloDH.18
DH_M5_M4	maker	CDS	333768	333940	.	-	0	Parent=g-2.102-mRNA-1;ID=g-2.102-mRNA-1:cds;Name=MeloDH.18
DH_M5_M4	maker	CDS	334088	334160	.	-	1	Parent=g-2.102-mRNA-1;ID=g-2.102-mRNA-1:cds;Name=MeloDH.18
DH_M5_M4	maker	CDS	334335	334537	.	-	0	Parent=g-2.102-mRNA-1;ID=g-2.102-mRNA-1:cds;Name=MeloDH.18
DH_M5_M4	maker	CDS	335173	335265	.	-	0	Parent=g-2.102-mRNA-1;ID=g-2.102-mRNA-1:cds;Name=MeloDH.18
DH_M5_M4	maker	CDS	336483	336633	.	-	1	Parent=g-2.102-mRNA-1;ID=g-2.102-mRNA-1:cds;Name=MeloDH.18
DH_M5_M4	maker	CDS	336748	336971	.	-	0	Parent=g-2.102-mRNA-1;ID=g-2.102-mRNA-1:cds;Name=MeloDH.18
DH_M5_M4	maker	exon	321576	321632	.	-	.	Parent=g-2.102-mRNA-1
DH_M5_M4	maker	exon	322171	322242	.	-	.	Parent=g-2.102-mRNA-1
DH_M5_M4	maker	exon	323270	324379	.	-	.	Parent=g-2.102-mRNA-1
DH_M5_M4	maker	exon	324533	324649	.	-	.	Parent=g-2.102-mRNA-1
DH_M5_M4	maker	exon	324733	324844	.	-	.	Parent=g-2.102-mRNA-1
DH_M5_M4	maker	exon	324981	325132	.	-	.	Parent=g-2.102-mRNA-1
DH_M5_M4	maker	exon	326012	326083	.	-	.	Parent=g-2.102-mRNA-1
DH_M5_M4	maker	exon	326294	326359	.	-	.	Parent=g-2.102-mRNA-1
DH_M5_M4	maker	exon	327124	327252	.	-	.	Parent=g-2.102-mRNA-1
DH_M5_M4	maker	exon	328683	328791	.	-	.	Parent=g-2.102-mRNA-1
DH_M5_M4	maker	exon	329440	329498	.	-	.	Parent=g-2.102-mRNA-1
DH_M5_M4	maker	exon	329841	329883	.	-	.	Parent=g-2.102-mRNA-1
DH_M5_M4	maker	exon	330788	330867	.	-	.	Parent=g-2.102-mRNA-1
DH_M5_M4	maker	exon	330992	331117	.	-	.	Parent=g-2.102-mRNA-1
DH_M5_M4	maker	exon	331210	331260	.	-	.	Parent=g-2.102-mRNA-1
DH_M5_M4	maker	exon	332677	332859	.	-	.	Parent=g-2.102-mRNA-1
DH_M5_M4	maker	exon	332936	333022	.	-	.	Parent=g-2.102-mRNA-1
DH_M5_M4	maker	exon	333130	333240	.	-	.	Parent=g-2.102-mRNA-1
DH_M5_M4	maker	exon	333322	333426	.	-	.	Parent=g-2.102-mRNA-1
DH_M5_M4	maker	exon	333508	333679	.	-	.	Parent=g-2.102-mRNA-1
DH_M5_M4	maker	exon	333768	333940	.	-	.	Parent=g-2.102-mRNA-1
DH_M5_M4	maker	exon	334088	334160	.	-	.	Parent=g-2.102-mRNA-1
DH_M5_M4	maker	exon	334335	334537	.	-	.	Parent=g-2.102-mRNA-1
DH_M5_M4	maker	exon	335173	335265	.	-	.	Parent=g-2.102-mRNA-1
DH_M5_M4	maker	exon	336483	336633	.	-	.	Parent=g-2.102-mRNA-1
DH_M5_M4	maker	exon	336748	336971	.	-	.	Parent=g-2.102-mRNA-1
DH_M5_M4	maker	gene	338102	338464	.	-	.	ID=g-2.100;Name=MeloDH.19
DH_M5_M4	maker	mRNA	338102	338464	.	-	.	Parent=g-2.100;ID=g-2.100-mRNA-1;Name=MeloDH.19;_aed=0.49;_eaed=0.49;_qi=0|0|0.5|0.5|0|0|2|0|85
DH_M5_M4	maker	CDS	338102	338110	.	-	0	Parent=g-2.100-mRNA-1;ID=g-2.100-mRNA-1:cds;Name=MeloDH.19
DH_M5_M4	maker	CDS	338216	338464	.	-	0	Parent=g-2.100-mRNA-1;ID=g-2.100-mRNA-1:cds;Name=MeloDH.19
DH_M5_M4	maker	exon	338102	338110	.	-	.	Parent=g-2.100-mRNA-1
DH_M5_M4	maker	exon	338216	338464	.	-	.	Parent=g-2.100-mRNA-1
DH_M5_M4	maker	gene	341207	345830	.	-	.	ID=g-2.114;Name=MeloDH.20
DH_M5_M4	maker	mRNA	341207	345830	.	-	.	Parent=g-2.114;ID=g-2.114-mRNA-1;Name=MeloDH.20;_aed=0.14;_eaed=0.14;_qi=0|0.71|0.75|0.75|0.85|0.87|8|364|429
DH_M5_M4	maker	CDS	341571	341681	.	-	0	Parent=g-2.114-mRNA-1;ID=g-2.114-mRNA-1:cds;Name=MeloDH.20
DH_M5_M4	maker	CDS	342419	342496	.	-	0	Parent=g-2.114-mRNA-1;ID=g-2.114-mRNA-1:cds;Name=MeloDH.20
DH_M5_M4	maker	CDS	343577	343765	.	-	0	Parent=g-2.114-mRNA-1;ID=g-2.114-mRNA-1:cds;Name=MeloDH.20
DH_M5_M4	maker	CDS	344131	344724	.	-	0	Parent=g-2.114-mRNA-1;ID=g-2.114-mRNA-1:cds;Name=MeloDH.20
DH_M5_M4	maker	CDS	344791	344906	.	-	2	Parent=g-2.114-mRNA-1;ID=g-2.114-mRNA-1:cds;Name=MeloDH.20
DH_M5_M4	maker	CDS	345448	345529	.	-	0	Parent=g-2.114-mRNA-1;ID=g-2.114-mRNA-1:cds;Name=MeloDH.20
DH_M5_M4	maker	CDS	345633	345703	.	-	2	Parent=g-2.114-mRNA-1;ID=g-2.114-mRNA-1:cds;Name=MeloDH.20
DH_M5_M4	maker	CDS	345782	345830	.	-	0	Parent=g-2.114-mRNA-1;ID=g-2.114-mRNA-1:cds;Name=MeloDH.20
DH_M5_M4	maker	Three_prime_utr	341207	341570	.	-	.	Parent=g-2.114-mRNA-1;ID=g-2.114-mRNA-1:three_prime_utr;Name=MeloDH.20-mRNA-1:three_prime_utr
DH_M5_M4	maker	exon	341207	341681	.	-	.	Parent=g-2.114-mRNA-1
DH_M5_M4	maker	exon	342419	342496	.	-	.	Parent=g-2.114-mRNA-1
DH_M5_M4	maker	exon	343577	343765	.	-	.	Parent=g-2.114-mRNA-1
DH_M5_M4	maker	exon	344131	344724	.	-	.	Parent=g-2.114-mRNA-1
DH_M5_M4	maker	exon	344791	344906	.	-	.	Parent=g-2.114-mRNA-1
DH_M5_M4	maker	exon	345448	345529	.	-	.	Parent=g-2.114-mRNA-1
DH_M5_M4	maker	exon	345633	345703	.	-	.	Parent=g-2.114-mRNA-1
DH_M5_M4	maker	exon	345782	345830	.	-	.	Parent=g-2.114-mRNA-1
DH_M5_M4	GAFL	Primer_Region	349299	349505	.	+	.	Name=M4
DH_M5_M4	GAFL	Primer_binding_site	349299	349319	.	+	.	Name=M4F
DH_M5_M4	GAFL	Primer_binding_site	349480	349505	.	-	.	Name=M4R
##sequence-region Payzawat PZ_M5_M4 1 337657
PZ_M5_M4	GAFL	Primer_Region	1	155	.	+	.	Name=M5
PZ_M5_M4	GAFL	Primer_binding_site	1	28	.	+	.	Name=M5F
PZ_M5_M4	GAFL	Primer_binding_site	130	156	.	-	.	Name=M5R
PZ_M5_M4	maker	gene	5120	8066	.	-	.	ID=g-0.8;Name=MeloPZ.01
PZ_M5_M4	maker	mRNA	5120	8066	.	-	.	Parent=g-0.8;ID=g-0.8-mRNA-1;Name=MeloPZ.01;_aed=0.44;_eaed=0.59;_qi=0|0|0|1|1|1|5|0|686;_merge_warning=1
PZ_M5_M4	maker	CDS	5120	5680	.	-	0	Parent=g-0.8-mRNA-1;ID=g-0.8-mRNA-1:cds;Name=MeloPZ.01
PZ_M5_M4	maker	CDS	5797	5906	.	-	2	Parent=g-0.8-mRNA-1;ID=g-0.8-mRNA-1:cds;Name=MeloPZ.01
PZ_M5_M4	maker	CDS	6471	6618	.	-	0	Parent=g-0.8-mRNA-1;ID=g-0.8-mRNA-1:cds;Name=MeloPZ.01
PZ_M5_M4	maker	CDS	6723	7004	.	-	0	Parent=g-0.8-mRNA-1;ID=g-0.8-mRNA-1:cds;Name=MeloPZ.01
PZ_M5_M4	maker	CDS	7107	8066	.	-	0	Parent=g-0.8-mRNA-1;ID=g-0.8-mRNA-1:cds;Name=MeloPZ.01
PZ_M5_M4	maker	exon	5120	5680	.	-	.	Parent=g-0.8-mRNA-1
PZ_M5_M4	maker	exon	5797	5906	.	-	.	Parent=g-0.8-mRNA-1
PZ_M5_M4	maker	exon	6471	6618	.	-	.	Parent=g-0.8-mRNA-1
PZ_M5_M4	maker	exon	6723	7004	.	-	.	Parent=g-0.8-mRNA-1
PZ_M5_M4	maker	exon	7107	8066	.	-	.	Parent=g-0.8-mRNA-1
PZ_M5_M4	maker	gene	20610	24829	.	-	.	ID=g-0.12;Name=MeloPZ.02
PZ_M5_M4	maker	mRNA	20610	24829	.	-	.	Parent=g-0.12;ID=g-0.12-mRNA-1;Name=MeloPZ.02;_aed=0.07;_eaed=0.07;_qi=0|0.4|0.16|1|0.6|0.33|6|0|962
PZ_M5_M4	maker	CDS	20610	21089	.	-	0	Parent=g-0.12-mRNA-1;ID=g-0.12-mRNA-1:cds;Name=MeloPZ.02
PZ_M5_M4	maker	CDS	21208	21317	.	-	2	Parent=g-0.12-mRNA-1;ID=g-0.12-mRNA-1:cds;Name=MeloPZ.02
PZ_M5_M4	maker	CDS	21612	22029	.	-	0	Parent=g-0.12-mRNA-1;ID=g-0.12-mRNA-1:cds;Name=MeloPZ.02
PZ_M5_M4	maker	CDS	22132	22413	.	-	0	Parent=g-0.12-mRNA-1;ID=g-0.12-mRNA-1:cds;Name=MeloPZ.02
PZ_M5_M4	maker	CDS	22525	23632	.	-	1	Parent=g-0.12-mRNA-1;ID=g-0.12-mRNA-1:cds;Name=MeloPZ.02
PZ_M5_M4	maker	CDS	24339	24829	.	-	0	Parent=g-0.12-mRNA-1;ID=g-0.12-mRNA-1:cds;Name=MeloPZ.02
PZ_M5_M4	maker	exon	20610	21089	.	-	.	Parent=g-0.12-mRNA-1
PZ_M5_M4	maker	exon	21208	21317	.	-	.	Parent=g-0.12-mRNA-1
PZ_M5_M4	maker	exon	21612	22029	.	-	.	Parent=g-0.12-mRNA-1
PZ_M5_M4	maker	exon	22132	22413	.	-	.	Parent=g-0.12-mRNA-1
PZ_M5_M4	maker	exon	22525	23632	.	-	.	Parent=g-0.12-mRNA-1
PZ_M5_M4	maker	exon	24339	24829	.	-	.	Parent=g-0.12-mRNA-1
PZ_M5_M4	maker	gene	34459	35346	.	+	.	ID=g-0.5;Name=MeloPZ.03
PZ_M5_M4	maker	mRNA	34459	35346	.	+	.	Parent=g-0.5;ID=g-0.5-mRNA-1;Name=MeloPZ.03;_aed=0.14;_eaed=0.14;_qi=0|-1|0|1|-1|1|1|0|295
PZ_M5_M4	maker	CDS	34459	35346	.	+	0	Parent=g-0.5-mRNA-1;ID=g-0.5-mRNA-1:cds;Name=MeloPZ.03
PZ_M5_M4	maker	exon	34459	35346	.	+	.	Parent=g-0.5-mRNA-1
PZ_M5_M4	GAFL	Primer_Region	36790	37064	.	+	.	Name=Z5182
PZ_M5_M4	GAFL	Primer_binding_site	36790	36807	.	+	.	Name=Z5182F
PZ_M5_M4	GAFL	Primer_binding_site	37038	37064	.	-	.	Name=Z5182R
PZ_M5_M4	maker	gene	48935	53070	.	+	.	ID=g-0.10;Name=MeloPZ.04
PZ_M5_M4	maker	mRNA	48935	53070	.	+	.	Parent=g-0.10;ID=g-0.10-mRNA-1;Name=MeloPZ.04;_aed=0.03;_eaed=0.03;_qi=719|0.87|0.88|1|1|1|9|425|490
PZ_M5_M4	maker	CDS	49654	49691	.	+	0	Parent=g-0.10-mRNA-1;ID=g-0.10-mRNA-1:cds;Name=MeloPZ.04
PZ_M5_M4	maker	CDS	50523	50626	.	+	1	Parent=g-0.10-mRNA-1;ID=g-0.10-mRNA-1:cds;Name=MeloPZ.04
PZ_M5_M4	maker	CDS	50720	51085	.	+	2	Parent=g-0.10-mRNA-1;ID=g-0.10-mRNA-1:cds;Name=MeloPZ.04
PZ_M5_M4	maker	CDS	51169	51420	.	+	2	Parent=g-0.10-mRNA-1;ID=g-0.10-mRNA-1:cds;Name=MeloPZ.04
PZ_M5_M4	maker	CDS	51501	51658	.	+	2	Parent=g-0.10-mRNA-1;ID=g-0.10-mRNA-1:cds;Name=MeloPZ.04
PZ_M5_M4	maker	CDS	51869	51948	.	+	0	Parent=g-0.10-mRNA-1;ID=g-0.10-mRNA-1:cds;Name=MeloPZ.04
PZ_M5_M4	maker	CDS	52026	52161	.	+	1	Parent=g-0.10-mRNA-1;ID=g-0.10-mRNA-1:cds;Name=MeloPZ.04
PZ_M5_M4	maker	CDS	52248	52418	.	+	0	Parent=g-0.10-mRNA-1;ID=g-0.10-mRNA-1:cds;Name=MeloPZ.04
PZ_M5_M4	maker	CDS	52478	52645	.	+	0	Parent=g-0.10-mRNA-1;ID=g-0.10-mRNA-1:cds;Name=MeloPZ.04
PZ_M5_M4	maker	Three_prime_utr	52646	53070	.	+	.	Parent=g-0.10-mRNA-1;ID=g-0.10-mRNA-1:three_prime_utr;Name=MeloPZ.04-mRNA-1:three_prime_utr
PZ_M5_M4	maker	Five_prime_utr	48935	49653	.	+	.	Parent=g-0.10-mRNA-1;ID=g-0.10-mRNA-1:five_prime_utr;Name=MeloPZ.04-mRNA-1:five_prime_utr
PZ_M5_M4	maker	exon	48935	49691	.	+	.	Parent=g-0.10-mRNA-1
PZ_M5_M4	maker	exon	50523	50626	.	+	.	Parent=g-0.10-mRNA-1
PZ_M5_M4	maker	exon	50720	51085	.	+	.	Parent=g-0.10-mRNA-1
PZ_M5_M4	maker	exon	51169	51420	.	+	.	Parent=g-0.10-mRNA-1
PZ_M5_M4	maker	exon	51501	51658	.	+	.	Parent=g-0.10-mRNA-1
PZ_M5_M4	maker	exon	51869	51948	.	+	.	Parent=g-0.10-mRNA-1
PZ_M5_M4	maker	exon	52026	52161	.	+	.	Parent=g-0.10-mRNA-1
PZ_M5_M4	maker	exon	52248	52418	.	+	.	Parent=g-0.10-mRNA-1
PZ_M5_M4	maker	exon	52478	53070	.	+	.	Parent=g-0.10-mRNA-1
PZ_M5_M4	maker	gene	54878	56743	.	+	.	ID=g-0.7;Name=MeloPZ.05
PZ_M5_M4	maker	mRNA	54878	56743	.	+	.	Parent=g-0.7;ID=g-0.7-mRNA-1;Name=MeloPZ.05;_aed=0.08;_eaed=0.08;_qi=0|-1|0|1|-1|1|1|0|621
PZ_M5_M4	maker	CDS	54878	56743	.	+	0	Parent=g-0.7-mRNA-1;ID=g-0.7-mRNA-1:cds;Name=MeloPZ.05
PZ_M5_M4	maker	exon	54878	56743	.	+	.	Parent=g-0.7-mRNA-1
PZ_M5_M4	GAFL	Primer_Region	57641	58072	.	+	.	Name=V432
PZ_M5_M4	GAFL	Primer_binding_site	57641	57664	.	+	.	Name=V432F
PZ_M5_M4	GAFL	Primer_binding_site	58049	58072	.	-	.	Name=V432R
PZ_M5_M4	GAFL	gene	60146	66549	.	+	.	ID=PZ_Vat1;Name=MeloPZ.06
PZ_M5_M4	GAFL	Repeat_unit	63130	63324	.	+	.	Parent=PZ_Vat1;ID=PZ_Vat1-rep1;Name=MeloPZ.06-rep1
PZ_M5_M4	GAFL	Repeat_unit	63325	63519	.	+	.	Parent=PZ_Vat1;ID=PZ_Vat1-rep2;Name=MeloPZ.06-rep2
PZ_M5_M4	GAFL	Repeat_unit	63520	63714	.	+	.	Parent=PZ_Vat1;ID=PZ_Vat1-rep3;Name=MeloPZ.06-rep3
PZ_M5_M4	GAFL	Repeat_unit	63715	63909	.	+	.	Parent=PZ_Vat1;ID=PZ_Vat1-rep4;Name=MeloPZ.06-rep4
PZ_M5_M4	GAFL	Repeat_unit	63910	64104	.	+	.	Parent=PZ_Vat1;ID=PZ_Vat1-rep5;Name=MeloPZ.06-rep5
PZ_M5_M4	GAFL	Repeat_unit	64105	64299	.	+	.	Parent=PZ_Vat1;ID=PZ_Vat1-rep6;Name=MeloPZ.06-rep6
PZ_M5_M4	GAFL	Repeat_unit	64300	64494	.	+	.	Parent=PZ_Vat1;ID=PZ_Vat1-rep7;Name=MeloPZ.06-rep7
PZ_M5_M4	GAFL	mRNA	60146	66549	.	+	.	Parent=PZ_Vat1;ID=PZ_Vat1-mRNA-1;Name=MeloPZ.06
PZ_M5_M4	GAFL	CDS	60146	62494	.	+	0	Parent=PZ_Vat1-mRNA-1;ID=PZ_Vat1-mRNA-1:cds;Name=MeloPZ.06
PZ_M5_M4	GAFL	CDS	63067	64785	.	+	0	Parent=PZ_Vat1-mRNA-1;ID=PZ_Vat1-mRNA-1:cds;Name=MeloPZ.06
PZ_M5_M4	GAFL	CDS	65524	66387	.	+	0	Parent=PZ_Vat1-mRNA-1;ID=PZ_Vat1-mRNA-1:cds;Name=MeloPZ.06
PZ_M5_M4	GAFL	CDS	66487	66549	.	+	0	Parent=PZ_Vat1-mRNA-1;ID=PZ_Vat1-mRNA-1:cds;Name=MeloPZ.06
PZ_M5_M4	GAFL	exon	60146	62494	.	+	.	Parent=PZ_Vat1-mRNA-1
PZ_M5_M4	GAFL	exon	63067	64785	.	+	.	Parent=PZ_Vat1-mRNA-1
PZ_M5_M4	GAFL	exon	65524	66387	.	+	.	Parent=PZ_Vat1-mRNA-1
PZ_M5_M4	GAFL	exon	66487	66549	.	+	.	Parent=PZ_Vat1-mRNA-1
PZ_M5_M4	GAFL	gene	78221	83072	.	+	.	ID=PZ_Vat2;Name=MeloPZ.07
PZ_M5_M4	GAFL	Repeat_unit	81189	81383	.	+	.	Parent=PZ_Vat2;ID=PZ_Vat2-rep1;Name=MeloPZ.07-rep1
PZ_M5_M4	GAFL	Repeat_unit	81384	81578	.	+	.	Parent=PZ_Vat2;ID=PZ_Vat2-rep2;Name=MeloPZ.07-rep2
PZ_M5_M4	GAFL	mRNA	78221	83072	.	+	.	Parent=PZ_Vat2;ID=PZ_Vat2-mRNA-1;Name=MeloPZ.07
PZ_M5_M4	GAFL	CDS	78221	80575	.	+	0	Parent=PZ_Vat2-mRNA-1;ID=PZ_Vat2-mRNA-1:cds;Name=MeloPZ.07
PZ_M5_M4	GAFL	CDS	81126	81869	.	+	0	Parent=PZ_Vat2-mRNA-1;ID=PZ_Vat2-mRNA-1:cds;Name=MeloPZ.07
PZ_M5_M4	GAFL	CDS	82053	82910	.	+	0	Parent=PZ_Vat2-mRNA-1;ID=PZ_Vat2-mRNA-1:cds;Name=MeloPZ.07
PZ_M5_M4	GAFL	CDS	83010	83072	.	+	0	Parent=PZ_Vat2-mRNA-1;ID=PZ_Vat2-mRNA-1:cds;Name=MeloPZ.07
PZ_M5_M4	GAFL	exon	78221	80575	.	+	.	Parent=PZ_Vat2-mRNA-1
PZ_M5_M4	GAFL	exon	81126	81869	.	+	.	Parent=PZ_Vat2-mRNA-1
PZ_M5_M4	GAFL	exon	82053	82910	.	+	.	Parent=PZ_Vat2-mRNA-1
PZ_M5_M4	GAFL	exon	83010	83072	.	+	.	Parent=PZ_Vat2-mRNA-1
PZ_M5_M4	GAFL	Pseudogene	96146	99457	.	+	.	ID=PZ_pseudo1Vat;Name=PZ_pseudo1Vat
PZ_M5_M4	GAFL	exon	96146	98462	.	+	.	Parent=PZ_pseudo1Vat;ID=PZ_pseudo1Vat-exon1;Name=PZ_pseudo1Vat-exon1
PZ_M5_M4	GAFL	exon	99345	99457	.	+	.	Parent=PZ_pseudo1Vat;ID=PZ_pseudo1Vat-exon2;Name=PZ_pseudo1Vat-exon2
PZ_M5_M4	GAFL	Intron	98463	99344	.	+	.	Parent=PZ_pseudo1Vat;ID=PZ_pseudo1Vat-intron1;Name=PZ_pseudo1Vat-intron1
PZ_M5_M4	maker	gene	102616	104390	.	-	.	ID=g-1.55;Name=MeloPZ.08
PZ_M5_M4	maker	mRNA	102616	104390	.	-	.	Parent=g-1.55;ID=g-1.55-mRNA-1;Name=MeloPZ.08;_aed=0.31;_eaed=0.70;_qi=0|0|0|0.4|1|1|5|0|213
PZ_M5_M4	maker	CDS	102616	102654	.	-	0	Parent=g-1.55-mRNA-1;ID=g-1.55-mRNA-1:cds;Name=MeloPZ.08
PZ_M5_M4	maker	CDS	102726	102982	.	-	2	Parent=g-1.55-mRNA-1;ID=g-1.55-mRNA-1:cds;Name=MeloPZ.08
PZ_M5_M4	maker	CDS	103073	103186	.	-	2	Parent=g-1.55-mRNA-1;ID=g-1.55-mRNA-1:cds;Name=MeloPZ.08
PZ_M5_M4	maker	CDS	103295	103321	.	-	2	Parent=g-1.55-mRNA-1;ID=g-1.55-mRNA-1:cds;Name=MeloPZ.08
PZ_M5_M4	maker	CDS	104186	104390	.	-	0	Parent=g-1.55-mRNA-1;ID=g-1.55-mRNA-1:cds;Name=MeloPZ.08
PZ_M5_M4	maker	exon	102616	102654	.	-	.	Parent=g-1.55-mRNA-1
PZ_M5_M4	maker	exon	102726	102982	.	-	.	Parent=g-1.55-mRNA-1
PZ_M5_M4	maker	exon	103073	103186	.	-	.	Parent=g-1.55-mRNA-1
PZ_M5_M4	maker	exon	103295	103321	.	-	.	Parent=g-1.55-mRNA-1
PZ_M5_M4	maker	exon	104186	104390	.	-	.	Parent=g-1.55-mRNA-1
PZ_M5_M4	GAFL	gene	107801	119295	.	+	.	ID=PZ_Vat3;Name=MeloPZ.09
PZ_M5_M4	GAFL	Repeat_unit	111177	111371	.	+	.	Parent=PZ_Vat3;ID=PZ_Vat3-rep1;Name=MeloPZ.09-rep1
PZ_M5_M4	GAFL	mRNA	107801	119295	.	+	.	Parent=PZ_Vat3;ID=PZ_Vat3-mRNA-1;Name=MeloPZ.09
PZ_M5_M4	GAFL	CDS	107801	110653	.	+	0	Parent=PZ_Vat3-mRNA-1;ID=PZ_Vat3-mRNA-1:cds;Name=MeloPZ.09
PZ_M5_M4	GAFL	CDS	111114	111659	.	+	0	Parent=PZ_Vat3-mRNA-1;ID=PZ_Vat3-mRNA-1:cds;Name=MeloPZ.09
PZ_M5_M4	GAFL	CDS	118311	119159	.	+	0	Parent=PZ_Vat3-mRNA-1;ID=PZ_Vat3-mRNA-1:cds;Name=MeloPZ.09
PZ_M5_M4	GAFL	CDS	119236	119295	.	+	0	Parent=PZ_Vat3-mRNA-1;ID=PZ_Vat3-mRNA-1:cds;Name=MeloPZ.09
PZ_M5_M4	GAFL	exon	107801	110653	.	+	.	Parent=PZ_Vat3-mRNA-1
PZ_M5_M4	GAFL	exon	111114	111659	.	+	.	Parent=PZ_Vat3-mRNA-1
PZ_M5_M4	GAFL	exon	118311	119159	.	+	.	Parent=PZ_Vat3-mRNA-1
PZ_M5_M4	GAFL	exon	119236	119295	.	+	.	Parent=PZ_Vat3-mRNA-1
PZ_M5_M4	GAFL	Primer_Region	119051	119348	.	+	.	Name=Z5184
PZ_M5_M4	GAFL	Primer_binding_site	119051	119072	.	+	.	Name=Z5184F
PZ_M5_M4	GAFL	Primer_binding_site	119324	119348	.	-	.	Name=Z5184R
PZ_M5_M4	maker	gene	143292	152841	.	+	.	ID=g-1.152;Name=MeloPZ.10
PZ_M5_M4	maker	mRNA	143292	152841	.	+	.	Parent=g-1.152;ID=g-1.152-mRNA-1;Name=MeloPZ.10;_aed=0.04;_eaed=0.05;_qi=39|0.92|0.85|1|0.30|0.28|14|0|712
PZ_M5_M4	maker	CDS	143331	143531	.	+	0	Parent=g-1.152-mRNA-1;ID=g-1.152-mRNA-1:cds;Name=MeloPZ.10
PZ_M5_M4	maker	CDS	144365	144640	.	+	0	Parent=g-1.152-mRNA-1;ID=g-1.152-mRNA-1:cds;Name=MeloPZ.10
PZ_M5_M4	maker	CDS	144945	145133	.	+	0	Parent=g-1.152-mRNA-1;ID=g-1.152-mRNA-1:cds;Name=MeloPZ.10
PZ_M5_M4	maker	CDS	145567	145651	.	+	0	Parent=g-1.152-mRNA-1;ID=g-1.152-mRNA-1:cds;Name=MeloPZ.10
PZ_M5_M4	maker	CDS	145796	145962	.	+	2	Parent=g-1.152-mRNA-1;ID=g-1.152-mRNA-1:cds;Name=MeloPZ.10
PZ_M5_M4	maker	CDS	146064	146255	.	+	0	Parent=g-1.152-mRNA-1;ID=g-1.152-mRNA-1:cds;Name=MeloPZ.10
PZ_M5_M4	maker	CDS	147465	147698	.	+	0	Parent=g-1.152-mRNA-1;ID=g-1.152-mRNA-1:cds;Name=MeloPZ.10
PZ_M5_M4	maker	CDS	148954	149076	.	+	0	Parent=g-1.152-mRNA-1;ID=g-1.152-mRNA-1:cds;Name=MeloPZ.10
PZ_M5_M4	maker	CDS	149174	149329	.	+	0	Parent=g-1.152-mRNA-1;ID=g-1.152-mRNA-1:cds;Name=MeloPZ.10
PZ_M5_M4	maker	CDS	150896	150942	.	+	0	Parent=g-1.152-mRNA-1;ID=g-1.152-mRNA-1:cds;Name=MeloPZ.10
PZ_M5_M4	maker	CDS	151064	151207	.	+	1	Parent=g-1.152-mRNA-1;ID=g-1.152-mRNA-1:cds;Name=MeloPZ.10
PZ_M5_M4	maker	CDS	151630	151807	.	+	1	Parent=g-1.152-mRNA-1;ID=g-1.152-mRNA-1:cds;Name=MeloPZ.10
PZ_M5_M4	maker	CDS	152223	152307	.	+	0	Parent=g-1.152-mRNA-1;ID=g-1.152-mRNA-1:cds;Name=MeloPZ.10
PZ_M5_M4	maker	CDS	152780	152841	.	+	2	Parent=g-1.152-mRNA-1;ID=g-1.152-mRNA-1:cds;Name=MeloPZ.10
PZ_M5_M4	maker	Five_prime_utr	143292	143330	.	+	.	Parent=g-1.152-mRNA-1;ID=g-1.152-mRNA-1:five_prime_utr;Name=MeloPZ.10-mRNA-1:five_prime_utr
PZ_M5_M4	maker	exon	143292	143531	.	+	.	Parent=g-1.152-mRNA-1
PZ_M5_M4	maker	exon	144365	144640	.	+	.	Parent=g-1.152-mRNA-1
PZ_M5_M4	maker	exon	144945	145133	.	+	.	Parent=g-1.152-mRNA-1
PZ_M5_M4	maker	exon	145567	145651	.	+	.	Parent=g-1.152-mRNA-1
PZ_M5_M4	maker	exon	145796	145962	.	+	.	Parent=g-1.152-mRNA-1
PZ_M5_M4	maker	exon	146064	146255	.	+	.	Parent=g-1.152-mRNA-1
PZ_M5_M4	maker	exon	147465	147698	.	+	.	Parent=g-1.152-mRNA-1
PZ_M5_M4	maker	exon	148954	149076	.	+	.	Parent=g-1.152-mRNA-1
PZ_M5_M4	maker	exon	149174	149329	.	+	.	Parent=g-1.152-mRNA-1
PZ_M5_M4	maker	exon	150896	150942	.	+	.	Parent=g-1.152-mRNA-1
PZ_M5_M4	maker	exon	151064	151207	.	+	.	Parent=g-1.152-mRNA-1
PZ_M5_M4	maker	exon	151630	151807	.	+	.	Parent=g-1.152-mRNA-1
PZ_M5_M4	maker	exon	152223	152307	.	+	.	Parent=g-1.152-mRNA-1
PZ_M5_M4	maker	exon	152780	152841	.	+	.	Parent=g-1.152-mRNA-1
PZ_M5_M4	maker	gene	172399	172769	.	-	.	ID=g-1.42;Name=MeloPZ.11
PZ_M5_M4	maker	mRNA	172399	172769	1462.0	-	.	Parent=g-1.42;ID=g-1.42-mRNA-1;Name=MeloPZ.11;_aed=0.00;_eaed=0.00;_qi=4|-1|1|1|-1|0|1|70|98
PZ_M5_M4	maker	CDS	172469	172765	.	-	0	Parent=g-1.42-mRNA-1;ID=g-1.42-mRNA-1:cds;Name=MeloPZ.11
PZ_M5_M4	maker	Three_prime_utr	172399	172468	.	-	.	Parent=g-1.42-mRNA-1;ID=g-1.42-mRNA-1:three_prime_utr;Name=MeloPZ.11-mRNA-1:three_prime_utr
PZ_M5_M4	maker	Five_prime_utr	172766	172769	.	-	.	Parent=g-1.42-mRNA-1;ID=g-1.42-mRNA-1:five_prime_utr;Name=MeloPZ.11-mRNA-1:five_prime_utr
PZ_M5_M4	maker	exon	172399	172769	.	-	.	Parent=g-1.42-mRNA-1
PZ_M5_M4	maker	gene	196856	206412	.	+	.	ID=g-2.40;Name=MeloPZ.12
PZ_M5_M4	maker	mRNA	196856	206412	.	+	.	Parent=g-2.40;ID=g-2.40-mRNA-1;Name=MeloPZ.12;_aed=0.04;_eaed=0.05;_qi=38|0.92|0.85|1|0.23|0.28|14|0|712
PZ_M5_M4	maker	CDS	196894	197094	.	+	0	Parent=g-2.40-mRNA-1;ID=g-2.40-mRNA-1:cds;Name=MeloPZ.12
PZ_M5_M4	maker	CDS	198149	198424	.	+	0	Parent=g-2.40-mRNA-1;ID=g-2.40-mRNA-1:cds;Name=MeloPZ.12
PZ_M5_M4	maker	CDS	198737	198925	.	+	0	Parent=g-2.40-mRNA-1;ID=g-2.40-mRNA-1:cds;Name=MeloPZ.12
PZ_M5_M4	maker	CDS	199360	199444	.	+	0	Parent=g-2.40-mRNA-1;ID=g-2.40-mRNA-1:cds;Name=MeloPZ.12
PZ_M5_M4	maker	CDS	199589	199755	.	+	2	Parent=g-2.40-mRNA-1;ID=g-2.40-mRNA-1:cds;Name=MeloPZ.12
PZ_M5_M4	maker	CDS	199852	200043	.	+	0	Parent=g-2.40-mRNA-1;ID=g-2.40-mRNA-1:cds;Name=MeloPZ.12
PZ_M5_M4	maker	CDS	201598	201831	.	+	0	Parent=g-2.40-mRNA-1;ID=g-2.40-mRNA-1:cds;Name=MeloPZ.12
PZ_M5_M4	maker	CDS	202523	202645	.	+	0	Parent=g-2.40-mRNA-1;ID=g-2.40-mRNA-1:cds;Name=MeloPZ.12
PZ_M5_M4	maker	CDS	202741	202896	.	+	0	Parent=g-2.40-mRNA-1;ID=g-2.40-mRNA-1:cds;Name=MeloPZ.12
PZ_M5_M4	maker	CDS	204468	204514	.	+	0	Parent=g-2.40-mRNA-1;ID=g-2.40-mRNA-1:cds;Name=MeloPZ.12
PZ_M5_M4	maker	CDS	204640	204783	.	+	1	Parent=g-2.40-mRNA-1;ID=g-2.40-mRNA-1:cds;Name=MeloPZ.12
PZ_M5_M4	maker	CDS	205204	205381	.	+	1	Parent=g-2.40-mRNA-1;ID=g-2.40-mRNA-1:cds;Name=MeloPZ.12
PZ_M5_M4	maker	CDS	205792	205876	.	+	0	Parent=g-2.40-mRNA-1;ID=g-2.40-mRNA-1:cds;Name=MeloPZ.12
PZ_M5_M4	maker	CDS	206351	206412	.	+	2	Parent=g-2.40-mRNA-1;ID=g-2.40-mRNA-1:cds;Name=MeloPZ.12
PZ_M5_M4	maker	Five_prime_utr	196856	196893	.	+	.	Parent=g-2.40-mRNA-1;ID=g-2.40-mRNA-1:five_prime_utr;Name=MeloPZ.12-mRNA-1:five_prime_utr
PZ_M5_M4	maker	exon	196856	197094	.	+	.	Parent=g-2.40-mRNA-1
PZ_M5_M4	maker	exon	198149	198424	.	+	.	Parent=g-2.40-mRNA-1
PZ_M5_M4	maker	exon	198737	198925	.	+	.	Parent=g-2.40-mRNA-1
PZ_M5_M4	maker	exon	199360	199444	.	+	.	Parent=g-2.40-mRNA-1
PZ_M5_M4	maker	exon	199589	199755	.	+	.	Parent=g-2.40-mRNA-1
PZ_M5_M4	maker	exon	199852	200043	.	+	.	Parent=g-2.40-mRNA-1
PZ_M5_M4	maker	exon	201598	201831	.	+	.	Parent=g-2.40-mRNA-1
PZ_M5_M4	maker	exon	202523	202645	.	+	.	Parent=g-2.40-mRNA-1
PZ_M5_M4	maker	exon	202741	202896	.	+	.	Parent=g-2.40-mRNA-1
PZ_M5_M4	maker	exon	204468	204514	.	+	.	Parent=g-2.40-mRNA-1
PZ_M5_M4	maker	exon	204640	204783	.	+	.	Parent=g-2.40-mRNA-1
PZ_M5_M4	maker	exon	205204	205381	.	+	.	Parent=g-2.40-mRNA-1
PZ_M5_M4	maker	exon	205792	205876	.	+	.	Parent=g-2.40-mRNA-1
PZ_M5_M4	maker	exon	206351	206412	.	+	.	Parent=g-2.40-mRNA-1
PZ_M5_M4	maker	gene	230937	231311	.	-	.	ID=g-2.3;Name=MeloPZ.13
PZ_M5_M4	maker	mRNA	230937	231311	1848.0	-	.	Parent=g-2.3;ID=g-2.3-mRNA-1;Name=MeloPZ.13;_aed=0.00;_eaed=0.00;_qi=0|-1|1|1|-1|0|1|0|124
PZ_M5_M4	maker	CDS	230937	231311	.	-	0	Parent=g-2.3-mRNA-1;ID=g-2.3-mRNA-1:cds;Name=MeloPZ.13
PZ_M5_M4	maker	exon	230937	231311	.	-	.	Parent=g-2.3-mRNA-1
PZ_M5_M4	maker	gene	232495	234527	.	+	.	ID=g-2.25;Name=MeloPZ.14
PZ_M5_M4	maker	mRNA	232495	234527	.	+	.	Parent=g-2.25;ID=g-2.25-mRNA-1;Name=MeloPZ.14;_aed=0.31;_eaed=0.31;_qi=0|0.25|0|0.4|1|1|5|0|286
PZ_M5_M4	maker	CDS	232495	232618	.	+	0	Parent=g-2.25-mRNA-1;ID=g-2.25-mRNA-1:cds;Name=MeloPZ.14
PZ_M5_M4	maker	CDS	232733	232867	.	+	2	Parent=g-2.25-mRNA-1;ID=g-2.25-mRNA-1:cds;Name=MeloPZ.14
PZ_M5_M4	maker	CDS	233747	233863	.	+	2	Parent=g-2.25-mRNA-1;ID=g-2.25-mRNA-1:cds;Name=MeloPZ.14
PZ_M5_M4	maker	CDS	233953	234209	.	+	2	Parent=g-2.25-mRNA-1;ID=g-2.25-mRNA-1:cds;Name=MeloPZ.14
PZ_M5_M4	maker	CDS	234300	234527	.	+	0	Parent=g-2.25-mRNA-1;ID=g-2.25-mRNA-1:cds;Name=MeloPZ.14
PZ_M5_M4	maker	exon	232495	232618	.	+	.	Parent=g-2.25-mRNA-1
PZ_M5_M4	maker	exon	232733	232867	.	+	.	Parent=g-2.25-mRNA-1
PZ_M5_M4	maker	exon	233747	233863	.	+	.	Parent=g-2.25-mRNA-1
PZ_M5_M4	maker	exon	233953	234209	.	+	.	Parent=g-2.25-mRNA-1
PZ_M5_M4	maker	exon	234300	234527	.	+	.	Parent=g-2.25-mRNA-1
PZ_M5_M4	GAFL	Primer_Region	236767	237113	.	+	.	Name=M7
PZ_M5_M4	GAFL	Primer_binding_site	236767	236788	.	+	.	Name=M7F
PZ_M5_M4	GAFL	Primer_binding_site	237093	237113	.	-	.	Name=M7R
PZ_M5_M4	maker	gene	242140	245093	.	+	.	ID=g-2.44;Name=MeloPZ.15
PZ_M5_M4	maker	mRNA	242140	245093	.	+	.	Parent=g-2.44;ID=g-2.44-mRNA-1;Name=MeloPZ.15;_aed=0.42;_eaed=0.42;_qi=33|0|0|0.14|1|1|7|0|182
PZ_M5_M4	maker	CDS	242173	242295	.	+	0	Parent=g-2.44-mRNA-1;ID=g-2.44-mRNA-1:cds;Name=MeloPZ.15
PZ_M5_M4	maker	CDS	242500	242635	.	+	0	Parent=g-2.44-mRNA-1;ID=g-2.44-mRNA-1:cds;Name=MeloPZ.15
PZ_M5_M4	maker	CDS	242827	243071	.	+	2	Parent=g-2.44-mRNA-1;ID=g-2.44-mRNA-1:cds;Name=MeloPZ.15
PZ_M5_M4	maker	CDS	243174	243216	.	+	0	Parent=g-2.44-mRNA-1;ID=g-2.44-mRNA-1:cds;Name=MeloPZ.15
PZ_M5_M4	maker	CDS	245092	245093	.	+	2	Parent=g-2.44-mRNA-1;ID=g-2.44-mRNA-1:cds;Name=MeloPZ.15
PZ_M5_M4	maker	Five_prime_utr	242140	242172	.	+	.	Parent=g-2.44-mRNA-1;ID=g-2.44-mRNA-1:five_prime_utr;Name=MeloPZ.15-mRNA-1:five_prime_utr
PZ_M5_M4	maker	exon	242140	242295	.	+	.	Parent=g-2.44-mRNA-1
PZ_M5_M4	maker	exon	242500	242635	.	+	.	Parent=g-2.44-mRNA-1
PZ_M5_M4	maker	exon	242827	243071	.	+	.	Parent=g-2.44-mRNA-1
PZ_M5_M4	maker	exon	243174	243216	.	+	.	Parent=g-2.44-mRNA-1
PZ_M5_M4	maker	exon	245092	245093	.	+	.	Parent=g-2.44-mRNA-1
PZ_M5_M4	maker	gene	246497	251043	.	+	.	ID=g-2.28;Name=MeloPZ.16
PZ_M5_M4	maker	mRNA	246497	251043	.	+	.	Parent=g-2.28;ID=g-2.28-mRNA-1;Name=MeloPZ.16;_aed=0.45;_eaed=0.45;_qi=0|0|0|0.08|1|1|12|0|366
PZ_M5_M4	maker	CDS	246497	246682	.	+	0	Parent=g-2.28-mRNA-1;ID=g-2.28-mRNA-1:cds;Name=MeloPZ.16
PZ_M5_M4	maker	CDS	246990	247178	.	+	0	Parent=g-2.28-mRNA-1;ID=g-2.28-mRNA-1:cds;Name=MeloPZ.16
PZ_M5_M4	maker	CDS	247536	247620	.	+	0	Parent=g-2.28-mRNA-1;ID=g-2.28-mRNA-1:cds;Name=MeloPZ.16
PZ_M5_M4	maker	CDS	249304	249422	.	+	2	Parent=g-2.28-mRNA-1;ID=g-2.28-mRNA-1:cds;Name=MeloPZ.16
PZ_M5_M4	maker	CDS	249756	249989	.	+	0	Parent=g-2.28-mRNA-1;ID=g-2.28-mRNA-1:cds;Name=MeloPZ.16
PZ_M5_M4	maker	CDS	250661	250783	.	+	0	Parent=g-2.28-mRNA-1;ID=g-2.28-mRNA-1:cds;Name=MeloPZ.16
PZ_M5_M4	maker	CDS	250879	251043	.	+	0	Parent=g-2.28-mRNA-1;ID=g-2.28-mRNA-1:cds;Name=MeloPZ.16
PZ_M5_M4	maker	exon	246497	246682	.	+	.	Parent=g-2.28-mRNA-1
PZ_M5_M4	maker	exon	246990	247178	.	+	.	Parent=g-2.28-mRNA-1
PZ_M5_M4	maker	exon	247536	247620	.	+	.	Parent=g-2.28-mRNA-1
PZ_M5_M4	maker	exon	249304	249422	.	+	.	Parent=g-2.28-mRNA-1
PZ_M5_M4	maker	exon	249756	249989	.	+	.	Parent=g-2.28-mRNA-1
PZ_M5_M4	maker	exon	250661	250783	.	+	.	Parent=g-2.28-mRNA-1
PZ_M5_M4	maker	exon	250879	251043	.	+	.	Parent=g-2.28-mRNA-1
PZ_M5_M4	maker	gene	257009	259096	.	+	.	ID=g-2.45;Name=MeloPZ.17
PZ_M5_M4	maker	mRNA	257009	259096	.	+	.	Parent=g-2.45;ID=g-2.45-mRNA-1;Name=MeloPZ.17;_aed=0.09;_eaed=0.09;_qi=0|0|0|0.5|1|1|2|0|612
PZ_M5_M4	maker	CDS	257009	258552	.	+	0	Parent=g-2.45-mRNA-1;ID=g-2.45-mRNA-1:cds;Name=MeloPZ.17
PZ_M5_M4	maker	CDS	258802	259096	.	+	1	Parent=g-2.45-mRNA-1;ID=g-2.45-mRNA-1:cds;Name=MeloPZ.17
PZ_M5_M4	maker	exon	257009	258552	.	+	.	Parent=g-2.45-mRNA-1
PZ_M5_M4	maker	exon	258802	259096	.	+	.	Parent=g-2.45-mRNA-1
PZ_M5_M4	GAFL	gene	268750	273995	.	-	.	ID=PZ_VatRev;Name=MeloPZ.18
PZ_M5_M4	GAFL	Repeat_unit	270412	270606	.	-	.	Parent=PZ_VatRev;ID=PZ_VatRev-rep1;Name=MeloPZ.18-rep1
PZ_M5_M4	GAFL	mRNA	268750	273995	.	-	.	Parent=PZ_VatRev;ID=PZ_VatRev-mRNA-1;Name=MeloPZ.18
PZ_M5_M4	GAFL	CDS	268750	268803	.	-	0	Parent=PZ_VatRev-mRNA-1;ID=PZ_VatRev-mRNA-1:cds;Name=MeloPZ.18
PZ_M5_M4	GAFL	CDS	268873	269727	.	-	0	Parent=PZ_VatRev-mRNA-1;ID=PZ_VatRev-mRNA-1:cds;Name=MeloPZ.18
PZ_M5_M4	GAFL	CDS	270124	270669	.	-	0	Parent=PZ_VatRev-mRNA-1;ID=PZ_VatRev-mRNA-1:cds;Name=MeloPZ.18
PZ_M5_M4	GAFL	CDS	271125	273995	.	-	0	Parent=PZ_VatRev-mRNA-1;ID=PZ_VatRev-mRNA-1:cds;Name=MeloPZ.18
PZ_M5_M4	GAFL	exon	268750	268803	.	-	.	Parent=PZ_VatRev-mRNA-1
PZ_M5_M4	GAFL	exon	268873	269727	.	-	.	Parent=PZ_VatRev-mRNA-1
PZ_M5_M4	GAFL	exon	270124	270669	.	-	.	Parent=PZ_VatRev-mRNA-1
PZ_M5_M4	GAFL	exon	271125	273995	.	-	.	Parent=PZ_VatRev-mRNA-1
PZ_M5_M4	maker	gene	285436	288307	.	-	.	ID=g-2.55;Name=MeloPZ.19
PZ_M5_M4	maker	mRNA	285436	288307	.	-	.	Parent=g-2.55;ID=g-2.55-mRNA-1;Name=MeloPZ.19;_aed=0.00;_eaed=0.00;_qi=234|1|1|1|1|1|3|420|676
PZ_M5_M4	maker	CDS	285856	286632	.	-	0	Parent=g-2.55-mRNA-1;ID=g-2.55-mRNA-1:cds;Name=MeloPZ.19
PZ_M5_M4	maker	CDS	286728	286844	.	-	0	Parent=g-2.55-mRNA-1;ID=g-2.55-mRNA-1:cds;Name=MeloPZ.19
PZ_M5_M4	maker	CDS	286937	288073	.	-	0	Parent=g-2.55-mRNA-1;ID=g-2.55-mRNA-1:cds;Name=MeloPZ.19
PZ_M5_M4	maker	Three_prime_utr	285436	285855	.	-	.	Parent=g-2.55-mRNA-1;ID=g-2.55-mRNA-1:three_prime_utr;Name=MeloPZ.19-mRNA-1:three_prime_utr
PZ_M5_M4	maker	Five_prime_utr	288074	288307	.	-	.	Parent=g-2.55-mRNA-1;ID=g-2.55-mRNA-1:five_prime_utr;Name=MeloPZ.19-mRNA-1:five_prime_utr
PZ_M5_M4	maker	exon	285436	286632	.	-	.	Parent=g-2.55-mRNA-1
PZ_M5_M4	maker	exon	286728	286844	.	-	.	Parent=g-2.55-mRNA-1
PZ_M5_M4	maker	exon	286937	288307	.	-	.	Parent=g-2.55-mRNA-1
PZ_M5_M4	GAFL	Primer_Region	285627	286007	.	+	.	Name=Z5257
PZ_M5_M4	GAFL	Primer_binding_site	285627	285652	.	+	.	Name=Z5257F
PZ_M5_M4	GAFL	Primer_binding_site	285983	286007	.	-	.	Name=Z5257R
PZ_M5_M4	maker	gene	292109	300130	.	-	.	ID=g-2.57;Name=MeloPZ.20
PZ_M5_M4	maker	mRNA	292109	300130	.	-	.	Parent=g-2.57;ID=g-2.57-mRNA-1;Name=MeloPZ.20;_aed=0.04;_eaed=0.04;_qi=373|0.66|0.8|0.8|0.88|0.8|10|373|627
PZ_M5_M4	maker	CDS	292482	292655	.	-	0	Parent=g-2.57-mRNA-1;ID=g-2.57-mRNA-1:cds;Name=MeloPZ.20
PZ_M5_M4	maker	CDS	293754	293945	.	-	0	Parent=g-2.57-mRNA-1;ID=g-2.57-mRNA-1:cds;Name=MeloPZ.20
PZ_M5_M4	maker	CDS	294330	294344	.	-	0	Parent=g-2.57-mRNA-1;ID=g-2.57-mRNA-1:cds;Name=MeloPZ.20
PZ_M5_M4	maker	CDS	294659	294938	.	-	1	Parent=g-2.57-mRNA-1;ID=g-2.57-mRNA-1:cds;Name=MeloPZ.20
PZ_M5_M4	maker	CDS	295101	295257	.	-	2	Parent=g-2.57-mRNA-1;ID=g-2.57-mRNA-1:cds;Name=MeloPZ.20
PZ_M5_M4	maker	CDS	297050	297255	.	-	1	Parent=g-2.57-mRNA-1;ID=g-2.57-mRNA-1:cds;Name=MeloPZ.20
PZ_M5_M4	maker	CDS	297344	297493	.	-	1	Parent=g-2.57-mRNA-1;ID=g-2.57-mRNA-1:cds;Name=MeloPZ.20
PZ_M5_M4	maker	CDS	298345	298521	.	-	1	Parent=g-2.57-mRNA-1;ID=g-2.57-mRNA-1:cds;Name=MeloPZ.20
PZ_M5_M4	maker	CDS	298981	299513	.	-	0	Parent=g-2.57-mRNA-1;ID=g-2.57-mRNA-1:cds;Name=MeloPZ.20
PZ_M5_M4	maker	Three_prime_utr	292109	292481	.	-	.	Parent=g-2.57-mRNA-1;ID=g-2.57-mRNA-1:three_prime_utr;Name=MeloPZ.20-mRNA-1:three_prime_utr
PZ_M5_M4	maker	Five_prime_utr	299769	300130	.	-	.	Parent=g-2.57-mRNA-1;ID=g-2.57-mRNA-1:five_prime_utr;Name=MeloPZ.20-mRNA-1:five_prime_utr
PZ_M5_M4	maker	exon	292109	292655	.	-	.	Parent=g-2.57-mRNA-1
PZ_M5_M4	maker	exon	293754	293945	.	-	.	Parent=g-2.57-mRNA-1
PZ_M5_M4	maker	exon	294330	294344	.	-	.	Parent=g-2.57-mRNA-1
PZ_M5_M4	maker	exon	294659	294938	.	-	.	Parent=g-2.57-mRNA-1
PZ_M5_M4	maker	exon	295101	295257	.	-	.	Parent=g-2.57-mRNA-1
PZ_M5_M4	maker	exon	297050	297255	.	-	.	Parent=g-2.57-mRNA-1
PZ_M5_M4	maker	exon	297344	297493	.	-	.	Parent=g-2.57-mRNA-1
PZ_M5_M4	maker	exon	298345	298521	.	-	.	Parent=g-2.57-mRNA-1
PZ_M5_M4	maker	exon	298981	299524	.	-	.	Parent=g-2.57-mRNA-1
PZ_M5_M4	maker	exon	299769	300130	.	-	.	Parent=g-2.57-mRNA-1
PZ_M5_M4	maker	gene	302144	305055	.	-	.	ID=g-2.59;Name=MeloPZ.21
PZ_M5_M4	maker	mRNA	302144	305055	.	-	.	Parent=g-2.59;ID=g-2.59-mRNA-1;Name=MeloPZ.21;_aed=0.00;_eaed=0.00;_qi=323|1|1|1|0.5|0.33|3|192|187
PZ_M5_M4	maker	CDS	302336	302788	.	-	0	Parent=g-2.59-mRNA-1;ID=g-2.59-mRNA-1:cds;Name=MeloPZ.21
PZ_M5_M4	maker	CDS	304265	304375	.	-	0	Parent=g-2.59-mRNA-1;ID=g-2.59-mRNA-1:cds;Name=MeloPZ.21
PZ_M5_M4	maker	Three_prime_utr	302144	302335	.	-	.	Parent=g-2.59-mRNA-1;ID=g-2.59-mRNA-1:three_prime_utr;Name=MeloPZ.21-mRNA-1:three_prime_utr
PZ_M5_M4	maker	Five_prime_utr	304811	305055	.	-	.	Parent=g-2.59-mRNA-1;ID=g-2.59-mRNA-1:five_prime_utr;Name=MeloPZ.21-mRNA-1:five_prime_utr
PZ_M5_M4	maker	exon	302144	302788	.	-	.	Parent=g-2.59-mRNA-1
PZ_M5_M4	maker	exon	304265	304453	.	-	.	Parent=g-2.59-mRNA-1
PZ_M5_M4	maker	exon	304811	305055	.	-	.	Parent=g-2.59-mRNA-1
PZ_M5_M4	maker	gene	305804	318465	.	-	.	ID=g-2.61;Name=MeloPZ.22
PZ_M5_M4	maker	mRNA	305804	318465	.	-	.	Parent=g-2.61;ID=g-2.61-mRNA-1;Name=MeloPZ.22;_aed=0.05;_eaed=0.05;_qi=0|0.81|0.86|0.86|1|1|23|293|1158
PZ_M5_M4	maker	CDS	306097	307212	.	-	0	Parent=g-2.61-mRNA-1;ID=g-2.61-mRNA-1:cds;Name=MeloPZ.22
PZ_M5_M4	maker	CDS	307366	307482	.	-	0	Parent=g-2.61-mRNA-1;ID=g-2.61-mRNA-1:cds;Name=MeloPZ.22
PZ_M5_M4	maker	CDS	307566	307677	.	-	1	Parent=g-2.61-mRNA-1;ID=g-2.61-mRNA-1:cds;Name=MeloPZ.22
PZ_M5_M4	maker	CDS	307814	307965	.	-	0	Parent=g-2.61-mRNA-1;ID=g-2.61-mRNA-1:cds;Name=MeloPZ.22
PZ_M5_M4	maker	CDS	308846	308917	.	-	0	Parent=g-2.61-mRNA-1;ID=g-2.61-mRNA-1:cds;Name=MeloPZ.22
PZ_M5_M4	maker	CDS	309128	309193	.	-	0	Parent=g-2.61-mRNA-1;ID=g-2.61-mRNA-1:cds;Name=MeloPZ.22
PZ_M5_M4	maker	CDS	309957	310085	.	-	0	Parent=g-2.61-mRNA-1;ID=g-2.61-mRNA-1:cds;Name=MeloPZ.22
PZ_M5_M4	maker	CDS	311496	311604	.	-	1	Parent=g-2.61-mRNA-1;ID=g-2.61-mRNA-1:cds;Name=MeloPZ.22
PZ_M5_M4	maker	CDS	312252	312310	.	-	0	Parent=g-2.61-mRNA-1;ID=g-2.61-mRNA-1:cds;Name=MeloPZ.22
PZ_M5_M4	maker	CDS	312653	312695	.	-	1	Parent=g-2.61-mRNA-1;ID=g-2.61-mRNA-1:cds;Name=MeloPZ.22
PZ_M5_M4	maker	CDS	313599	313678	.	-	0	Parent=g-2.61-mRNA-1;ID=g-2.61-mRNA-1:cds;Name=MeloPZ.22
PZ_M5_M4	maker	CDS	313803	313928	.	-	0	Parent=g-2.61-mRNA-1;ID=g-2.61-mRNA-1:cds;Name=MeloPZ.22
PZ_M5_M4	maker	CDS	314021	314071	.	-	0	Parent=g-2.61-mRNA-1;ID=g-2.61-mRNA-1:cds;Name=MeloPZ.22
PZ_M5_M4	maker	CDS	315488	315670	.	-	0	Parent=g-2.61-mRNA-1;ID=g-2.61-mRNA-1:cds;Name=MeloPZ.22
PZ_M5_M4	maker	CDS	315747	315833	.	-	0	Parent=g-2.61-mRNA-1;ID=g-2.61-mRNA-1:cds;Name=MeloPZ.22
PZ_M5_M4	maker	CDS	315941	316051	.	-	0	Parent=g-2.61-mRNA-1;ID=g-2.61-mRNA-1:cds;Name=MeloPZ.22
PZ_M5_M4	maker	CDS	316133	316237	.	-	0	Parent=g-2.61-mRNA-1;ID=g-2.61-mRNA-1:cds;Name=MeloPZ.22
PZ_M5_M4	maker	CDS	316319	316490	.	-	1	Parent=g-2.61-mRNA-1;ID=g-2.61-mRNA-1:cds;Name=MeloPZ.22
PZ_M5_M4	maker	CDS	316579	316751	.	-	0	Parent=g-2.61-mRNA-1;ID=g-2.61-mRNA-1:cds;Name=MeloPZ.22
PZ_M5_M4	maker	CDS	316899	316971	.	-	1	Parent=g-2.61-mRNA-1;ID=g-2.61-mRNA-1:cds;Name=MeloPZ.22
PZ_M5_M4	maker	CDS	317146	317348	.	-	0	Parent=g-2.61-mRNA-1;ID=g-2.61-mRNA-1:cds;Name=MeloPZ.22
PZ_M5_M4	maker	CDS	317984	318076	.	-	0	Parent=g-2.61-mRNA-1;ID=g-2.61-mRNA-1:cds;Name=MeloPZ.22
PZ_M5_M4	maker	CDS	318421	318465	.	-	0	Parent=g-2.61-mRNA-1;ID=g-2.61-mRNA-1:cds;Name=MeloPZ.22
PZ_M5_M4	maker	Three_prime_utr	305804	306096	.	-	.	Parent=g-2.61-mRNA-1;ID=g-2.61-mRNA-1:three_prime_utr;Name=MeloPZ.22-mRNA-1:three_prime_utr
PZ_M5_M4	maker	exon	305804	307212	.	-	.	Parent=g-2.61-mRNA-1
PZ_M5_M4	maker	exon	307366	307482	.	-	.	Parent=g-2.61-mRNA-1
PZ_M5_M4	maker	exon	307566	307677	.	-	.	Parent=g-2.61-mRNA-1
PZ_M5_M4	maker	exon	307814	307965	.	-	.	Parent=g-2.61-mRNA-1
PZ_M5_M4	maker	exon	308846	308917	.	-	.	Parent=g-2.61-mRNA-1
PZ_M5_M4	maker	exon	309128	309193	.	-	.	Parent=g-2.61-mRNA-1
PZ_M5_M4	maker	exon	309957	310085	.	-	.	Parent=g-2.61-mRNA-1
PZ_M5_M4	maker	exon	311496	311604	.	-	.	Parent=g-2.61-mRNA-1
PZ_M5_M4	maker	exon	312252	312310	.	-	.	Parent=g-2.61-mRNA-1
PZ_M5_M4	maker	exon	312653	312695	.	-	.	Parent=g-2.61-mRNA-1
PZ_M5_M4	maker	exon	313599	313678	.	-	.	Parent=g-2.61-mRNA-1
PZ_M5_M4	maker	exon	313803	313928	.	-	.	Parent=g-2.61-mRNA-1
PZ_M5_M4	maker	exon	314021	314071	.	-	.	Parent=g-2.61-mRNA-1
PZ_M5_M4	maker	exon	315488	315670	.	-	.	Parent=g-2.61-mRNA-1
PZ_M5_M4	maker	exon	315747	315833	.	-	.	Parent=g-2.61-mRNA-1
PZ_M5_M4	maker	exon	315941	316051	.	-	.	Parent=g-2.61-mRNA-1
PZ_M5_M4	maker	exon	316133	316237	.	-	.	Parent=g-2.61-mRNA-1
PZ_M5_M4	maker	exon	316319	316490	.	-	.	Parent=g-2.61-mRNA-1
PZ_M5_M4	maker	exon	316579	316751	.	-	.	Parent=g-2.61-mRNA-1
PZ_M5_M4	maker	exon	316899	316971	.	-	.	Parent=g-2.61-mRNA-1
PZ_M5_M4	maker	exon	317146	317348	.	-	.	Parent=g-2.61-mRNA-1
PZ_M5_M4	maker	exon	317984	318076	.	-	.	Parent=g-2.61-mRNA-1
PZ_M5_M4	maker	exon	318421	318465	.	-	.	Parent=g-2.61-mRNA-1
PZ_M5_M4	maker	gene	326346	326708	.	-	.	ID=g-2.62;Name=MeloPZ.23
PZ_M5_M4	maker	mRNA	326346	326708	.	-	.	Parent=g-2.62;ID=g-2.62-mRNA-1;Name=MeloPZ.23;_aed=0.49;_eaed=0.49;_qi=0|0|0.5|0.5|1|1|2|0|85
PZ_M5_M4	maker	CDS	326346	326354	.	-	0	Parent=g-2.62-mRNA-1;ID=g-2.62-mRNA-1:cds;Name=MeloPZ.23
PZ_M5_M4	maker	CDS	326460	326708	.	-	0	Parent=g-2.62-mRNA-1;ID=g-2.62-mRNA-1:cds;Name=MeloPZ.23
PZ_M5_M4	maker	exon	326346	326354	.	-	.	Parent=g-2.62-mRNA-1
PZ_M5_M4	maker	exon	326460	326708	.	-	.	Parent=g-2.62-mRNA-1
PZ_M5_M4	maker	gene	329388	334011	.	-	.	ID=g-2.65;Name=MeloPZ.24
PZ_M5_M4	maker	mRNA	329388	334011	.	-	.	Parent=g-2.65;ID=g-2.65-mRNA-1;Name=MeloPZ.24;_aed=0.14;_eaed=0.14;_qi=0|0.71|0.75|0.75|0.85|0.87|8|364|429
PZ_M5_M4	maker	CDS	329752	329862	.	-	0	Parent=g-2.65-mRNA-1;ID=g-2.65-mRNA-1:cds;Name=MeloPZ.24
PZ_M5_M4	maker	CDS	330600	330677	.	-	0	Parent=g-2.65-mRNA-1;ID=g-2.65-mRNA-1:cds;Name=MeloPZ.24
PZ_M5_M4	maker	CDS	331758	331946	.	-	0	Parent=g-2.65-mRNA-1;ID=g-2.65-mRNA-1:cds;Name=MeloPZ.24
PZ_M5_M4	maker	CDS	332312	332905	.	-	0	Parent=g-2.65-mRNA-1;ID=g-2.65-mRNA-1:cds;Name=MeloPZ.24
PZ_M5_M4	maker	CDS	332972	333087	.	-	2	Parent=g-2.65-mRNA-1;ID=g-2.65-mRNA-1:cds;Name=MeloPZ.24
PZ_M5_M4	maker	CDS	333629	333710	.	-	0	Parent=g-2.65-mRNA-1;ID=g-2.65-mRNA-1:cds;Name=MeloPZ.24
PZ_M5_M4	maker	CDS	333814	333884	.	-	2	Parent=g-2.65-mRNA-1;ID=g-2.65-mRNA-1:cds;Name=MeloPZ.24
PZ_M5_M4	maker	CDS	333963	334011	.	-	0	Parent=g-2.65-mRNA-1;ID=g-2.65-mRNA-1:cds;Name=MeloPZ.24
PZ_M5_M4	maker	Three_prime_utr	329388	329751	.	-	.	Parent=g-2.65-mRNA-1;ID=g-2.65-mRNA-1:three_prime_utr;Name=MeloPZ.24-mRNA-1:three_prime_utr
PZ_M5_M4	maker	exon	329388	329862	.	-	.	Parent=g-2.65-mRNA-1
PZ_M5_M4	maker	exon	330600	330677	.	-	.	Parent=g-2.65-mRNA-1
PZ_M5_M4	maker	exon	331758	331946	.	-	.	Parent=g-2.65-mRNA-1
PZ_M5_M4	maker	exon	332312	332905	.	-	.	Parent=g-2.65-mRNA-1
PZ_M5_M4	maker	exon	332972	333087	.	-	.	Parent=g-2.65-mRNA-1
PZ_M5_M4	maker	exon	333629	333710	.	-	.	Parent=g-2.65-mRNA-1
PZ_M5_M4	maker	exon	333814	333884	.	-	.	Parent=g-2.65-mRNA-1
PZ_M5_M4	maker	exon	333963	334011	.	-	.	Parent=g-2.65-mRNA-1
PZ_M5_M4	GAFL	Primer_Region	337451	337657	.	+	.	Name=M4
PZ_M5_M4	GAFL	Primer_binding_site	337451	337471	.	+	.	Name=M4F
##gff-version 3.2.1
##sequence-region Harukei-3 HRK_M5 1 350760
HRK_M5	GAFL	Primer_binding_site	1	28	.	+	.	Name=M5F
HRK_M5	GAFL	Primer_Region	1	155	.	+	.	Name=M5
HRK_M5	GAFL	Primer_binding_site	130	156	.	-	.	Name=M5R
HRK_M5	maker	Gene	5162	9557	.	-	.	ID=g-0.28;Name=MeloHRK.01
HRK_M5	maker	Exon	5162	5680	.	-	.	Parent=g-0.28-mRNA-1
HRK_M5	maker	mRNA	5162	9557	.	-	.	Parent=g-0.28;ID=g-0.28-mRNA-1;Name=MeloHRK.01;_aed=0.30;_eaed=0.30;_qi=0|0.75|0.6|1|0.75|0.2|5|0|1075
HRK_M5	maker	CDS	5162	5680	.	-	0	Parent=g-0.28-mRNA-1;ID=g-0.28-mRNA-1:cds;Name=MeloHRK.01
HRK_M5	maker	Exon	5797	6618	.	-	.	Parent=g-0.28-mRNA-1
HRK_M5	maker	CDS	5797	6618	.	-	0	Parent=g-0.28-mRNA-1;ID=g-0.28-mRNA-1:cds;Name=MeloHRK.01
HRK_M5	maker	Exon	6723	7004	.	-	.	Parent=g-0.28-mRNA-1
HRK_M5	maker	CDS	6723	7004	.	-	0	Parent=g-0.28-mRNA-1;ID=g-0.28-mRNA-1:cds;Name=MeloHRK.01
HRK_M5	maker	Exon	7107	8223	.	-	.	Parent=g-0.28-mRNA-1
HRK_M5	maker	CDS	7107	8223	.	-	1	Parent=g-0.28-mRNA-1;ID=g-0.28-mRNA-1:cds;Name=MeloHRK.01
HRK_M5	maker	Exon	9073	9557	.	-	.	Parent=g-0.28-mRNA-1
HRK_M5	maker	CDS	9073	9557	.	-	0	Parent=g-0.28-mRNA-1;ID=g-0.28-mRNA-1:cds;Name=MeloHRK.01
HRK_M5	maker	Gene	15697	16050	.	+	.	ID=g-0.18;Name=MeloHRK.02
HRK_M5	maker	mRNA	15697	16050	.	+	.	Parent=g-0.18;ID=g-0.18-mRNA-1;Name=MeloHRK.02;_aed=0.32;_eaed=0.32;_qi=0|-1|0|1|-1|1|1|0|117
HRK_M5	maker	Exon	15697	16050	.	+	.	Parent=g-0.18-mRNA-1
HRK_M5	maker	CDS	15697	16050	.	+	0	Parent=g-0.18-mRNA-1;ID=g-0.18-mRNA-1:cds;Name=MeloHRK.02
HRK_M5	maker	Exon	19094	19252	.	-	.	Parent=g-0.39-mRNA-1
HRK_M5	maker	CDS	19094	19252	.	-	0	Parent=g-0.39-mRNA-1;ID=g-0.39-mRNA-1:cds;Name=MeloHRK.03
HRK_M5	maker	Gene	19094	24832	.	-	.	ID=g-0.39;Name=MeloHRK.03
HRK_M5	maker	mRNA	19094	24832	.	-	.	Parent=g-0.39;ID=g-0.39-mRNA-1;Name=MeloHRK.03;_aed=0.24;_eaed=0.24;_qi=0|1|1|1|0.66|0.57|7|0|1103
HRK_M5	maker	Exon	19778	19863	.	-	.	Parent=g-0.39-mRNA-1
HRK_M5	maker	CDS	19778	19863	.	-	2	Parent=g-0.39-mRNA-1;ID=g-0.39-mRNA-1:cds;Name=MeloHRK.03
HRK_M5	maker	Exon	20727	21090	.	-	.	Parent=g-0.39-mRNA-1
HRK_M5	maker	CDS	20727	21090	.	-	0	Parent=g-0.39-mRNA-1;ID=g-0.39-mRNA-1:cds;Name=MeloHRK.03
HRK_M5	maker	Exon	21209	22030	.	-	.	Parent=g-0.39-mRNA-1
HRK_M5	maker	CDS	21209	22030	.	-	0	Parent=g-0.39-mRNA-1;ID=g-0.39-mRNA-1:cds;Name=MeloHRK.03
HRK_M5	maker	Exon	22133	22414	.	-	.	Parent=g-0.39-mRNA-1
HRK_M5	maker	CDS	22133	22414	.	-	0	Parent=g-0.39-mRNA-1;ID=g-0.39-mRNA-1:cds;Name=MeloHRK.03
HRK_M5	maker	Exon	22526	23633	.	-	.	Parent=g-0.39-mRNA-1
HRK_M5	maker	CDS	22526	23633	.	-	1	Parent=g-0.39-mRNA-1;ID=g-0.39-mRNA-1:cds;Name=MeloHRK.03
HRK_M5	maker	Exon	24342	24832	.	-	.	Parent=g-0.39-mRNA-1
HRK_M5	maker	CDS	24342	24832	.	-	0	Parent=g-0.39-mRNA-1;ID=g-0.39-mRNA-1:cds;Name=MeloHRK.03
HRK_M5	maker	Three_prime_utr	29245	29315	.	-	.	Parent=g-0.24-mRNA-1;ID=g-0.24-mRNA-1:three_prime_utr;Name=MeloHRK.04-mRNA-1:three_prime_utr
HRK_M5	maker	Exon	29245	29419	.	-	.	Parent=g-0.24-mRNA-1
HRK_M5	maker	Gene	29245	29806	.	-	.	ID=g-0.24;Name=MeloHRK.04
HRK_M5	maker	mRNA	29245	29806	.	-	.	Parent=g-0.24;ID=g-0.24-mRNA-1;Name=MeloHRK.04;_aed=0.16;_eaed=0.16;_qi=179|0|1|1|1|1|2|71|66
HRK_M5	maker	CDS	29316	29419	.	-	2	Parent=g-0.24-mRNA-1;ID=g-0.24-mRNA-1:cds;Name=MeloHRK.04
HRK_M5	maker	CDS	29531	29627	.	-	0	Parent=g-0.24-mRNA-1;ID=g-0.24-mRNA-1:cds;Name=MeloHRK.04
HRK_M5	maker	Exon	29531	29806	.	-	.	Parent=g-0.24-mRNA-1
HRK_M5	maker	Five_prime_utr	29628	29806	.	-	.	Parent=g-0.24-mRNA-1;ID=g-0.24-mRNA-1:five_prime_utr;Name=MeloHRK.04-mRNA-1:five_prime_utr
HRK_M5	maker	Gene	34456	35343	.	+	.	ID=g-0.19;Name=MeloHRK.05
HRK_M5	maker	mRNA	34456	35343	.	+	.	Parent=g-0.19;ID=g-0.19-mRNA-1;Name=MeloHRK.05;_aed=0.00;_eaed=0.00;_qi=0|-1|1|1|-1|1|1|0|295
HRK_M5	maker	Exon	34456	35343	.	+	.	Parent=g-0.19-mRNA-1
HRK_M5	maker	CDS	34456	35343	.	+	0	Parent=g-0.19-mRNA-1;ID=g-0.19-mRNA-1:cds;Name=MeloHRK.05
HRK_M5	GAFL	Primer_Region	36787	37061	.	+	.	Name=Z5182
HRK_M5	maker	Gene	49652	52643	.	+	.	ID=g-0.25;Name=MeloHRK.06
HRK_M5	maker	mRNA	49652	52643	.	+	.	Parent=g-0.25;ID=g-0.25-mRNA-1;Name=MeloHRK.06;_aed=0.03;_eaed=0.03;_qi=0|0.87|0.77|1|1|1|9|0|490
HRK_M5	maker	Exon	49652	49689	.	+	.	Parent=g-0.25-mRNA-1
HRK_M5	maker	CDS	49652	49689	.	+	0	Parent=g-0.25-mRNA-1;ID=g-0.25-mRNA-1:cds;Name=MeloHRK.06
HRK_M5	maker	Exon	50521	50624	.	+	.	Parent=g-0.25-mRNA-1
HRK_M5	maker	CDS	50521	50624	.	+	1	Parent=g-0.25-mRNA-1;ID=g-0.25-mRNA-1:cds;Name=MeloHRK.06
HRK_M5	maker	Exon	50718	51083	.	+	.	Parent=g-0.25-mRNA-1
HRK_M5	maker	CDS	50718	51083	.	+	2	Parent=g-0.25-mRNA-1;ID=g-0.25-mRNA-1:cds;Name=MeloHRK.06
HRK_M5	maker	Exon	51167	51418	.	+	.	Parent=g-0.25-mRNA-1
HRK_M5	maker	CDS	51167	51418	.	+	2	Parent=g-0.25-mRNA-1;ID=g-0.25-mRNA-1:cds;Name=MeloHRK.06
HRK_M5	maker	Exon	51499	51656	.	+	.	Parent=g-0.25-mRNA-1
HRK_M5	maker	CDS	51499	51656	.	+	2	Parent=g-0.25-mRNA-1;ID=g-0.25-mRNA-1:cds;Name=MeloHRK.06
HRK_M5	maker	Exon	51867	51946	.	+	.	Parent=g-0.25-mRNA-1
HRK_M5	maker	CDS	51867	51946	.	+	0	Parent=g-0.25-mRNA-1;ID=g-0.25-mRNA-1:cds;Name=MeloHRK.06
HRK_M5	maker	Exon	52024	52159	.	+	.	Parent=g-0.25-mRNA-1
HRK_M5	maker	CDS	52024	52159	.	+	1	Parent=g-0.25-mRNA-1;ID=g-0.25-mRNA-1:cds;Name=MeloHRK.06
HRK_M5	maker	Exon	52246	52416	.	+	.	Parent=g-0.25-mRNA-1
HRK_M5	maker	CDS	52246	52416	.	+	0	Parent=g-0.25-mRNA-1;ID=g-0.25-mRNA-1:cds;Name=MeloHRK.06
HRK_M5	maker	Exon	52476	52643	.	+	.	Parent=g-0.25-mRNA-1
HRK_M5	maker	CDS	52476	52643	.	+	0	Parent=g-0.25-mRNA-1;ID=g-0.25-mRNA-1:cds;Name=MeloHRK.06
HRK_M5	maker	Gene	54871	56736	.	+	.	ID=g-0.21;Name=MeloHRK.07
HRK_M5	maker	mRNA	54871	56736	.	+	.	Parent=g-0.21;ID=g-0.21-mRNA-1;Name=MeloHRK.07;_aed=0.00;_eaed=0.00;_qi=0|-1|1|1|-1|1|1|0|621
HRK_M5	maker	Exon	54871	56736	.	+	.	Parent=g-0.21-mRNA-1
HRK_M5	maker	CDS	54871	56736	.	+	0	Parent=g-0.21-mRNA-1;ID=g-0.21-mRNA-1:cds;Name=MeloHRK.07
HRK_M5	GAFL	Primer_Region	57634	58065	.	+	.	Name=V432
HRK_M5	GAFL	Gene	60138	65179	.	+	.	ID=HRK_Vat1;Name=MeloHRK.08
HRK_M5	GAFL	mRNA	60138	65179	.	+	.	Parent=HRK_Vat1;ID=HRK_Vat1-mRNA-1;Name=MeloHRK.08
HRK_M5	GAFL	Exon	60138	62492	.	+	.	Parent=HRK_Vat1-mRNA-1
HRK_M5	GAFL	CDS	60138	62492	.	+	0	Parent=HRK_Vat1-mRNA-1;ID=HRK_Vat1-mRNA-1:cds;Name=MeloHRK.08
HRK_M5	GAFL	Exon	63038	63976	.	+	.	Parent=HRK_Vat1-mRNA-1
HRK_M5	GAFL	CDS	63038	63976	.	+	0	Parent=HRK_Vat1-mRNA-1;ID=HRK_Vat1-mRNA-1:cds;Name=MeloHRK.08
HRK_M5	GAFL	Repeat_unit	63101	63295	.	+	.	Parent=HRK_Vat1;ID=HRK_Vat1_rep1;Name=MeloHRK.08_rep1
HRK_M5	GAFL	Repeat_unit	63296	63490	.	+	.	Parent=HRK_Vat1;ID=HRK_Vat1_rep1;Name=MeloHRK.08_rep2
HRK_M5	GAFL	Repeat_unit	63491	63685	.	+	.	Parent=HRK_Vat1;ID=HRK_Vat1_rep1;Name=MeloHRK.08_rep3
HRK_M5	GAFL	Exon	64160	65017	.	+	.	Parent=HRK_Vat1-mRNA-1
HRK_M5	GAFL	CDS	64160	65017	.	+	0	Parent=HRK_Vat1-mRNA-1;ID=HRK_Vat1-mRNA-1:cds;Name=MeloHRK.08
HRK_M5	GAFL	Exon	65117	65179	.	+	.	Parent=HRK_Vat1-mRNA-1
HRK_M5	GAFL	CDS	65117	65179	.	+	0	Parent=HRK_Vat1-mRNA-1;ID=HRK_Vat1-mRNA-1:cds;Name=MeloHRK.08
HRK_M5	GAFL	Primer_Region	65631	66310	.	+	.	Name=V681
HRK_M5	GAFL	Pseudogene	77473	91359	.	+	.	ID=HRK_pseudo1Vat;Name=HRK_pseudo1Vat
HRK_M5	GAFL	Exon	77473	87304	.	+	.	Parent=HRK_pseudo1Vat;ID=HRK_pseudo1Vat_exon1;Name=HRK_pseudo1Vat_exon1
HRK_M5	GAFL	Insertion	78935	86424	.	+	.	Parent=HRK_pseudo1Vat;ID=HRK_pseudo1Vat_insertion;Name=HRK_pseudo1Vat_insertion
HRK_M5	GAFL	Exon	87877	89595	.	+	.	Parent=HRK_pseudo1Vat;ID=HRK_pseudo1Vat_exon1;Name=HRK_pseudo1Vat_exon2
HRK_M5	GAFL	Repeat_unit	87940	88134	.	+	.	Parent=HRK_pseudo1Vat;ID=HRK_pseudo1Vat_rep1;Name=HRK_pseudo1Vat_rep1
HRK_M5	GAFL	Repeat_unit	88135	88329	.	+	.	Parent=HRK_pseudo1Vat;ID=HRK_pseudo1Vat_rep1;Name=HRK_pseudo1Vat_rep2
HRK_M5	GAFL	Repeat_unit	88330	88524	.	+	.	Parent=HRK_pseudo1Vat;ID=HRK_pseudo1Vat_rep1;Name=HRK_pseudo1Vat_rep3
HRK_M5	GAFL	Repeat_unit	88525	88719	.	+	.	Parent=HRK_pseudo1Vat;ID=HRK_pseudo1Vat_rep1;Name=HRK_pseudo1Vat_rep4
HRK_M5	GAFL	Repeat_unit	88720	88914	.	+	.	Parent=HRK_pseudo1Vat;ID=HRK_pseudo1Vat_rep1;Name=HRK_pseudo1Vat_rep5
HRK_M5	GAFL	Repeat_unit	88915	89109	.	+	.	Parent=HRK_pseudo1Vat;ID=HRK_pseudo1Vat_rep1;Name=HRK_pseudo1Vat_rep6
HRK_M5	GAFL	Repeat_unit	89110	89304	.	+	.	Parent=HRK_pseudo1Vat;ID=HRK_pseudo1Vat_rep1;Name=HRK_pseudo1Vat_rep7
HRK_M5	GAFL	Exon	90334	91197	.	+	.	Parent=HRK_pseudo1Vat;ID=HRK_pseudo1Vat_exon1;Name=HRK_pseudo1Vat_exon3
HRK_M5	GAFL	Exon	91297	91359	.	+	.	Parent=HRK_pseudo1Vat;ID=HRK_pseudo1Vat_exon1;Name=HRK_pseudo1Vat_exon4
HRK_M5	maker	Gene	95785	96933	.	+	.	ID=g-1.21;Name=MeloHRK.09
HRK_M5	maker	Exon	95785	96269	.	+	.	Parent=g-1.21-mRNA-1
HRK_M5	maker	CDS	95785	96269	.	+	0	Parent=g-1.21-mRNA-1;ID=g-1.21-mRNA-1:cds;Name=MeloHRK.09
HRK_M5	maker	mRNA	95785	96933	.	+	.	Parent=g-1.21;ID=g-1.21-mRNA-1;Name=MeloHRK.09;_aed=0.98;_eaed=0.98;_qi=0|0|0|0.5|1|1|2|0|220;_merge_warning=1
HRK_M5	maker	Exon	96756	96933	.	+	.	Parent=g-1.21-mRNA-1
HRK_M5	maker	CDS	96756	96933	.	+	1	Parent=g-1.21-mRNA-1;ID=g-1.21-mRNA-1:cds;Name=MeloHRK.09
HRK_M5	maker	Three_prime_utr	96271	96276	.	-	.	Parent=g-1.86-mRNA-1;ID=g-1.86-mRNA-1:three_prime_utr;Name=MeloHRK.10-mRNA-1:three_prime_utr
HRK_M5	maker	Exon	96271	96452	.	-	.	Parent=g-1.86-mRNA-1
HRK_M5	maker	Gene	96271	97100	.	-	.	ID=g-1.86;Name=MeloHRK.10
HRK_M5	maker	mRNA	96271	97100	.	-	.	Parent=g-1.86;ID=g-1.86-mRNA-1;Name=MeloHRK.10;_aed=0.42;_eaed=0.42;_qi=0|0|0.5|1|0|0|2|6|69
HRK_M5	maker	CDS	96277	96452	.	-	2	Parent=g-1.86-mRNA-1;ID=g-1.86-mRNA-1:cds;Name=MeloHRK.10
HRK_M5	maker	Exon	97067	97100	.	-	.	Parent=g-1.86-mRNA-1
HRK_M5	maker	CDS	97067	97100	.	-	0	Parent=g-1.86-mRNA-1;ID=g-1.86-mRNA-1:cds;Name=MeloHRK.10
HRK_M5	GAFL	Exon	103898	106214	.	+	.	Parent=HRK_pseudo2Vat;ID=HRK_pseudo2Vat_exon1;Name=HRK_pseudo2Vat_exon1
HRK_M5	GAFL	Pseudogene	103898	106214	.	+	.	ID=HRK_pseudo2Vat;Name=HRK_pseudo2Vat
HRK_M5	maker	Exon	110368	110406	.	-	.	Parent=g-2.145-mRNA-1
HRK_M5	maker	CDS	110368	110406	.	-	0	Parent=g-2.145-mRNA-1;ID=g-2.145-mRNA-1:cds;Name=MeloHRK.11
HRK_M5	maker	Gene	110368	112579	.	-	.	ID=g-2.145;Name=MeloHRK.11
HRK_M5	maker	mRNA	110368	112579	.	-	.	Parent=g-2.145;ID=g-2.145-mRNA-1;Name=MeloHRK.11;_aed=0.15;_eaed=0.15;_qi=0|0.66|0.42|0.85|0.66|0.57|7|0|245
HRK_M5	maker	Exon	110478	110734	.	-	.	Parent=g-2.145-mRNA-1
HRK_M5	maker	CDS	110478	110734	.	-	2	Parent=g-2.145-mRNA-1;ID=g-2.145-mRNA-1:cds;Name=MeloHRK.11
HRK_M5	maker	Exon	110825	110938	.	-	.	Parent=g-2.145-mRNA-1
[truncated: 776 more rows]
