# Supplementary material for: Building a cluster of NLR genes conferring resistance to pests and pathogens: the story of the Vat gene cluster in cucurbits
Source: Hortic Res. 2021 Apr 1;8:72. doi: 10.1038/s41438-021-00507-0 (PMC8012345; doi:10.1038/s41438-021-00507-0)
Supplement: Supplementary file 17 — Data S5 Result of blast and mapping sequences from PI 161375 against genome of several cucurbits. Cucumis sativus cv 9930 and Gy14, Citrullus lanatus cv 97103, Benincasa hispida cv B227, Cucurbita argyrosperma Subsp argyrosperma, Luffa cylindrica and Momordica charantia cv Dali 11. The sequences used from PI 161375 were eight markers (M5, Z5182, V432, V681, Z5184, M7, Z5257, M4), exon 1 sequence from PI_Vat1 and a set of six gene sequences (STK, CGN, ERAD-associated E3 ubiquitin-protein ligase, 50S ribosomal protein L18, Manganese transporting ATPase, Vesicle-associated protein 2-2). [file 41438_2021_507_MOESM17_ESM.txt]

#BED
#############################################################################
Cs9930_chr2	2458727	2463150	PI_g-2.65	22	+
Cs9930_chr2	2469303	2478078	PI_g-2.53	1	+
Cs9930_chr2	2478229	2478654	PI_g-2.53	60	+
Cs9930_chr2	2478795	2481848	PI_g-2.53	1	+
Cs9930_chr2	2482444	2483220	PI_g-2.53	1	+
Cs9930_chr2	2483244	2483637	PI_g-2.49	52	+
Cs9930_chr2	2483640	2485099	PI_g-2.49	1	+
Cs9930_chr2	2487111	2490345	PI_g-2.47	0	+
Cs9930_chr2	2490349	2491018	PI_g-2.47	60	+
Cs9930_chr2	2491016	2494364	PI_g-2.47	1	+
Cs9930_chr2	2534568	2534948	PI_Z5257	0	-
Cs9930_chr2	2600132	2600427	PI_Z5184	20	-
Cs9930_chr2	2619269	2621021	PI_g-0.7	1	-
Cs9930_chr2	2622909	2623813	PI_g-0.10	1	-
Cs9930_chr2	2623965	2626503	PI_g-0.10	60	-
Cs9930_chr2	10148210	10148253	PI_M4	1	+
Cs9930_chr2	22290154	22292274	PI_Vat1-exon1	1	-
Cs9930_chr6	23135405	23135563	PI_g-2.53	46	+
CsGy14_Chr2	2339771	2344204	PI_g-2.65	1	+
CsGy14_Chr2	2348686	2357460	PI_g-2.53	1	+
CsGy14_Chr2	2357611	2358036	PI_g-2.53	60	+
CsGy14_Chr2	2358175	2361228	PI_g-2.53	1	+
CsGy14_Chr2	2361821	2362598	PI_g-2.53	1	+
CsGy14_Chr2	2362622	2362992	PI_g-2.49	60	+
CsGy14_Chr2	2363018	2364477	PI_g-2.49	60	+
CsGy14_Chr2	2366509	2369742	PI_g-2.47	60	+
CsGy14_Chr2	2369746	2370414	PI_g-2.47	1	+
CsGy14_Chr2	2370412	2373793	PI_g-2.47	1	+
CsGy14_Chr2	2378917	2379297	PI_Z5257	60	-
CsGy14_Chr2	2444601	2444896	PI_Z5184	20	-
CsGy14_Chr2	2463630	2465382	PI_g-0.7	60	-
CsGy14_Chr2	2467285	2468189	PI_g-0.10	1	-
CsGy14_Chr2	2468341	2470880	PI_g-0.10	1	-
CsGy14_Chr2	9984742	9984785	PI_M4	1	+
CsGy14_Chr2	17279744	17279774	PI_M7	0	-
CsGy14_Chr2	32453433	32455553	PI_Vat1-exon1	4	-
CsGy14_Chr6	24223325	24223483	PI_g-2.53	46	+
Cla97103_Chr02	29789209	29791761	PI_g-0.10	1	+
Cla97103_Chr02	29791940	29792853	PI_g-0.10	27	+
Cla97103_Chr02	29797160	29798908	PI_g-0.7	0	+
Cla97103_Chr02	29808969	29810171	PI_Vat1-exon1	25	+
Cla97103_Chr02	29810435	29810773	PI_Vat1-exon1	1	+
Cla97103_Chr02	29859307	29861518	PI_g-2.53	1	-
Cla97103_Chr02	29861987	29863621	PI_g-2.53	1	-
Cla97103_Chr02	29863732	29864477	PI_g-2.53	1	-
Cla97103_Chr02	29866148	29866671	PI_g-2.53	60	-
Cla97103_Chr02	29868347	29868736	PI_g-2.53	15	-
Cla97103_Chr02	29869223	29870005	PI_g-2.53	1	-
Cla97103_Chr02	29870333	29870603	PI_g-2.53	1	-
Cla97103_Chr02	29870745	29872019	PI_g-2.53	1	-
Cla97103_Chr02	29872549	29873276	PI_g-2.53	1	-
Cla97103_Chr02	29874144	29874593	PI_g-2.53	60	-
Cla97103_Chr02	29875526	29875849	PI_g-2.53	60	-
Cla97103_Chr02	29877206	29877515	PI_g-2.53	41	-
Cla97103_Chr02	29910094	29910912	PI_g-2.65	5	-
Cla97103_Chr02	29911081	29911599	PI_g-2.65	7	-
Cla97103_Chr02	29912247	29913803	PI_g-2.65	60	-
Cla97103_Chr02	29913945	29914667	PI_g-2.65	60	-
Cla97103_Chr05	13057245	13057391	PI_g-2.47	4	+
Cla97103_Chr05	16225157	16225185	PI_g-2.47	1	+
Cla97103_Chr05	16743674	16743706	PI_g-2.47	6	-
Cla97103_Chr09	7412527	7413346	PI_g-2.49	1	-
Cla97103_Chr09	7414864	7415422	PI_g-2.49	1	-
Cla97103_Chr10	18711511	18714247	PI_g-2.47	1	+
Cla97103_Chr10	18714532	18715872	PI_g-2.47	60	+
Cla97103_Chr10	18718288	18718480	PI_g-2.47	1	+
Cla97103_Chr11	25251406	25251438	PI_g-2.53	22	-
BhiB227_Chr01	65768183	65768324	PI_g-2.47	1	-
BhiB227_Chr01	90344632	90344659	PI_g-2.47	1	-
BhiB227_Chr06	48333101	48335664	PI_g-0.10	1	+
BhiB227_Chr06	48335850	48336519	PI_g-0.10	60	+
BhiB227_Chr06	48336565	48336746	PI_g-0.10	60	+
BhiB227_Chr06	48369335	48371195	PI_g-0.7	60	+
BhiB227_Chr06	48391852	48391962	PI_Vat1-exon1	33	+
BhiB227_Chr06	48392035	48393105	PI_Vat1-exon1	34	+
BhiB227_Chr06	48480413	48480788	PI_Z5257	25	+
BhiB227_Chr06	48514983	48515938	PI_g-2.47	60	-
BhiB227_Chr06	48520247	48520621	PI_g-2.47	30	-
BhiB227_Chr06	48521981	48523139	PI_g-2.47	1	-
BhiB227_Chr06	48523163	48523755	PI_g-2.47	15	-
BhiB227_Chr06	48524007	48526728	PI_g-2.47	1	-
BhiB227_Chr06	48637449	48638032	PI_g-2.49	1	-
BhiB227_Chr06	48638304	48638642	PI_g-2.53	27	-
BhiB227_Chr06	48645851	48646154	PI_g-2.49	60	-
BhiB227_Chr06	48649051	48651261	PI_g-2.53	1	-
BhiB227_Chr06	48651426	48656921	PI_g-2.53	1	-
BhiB227_Chr06	48657067	48657910	PI_g-2.53	60	-
BhiB227_Chr06	48658002	48659970	PI_g-2.53	1	-
BhiB227_Chr06	48660394	48661112	PI_g-2.53	60	-
BhiB227_Chr06	48666546	48667047	PI_g-2.53	60	-
BhiB227_Chr06	48667561	48667762	PI_g-2.53	30	-
BhiB227_Chr06	48668261	48668576	PI_g-2.53	60	-
BhiB227_Chr06	48772343	48772930	PI_g-2.65	60	-
BhiB227_Chr06	48774046	48774781	PI_g-2.65	3	-
BhiB227_Chr06	48775061	48776193	PI_g-2.65	60	-
BhiB227_Chr06	48776351	48777056	PI_g-2.65	60	-
BhiB227_Chr011	54473029	54473061	PI_g-2.53	0	+
BhiB227_Contig912	33654	33683	PI_g-2.47	1	-
Cargyrosperma_scaffold_002	823947	823978	PI_g-2.47	1	-
Cargyrosperma_scaffold_025	246750	246792	PI_g-2.53	29	+
Cargyrosperma_scaffold_050	485929	486181	PI_g-2.47	10	+
Cargyrosperma_scaffold_050	486351	486650	PI_g-2.47	21	+
Cargyrosperma_scaffold_133	434555	435169	PI_g-2.47	1	+
Cargyrosperma_scaffold_133	435222	435518	PI_g-2.47	1	+
Cargyrosperma_scaffold_133	435884	436433	PI_g-2.47	1	+
Cargyrosperma_scaffold_171	432812	432840	PI_g-2.47	1	-
Cargyrosperma_scaffold_183	263071	263141	PI_g-0.10	9	+
Cargyrosperma_scaffold_183	289330	289446	PI_g-2.53	18	-
Cargyrosperma_scaffold_183	290026	290253	PI_g-2.53	60	-
Cargyrosperma_scaffold_183	291286	291405	PI_g-2.53	60	-
Cargyrosperma_scaffold_234	125479	125606	PI_g-0.7	25	+
Cargyrosperma_scaffold_335	15090	15861	PI_g-0.10	18	+
Cargyrosperma_scaffold_335	15945	16268	PI_g-0.10	11	+
Cargyrosperma_scaffold_335	16326	16717	PI_g-0.10	3	+
Cargyrosperma_scaffold_335	26715	27162	PI_g-2.49	39	-
Cargyrosperma_scaffold_335	28686	28903	PI_g-2.53	1	-
Cargyrosperma_scaffold_335	30421	31679	PI_g-2.53	1	-
Cargyrosperma_scaffold_335	31798	32446	PI_g-2.53	1	-
Cargyrosperma_scaffold_335	33129	33163	PI_g-2.53	1	-
Cargyrosperma_scaffold_335	33342	33534	PI_g-2.53	25	-
Cargyrosperma_scaffold_335	33655	33935	PI_g-2.53	7	-
Cargyrosperma_scaffold_335	34775	34947	PI_g-2.53	60	-
Cargyrosperma_scaffold_335	36425	36596	PI_g-2.53	41	-
Cargyrosperma_scaffold_335	37269	37497	PI_g-2.53	8	-
Cargyrosperma_scaffold_335	38219	38584	PI_g-2.53	60	-
Cargyrosperma_scaffold_335	40575	41364	PI_g-2.53	1	-
Cargyrosperma_scaffold_335	41793	42236	PI_g-2.53	1	-
Cargyrosperma_scaffold_335	55891	56664	PI_g-2.65	15	-
Cargyrosperma_scaffold_335	57088	57478	PI_g-2.65	60	-
L.cylindrica_scaffold4	45447517	45447611	PI_g-0.10	32	+
L.cylindrica_scaffold4	45447664	45448659	PI_g-0.10	41	+
L.cylindrica_scaffold4	45448877	45449531	PI_g-0.10	16	+
L.cylindrica_scaffold4	45449598	45449752	PI_g-0.10	60	+
L.cylindrica_scaffold4	45461231	45462976	PI_g-0.7	4	+
L.cylindrica_scaffold4	45544482	45544971	PI_g-2.49	60	-
L.cylindrica_scaffold4	45548721	45550053	PI_g-2.53	60	-
L.cylindrica_scaffold4	45552703	45552981	PI_g-2.53	60	-
L.cylindrica_scaffold4	45553755	45553919	PI_g-2.53	60	-
L.cylindrica_scaffold4	45563390	45563539	PI_g-2.53	26	-
L.cylindrica_scaffold4	45564661	45564957	PI_g-2.53	60	-
L.cylindrica_scaffold4	45566410	45567166	PI_g-2.53	1	-
L.cylindrica_scaffold4	45569437	45570127	PI_g-2.53	1	-
L.cylindrica_scaffold4	45574737	45575058	PI_g-2.53	33	-
L.cylindrica_scaffold4	45578226	45578342	PI_g-2.53	13	-
L.cylindrica_scaffold4	45596649	45597376	PI_g-2.65	60	-
L.cylindrica_scaffold4	45597977	45598347	PI_g-2.65	34	-
L.cylindrica_scaffold5	729108	729151	PI_g-2.53	31	-
L.cylindrica_scaffold6	3264902	3265494	PI_g-2.47	1	+
L.cylindrica_scaffold6	3265815	3266032	PI_g-2.47	52	+
L.cylindrica_scaffold6	3266312	3266773	PI_g-2.47	60	+
L.cylindrica_scaffold8	45938446	45938491	PI_g-2.47	0	-
L.cylindrica_scaffold9	35117625	35117671	PI_g-2.47	1	-
L.cylindrica_scaffold12	33612808	33612834	PI_g-2.47	1	+
L.cylindrica_scaffold13	40395719	40395751	PI_g-2.47	1	-
Mcharantia_Chr05	2342444	2342477	PI_g-2.53	1	-
Mcharantia_Chr08	29446187	29446388	PI_Vat1-exon1	10	-
Mcharantia_Chr08	32380257	32381097	PI_g-0.10	19	+
Mcharantia_Chr08	32381132	32381490	PI_g-0.10	23	+
Mcharantia_Chr08	32381814	32381978	PI_g-0.10	11	+
Mcharantia_Chr08	32393960	32394045	PI_Vat1-exon1	8	+
Mcharantia_Chr08	32452661	32453120	PI_g-2.49	26	-
Mcharantia_Chr08	32455978	32457293	PI_g-2.53	1	-
Mcharantia_Chr08	32458947	32459044	PI_g-2.53	3	-
Mcharantia_Chr08	32460136	32460424	PI_g-2.53	58	-
Mcharantia_Chr08	32461588	32461712	PI_g-2.53	23	-
Mcharantia_Chr08	32463720	32464107	PI_g-2.53	24	-
Mcharantia_Chr08	32464937	32465725	PI_g-2.53	60	-
Mcharantia_Chr08	32467138	32467572	PI_g-2.53	2	-
Mcharantia_Chr08	32468211	32468426	PI_g-2.53	32	-
Mcharantia_Chr08	32468849	32469020	PI_g-2.53	12	-
Mcharantia_Chr08	32525938	32526680	PI_g-2.65	60	-
Mcharantia_Chr08	32527304	32527597	PI_g-2.65	1	-
Mcharantia_Chr10	2167934	2168568	PI_g-2.47	1	+
Mcharantia_Chr10	2169869	2170322	PI_g-2.47	1	+
Mcharantia_Chr10	2170664	2170834	PI_g-2.47	28	+
#BLASTN
##########################################################################
Q Name "GI number" "SID" "Q size" "S size" "Alignment(Ali) size" "% Ali coverage for Q" "% Ali coverage for S" "Q Ali start" "Q Ali end" "S Ali start" "S Ali end" "Score" "BIT score" "E Value" "Identity" "% Identity"
PI_g-0.10 Serine threonine-protein kinase RBK2 "Cucumis sativus var. 9930 chineseLong chromosome 2" "Cucumis sativus var. 9930 chineseLong chromosome 2" 3711 24837039 1297 34.6 0.0 1496 2780 2623966 2625261 1020.0 2022.5 0 1226 94.5
PI_g-0.7 Cingulin "Cs9930_chr2" "Cucumis sativus var. 9930 chineseLong chromosome 2" 1866 24837039 994 53.3 0.0 1 994 2620028 2621021 769.0 1524.9 0 934 94.0
PI_g-0.7 Cingulin "Cs9930_chr2" "Cucumis sativus var. 9930 chineseLong chromosome 2" 1866 24837039 766 41.1 0.0 1101 1866 2619270 2620035 590.0 1170.1 0 722 94.3
PI_Vat1-exon1 "Cs9930_chr2" "Cucumis sativus var. 9930 chineseLong chromosome 2" 2349 24837039 1610 68.5 0.0 1 1610 22290668 22292274 1087.0 2155.3 0 1478 91.8
PI_Vat1-exon1 "Cs9930_chr2" "Cucumis sativus var. 9930 chineseLong chromosome 2" 2349 24837039 1529 64.9 0.0 24 1548 2607303 2608830 890.0 1764.8 0 1370 89.6
PI_Z5184 "Cs9930_chr2" "Cucumis sativus var. 9930 chineseLong chromosome 2" 298 24837039 298 100.0 0.0 1 298 2600133 2600427 164.0 325.6 6.11815E-88 265 88.9
PI_Z5257 "Cs9930_chr2" "Cucumis sativus var. 9930 chineseLong chromosome 2" 379 24837039 380 100.0 0.0 1 379 2499510 2499889 268.0 531.8 6.84185E-150 353 92.9
PI_Z5257 "Cs9930_chr2" "Cucumis sativus var. 9930 chineseLong chromosome 2" 379 24837039 380 100.0 0.0 1 379 2534569 2534948 268.0 531.8 6.84185E-150 353 92.9
PI_g-2.49 50S ribosomal L18 "Cs9930_chr2" "Cucumis sativus var. 9930 chineseLong chromosome 2" 2232 24837039 1316 58.5 0.0 863 2167 2483736 2485046 962.0 1907.5 0 1231 93.5
PI_g-0.10 Serine threonine-protein kinase RBK2 "CsGy14_Chr2" " Cucumis sativus var. Gy14 chromosome 2" 3711 35008273 1298 34.6 0.0 1496 2780 2468342 2469638 1018.0 2018.5 0 1226 94.5
PI_g-0.7 Cingulin "CsGy14_Chr2" " Cucumis sativus var. Gy14 chromosome 2" 1866 35008273 993 53.2 0.0 1 993 2464390 2465382 756.0 1499.2 0 930 93.7
PI_g-0.7 Cingulin "CsGy14_Chr2" " Cucumis sativus var. Gy14 chromosome 2" 1866 35008273 766 41.1 0.0 1101 1866 2463631 2464396 594.0 1178.0 0 723 94.4
PI_Vat1-exon1 "CsGy14_Chr2" " Cucumis sativus var. Gy14 chromosome 2" 2349 35008273 1610 68.5 0.0 1 1610 32453947 32455553 1087.0 2155.3 0 1478 91.8
PI_Vat1-exon1 "CsGy14_Chr2" " Cucumis sativus var. Gy14 chromosome 2" 2349 35008273 1529 64.9 0.0 24 1548 2451777 2453304 890.0 1764.8 0 1370 89.6
PI_Z5184 "CsGy14_Chr2" " Cucumis sativus var. Gy14 chromosome 2" 298 35008273 298 100.0 0.0 1 298 2444602 2444896 164.0 325.6 6.99488E-88 265 88.9
PI_Z5257 "CsGy14_Chr2" " Cucumis sativus var. Gy14 chromosome 2" 379 35008273 380 100.0 0.0 1 379 2378918 2379297 268.0 531.8 7.80063E-150 353 92.9
PI_g-2.49 50S ribosomal L18 "CsGy14_Chr2" " Cucumis sativus var. Gy14 chromosome 2" 2232 35008273 1317 58.5 0.0 863 2167 2363114 2364424 947.0 1877.8 0 1230 93.4
PI_g-0.7 Cingulin "Cla97Chr02" "Citrillus lanatus var. 97103 chromosome 02" 1866 37915939 1756 94.1 0.0 111 1866 29797161 29798913 941.0 1865.9 0 1549 88.2
PI_Vat1-exon1 "Cla97Chr02" "Citrillus lanatus var. 97103 chromosome 02" 2349 37915939 951 40.4 0.0 430 1378 29809088 29810028 387.0 767.7 0 814 85.6
PI_Z5184 "Cla97Chr02" "Citrillus lanatus var. 97103 chromosome 02" 298 37915939 119 39.9 0.0 1 119 29815026 29815141 41.0 81.8 2.47393E-14 100 84.0
PI_Z5257 "Cla97Chr02" "Citrillus lanatus var. 97103 chromosome 02" 379 37915939 154 40.6 0.0 226 379 29851855 29852008 82.0 163.0 1.08998E-38 136 88.3
PI_Z5257 "Cla97Chr09" "Citrillus lanatus var. 97103 chromosome 09" 379 37727573 281 72.0 0.0 107 379 7420946 7421223 75.0 149.2 1.63928E-34 233 82.9
PI_g-2.49 50S ribosomal L18 "Cla97Chr09" "Citrillus lanatus var. 97103 chromosome 09" 2232 37727573 875 38.9 0.0 1212 2080 7412485 7413346 442.0 876.7 0 772 88.2
PI_g-0.7 Cingulin "BhiB227_chr6" "Benincasa hispida var. B227 chromosome 6" 1866 56092298 1866 100.0 0.0 1 1866 48369336 48371195 969.0 1921.4 0 1639 87.8
PI_g-0.7 Cingulin "BhiB227_chr4" "Benincasa hispida var. B227 chromosome 4" 1866 69945952 622 33.3 0.0 7 628 43915268 43915886 336.0 666.6 0 551 88.6
PI_Vat1-exon1 "BhiB227_chr6" "Benincasa hispida var. B227 chromosome 6" 2349 56092298 1105 47.0 0.0 442 1546 48392036 48393131 402.0 797.4 0 929 84.1
PI_Z5257 "BhiB227_chr6" "Benincasa hispida var. B227 chromosome 6" 379 56092298 262 68.3 0.0 121 379 48480527 48480788 134.0 266.1 2.52881E-69 233 88.9
PI_g-0.7 Cingulin "Lcy_scaffold4" "Luffa cylindrica scaffold 4" 1866 49480456 1754 94.0 0.0 113 1866 45461232 45462976 635.0 1259.3 0 1472 83.9
PI_Z5257 "Lcy_scaffold4" "Luffa cylindrica scaffold 4" 379 49480456 149 39.3 0.0 231 379 45528173 45528321 61.0 121.4 6.79478E-26 127 85.2
PI_g-0.7 Cingulin "Car_scaffold_183" "Cucurbita argyrosperma scaffold 183" 1866 620880 649 34.7 0.1 113 760 270174 270821 153.0 303.8 1.49575E-80 525 80.9
PI_g-0.7 Cingulin "Mc_chr08" "Mormordica charentia MC08" 1866 34593442 950 50.9 0.0 412 1361 31637495 31638435 245.0 486.2 2.41413E-135 769 80.9
