# Supplementary material for: Building a cluster of NLR genes conferring resistance to pests and pathogens: the story of the Vat gene cluster in cucurbits
Source: Hortic Res. 2021 Apr 1;8:72. doi: 10.1038/s41438-021-00507-0 (PMC8012345; doi:10.1038/s41438-021-00507-0)
Supplement: Supplementary file 18 — Data S6 Nucleotide sequences corresponding to the cluster region from six cucurbits, all transcripts contained in these M5-M4 regions and transcripts of Vat-related out of cluster from C. sativus. Cucumis sativus cv Gy14 and cv 9930, Citrullus lanatus cv 97103, Benincasa hispida cv B227, Cucurbita argyrosperma Subsp argyrosperma, Luffa cylindrica and Momordica charantia cv Dali 11. [file 41438_2021_507_MOESM18_ESM.txt]

## Cucurbits genomic sequences spanning the Vat cluster
#############################################################
>CsGy14 Cucumis_sativus cv Gy14 Chr02_Reverse_complement:32537385..32669591 - 132207 bp
CTCTCTCTCTCTCTCTCTCTATCTGTTCTGTCATCCCTTCTCTTTCCTCTGCTGCTTTTT
GAAGGTTTGAGAGGAGAAGTCGCTTTAATACGCCATTTCACCATTTCTGCCTCTTCCTAA
AACCTCCATGGCCGAAACTCTCGCACCCCATTTCCTCAAACTTCCTTCTCCTCAACATAG
AGAACAACCCATTATTCAATCAAATCTTTTTCTATTCATATTTCTCCATTTTTAGCCCTT
CTCTTCTCTTCTCTTAACCCACCATGAAAACCCATTCCCAAACATTCATTCCTTTTCCCA
TTTCAAATCTCTTTTATTGCTTTCTTACTCCTCACACAAAATACCCTTCTCTAATGCCAC
CGTATTGGAAGGGTATCCGCTAGCTGGACTTTCCTTTTTTGCATTTTCGACCTTTTCTCT
CTGTTTCCCTCTGTTTTTTTTCCCTCTGTTTTTGAGTTTTCGCCATGGAGAATGATACTG
CTCGCAAAGCTTCTATTCCATGGTATGTCTTTTTCATTTTCAGCTTTTCTTTTGCTCTGT
TGAAGATTTTGGGGGGTTTTGGTATTTTAAATTTTGCATGTTCTATTCGGTGGTAGAGCT
TAGAAGGTGGATTTTGGTTTCTGGGTGGGTGTTGTTTGGCCATTTCTAGTGGCAAATTAC
ATTCCCTTCTGGATTCACGTGCTGTGGAAATGGTGATTCTGTGAATATCCTGTTTCTTTT
TGTCCTCTTTGTTGTTGGCCTCTTTTGGCTTGCTTGAGACTTTTGGCCCCTTTGTTGGGA
AGATGGGGATTTCCCAAATTCCCCCATGTTTTTGTTTCTTCAACTTTTTCCTTTTTGGTA
AAGTGGGACAAGAGAGTTGGCTTTTTCTGAAGTGAGAAATGTTGTAATCTGTTTTTGTCT
TTTGATTTGTTTGATCACTTGAGATTTGAGAATGATTGTGTTGAGGTGTATTAACTTTAT
ACTTTTATATGTGAAAAGTGAAGAATAGTTAATTAAATTGAAAACAATTATAACCAGGAA
ACATTTAAGATTTGTTGTGGGGAATGGGGATGGCCTTCCAATTTTAAAGTACAAAAGCAA
TACTAAACTGAGTCATTGCATTTGTTGTGGTCACAAGCATAATCACCCTTTTTTGGGATG
TTTGGAGGGGAAGTTTTGAAGGTTCTGGTTTTGAGCCCTCATTGAAAATTCTTGATGACT
CTTATACTTGATGTCGGGGTAGTTAAAGTTGGTATAAGTAAAACAATTACTTGTGGTGTC
TCCATTCGGATTTTGGAAACTCATTGCAACATTTACACTATTTGTTGGGATTTTGACTAT
TCTGAATTCTTTGTTGCTTCATAGGGAGAATGATAGGGGTATCGGTGAAGTAGCCAAAAG
ACCTCCACTTTACATGGCTACTTTTGGGAAACATAAAATGCGGAGCAATATGATTTCATC
TGCTTCGGCTCGAGGTGGTATCTGTTTGTTTTTTTTTTTTTGTTTTTGTGTGCTCATATA
GTGCATCATTTAGGCTGATGAATTATGGCATTTGTGTGCTGTGTTTTGTAGAGTTGAGAT
GTTTTGACCTGGAAAGTGAGCAACGTGATGGATTGTCCCCAAGAGGAGTTTTGGAAGCAA
GCTTGCAGAGTTCAGAATTCGATGCGGATTCTTTGAATGATAGTACCCCAGAACCAGAAA
ATCAACCTTCACAATCAGGGGCTCTTTTTCACTGGAAAAATTTCTTCAAACTATGGAAGA
AAAGATCGTTCAGGCGCCTGGCCTCGTTTCCTCCTCTCGGAGTGCTGAAGATTTCAAGAA
GAGGGAACAGAAGCGGGAGAGAGAATCCGGGACTAAGTGACTTGTACAAGTTCAAGTCCT
CATTGGGAAACTTTACTTTCTCCGAGCTCCAAACTGCGACCAACAAATTTAGCCATGGTT
GGTTGCTATTTGTGTTTTATGTACTTTTTAGTCTAACTTTGGTGTCAACTTTGTTTATTG
TGTTTTTTTTTCTTTTGGGTAGAAAATTTGATCGGAAAAGGTGGTTATGCTGAGGTATAC
AAGGGCCGTTTACATGATGGGCAATTGATAGCAGTGAAGAGGCTAACTAAAGGAGCCCCA
GATGACAGAACTGCTTGTTTCTTGTCCGAGATTGGCATCATTGCTCATATCGATCATCCT
AACACAGCCAAACTGATCGGTTGCGGCATTGATGGAGGCATGCACCTTGTTTTCAAGTTA
TCTCCAAATGGAAGTTTAGGATCTTTTCTCCATGGTGATTCCTTTAACCTCGTTGAACTA
ACTGCTCTTTGGTTTTCAGAATTCTTATTCACCCTTCTCTTCACCATTTTTCAGGTCCAA
ATGCAAACAAACTTGATTGGAGTAAAAGATACAAGATTGCTCTTGGTACAGCTGATGGTC
TGCTGTATCTCCACGATCATTGTCAGAGGCGTATTATTCATCGAGATATCAAGGCCGATA
ACATTCTGCTTACAGAAGATTTTGTACCTCAGGTAACTTGCATGTTCTAAATATCAAATT
CATTATTGAAGCTTTTACTTGCTCACACATGTTGCTAGAAACACCTTTTCGATTTTTGCC
CTCTTTGTTTTAATACTACTACTACTGGAGGAGCTATGTCAACGACACAAACAAAATTAT
AGGGGAAAAAATATTTTGGCCCCTCGTGTCTTCGTCGAATGGAAAATGTCAATGAAAAAA
TTATTTTTCATGCTTCGATTAAAGTTGAAATGACAGAGAAGACCAGTAAAGTCTACTTTA
TTCCTCTAGCCTTTTATCTTATTTCATGATTGAGATCATTCTATACTCAAATGAATGCAG
ATTTGTGACTTTGGCCTTGCAAAGTGGTTACCCAAACAGTGGACTCACTACAGCGTGTCA
AAATTCGAAGGCACCTTCGGGTCAGTATTATGCCTACATTCTTCTCCTTGACGTAACCAT
TTTTTTTTCTCTTGTTAAATTTCTCATCTCTTCAATGCAGATACTTTGCTCCTGAATATT
TCATGCATGGGATAGTTGATGAGAAAACTGATGTTTATTCTTTTGGAGTTCTACTGTTGG
AGCTTGTAACCGGTCGTCGAGCTTTGGATGAGCTGTGTCAAAGCCTTGTACTATGGGTAA
TAATAATAACATTAGAACAAACTAATTTCATTAGTACCCATTAGTTCATTATATTCCTTT
AAGCATTGTTAAATTGTCTTTATTCTAGGCAAAGCCTCTCTTAGATAACAACAATCACGA
GGAGGTCATTGATCCTGCACTGAAGGAAAGTTACGATCTCGAAGAGGTTGAGCGCATGAT
TTTAACTGCATCTTTATGCATCGAGCAGTCTCCTATTCTCCGACCTCGAATGAGTCAGGC
AAGTGGGAAACTACACCACGGTATCCCCTCATCTCTTCAACAAACATGTAATCAAACACA
TTTTGGTTTATTGCAGGTTGTTGTGCTGCTAAGAGGCGACAAATACGTAGCGGAGTGTGA
AAAAAGTACAAGGGTGCCACTGCAACGAACGTACTCGGAAGAGCTCTTAGATGCACAAGA
ATACAACAAGACGAGATACTTAAGCGATCTGAAAAAACACAGGCAGCTTGCATTTGGATC
TTGAAAGTGATATTGTAACCATGCACCTCAAGGAGGAAGAAGCTATTGCAGTGTTGTAAG
GGGCTTGTTTCTGGAGGTTCAATGAAATGGGGAAAAAAAAGAAAAGAAAAAGGAAGTATT
TGTGGATGTAAAGTTTAGAATTAAAAAGCAAAGTGTTAATAGTTAAGTAAAATGAATATT
TAACTTTGTAATCTAGTGGATCAACAGCCAAACAGTTCCTTAATTTAACTCTTTGTATTT
GTACTGCCATTGTTTCAACACAAATACGAAGCTGTTTGAAATGAAAGGAGAAGTTTCAAC
TGTTTGTATCTAAAAGTTTCTTTTGTTATTTCTAAATTCTTGGTATAGTAATGGCAAGGA
TTTGTAATGACTTGTTGTCTCTTAAAACTAAAAAAATAATATAGTCGTGTTTATTGACAT
CTATGTGTGACAACGTATATTTTGCGAAATAGACACTGATACATCCATGTTCCATAGACA
TGGATGGGAATCAATAAAAATCTCATTAATAAATATTTTACTAATTCTATAGTTTAATAT
AATTAATAAGGTTCATGTTGTATGATTTGTTTTTTTGGTTGATTTAGATATAACATGGTA
CTAACTAATTTTGGGGTTATGAGACGGACACTTATTCAATTATTCAATTATTAGTTTTAG
TATTTATTATATTTATAAATATCTTTATGATTGTATTATCCTAAATTTATTACACCAATG
AAGGTAGATTTAATTACTGTGTCAAATTAATAAATTTAAATTTAATTATGGTGCCATATA
ATCATTAAAGTTTCTCACGTTATTTTTTTAAAATTTGAAATATAACATTTCATAAAGTAA
GAGTAAGACATATGTGAGTTTTTATTATTTTTATTTGGTAAGTTTTTTAAACAAAGATTT
ATGGGATGGAATTATAATTTTCTTGTAAGACTATAAGAAAAGTAGAAAAAAATTAAATTA
TAATTATAGTAGAAAATGTATATAAATAATACTAAAACTTACCTTGATATTAAAATGAAA
CTTATTTAAATAGTTTAACCTTTAGTCTAGTTATTAACTATCTGATAATTATTTGATTTT
GAAAAGTGTGTTTTCCTTTTTACACGTAAACATAAGTTTTGGCTAATTTCAAAAAATAAT
TTTGCTAAAAACTTAATTATTTTTTAACAAAATAAAATAAATAAATAAAACAAAAAACTA
AATCATCACCCATAGTTATCTTATATACATATTAATAATTAATAATATTTCCTATTCAAA
TTATTATTTATAAAATTTTAATTTACTTTAAATTATTAATTGTATCAATTTAAATTTTAT
ATTGATAATATTAATTTAGAGTTGCATCAATTTCAATTATTAAAATTCTTTATTATGATT
TGACTAAACACAATTTTAAATTTAAATTGACGCATTAACGAAACTTGAAACATATAAACT
GATATTTGAAGCATTGTATATATATAAATATATTTGTTTTTTTAAACTAAACACCTATTC
TCACATTTTTAAGAAAGAACAAAATAAATAAAATAATAGTGGTACAAGTACCAATTTTTC
ATTACAATTAATACTCATTAATTTTCCAATTTGCAATACTAATAATCAATAAAACTTAAC
CCTAGAAGGACAACGCTACACGTGGGTATATTTTAACACGTGTAGTAAACCTATGGATTG
ATTCAAACTAAAACGAATATTTATTTCTTCTCAAAATAAAAACTGTCCATTGCAAAAACC
AAAGCGATTTTGAAATTCCCAAAAAACAAAAAAACCCTCCATTTTCCCTCTCCAACTCAC
AACTTGCCGTTTCCGATATTCTTTCTTCTCCACCTTTAAAACCCCATCAAAAACCCTATC
TTCCATAGCCGCAATCTATTCAAATCCTTTCAAGAAACCCCACAAAAATGGCGAAAAAGA
AACCCATTAGATCGGCCAAAGAGCTAAAGCAAACACCCAATAACCAGGAGGAAACTAGCG
ATTCAGAGCAACCCAAGTCTGCTATGGATGATGACTCGAAGTTGCAGAGCTTGAAATCGT
TGAACGAACGGCTGCTTAAGGAGATGGTCGAGAAGAGAGTGGAGGTCGGCGATCTTGTTC
AGAGTAAGGAAGCATTGGAACTCGACTTGAAGCGGAATGTGAACGAGAAAGAACAGGTAA
TGGGTGAGTTGAGTGAGGCTCGTGATGGGGTTTATGGGTTGGAATTAGAGAGGAATGTTG
TTTGTGTTTATCTGCAGAGTCGAATACAAGAAATGGGTGGTGGGATTTGTGGGTTACTCG
AGAGTGAGAGAGTTAAGGGTTTAGAGATTAGGAATTTGAAGGCTGAGATTACTGGGCTTG
TTTCGGAGGTTGGGGAAGAGAGGGAGAAATGGAGGGGAGTGTGTTGTGAGAGGGATGAGA
CTAAGGTTGAGTTTGATGGGTTATTGAAGGAAACAGGGGATTTGAGAGGCAAGGTGGTTG
AAATGGAGAGAAATGAGAGAAGGGCATTGGAAGAGATTGATGATCTGAAGGGAAAATGCA
AGAAGTTGTTGAGTGAAAAAAAGGAATGTGAGATTTTGAATGCGAATCTGACGAAAGACA
ATGAATTAATTAAGAAGTTGTTGGAGGAATCAGGCAGGGTAATTGAAGATTTAGAGAGGA
AAGTGGATGTGAAAATGAAGGAGAAAGGTGAGATTGAAAAGGAAAAAAATGGGCTGGAAA
TGGAGGTTGAGAAGTTAGAGAAGGAAGTTACTCAATTAAAACAGAGTACATTCTGTTTGA
AACAGGAAAAGGAAGAGAACGGGATGAGAATTTATGAGCTTCAAATGAGAAATGAAGAAG
CTTTGGTGAAAGAAAGTGGGATGCTGATGGAGTGTGATCTTCTTGTCGAAGAGTTGCAGA
AGAAGGAGAAAGCAATGGAGGAGGCGAAAACTGAAGCACAGAATATTATTGGGGACTTGC
AAAAGGAATCAAGTAAATTAAAAGAAGCTATAGCTTCGTTGACCAAGATGAGTGATGTCG
GGAAAGCAAGAAACGAGGAATTAATAAACCAAATAGGTCGTCTTCGTGATACTTTGGATG
AAGTTTCATTTGAGAGGGATGATGCTAGAAAGAGATTTGGTGATGAGAAGGAAAAAGTTG
AGAAGCTGAGTCTGTTACTCAAAGACAAGGAGAGAAGAATTGAAGAAGCCATAAAAGAAG
TAGAGAAAGCAAAGATTGCACAAGAAGAGGAATCACTGAATGTGAAGAAGGAGATGGAGA
GGCGGATCAATGCCTTGATCGGGGAAAGGGAGTTAATGGAGAAAAACTTGTTGGCGGCAA
AGAGTAGAATTGATGAACTGAAAGCGAAAGTAAATTCAGCAGTTTGTAATTCAGAGAAAG
CATTGTCATTGTTGAAGAAAACACGTTTGACTGTTTGTGATGGTTATGGGAAAAGAGAAG
TGGAAGAAGTTTCTTCTGACGAGCATAAGGTTGGTAAAGAGATGCAGCCATTTGTTGAAC
ATTTGGATGCAATAAAAACATCCTTCACAAACAAGGAGAAAGCTGTGGAAGAAATGACAC
GAGTTCTCGAAACTGAACGAATGGAACAACAAAAGAAGAAGAGCTTCTTCACCGTAGTGA
CTGCAGCAACAACAATATTGGCTGCTGTTTCTGCTCTTTATGTTAGCAAAGGGCGCTGAA
GCTGAGGCCACTTTTTTTTCTTTTTTTTTTCTTTTTTTTTCCTTCTTTGTTAGTTGGTAA
TGGCACCTAGTAGTTCTTAATTAAGTCAACAAACTGACATGTATTTGGTGAAGCAATGTT
GAATTACTGATTTAGTAGTTTTTAATGAGAAAACACATTATTAACATCTAATGTCTAATG
TCTAATGACCATTATTAACATCTAATCCTATACCTCAAAAATGCTCGAACCGCCACTAGA
ACCCAACGCTAATGCGCCGCCGGAGCACCACTGCCGCAAACAGAGTCAACTGAACTCAAT
GCCGTCAACTGGGTAACCGCCGTTCGGAGTTCATCGTCGGTATGTGGAAACGCCGACGTG
AATGCTCCGTGGAACGCCGTTTGAAGCTCACCGTTGAATGCCGCGTCTCTCTCCCTGTTT
GTATGCTTTATGACTGTCGGCTGCCTCTATCTTTCTCCCCACCTCTTTTCTCCTATTAGA
AGACCCAAGGGGAAGAAGATGAGAATAATACCACTCACCCCTTAAAATAAAACATTTTTC
TACACATCACTACTTCAATTTCTTCTATCGACTCTTCAACCAATAACTTTGGTCTTCTCA
TTCTTATCTTCTTCTTCATTTTTCTCTGCAATATCTCATCTCCATATCAAGATCATCTTG
TTTCTTCAATCAGGTCAAGTATTTCATCCCTCACCACCTATTCAATATATTTCTTTTTAC
ATTTTCCATCTCATTTCTGTACTTATATTAACCTGAATATGTTTTATCAAAGAAAAGGAA
AAAACTTATAAAAGACTTTCTCACATTATTGAAATACCAATCAAAGGTATACATAGGAGA
GAGGAGAGAAGAAAATTAATTTGTTACAATTAGTTGAACAAAATAACATAGGAGAGAGGA
GGGAAGAAAGAAATAACAAAAGAACTGAATTTGAATGACTGAATTTCTCTAACTAATTAT
TTAATATGTTTTGTATTTTTTTTTTTTTTTAAAAAATTGGATAGTTTTACTTGGTGATCT
GTGTGTGTTCACTTCTATTTTTCTGTCAGGCAAAAGCTTCAAAATTATTATGGTTCCTTC
GTTATGAGTTTTTAGCTGTTGAAGTATTTTTGTAGGTTTTGATATTTTTCAAGACCAAGA
ATAAGGCATAATGGACATCCTTACTTCGCTCCTTGCAAAATTTGCTGAATGCACTATTGA
GCCTGTTGGACGTCAACTTGGTTATGTATTATTCATTCGTTCCAACTTTCAAAAACTCAA
GACTCAAGTAGAAAAGCTGAAGATTACAAGAGAATTATCTGTGCAACACAAGATCCAAAC
TGCAAGAAGAAATGCTGAAGACATAAAACCTACTGTTGAGGAATGGCTGAAAAAGGTTGA
TGACTTTATTCGAGAATCTGACGAGATATTAGCCAATGAAAGTGGACATGGTAGACTGTG
TTCCACCAATTTGGTCCAACGACACAAGTTAAAGTAGAAAAGCAAGCAAAATGACACATG
AGATTCTTGAGATGAAAAACGAGGGGGAAAGTTTTGATACGGTATCCAATCGTTGATTGT
TCACTGCCAAAAGCACCTGACTTTCTTGATTTTGACTCAAGAAAGTTGACTGTGAAACAA
ATCATGGATGCACTCTCTGATGATAATGTCCACAGTATTGGAGTGCACGGGATGGGGGGT
GTTGGCAAAACAATGCTAGTGAAAGAAATTTTAAGAAAAATTGCGGAGAGTAAGAAGTCT
TTTGATGAGGTGGTAATATCCACCATCAACCAAACACCAGATTTTAAAACTATTTTTGAA
TAAGGCCCTTTGTATTTTGTTTGGGTTTGATCTTTTGCTTCTCGTATATTTCTTTCTATC
TATTAATGAAGCGGGATGATGAAGGTACTAAGAGAGTGTCCACCTAGTAGAGATGTTCGA
GTGCATCTATTAACTCAATGTATCACTTTTTAAAAAAGAAAATGTATATATTAGAGAATA
TAGATCGTGATACACTACTATATTTGTTTCGATCGATAATAGTCCATCATAGTCTACTAA
CTTTTTCAAACTTCAATAGTAGTCTATGACAGTATATCACTCGTAATTAAAGCAAATTTT
TATTATATTTATAAATACTTTTTGTTCATTTTACTATATATTAAAACCTTCGACTCAAAT
CATTTTTGGCTACTCCTCAACTTTTACTCCTTTAATTTTCAGTGGAATGAATGATTATGC
TTTAATTTCCTTTTTCTTGTATTACTTTATCCATCCTTTCTTTCTTTCTTTCTTTATATC
ATGGTGGGCCAAAAGATAGTTTTTCTTATTACCACTTTTTATCTTTTCAATTCTAATTAG
AGATACCCATTTAATTACCTTTTTGTTATTATCACTATAATACCCAAAATTTTCAAGTAT
TTTTTCAATCTAAATTATCTTATTTTATTAAGAATTTTAGAAAATTTTGGATGTGTTTTT
GGTGAGAAGAGAGGAAGATTTTATTTAAAGAAAAAGGAAATATTAATAGTTATAATAATA
TAATAATAATAAGATTAACTTTCATAAATATAACAAATGAACAAAATATTTACGAGATGA
AAAACTGGTGGAATTTACCATTTTTTTTAATTTCAGGTTTCTCCTTCCTTATAGTCTTTT
TTTCTCTTCTACATCTTTTTTCTTTTCTTATGTTGCCATATTTTTTTCTTTCCATCATTT
TTTTCTCTTTTACAATTTTCTAAAAATAATTTCATTTGCCATTCTTTTTCATATTTTCTT
TTATGCAATTTTTCTTTTCCTTTTCATCGTCTTTTTCTCTTCTTCTGTAATTTTTTTCTT
TTCCTTCTCATTGTCTTCTTCTGTAATTTTTTCAAAATTGTTAATTGGTTCAAGATCGTC
TTTTTTTTTTCGAACTGTTATTTGATTTTTAAGATCGTGAAAAAAATTGTCAAGGTATTA
CATTGCAAAATGTAAATGATCATGTACAAAAAAAAATAGTCAAATCTAAACGATTGTGTA
CCAAAAAATCTGGAAGAAAAATCAGGTAGATTTGGCTACCCAAATTTAAATGATTAAATT
AAATGATCGTGTGCCAAATCTAAATGAGCGCATACCAAATTTAAATGATTAAATTAAATA
ATCGTTTAGATTTAGCTTAGATTTGATCATTTAGATTATGATAACTAAATCTAAACAATT
TTTTTCCAAATTTATTACGCGCACTGGATGCCAATTAATCACGAGCATTTTTTAAATTTT
CCAATGTGGGCTGTCTTTTTCAGTTTTCAAAATTGTTCTATATATCGTGTAAATATTTTA
CTGCTTTGTTATATTTTTTAAAAGATCTCTGATAATAATATATGTTGCCATGTGTCCGAG
ACAACACAGAGCAATCGACGTCCTCAAAAGAGTTAGTTTTAAAAGAAAATAGGAGTTGTC
ACCATTAAGTAAAAGAGACTTAAAAAGAAAATTAAATAAGTAAAAAATAGGATCTTTTAA
AAAACTAGTAAAAAACACATGCATGACACATACAATGTGTAGCTTTAGATCATAGTAAAC
ATAGTATGTATATGTTTAGGTTGTGCCAAATTTAAAAGTACGAACTTCAAAAAGTAATAG
AATTAAATGTACATGAGAAGGATTTACAATAATTAGATTAGAATATAAGAATTTAAATGT
AAGACTTGCATATATATAAAAAAATCATGTCTTTAACAATAATATTCAAATTGAAGATAA
CGTATTGTCACCTATGAACTTGATTCAAACTTTTTTTGTCTTGATCCTTGAAATTCCTCT
AGATAGTGCAACATAAAGTTGTCCATGAGAAAATACATTTTCATTGCAAGAAGATATATT
CCAACAATAGGAATTGTTTATCCTTGTGTTTTGTTAATTGTCATTGCAAAACATAAACAA
ATGAGAAATTGTTTTTGAAGGGATTAAAGCCTTTGATAGTAAATTGGCAAAAATAATTTG
GAAATCCCAAAATACATGTACATTGCCAAAAATAATTAAGAAACTTATTTTCTTATTAAG
CATATTTTAATAAAGTATAGATTAGAGAAAGAAAAACTTACGTAGTTTGACATATCTGAA
TCTACTAAATCTTTAAATTTGAGAACAGCACTCGTCAAAGACTTTTCTATCCTTTAGAAT
GAGATTGGTTTGTGGGAACTAATTGAGATGAAAAAAGTTTTAGAGAGAAATTATTTTGCA
CAAAAGCAAAATCATTAGTTATATTGATTGATTAAGAAAAACTAGTTTTCTTCTACATAT
TATAACTTTCTTTCCTTCATGGAGTAGGAGAGAATCGTAGAATTCTATTTATTTAAAAAA
TATTAAATTATTAGAAAATTTAAATCGACTAATTAATTAACAATTAGTCAATTAATTAAA
TCATATATAATTAATATTTTATTTAAATATTATTTAATGAATATCTCTCTAATATTTTAT
TAATTTAATTAAAATCAAATTTATTAAATAAAACTAAACTATTAATTAATTCTCCAATTA
GTTAATGATTAAATTAAATATATTATATTTAACTTAAATTAAATTCGAATCATATTCAAA
TAAAAATTTATCTCATGACCAGTAATTTCAATATGAATTTAATTTACATTAAATTAATAT
TTGAACTCATTCAAATATTTTATCTCTCATAAATTAATTTTAAATCATATCCAAAATTAA
ATTTAATTAAATTTTATATTATAATGTATCACTATACATTATACTAATTTCCAAAGTAAA
TGTAAACTTTCAAATTACAGCCAATATAAATAAATCTTGTTTCCATTTACAAGTTAGAAA
GGGGACTTAATGAACCAACTGATCAGAAACTATAACGATATGATATTAATTGGCTAAACT
CATTAACTACATTAATCAATATTTGTTAACTGTGTATACACTCCACTAAAGACTCACAGT
TGAACTCTTCTTAGTGTAGATATATTTTTGTGTCACAGATATAGACCAATAACAGTAAAT
TAGTCCTTCAAGTGTGTTCATAACACCAGCTTGATCAAATTATCGTTTTACCCCTAGGTT
ACCTCTATTTCTTAAATATCAGTGCTTCTCTAATTAACAACTTGTTTATGGTCCAACCAA
TAAACAAAAATCATTCTCGTGTCATAGAGAGGGTAGGACATTTTGTTCAAGTCTCGGAGA
CACCATTTAAGGAAACATTCATCTAGTTACCCTACAGTAGGAAAGAAGTAAATTACATCT
TGTGTGATTATGTTTTCAGCTCTCCACTCGGTTCTCTCTCCAAAATGATAAGCATATTGA
GTCGGCGATCTGGCCACTGATCTCACCCGTACAAATCAAAAGACAATCTCTCGCGAACAG
GAGTTCATAATACACTTAAGATTAAGACTAAGTTACCTAAGTTATCCTAATAAAATATAA
ACTCGACTAGTTAACGAAGTTACATCTAGTGGTTACTATTTTATGGCCCGGTCTTATGCA
AACTCATTGCATAGGATACCCTCACTTGCATGTCACCTACACGAATGTGTTGGATCATTG
TGTTTGTATCACATACAAAGTGAGTCGTATCCATAGAGTTACTAGAATAAGGTATCCAAC
CTTAGCCTTACACTATATACTTTTAAAGCTGATCTCGAACATTGATCCTTGTATGTCTCT
ACCTACTGTTCAAGACTCATCAAAACAACTTAGGATGTTAGTTTATTGAATTTGGGTTAT
TAAGAGAAAACGAATAATATAATCAATAACATTTATTGAAATAAACAATAATAACACTTT
ATTAATAACGGTCAATGAATTATTATATTTACAATCTAATTTGAATGGTTTTAAGTCATA
AATTCTAACATTTTTCTCTTAAATTTGAATGGTTTTTCATTGTCATTTGTCTGTTATTTC
AACATATATAATGCTTTTGCTAAATGATCGATATGTCAATCTTGTCCCATTACACACTCC
AGAGGATGGATCCAAATTTCTCAATAACAATGTTTGGTAGAAAAAAAAATTCAAGGAAGC
TTTTTATATAGTACAAAAAAAATTAAAAAAACTTTTCAACTTTCAAGTCTTTAAATTTGT
ATTGTTAATTAGAATTAATAAGATATTTAATTTTTAATTAATTTCTAAAATGTAAATGAA
CTTGAACAAAACAACAATTTGAAAAGAAAAAAAATTTGCAGAAGAATAAGAGAAAAAGAC
AAAAGAAAAAATCGAAAAAAGAAACGACAAACTTGAAATATTTTTAAAAAATGGCCAGCT
TCATGAGCTTTTTTGTTTTGTTTCATAAGCCGTAAATATTTTATCGATTTGTTATATTTA
TGAAAATTAACCTAAAATAAGAGTAAAGAATTAAGCATCATAATATATTAAGCAAATATA
AAATAGCCATATTGACGTTTTAATAAAAACATATTGGAGATCAATCTGGAACTCCCAAAG
CATCAATTTTCTCAGCTAAAAAATTCTAGGAAATTGGACTCCCAAATTTTCTTGATTTCT
TTGTTCGATTTTTTCTAAAAAAGATTAATTGAAAATATTAAGAAATAAAATTAAACAAAC
TATTGGCAAGAATATATTAAATCAAGTATAAAACAAACACAAATATTTAAATAAGCATAT
GAAATGTAATAAATAATAATCTATAAGTAAGATAAAATAAAATAGAAAAAAAAGTTTACT
AGAATAAGATAGAAGAAAGTAAGAACAAATAATAAGTAAATAAATAAATAAATAAATAAG
ATAGGAAACAATGTACATATAAACAAACAAATTTATTATAAAAGAGAAAATGTAAAAGTA
AGATAACAAAGAAATAATTGTAAGAGAAGAAAAATGGAGAAATAAGAAGGAATTTTTTTT
TGAAATAGCAAAGTAAATTAAAATATATTTACAAAGTTATAAAATGTTTGGATTTTATCA
ATGATAGAAACTGATAGACTTCTTTCACTGTCTATCAATGTACTGATAGAAGCATATCAA
TGTCTATCAAATGCTTGTTATTGATAGAATCTAAAATTTTGCTACAACTTGTAAATATTT
TATCAAATTTGTTATCTTACCATTCTCTTTAAATAAAAAAATACCAGTTATAAAGAAATT
AAAGACAGATGTATAAAGATAAAATTTAAGAATACATTAATAAAGAAAAAAATAATAAAA
TGATAAACGCGCAAAATATGAAGCAAATATGCATAATTATATATAAAAGAGAAGCTGAAA
ATATAGTAAAGAAATAAATGTTAGAGAAAGGAAAATAGTAAAATAAAAAAACAATAACTA
AAATCAAGAGGAAAAATAAATATGAAAATGTTGAAATCTAAAACACTAAACTCTTTCTTT
AAAGTGTAGATCATTGTAGCTTAACGGGAAAATATAATAACTCGATATCAACAACAATTG
TGGCTTAACTCGTATTCTTCTTGCGGATGATATCCTTCTCTTTGTTGAAGACAATGATGT
GTCTTTAGAAAATTTGAATATGGTTTTAATCATCTTTGCAAAAGTTTGGGGTCTAAACAT
AAAGTAATTAAAGTCCACTATCTGTTCCATAAACATTTCAGAAGAACGTGCAAGTGAGGT
TGCTACCATGTGGAATTCCTATCCAACACTTAATGATTCTTTATCTTGGAGTCCCACTTG
GAGGCAACCCAAAGTTACTCTTTTTGGGAAAATGTTGATAACAAAATCAACAAGAAGCTC
AATGACTGGAATTACTCCCAACTTTCGAAAGATGGAAAACTCACTCTGATTAACTCCACT
TTATATTGCCTGCCGACGTACCTGCTGTTTGTATTCCAAGCTTCAACTGTTGCCTACAAA
AAAACTGAAATGTATTGGAGAAACTTTCTGTGGAAAGGGTCCAACTTGACAAAAGGTTCC
CATATAATTAGCTGGGCTAAAATTACTACTCCAAAAGCCAAAGGAGGGCTTGGGGTGTCA
AAGCTTTCGGTACACAAATTTTTTCCTACTTTCTAGATGGCTATGGAGATTTCATAACGA
GTCAAACGCTCTTTGGAGGAAAATCGTATCAACTAAATACAAAGAATCTCTTCCGAGACA
AATCCCAACATTGGGCAAGTTCAGTACTGCCAAAGCCCCATGGAGGAGCATCGTAAAAGG
CCTTGACTGGTTTGAAACAAACATCTCCTGGAAAATAAAATAATAGAGAAATGGTTTCTT
TCTGGCATAACAAGTGGAGTACAAATGGTCCTCTAGCCATTGCCTTCCCGAGACTTTACG
CTCTCTCTCAAGCCAAAAACAATTCTGTAAAAGAGATGTAGATTTCCTTGGATAAGCTAA
GAACTGGAATTTAAAGCCGCGTAGGCCTCTAAATGATAGAGAAGTTTTCCTCTAGAATCA
TATCTCTTTAGAGCTTCCTCATATGAAGGAAGAAAAAAGTATGAGAAATCCTACTTGGAA
GCTGGAAAACAACAAGGTATTCACCACGACTTCTGTAAAAAAGGTTATCCAATTTTTCCC
TCTTAATGGGAATAATGGAGTTGACCCTGCAGATTTTCAAAATACTTTGGAAACCGTCTG
TCCCAAAGAAATGCAAATTCTTCCTTTGGTCCATCCTTTATGAAAGTATCAATACTATGG
AGGTCCTTCAAATAAGATTGACAAAAACCTGCTTAAATCCAAACTGGTCTGTTATGTGCC
ACTCTCATTACGAAACAAGTGAGATCATTTACTTGTAAACTATAGAACGACTAACTTTTT
TTGGGACACCTTACAGATTCAAACTGGGTATCATCAATTGTTCAACGATTTAAAATCAGT
CGTGTGGTCCTTTTCCCATTTGAATACTTCGAACGGGAGAAAAATTATTATTCTAAATAA
TGCAACGGTAGCTATCCTTGGTGCATATGGACTGAAAGAAATAGAAGAATGTTTGCTAAT
AAGCAAAATAGCTTACTTAACCTTTGAGAAGACTGCTGTAACTATATAGGTATGTGGTGT
AGTAGCCATCACCTATTCAAAGATTACACTTCTAATTGGTTAGCTCTCAACTTCTCTGCT
CTTCTACACTAAGAGCTTTTGGACTTCTCTCTAGCTCTTTGTAATCTCTTGACTTATTAA
TAAATTCGATGTCCGAAGTTTCATACTCTTGACATTAGTCTTTTTTTTTTTGTTCAAATG
TAGATCATTGGGACCTAAACTTGACCATATACTTTCAACTAACTTAGTAGGATTTTTCTT
TTGTGATGGATATATGTCGTAGAACTTTTGTTTTGTTTGTCTTTTTTTTAATGAAGACTT
TCCTTTCAAAATAATACTAACATAGATGAAGAAGAGAGATTATTTGTAGCTAAAAAAAGC
TTCTCCAAATGGCTAAAAATAAAAAAATGGTTAGTTTACTAACCTTAGCCTTCCTCTAAA
AAAGACATGAACATTTAACCACCAAAACTAATTTTAAAAAGTTACGATTTATTATTTTGA
GTAAAATAATAAAAAAAATTAGAAAAAAAAAAGTTGTGGTTATTTGATAGACCTTAGCAG
TCGATATGAAATTGACTTAAAATAGTGAGAGAGACATTATTGTTTTCTTACTCAATTATT
GAGAGATTTTGAAGGCATTCCATCCATATATATCCTTTTCCCATTGACCCAACAGTATTC
CCCTTCTTTGTTTAATTTGGTCATCGCCTACTTTTTATTGTTTGGCTTCCTTTACTATGC
AATAATAGAATTAAAGTGCTTTTCCATAATTTTTAACCTTCTTTATTCTTTGGTAAATCA
AATTATTAATAAAATCTATCAAATCCACTTTTAAAATAACTATATAAATATATGTTATAA
TAATATTCTTCCATAATAATATATTTTAGTACTTATAAAATTCAAACATTATTTATTACC
CACTAAGGATTATAAAATATATATTTGTCTCATACATTATTGCCCACTACAGTTTACACA
TTAACATAAAGAACAAAGAATTTTGTCCATCACTGCTTTCTTCCATCAAATTCCTCCACT
AATAACTTTGGTCTTCTCATTATTATCTTCTTCATTTTTCCCTTGTCCAGATCAAGATCA
ACTTATTTCTTCCATCAGGTCACATATTTCATCTCTGTCACCACTTATGCAATATATTTA
TATTTACATTTTCCATTTCAGTACTTATAAACTGAATTGTCTGTGTAGATTTTTTTTGTT
TTGGGTAATAAGTTTTTACTTGGTTGATCTGTATGTGTTCTCACGTCTACTATTATGTTA
GGCCAAAGCTTCAAAATTATGGTTCATTCGTTGTGGGTTTTTAGCTCTTAAATCTTTTTT
TTGTAGGTTTTGATCCTTTTGAAGATCAAGTTAGAGGCAATGGAAAGTATTCCTATTTCA
ATAATTGCAAAAATTTGTGAATACACTGTTAAACCTGTTGGACGTCAACTTTGTTATGTA
TGTTTCATTCATTCCAACTTTCAAAAACTCAAGAGTCAAGTAGAAAAGCTGACAGATACA
AAAGGATCTGTGGAAGACAAGGTTTTTATTGCAAGAAGAAATGCAGAAGACATAAAACCT
GCAGTTGAGAAATGGTTGGAAAAGGTTGATCGCCTTGTTAGAAAATCTGAGAAGATACTA
GCCCATGAAGGTAGGCATGGTAGATTGTGTTCCACCAATTTGGTCCAAAGACACAAGGCA
AGTAGAAAAGCAAGCAAAATGGCAGATGAGGTTCTTGAGATGAAAAATCAGGGAGAAAGT
TTTGATATGGTATCCTTTAAAGGTCGTATCTCATTGGTTGAGAGTCCACTGCCAAAAGCA
CCTGACTTTCTTGACTTTGGCTCTAGAAAGTCAACAGTGGAACAAATCATGGATGCACTC
TCTGATGATAATGTCCATAAGATTGGAGTGTACGGGATGGGGGGTGTTGGCAAAACAATG
CTAGTGAAAGAAATTGTAAGAAAAATTGAGGAGAGTAAGAAGTCTTTTGATAAGGTGGTA
ACATCCACGATTAGCCAAACACCAGATTTTAAAAGGATTCAAGGACAACTAGCTGACAAG
ATAGGTTTAAAATTCGAACAAGAAACAATAGAAGGAAGGGCTACTTTTCTACGAAGGTGG
TTGAAGGCGGAGAGAAGTATCCTAGTCGTGTTGGATGATGTCTGGGAGTATATTGATTTG
GAAACAATAGGAATTCCAAGTGTTGAAGATCATAAAGGAATATGCAAGATCTTGTTTACC
TCTAGGAATAAACAATTGATCTCAAATGATATGGGCGCCAATAAAATTTTTGAGATAAAA
GTTTTAGGAGAAGATGAGTCCTGGAATTTATTTAAGGCAATGGCGGGTGAAATTGTTGAA
GCAACTGATTTGAAGCCTATAGCCATTCAAATTATGAGAGAATGTGCAGGTTTGCCTATT
GCTATTACTACTGTTGCTAAGGCATTACTAAATAAACCTTCCGACATTTGGAATGATGCC
TTAGATCAACTTAAAAGTGTTGATGTGGGTATGGCAAACATTGGAGAAATGGACAAGAAA
GTGTATTTGTCACTAAAACTGAGTTACGATTACTTGGGATATGAAGAGGTGAAGTTACTA
TTCTTGTTATGTAGCATGTTTCCAGAAGATTTTAACATTGATGTGGAAAAGTTGCACGTA
TATGCTATGAGCATGGGTTTCTTACGTGGTGTTGATACTGTGGTAAAAGGACGACGAAGG
ATTAAAAAATTGGTTGACGATCTTATATCTTCTTCCTTGCTTCAACAATATTCTGAGTAT
GGGAACAATTATGTGAAAATACATGATATGGTTCGTGATGTAGCCATACTAATAGCATCT
CAGAATGATCACATACGTACATTGAGCTATGTGAAAAGATCGAATGAAGAATGGAAAGAA
GAGAAATTGTCGGGTAACCATACTGTAGTGTTCTTAATTATTCAAGAATTGGATTCACCT
GATTTCTCAAAGTTAATGCTACCTAAAGTTCAATTGTTCGTGTTATTTGGACCATCACCA
TCTATATATAATAGACATGTTGTGTCAGTGGTAGAAACTTTCTATAAAGAAATGAAGGAG
CTCGAAGGTTTGGTAATAGAAAGGGTGAAAATATCCTTATCGCCACAAGCTCTTTACTCA
TTTGCAAACCTTAGATTATTAAGATTACATGACTGTGAATTAGGGAGCATAGATATGATT
GGTGAATTAAAAAAGCTTGAAATTCTTGATTTTAGTAAATCTAACATCGTTGAAATTCCT
ATGACCTTTAGCAAATTGACGCAGTTAAAAGTGTTAAATTTATCTTTTTGTGATGAGCTT
GAGGTAATTCCACCCAATATTCTTTCAAAATTGACAAAACTGGAAGAATTACATCTAGAA
ACTTTCGATAGTTGGGAAGGGGAAGAATGGTACGAAGGAAGGAAAAATGCTAGTCTTTCT
GAGCTAAGGTACTTGCCACACCTTTATGCTTTAAATTTAACCATTCAAGATGATGAGATT
ATGCCAAAACACTTGTTTTTAGCTGGGGAGTTGAATCTTGAAAATTTTCACATTACTATT
GGTTGTCAGAGACAAAAAAGACATATTGATAATAAGACCAATTTCTTTAGAATCAAGATG
GAATCAGAAAGGTGCTTGGATGATTGGATAAAAACTTTGTTAAAGAGGTCAGAAGAAGTC
CATTTGAAAGGATCAATTTGTTCAAAGGTTCTCCACGATGCAAATGAATTCTTACATTTG
AAGTATTTATACATTTCTGATAATTTAGAATTTCAACATTTTATCCATGAAAAGAACAAT
CCTTTGCGAAAATGCTTACCCAAATTGGAGTACCTATATCTGGAAGAGTTAGAGAATTTG
AAGAATATAATTCATGGGTATCATAGAGAATCTCTTTTTAGCAAGTTGAAAAGTGTAGTC
GTAACGAAGTGCAATAAATTAGAAAAGCTCTTTTTCAACTGCATATTGGATGACATTCTG
AGTCTTGAGGAGATTGCTATTCATTATTGTGAGAAGATGGAAGTGATGATTGTGATGGAA
AACGAGGAGGCAACCAACCACATTGAGTTTACTCATTTAAAGTATTTATTTCTAACGTAT
GTACCACAACTTCAAAAATTTTGCTCCAAAATTGAGAAATTTGGACAATTAAGTCAGGAT
AACTCAATCAGCAATACCGTTGACATTGGTGAATCGTTTTTCAATGAAGAGGTAAATTCC
ATCAACACACTTTTCTATGTCTCTATATAATACATGTAAAAAATTAAATTACCTTTAATT
TCTGTTCTTTTTATTGTTCCTCCCACACAAGTTCTTCCTTCTAGCTTTTGTGGTTCAGTA
ATGTATCAGAGATCAGATTCTATTCTTCTTTGTTTAAGAAGGTTCTTCACTCAACAAAGA
GATGACTTTCTTGTTTCATCCATTATTAATAAAAAGATTTTTTCCTATCCAAGGAAGCTC
GATCGTTTGAAATAACCATTTTACACAATTTGTTATGTTAATTTTTAAGGACTATAAACA
TTATTATATGTTGTTAGCATCAGTTGTGATGATGGTCAATTACGTTATCTTAAACTGAGT
TTTCAAAGTATGCAAAATTGTAGGTATCACTTCCTAATTTGGAGAAATTGGGAATTAAGT
GTGCAGAGAATTTGACGATGATATGGTGCAATAATGTACACTTTCCTAATTCCTTTTCCA
AACTGGAGGAAGTAGAGATTGCTTCATGCAACAATCTTCACAAAGTATTATTTCCTTCAA
ATGTGATGAGCATTCTTACATGCCTTAAAGTCTTAAGGATTAATTGTTGTAAGCTGTTGG
AAGGTATATTTGAAGTGCAAGAGTCAAGTATTACAGATACAAGTCTTATTGTGCTCAAAA
ACTTGAGAGAGTTGAAATTATATAATCTTCCCAACCTTGAGTACGTATGGAGCAAAAATC
CTTGTGAGCTTCTGAGTTTTGTAAATATAAAAGGTTTGGCCATTGATGAATGTCCAAGAC
TTAGAAGAGAATATTCAGTCAAAATTCTCAAGCAACTTGAAAGACTAACAATGGATATTA
AACAATTGATGGAGGTTATTGAGAATCAAAAGTCAACCGATCATAATATGGTGAAATCAA
AGCAATTGGAGACTTCTTCTAAGGTAATAATAATTTCCAACTACACAACCCATCATGTTT
ATTTGATATTTCACAGAATTTGTTAAATCACTTCGTTATTTCTTGTTTATTAGGTAGCTC
CTCAAAATCCGAGGAAAAATCTTGTGAAGTAAGATAAAAAGTTTCAAGATATATTGTTCA
ATTATTTCAAAAGAAATTATTTCGAATGAAAAAAATTTAATTTACTAATATAAAAATATT
GTGATAAAAACCATGTTATGTTTGATATATAGACCTTAATTTAACATATGAATAAATAAA
ATAAGTGTATGATTATTAACTTATTACAATCAATTCTAATAATTATTTAATTTTTGTCAC
TTCAAGTTAAATTAATTTTAATTTTAATTCAAATAAATATATTTTTATAGGCAATGTATC
AAATATATATGATATGCATGTTAATCTCATTTGACTTGATAGTTTTTTAATTATATTATT
GATAGTAAGTAATCAATTATAAATATTGAATTGTTTGCCAATTAATTAAGCTAATCTCTA
TTAACTAATTAAATATATTTTATTCAGAGACATTTTTAAAAATAGCAAAATAAATTAAAA
TATTTGCAACCTATAACAAAATTTTGGATTATAACAATAATAGTTTTCTATTACTATAAC
ATATCAATGATTATTAGTGGTAGAATTTGTTATTTTTAAAAACTCCCCTTTTAGTTAAGG
AGAATCGATATAGATAGTAAAAAACATTAAAAAAAAAAACTATTTACAAATTTTATTAAC
TAATTAAATTTACGAAATTTCTTTAAAATAGCAAATTTTACAAAATATTTACAATCTAGC
AAATTCTATCACGGATAGTCATTGATATGCTATAATGATAGAGTATTATCATTATGATTG
ATAGAATCCAAAATTTTGTAAATATTTTAACTTATTTTGCTATTTTAAAAAATGTTTTTT
AAATATATTTATTTTAATAAATATTTACTCTAAATAATTTCAATATTTTACTATTTTTAA
AATGTTTCTATATAAAATATACTTTTAGCTAATTAATTAATAATTTTGTGCATGAGTTAT
TGCATTCATTTAATAAACTTTTATTTGTAAAATTGAATCGAGTGAATATTTGAATGATTT
GGATGATCAAAATCTACAATTATATTAATTTTGGTGAATTAATTTGAAGAAGTTATTTAA
TATAATTGTTATTTGCTCGCTCAGTTCATGACATGAAATTGTTATCCTTTGCGGTGGACA
ATACTTAATAATTTTAGTTCCAAATATGTAATCTTTACAGGAAATCTAGAAAAAAATAAA
TACATTCTCAACTTTATTATTTAACATAATATATATTCGTCAGGTTGAGGTTCTACTTAC
GGGAGATGGTTCTGAGTTGTTTCCTAATCTTAAAGAATTGACGTTATATGGTTTTGTTGA
GGATAACTCAACTCATTTGCCAGTGGAAATTGTACAAATCTTATACCAACTTGAGCACTT
TGAATTGGAAGGAGCGTATATTGAAGAAGTTTTCCCCAGCAATATATTGATTCCAATGAA
AAAACAGTACTATGCAAGATCTAAGAATTCAGTGCGTAGTTGGTTTCTATCTAAACTACC
CAAGCTTAGGCATTTGTGGAGTGAATGTTCACAAAAGAATGCTTTTCCAATTCTACAAGA
TTTGAATGTAATAAGAATTTCAGAATGTGGTGGGTTGAGTTCCTTAGTTTCGTCATCAGT
ATCCTTTACAAACTTGACAGTTCTTAAAGTGGATAAGTGTGATAGACTAACCTATTTGTT
GAATCCTTTGGTGGCTACAACCCTTGTGCAACTTGAAGAATTGACTTTAAGAGAATGCAA
AATGATGAGTAGTGTAATTGAGGGAGGATCAGCTGAAGAAGATGGAAATGAGGAGACAAC
CAACCAGATTGAGTTTACTCATTTGAAGTCTTTATTTCTAAAGGATTTACCACGACTACA
AAAGTTTTACTCTAAAATTGAGACATTTGGTCAATTAAGCCGTGATAATTCCGAAAACCC
TGAAACAACCACAATTCACAATCGCATTGGTGATTCATTTTTCAGTGAACAGGTGAACTC
ATAAATTCCAACACACTTCTTTCTGTATATGTACATCTACACACATCCAATCTTTTTTTC
TTTTTATTGTTCCTCTGAATGACTTTTCTTTTCTTTTCTTTTCAGAAAACATTCTTCTTC
TTTTTTTTTTCAATGCAGAAATTTAAAATAAAAATTTCTATACACTGCTAGAACTTACAA
TATAACTGATCATCTCTCTTCAAACAATGCTGATGATGTTGTTAATTCATTGTATTGATA
ATGATGGTTATGTCGCCCCAACTGAATTTTCATGTATATGTAAATTTGTAGGAATCACTT
CCTAATTTGGAGACATTGAGAATTGATGGTGCAGAGAATTTGAGGATGATATGGAGTAAT
AATGTACTCATTCCTAATTCCTTTTCCAAACTCGAGGAAGTAGAGATTTATTCATGCAAC
AATCTTCAGGACGTATTATTTCATCCAAATATTATAAACATGCTTACATGCCTTAATACA
TTAAGGATTAAAAATTGTGAATTATTGGAGGGGATATTCGAAGTGCAAGAGCCGATTAGT
GTTACAAAAACAAAAACAAATGCTATCGTGCTACCAAATAATTTGATAGAGTTGGAATTA
TATAATCTTCCAAACCTTGAGTACCTATGGAGTAAGAATCCAAATTTTGAACGGCTCGTG
ACTTTTGAAAGTATAAGAAGTTTGTCCATTGAAAAATGTTCAAAACTCAAAGGAGAATAT
TTTTTGTCAATCAAAACTTTCAAGCAACTTGTAAGACTGAAAATGGGTATTAGGCAATTG
ACAGTGGCTCTTGGGAAGGAAGTTAAGTCAGCAGATCATAGTATGTTATTGGAACCAAAG
CAATTGGAGACTTCTTCTTCTAAGGTAAGTATATATTCTACAACACATCATGTTTATTCA
ATATTTCAGAAAATAAATTGTTATCATGACCTTAATTAGTTGAACATAATCTATAAATAG
GTTGTACATTTGTGTCTATGAGTTCTATAGAAAACAAATTGTTGTCACTCAATATGTCCA
AATAATTTGTTAAATCACTTATTTATCTTGTTTACATGTTTGTTCTCAAAATCCAAGGAA
AAATATTGTTATTATGGGCTATAATTATTTATGTGAAAAAAGAATAAGCAATATAGCTCT
TAAACTAAAAGCTATTAGTATAACAGTATGATTTGTTTCTTTTTTTTCAATTAGGATAAT
TGTGTTTTTAGACAACTTCAAAAATATTTTTGAATTATTATTTGTTCTACTTTAAAGAGG
ATATGTATTCAATTTATAATATACTGCTTGTTGTTAATTAGAATATACATTTTATCTGTA
TTTATTGGTTTTGTTTTGACTTTCTAGAATCTGAAAGTCATTTGGTTTGAATTTTTACAC
TTGTCTAGAATAACAGATGTATTAGAATAATAAAGAGTACTACTAGTAGTAGTAGAATAC
TATTATAGTTAATAGAAAATATTATTTGGACATTAACTAATTAATACTGTTATTACAAAT
TTACAAATGTGTGGAATAAAAAGTCTTATAGATGTTTGGAATAAAAGATGCTTGGACAAA
AATATTATTTAGTTAATAATAAAAGACCATTTTAATTAGATAATTAAAAGGTGGTCGTTT
TTTCAAAAAAGAGAAAAAAAAAAAAACTATTTATACTTTATTAGAAAAATCACTAAAGTA
CAAAAGCCACTAAATTTAATTTTTCTATGAAGGGTGTAAATAGTTCGAAATATGTAATCT
TTACAAGAAATCTAAAGAAAAAAAAAACATGCTCAAATTCATTATTTAACATGATATATA
TATTTAGAATCTTAATTCACAAATTAGTAATTGGTCAGGTTGAGGTTCTACAGTTGAGAG
ATGGTTCTAAGTTGTTTTCCAATCTTAAAGAATTGAAGCTATATGGTTTTGTTGAGTATA
ACTCAACTCATTTGCCAATGGAAATTGTTCAAGTCTTAAACCAACTTGAGAAGTTTGAAT
TGAAAGGAATGTTCATTGAAGAAATTTTCCCCAGCAACATACTGATTCCAAGCTATATGG
TTTTACGAAAATTGACTCTATCTAAACTATCCAAGCTTAGGCATTTGTGGGGTGAATGCT
CACAAAAGAATAATGATTCACTTCTACGAGATCTGACCTTTTTATTCATTTCAAAATGTG
GTGGATTGAGTAGTTTAGTGTCATCATCGGTGTCATCTTTTACAAACTTGAGAATTCTTG
AAGTGGAAAAGTGTGATGGACTAAGCCATTTGTTGAGTCCATCGGTAGCTACAACGCTCG
TGCATCTTGAAGAATTGAGAATAGAAGAATGCAAAAGGATGAGTAGTGTAATTGAGGGAG
GATCATCTGAAGAAGATGGAAATGATGAAATTATTGTATTCAACAACCTACAACATTTAA
TCATTTCTTCTTGTTCCAACCTAACAAGTTTTCATTGTGGAAGATGCATCATTCAATTTC
CATGTTTGAAACAAGTATACATTAACAAGTGTACTGAATTGAAGGTCTTTTCGCTTGGAA
TTGTAAGCACACCTCCTTTAAAATATGAAAATATTTATTTAAAGAATGATGATGATGATG
ATACGTGGCATCACCCAAAAGAATCCATAGAAATGGTGGTGGAAACTGATATGAATGTCA
TCATCAGAGAATATTGGGACGACAACATCGATACTAGAATTTCAAATTTGTTTGGAGAAG
AGGTTAGTATATTTAATTAACGTTTTCATATGCTAATTAATTTTTATTATTTGGTAATTA
ATGAATTTATTGATGCAGAATTTGGAGGAAAGCCAATTTGAACATTCTTCTTCCTCGAAT
AAAGTTGAGGAATAAGGAATTATATTGATATTTCTGTGCACTACACTTGATATCATTTCA
TCCACAAGGAAGGTCAGAATCTTCAAACCTCAAAACTTTTTTATGAGAGAATATATAAAA
AGAATTGGATGTGGTTGAAAATGAGACAAGTTTGAGAGTTGGAACTTATACCACTCTCAA
ATTTTAATTTTGAAAACATGTTTTTAGTGATTTTAAATCCTTACAAAAGTTTCTTGTATT
GAATTTTTTATTAATGAAATGGAATGATTGTTATTAACGAATGCATGTTCAATTATTTCT
GATTTTTAGGATTGATAATTAAATAAAGATATTTATGTTAAGAATATGAACTCAATTTTT
GACTCTTTTACCTAAACTTATAAGCGTTCTTGTTCTCCTAATTAAATTCCATCATCAATT
GTTATTTGCTGAAAAGAGATTCAGATCAACTAAAGAAGTGAACAAAACCAATTACATGCA
TCATAGTCAATTTTCATCGGTAAATGAAAAAGTTCAAAGAGATAGATCATTTCTTAGTTT
AAAAGTTTATAGAAAAGGGCTCAGTTTAATTCAGTTTTTTTCTCCTCTCAAACTGAAATG
AGCAAATGTGATAGATTGATCAATCTACATATGTCTTTGACAAACCTTTGTGTAGCCTCT
GAAAAGTTATTGCAATTGAAAGGCTTAAGCAAAAGGGTGAATGTTATTCTAAATTTTAGG
AGGAGCGGAATTATCAAATATGATAGAATCAAATTGCACATCAATAAATTCTCCATGATA
TTTAAGCCTTAATTATTTTTTATTCCATTACTCAAGAGAATGCAAGGGAGGTTTCATTGA
TTAGTCAATTCATCAAGGTCCAGATTGTGTGTTGATGTCTCACACGATGGGCTTTGCCAG
AAACCTAGTACATGAAAAGCTAATTAAACACTGATGATAGCACTGGACCTGAATGTTTGT
TTGGTTAGAAAGTAATTTATCATGCATTAGTATGAAATTGAAATTCTTGTTTGTCTTGTT
TGCAGGGCTATACTTAGAATTGGGAATATAATCAATGGAAATTCAGATTGTATTGATCTT
TGCATTATATTGTTGGAAGTTTGGGAATTGATATAATGAATGAATCAGATAATTGATTTA
GGTAACTATTTCGACCAAATACATTATTTACAAAATGAATCTTAACATCAATACTGCTGC
ATTTTGGTATTTAGATTGTTTGGTGCATATTGATTAGAATATTGTGTTCTAATTTACTTT
GCAGAATATGGAGGAAAAAACAAACTATATGATCACATCTTTCAAACATGAGGATAATTT
TTTTTTTCAAATTGATAATTTTCTAATTTTAAAGACATGTGCTCAGACTGAAAAATAAGT
AAGAATATGAAGAAAAGGGAGATATTTTGTTGGTTTGGGTAGAAAAAATGACAAATATTT
AAGAGGTTTTAAAATGAGTTTATTATTAGGTAGAATTGTAAATTAGCTTTAATGCCATTT
TTGGAATTCTTCCATCTTCTTTATTTTGGGCCCTTCATTGGTAAACGTAAAAGCAAGGAG
AGGAAAAATGGAGGGTGCAGCCAACACTTGACTCATTCTACTTTTTGGATAGTGACCGAA
TCCGGTGGAATTTATGCAAGGCCTAATCGTGGAGGAACAGTATGGTCATTTTTCTTTCTT
AATTTAAAAGCAAAATTTATTTTTTATTGTCTTTATGATTTTTATTTAAATATACTTGGG
TTACCCTATCTTTTTGCAATACACCTAGTTGTCAAAACCGCGTTTTTTAAAATCTTTTTA
CTCCTAAGCTTTTTTGAAGATTTTTTGTTTAGAATTGCTCCTCAGCATGGTCCTCGACCA
AATCACATATATTCAAGTTTAAAGTTCTTGTGATTGAGTTAAATAATTGGATACTTTTCC
TTCATTGAATGCGATCCTAGAAAGGGAAGATGTCCATTCATTTTCCTTGTATCATTCTAG
AATAAGTATATGCAAAACTTTCAAACTCTGTCATCGACACTATAGATTTATCAGCAATGT
ATGTCTTGTTGTTTATCTTTTCGACCCATGGACAATATTCCTTGTGTCTTTTTGCAAGGA
AAAATAGACTTGTATGTGAGGTGACTATCAGGGTTTTGAATGTGGACCTCAACCAATCCA
GTGATTCAGGTGGAAGGGAAATCGAAAAAGATTTGTAAGAACTACCATGGTCACAAGTAC
GTTGTTAGTTCCATCTTGATTTTTAATTATCTAGATTGTGGTAGGTAGCAAGCAAAAGTC
ATTTTTTGGGTAGTTGAGTGAGTAAATGAGTTGATGGATAAAAATTATACAGATGGAGTG
CCTAATAAATAGATCTAGAGCGTGGGTTATTGCAGTAGGGTGTTAGTTGGAAAAGTTAGG
AATTAGGAATGATTTACTTGGTGAAGATGAAGAATCTCTTGATGGAGTAGAGACGAAATA
TCTGGCACTCTTGGAAACAGAAAAATTTATAGTAGTTAGGTAGTAATGCCATCAAATGAA
TTTATTAATTTACAGAATATTTATGGCGTGGATCCACGTAATTCTGAAAAATTCCTTTAC
AAGTGTTACAAAGTGGTCAAAGAAAACTGCAAAAAGTTGAGTGCAATTAACCTTGTAATG
TTGTGAAGTATTTCTCATTTTATTTTACGCTTAAATCCCTATTTTCCCCTATACTTGAAA
ACTGTTCAATATTTTTACTTCATATTTATCTTGCTCAACACATCTAGACCTTAAAAGTAC
AAGTCCCTACAGTTTCTTTTAAAGAGTTAACATCTTAATAAAACAAATCAAAGTAATACT
CTTAAATGGACCAAGATATGACACTATTCAAAGTTTAAGAAACGAAAATAGGATTTAAAC
CTTGAATATAATATAACGGTTGTTAAGTAAATGATTCACAGGTATGTAGAGTGCACCTCA
TCTGCATTACAGGCCATTCTCTTATTTAGGGAACATTACCCATCGCATAGAAGCCAAGAG
ATCAACCATTTTATCAACAAGGCCGTTCAATTTCTTCTACACATGCAACTGCCTGATGGT
TCTTGGTAACTTATGCATTTTTTTTCCCAAGATTATTGAAATATTGAGAAAATAAGCATC
TGTTACGTAGAGAATTAGAATTCTAAATTGGATTTTGGTTTTTTAACAAACTAATTTAGA
TTTTGGTGATTCAAATAATGCAAATTCTGAAAAACGACATTCTCATGTTCTCATTGTACC
AAGATTTTTAATCTTAAAATTTAAAATACAATTTATTTTCATCTATGGCAGCTAAGGAGG
TGTTTACCCTAGTGGAGATGTTCTGGTGCACCTACTGACCCATGATATATTTTTCAAAAA
ACTTCTTCTACCCTTAATCACCTTGTTTCCTAAAAAAAAGAAAAAAGGTATTGCATTTTT
ATTTTTTGTATATTATATCAAATATTGATATGATTAATTATTATTATTGAATGTACCATG
CAAATTGAGATATATACCTTTGATCAAAATTATTCGATAAAATTACTACTACTAAGATAA
AATTACTTTTTCTTGTTCAAAATCACTTTGATCAAAATTATTCTAAATCAGTTGAATTAA
CTTTATACTTTTTCCATGTTATTTTTGTTCATTTTGTTATGCTAAAATTCACTTCATCAG
AAATATTCAAAATCTGACCTTTGGACGTTATATTTTGAAAACAATTCCATATTGTCAAAT
ATTTAGATTATAGGTACTTATTTCTACTAGAAGATTGAAGTAATTTTTATTTAAATTCAA
ATTGTCTTAAAATAATTAACCATTTAAATGATTTTTTTTTTATCAGAAAAAATAACTATA
TTGTTGAGTACTTCCACTCTATCAAATGAACCTCATTTTAGAGTGATTTTAAGCTTTAAA
AAAAACACCCTCAAATATATCATTCAAAACGTTTTAAATAATTTAAATATTTTTTCTATC
TTTTATAAATAGTTTGAATATTTTGGTATTGATGTCAAATATTTTTCGTTCATTTAATTT
ACTTCAATAACAAGAATTAATTTTACTTAACAGGAAAATATAGACCCCAGTCCAATTCAT
CATGCTGCCAAGGTGTTGATCAATTCTCAAACTGAAGATGGTGATTTTCCTCAAGAGGTC
AATACCAAAAATCCTTTCTTTTTTCTTTTTTCCCTTTTTTTCTTTAAAACATACATGTGA
TCAATATATATATGTATGTATGTATATATAACAGCTTCTAAGAATTTCTTACTTAAATTC
AACTATGTTGATCATATACATTATATGTGCAGGAAATTACTGGATCATTCTTCAGTAGTT
GCTCCTTACACTATGCAGCATACAGAGAAGTTTTTCCAGTGATGGCATTGGGAGAATATT
GTAACAAAATTTCCTTGCCTTCTAAGAATAAACAATAAAACAAACCTTTTATATGCTATA
ATTCTGCTAGGGGGTATGGGAAAAACAACATTAATGTATTTTATTTTATTCCAAGATACC
AAGTTGTGGTACAGGAATCAAGTTCCTATGTTTTATTGTTATACAATGGATTGAAATAAT
TGTTTTGAATTCTCAAGGAAGAATGGTCGCCATCAAGAAGATGTTCTAATTGATGATTCA
CCAAGACAGTTGGATTCGTTTATGATTTCCTATGACAATTACTCCTCATTGGTCTTTTTC
ATTATTTGACGGACCGCTTATTTAGGTATACCTATTCCATGATAATCACAACACACTACT
TCAGTAGTAAACACTGAGGGAAACTAATGAAAATATTTATACCTAATTAATTAGTCTAAT
AATGGGTGAATAGTATTGGATTTGATTTATCAAATCAGTTAATTAAATAGGTGGAAGTGG
GCATATATAATATATATATATATTTGAGTCGAGAGATGGCAAACTAAACATATGAAAAAC
TTTGGACGATAGCAAGAAAATGAATATTGATATGTAAAAATTTCATGGCCATTATTACAT
TGCTTTGTTTTTTCTCCCCTTTCCTACCTACGAGTTCTAGTCCTTTTGTTTGAAGCTTTT
TAGTCCATTTGGTTGAAGTTTTGTTTGTGAATCCAAGATCGATCATGTGGAGACTCAAGA
TAGGTGAGGGTGGAAATGATCCTTACATCTATTCCATAAACAACTTTCGAGGAAGGCAAG
TATGGGAATTTGATCCAAATGCAGGAACTCCTGAAGAGCAAGCCGAAATCGAACACTTAC
GCCAACGTTTTACAAAAAATCGTCTCAAGGGTTTTCCGAGCGGTGACTTTCTTTGGCGCT
TCCAGGTAATGCCATTTTCAAGTTTTTAAGAATGAGAATAGATACATTTAACTTTTATGG
TTTCAAGTTGATCATTTTTAATCTCTCAACTTTGTTAGAAGAATAATATAACCAAAAAAT
GAAAAATACATATTACTTCATACACCGAAAAGAATCTGAGCTTAAAAAATTCACGTTTTC
TCCTTAAAACAATTTTACTCACTCCAGTGCCTGAATTTCGTGAGCAAATTTGTCTCATAA
TAAAACAAATTAACTTTCTCATAGAAGTAGCACTCCATTCACAAGATCTAATGAACTATA
CTTTGTGAAAATAAAATCGAATTTGAACAAATTTGCAAAAAAGAAAGAAAAAAGAATAGG
AGAGAAAATGACGGTGAAAAAGTTCTTAAAAACAATTTGAAGAAGAAACGTATACACATT
CAAATAGTTGCTTCTCCTCTTTTTAAGATGGTTATTTTCGAAAATACATTCGTTCATCAC
ACCATGCTAACTCTACGTGAATGGTCATAAACCATTTATTACAACGCAATTCAGAAGAAA
AAAAAAAAAGGAATAGTCCGTTACGCACGAAAAGGAATATACAGCTCACTTTGATACTTT
TAAGTTATTACATTACAATTATTTGTTATATGAAGTTGAATGGAAAAACAATAATTAATT
CAAATGATATGGGTGCAGATTCTCATAGAGAAAAAATTCAAACAAAGTATACCACAACAA
GAGAAAGTTGAAGATGGAGAAGAAATAAGTTATGAAAAGGCATCAAATGCAATGAGAAGA
GGAGCTTATTTCTTAGCAGCCATACAAGCAAGTGATGGACATTGGCCTAGTGAAACATCA
GGCCCTCTATTTTACATGTGCCCTATGCTAATTTGTATCTACATTATGGGTATAATGGAC
ACAATATTGAGTCGTGAACACAAGAAAGAAATGTTGCGTTATGTTTACAACCATCAAGTA
AACCATATTCTCTTCTCATTTAAATTTATAAATTTCAAAGTATAGTGGTTGAATGCAAAA
CACTATACAAAAAAAATGTTAGCTTTGTCATAAAACATGGATTACTGTCATTTCTCATTC
TCCATTGTACTGAAAAGAAGAAAAAAAAAAAAAACTCACTTCTAGCATATTATATAGAAT
TTTTTTAGAGGTTTAGATTAAAAGCCATGTAGGTAGATGGACATAGAGTAAATAATTGAT
TAGTGTAAAAGTACTAATAATACTTTGCAGAATGAAGATGGCGGATGGGGGTTGCATGTA
GGTGCTCAGAGTAGCATGTTCTGCACTACCTTCAATTACATCTCTTTGCGTTTACTTGGG
GAAGGACCTGAGGTTGAGCAACTTTCCAGATCCAGAAATTGGATACGACACCGTGGTGGT
GTCACCTCCATACCTTCTTGGGGAAAGATATGGCTCTCGGTATAAATATCAGTTTCTTCT
CCATATTGTTAAGTTTTTTTTTTTATATTCTAATATCTATTTTATAAAGTATAATATTAG
TTATAGTATTACAGGTACAGTCTACTTCATTTATATACCAAATAGAATGTATATCAGTTG
ACATGTATATACCAAAATATATGTACCCATACACAAATAGAGGTAAAATGGTAAGTTTAA
GAAACTATTGGTATAGTTGTAAAAGTTAATTTTCATAAACATAACAAACTGGTAAAATAT
TTACGACTCAAGTAACAAAATGAAAAAACTCACAAAACTGATTATTTTTTAAAAATATTT
CACGTTTGTTTTTCCTTTTCATCATCTTTTCTTTTTCTTCCTCTTCTGTGATTTTTTTTC
TTGTCCATCGTCTTTTCTCTTTTTCTTCTATAGTTTTTCTTTTATTTTTAAAAATGGTTA
TTTGATTCAAGATAGTGTACCAAATATAAAAAAAAAAATTATTTTTTTTGTAGCGGTTAT
TTGATTGTTTCAAATATAAAAGAGTGAAAAAAATTGTTGGGATATTGAATAGCAAAATCT
AAACAATCGTGTACCAAAAATAGCCAAACCTAAAAGATTGTGCATAAAAAATCTTAAAAA
AATAGTTTAGATTTGGTTAGCCAAATTTAAACGATCAAATCACGAACATGTACAAAATCT
GAATGATCGTTTTCTAAATATAAATGATGTCTAACTAATAAATCTTGAAATTATGGTTGA
GTTTGGCTATCCAAATCTAAACGATAGTGTACCTGAAAATATAGTGTAAAAAATCGTTTG
GACTTTGCTATCCAAATTTAAATGATCAAATCTAAACGACCGGTGTATAAAAAATTTATG
AAAAAAAAATCAGTTAGATTTGGCTACCCAAATTTAAACAAAAAAACATTTTTAAAAAAA
TATTTTAGGTTTGAGTAGTCAAATTTAAACGATCATTTATACTTAAATCTAAATAATCAA
ATCTAAATGATCGTGTATGAAAGAATACCAAAATCTGAACGATCGTTTTTCAAATATATT
ATGTGCACTCGATACCAATTAATTACAATACATTTGTTATTTTTCAAATATATTTGTTAT
TTTTCATGGTGGGCTCGTGAATTTTTTTCGTTTTCAAAATTGTTCTATAGCGTGTAAATA
TTTTGTCGCTTTGTTATATTTTTAAAAAGATCCGAATTGTAAATAATTTAATATATTTTT
TTGCTATTCATTACAATGTAGATATATTGAAAGTACATAAACAAAAAAAAGGTATTTGAG
ATTTTTTTAAAAAAATAGGTTGAGATCAGTAGCTGAACCACAACATGCGTTTGATTGAAA
TTATAGAGACTAAAGTTGACCATTTAGCAGTATACAATGATCAAAATGAAAAATTTAACA
TATTTTTCACTTTCTTATTGAATCCATCCCCTATTATATTACGAAGTATTCAACTTACAT
ATTTTGATCACTTGAATAATGTAAAGATATTAAACGTGTTCGATTGGTCTGGAAGCAACC
CCATGCCTCCTGAATATTGGATGTTACCCACTTGGCTCCCCATTCACCCATGTAAGTTCA
ACTTTCAACTATATCCCTAAACTAAATTAATTATATTCATCATATTATATACATTTATAC
AAAGCTTTTACATACATACAAATATATATCAAACCTTTGATTTTGATGATTGATTTGATG
CATACAGCAAACATGATGTGTTACACTCGAATCACCTACATGCCTATGTCTTATTTGTAT
GGCAAAAGGTTTCAAGCACCGCTAACGTCTTTTGTTTCACAATTAAGAGATGAACTTCAC
ACTCAACCTTACCATCAAATTAATTGGAAGAAAGCTCGTCACTTGTGTGCTGTGGTGAGA
TATGATATATCTTTCTTCTATATATATATTTAACTTAGTCAAGGTCATACCCGATCGTAT
AATATAATATATGTATAATTAATATTGCAGGAAGATCTGTACTTTCCACATCCCTTTGTT
CAGGACTTACTTTGGGACACTCTTTATTTACTTAGTGAACCACTCATGACTCGATGGCCT
TTTAATAAATTGATTCGTCAAAAAGCCTTGAATGAAACTATGAGACATATTCATTATGAG
GATGAAAATAGTCGCTACATTACCATTGGCTGCGTCGAGAAGGTTGTCTCTCAACTCTTA
GCTCATCGCCAATTTTGAAATATTTTGTTTGGATCAATTAATAATGCATCACCCTTTGAA
TTATTAGAGCTATCTTGGTACACCTATAGATCCCCGATTTATAGTATCTTTAACATTCAT
TTAATTTAATACATATAGATTAGAACATTACTTTCGATACTAAACTTGTTTAGTTTTAAT
TTATATATTTCTAAACTTGTTTAGTTTTAGTTTATATATTTTTAAATGTTGAATTTTAGT
TCATTTTTTATAAATATTAAATTTAGTTTCTCCTCCTAAACACAAATTCGTCTACTTGGC
ATGTGTTACCATCCCCTATTGCAAAGTTCTTAAGGTGTGAGGGGCTCCCTGAGGCACTCA
CATATAGAAATTGCAACTCAATACAAGGGAAATAATCTTAATTACTGTCTGGAGGGTGGT
TAAGTTGGTAAATAAAAATGAGTCAGATTTAACTGAAGTTCCCTTTTTTATTGAGGATGC
AAAAGATTTGGTGCAACTCTTGGAAAATGTTCTTTTTGTTTTTGTTTCTTCATTTTCAAT
TGTCTCTCAATGTATTTTGGCTCACAGCCTAACAACAAAAGCCTTGAATGAGAGAATTTC
TGATGTTTTAATTTTTCCATACCCTTGATGGTTCTCGTTACTTGTATCTTGTGACGATAC
TATTCTATAGTTTTGTTTTCTATCTTGTTCCACTAATAACAATAAAAATCGTCCAAGTTA
TGATTTTTTACCCACAGCCACTATGTATGCTTGCTTGTTGGATTGAAGATCCAAATAGTG
ACTATGTAAAGAAGCATTTAGCTAGACTTCCTGATTTTTTCTGGATGGCTGAAGATGGTA
TGAAAATACAAAGTTTTGGTAGCCAATCATGGGATGCTCCTTTTGCCATGGAAGCTCTAA
TTTCTTGTAATATCACACATGAAATTGAGACTGCCCTCAACAATGGCCATCAATTCATCA
AGAACTCTCAGGTAATTAAATATATGCTCATTAATTTTTGTAAATAATTAAGACAGTACT
TTAATTTTTAGATTATTTAGAAAGAAAAAAATGTTTTCCAAAAGCATATTTTTGCATTTT
AAATATTTTCTCGGGAACTCCCTCGTTACATTTTGATGACATTATTTAAATAACAAAACT
TCTTTAAGTATAGTAAAATATCACAATTTATTTTGGTCGCTAGTCTCGATTTTTTATCAC
CAACCTCTAGTTGTCGGTCCCGATCAATCCCTAGTTTTTTTTGTTAGAGGAAAGGATGAG
CAGCCAATCACCTAGGAGTATCTGTGAAGTGGATATCTTCAGTGACCAACCACAAATTTA
TTCATTAGAGAGCAAAGTTACATGGTAAGAAAGACTACTGCTAATTAAGCCTATAGTACC
CTTTTCGTTTATGAGAGCTCTATAATTTAAAGAGATGGTGCCCGGTCAAAGTCTATACAA
AATTTGTGTCGATTAGACCATAGGCCAATCAAGTTACCAACATCTTCCCACATGTTCACA
GGCCAATCAAATCCCTAGTTAACAATGTGTGACCAAAGACTGGTGAGCCGTTGTAGAAGT
AGTCCTTGGTCCTTTTGGTCGCCGATAGCAGTTATCAGTGGGCATTGGTGGCTGACGACA
GTGTGTAGTGGTCGCCATGGTGGGAGTGAAAGTAGAAAGATTTAGAAGGCCGAGGAATCT
CATTATTGTATGGGGATATTTTGGTAATTTCATATATAATGAAATGTTGAGAGCGATTCA
CAATTTATAAATAAAAATTCTTTCACTAAATTGGATTTTTTTTTATCAGATGCATTTTTC
ACACACTCACTTTGAGTAATTTTTATGTATTATGAAAATTTTGGAAGGGGTAGTCTCATA
GTACGAGGATATTTTAGTAATTTTGAATCTCTGTTTGAGAGGGATTCACAATTAAAACCA
TTAAATACAAAATTTGAGTTTGGTTTGGTAACTATTTTCACCTCGAACATTCTTCTTGCT
TTGTTATTTGCATTCTACCAATGGTTCAAAAAATCAAGCGAATTTTTGAAAACTAGAAAA
GTAGCTTTAAAAAATTTGTCTTTATTTAGAATTTGGCTAAGAAATTTAATCATGATATAT
TTAAAGATGTAAATCGTGGTAAGATATACTTTTTTGTATTGAAAAAAGATTCTTTTTCCA
AATTGGTGTAAGACATGGAAAAAGAAATTTAACAAAAAAATAAATAGTTACTAAAAGGGA
TTTGCATGTTTCACTCAAAATAACTTTCTTTTTCCTTGCATGCATTTCTTTCTCTCTTTT
TTTTTCTCGAAAATGATACCAACATGGATTAGCAGGTGCACCCAAGCATTCTCATGCACT
AGGTGAGCACCATTTTAGCAATTTCATCATTATTCAACAAAGCATAGAGGATACAATGTT
TTGGTAGAGAAAGGGTTAGAGATAAGCTCAATAAAAAAGAGATTAAATGAATGCATTTAT
GTTTAAGGAAATAACAATATGCATTTAATTAGCGAAAATATTGCTTTTAGATGACCAGAA
TTGGGTGAGGTTACAGATATCTTACCAAATATTGAGAGTGCTTGAGTAGCTATTATCCAA
AATTCTCTTGTTTCTGTTCAGCCATAAAAACCAAATAACAGCCGCACCAATTTTGGTTTT
AGTATTGATGGAGCAAATATGTTTGAAAAAATCTTAGAAATACGTAGGACATGAGAGAAA
AAGAAGATCAATAGTTTCACTATCAACATTGCACACCACACACCAATTCGGACTGAGACA
TAGTGATTTCAGTCTTTTTTTGAATCAAATCCATAATAAGAACACAATTGTGTATCAAAG
AACAAAGAAAATTGAATTATGTAAGGCAGCTTTAACAGACAAAATGGAGATCAAACCATT
GGTATTTAATTTCCACACAGAAACATCCGAGCCTTTTTTATCAGAAATATGAAGAAGGTT
TTCTTTTTTATGGCGTTCCATTGATTTATCTCTCTATCACTGAGACGTCTTCTAGGTTTG
AAGTCCCAATGATTGATCTCATCATTCCAAGCATCTCTTATCGATCCTTTTTTTAAAAAT
CTTATATAGAGCATAGTGTCTCGGAATCTTGATCATTAAGGAGATGTGGTTATCCCAATC
ACTATGCCAGAAAGATAGATACCTGTCATTGTTAATTTTTCAATCAACATGTTCATTAAA
CCACTCGATATCCTTGTAAGTGGATCTACATGGGTTTTGGGACACTTATAAAATAAATTA
TAAAAATTAAGTCTATAATATACACACTTTATTATTTGTGAAAATAGCACAAACAAAGCC
CAACCTACACATCAAGAGGTAAAATGTCATAAATGTCTCGTTACTAATATACGTTTGATA
CATCTTATATACGTCTGATACACCTAATACCCCTTGATACACATGATACTTTTTGATACA
CATGATACATTTGATTGATACACTTGATGCATCCAATATTGTTTGATACACCTGATACTT
TTTGATACACATAAAACATTTTGATACACATTATAATACTTCTCGTTACACTTGATTCTT
CTTGATACACTTGATACCCCTTAGGCCTTCGTAGTTTGATAAACTTAAAGACTTCACTTA
TAAATTTGGTACACCGCTAATAAATTTGTTATGCTTCATTGGTACACTCAACAGATTTGA
TACATTTGATGTACATGAGATGTTTGATACACACAATGCACTGCAGATACACTTAGTATT
CTTCACTTATATATTTGATTGATTAAATACACTTTCATATGCTTGAAGTCCTACTTATAT
ACATGATATACACTTGTCAACTTGATTCATATACTTGATAATGATTCATTTTACCGATAT
GCTTTAACAATATATTATTGATATACTTGATAATGATACACTGAGCTACATCATTCATAT
ACTTAATAATACTCTAATGAACTGTATAAAATTTGAAAAAACAAAAATCACGAAGTAAGT
ATATTAACCAACTAATACATATAATATAAGTATATTACAACACTCTGATATACAAATTGA
GATAAATTAAAACTAAAACAAAATAAATTTAAAAAAATAAAACAAAATAATTTGGAATCA
AATTCAACTCAAAATAAAAATCGAATCAAGTAAAAAAAATCACAAATGAAGTTAAATTAC
TCCGATCAAAAAATCACAAACAAAATCATTTGCTATATTATTATATTCTAAAAATGATAC
CCTATGTAATTTTCCTTAAAAGCTATTTTGTATCTCCCTATGGTAGGAAGGCTGCCTTTG
TATGATTTTGAGTACTTTGCATCAATAAGGATTCTCCATAAAGCTTTTGGCTCAAGATGA
TACCTCCAAATCCCTTTTTCTCTAAAAGTGCAATGGCAATGGATCATCTGATAGGATTTA
ACCCTTTCTTTAGGTTGACACATAGATGAAAAGATCGTCAAAGTTTTCTTTCCATAAGAA
ATTCCTTCAATATTTTTCAATTTTCTTGCAAGAAGAGGTAGGGGCTTTGAAAGCCAATAG
TTGGTAGGTAGGCTTCTTTGAAACCCTAAAGAGGAATTGATGAGAGTGAGTTTACCACCA
TTAGAGATATATGCAAAATGTTGAGTTTTTCTGTGGATTTTTTCATAAATGTTCTCTCAA
AATGGAAGGGATTTAGGCTTATTTACACGTGGCATACCAAGGTAGGTTGTAGGGAGAAAT
TGTGTAGATATCCCCAACTCTTCGCAACAAGATTTGTTCTCTCTTTAGCAACTTTAATAG
GAGAGATCGTAGATTTTGACAAGTTAATATTGAGGCCGGCAACATTTTAAAAAAGATGAA
TAGCGAATTGGAGATTCTTATGGAATTATCATTGTCTTCCACAAAATCTAGAATGTCATG
CAAAAAAGAAGACGAGTAAGAATGATGTTAGATCCCAGCTCAAATAATCCATAGCAATGA
CAAAAAATGGAGGAGATAGGGTTTCCCTGTCTAATATAATGCCTCTATTTGGCTAGATTC
TCTCTTGAGGTTTACCATTAATAAGCACCGAGTATTAAATTGTAGAAATACAGAAGCTGA
TCCAATCCCTCCATTTTTTCGAGAAGTTTTTCTTCATAAGCATAATGAACTTCCAATTTA
CTTTGTCAGAAGCCTTCTCAATGTCCAGCTTGAACACAAAGCCTTTAGTCTTTTTAGTAG
CAAGAGAATGCCATCAGTCATTTGTCTCCCATTAACAAAAGTCTGATTTTCCACAGTAAT
ATTTGACAGTACTGCTTTAATTTCAGTCTTGTGGCCATAGTTTTGGCAATAATCTCCTCA
CATGCATTTCTTAAGTACTCATTTTCAGCCATATTTGCTAATGACCTTTATCATAATTAA
CCCCTTGAAAATGTCCATCCAAACCTAAGAGGGAATTGCCTCATGCCTTACCTGGACTTA
CAAATTATAGGGCTCTTGCAAAAATAACAAAACAGTTTATGACAATAGAGTCCATGTCAC
TACATTTTCTAAACTACAAAAGTAGTTAATTTAAAAGTCGAAAATTGTATGATTACTGTA
TGATCGTCTTTCGATAGTTCTATAATTACCGTCTTATAGTCGTCTGATATCACTCATTTT
AATTTACCATATTCGTAATATGCAAAAAAAAATAGGTACCATGAGTTATTTTTTCTAAAT
GTTTTTATCGCAATTTTCGTAAGCTATACGTTGGGTGACATTGTAGGTTAGAAACAATCC
TTCAGGTGACTATAAAAGTATGTTCCGTCAGATATCTAAAGGATCTTGGACCTTTTCAGA
CTGTGATCATGGATGGCAACTTTCTGATAGCACTGCTGAGAACTTAAAGGTGTGGCTTCA
AATTTTATTTAATTCATTATTTTTCACATTAATGCAGGCCTAGCTATGACTATTAACAAT
AGTTAATGAAAACTTGTAAAATTGTTCTAGTGTTGCCTACTTCTCTCCTTGCTACCACCT
GAAATAGTTGGCAAAAAAATGGAACCCGGATGTCTCTACGATGCTGTTAATGTCATCCTA
AACCTGCAAAGCAAAAATGGAGGTATATCAGTCTGGGAACCAGCATCAAGTTACTACTGG
ATGGAGGTATATGAAAAAGAAAAATATATTTGATGCATCGATCGATCCCGAGAGCAAACA
CTCACTTTATTTATAGTTCTTGGTCCAACAATAATTTGACACCTTAAAAAACTTTCCCTT
TTTCCTTTTATTTTAACATTTACATTTAAAAATGGGTAAACAAATGTTGTTTTAACCCCT
TCCTCATCCTTTAATATTATAGCATATATTGTTAAAATAGACAACCCTGACTAAGTCTAG
AAGTTTTCTTTCAAGTGATCTACAAGATGTCTTAAATGCATAGATATTATAAGTATTTTA
GAATTATGTTGCATTATATAAAATCTAAATAAATAAATAACAAAAAGAAAAAGTAGAATC
TAGAAATATCCTAACATTTCTTGGGTTTCAAGTTCAAATCCTAAAAATTCCTTTAGGTAA
TGAAATACTCATAGAAATATGTCTAAGAAAGTCTAGAACAATAATCTTTTTCGTTCGGGC
TCAAAAGATCTCTCATCTATAAATAGGAATGCCTCTGTCTATATGCTAATAGAAAAACTA
AAGATAAAGTTAGACAAACTTAGAGTGAAGAAAAAGCTGTGAGCAAGTATTAAGAAAACA
AAAAGTCCTCTTTCAAAAAGTGGTCATAGTGGAGACATTTGGGTGTGATGAATCTGTCAA
ACTAGTCAAAATATTTAGAAAATATTTGAGTGTATTCATTTATCCTTCGTTATTAATTTT
CTTCTTTTTTCTAAAAAAAAAGGTGTATGTTAACTTTCTTCAAAATATATTATTGTCTAT
CTTTAAACTCATTCTACCTTGTGCTTAATTAGTGGTTGAATCCAGTGGAATTTCTCGAAG
ACCTAATCATCGACCACGAGTATGATTTTTCATTCTACTAAATTAAATTATAATTTTCTA
ATTTTATTTTATTAAACCTAATTAAGTTAATTAGTATTATTCTTAATTTATGAATATTAT
TTGCAGACATGTGGAGTGCACTTCATCTGCATTACAAGCCATACTTTTATTTAGGAAACA
ATACCCATCACATAGAAAGGAAGAGATCAATAATTTTATCAACAAGGCTATTCAATTTCT
TCTGGACACACAATTGCCTGATGGTTCTTGGTAACCCTATTTATTAATACACATATTGCG
TATTGAGATTTTTGTACAAATTACCCCAAGTTTCATTTCAAAATCTCGTTTGACTCTCAT
TTTGGAAACAATGAAGAACATCCTACTTGTCAAGCCTAGCATGTGGAAATATTATTGTAT
TAGATTAGTTGATCACAAGTACAGATCACGAGTGTGTGTGAATGTGAGAGGGAGTACTGA
TGAAACCAAAAAAGTTATGCAACTCTTAAGTCTTAGGCAATGGTGAGTGCAGTATCTAGA
TATGAAGGTGTGTCTTCTGATCCCACCGCCCTTTTATGGTTTGTTAAAAAAAAAAGTTAC
AATAGAGTTTTGTTTTCAAAATCTAGGTCAAACGAAATTTCCAACATGAAATTTGAGTCA
TTGGTACAAAAATTTTATAGAAAGAAAAAATTTCAAGCATTGTGTGTGAATACATAGGTA
TGGAAATTGGGGGATTTGCTATACATATGGAACGTGGTTTGCACATAAGGCATTGTCAAT
GGCGGGGAAGACTTATGAAAATTGTGAAGCACTTCGAAAAGGAGCTAATTTTCTAATTAA
CATACAAAATTCAGAAGGAGGGTTTGGGGAGAGCTACTTGTCATGTAGCAAGAAGGTAAC
AAAACATGTATATTTATTTTTTTGTGTTAAATTACAAAAAATGATGTGTGCAAAATACCA
TTCAAAAGTTAAAAAAATGCACTTAAATTTTTAAAAATGGTTAAAAATATCCTTATCCTT
AGTTTTTCATCGAAATCGTTAAAATTTTGTTATAAAAATACCTATGAACTATTAAAAAAG
TTTCATCAACATGAACTTAAAAGAAACTAAAAAGTACTCTCATTGATCCAAAATGTTGTA
CCAATTTTTTCAACAACAAAAAATTTTAAGTTAAAACCATAATTTTAAATTTATTTGACT
ATTAACATAGTGATAGACCAGGCACATAACCAATCTCAATAATTTTTTTTTTTTTTTGTT
ATTAACATACAACTAATTGTCAAATAAAAATTGGACATTTTTAAAAAAGCAAAATAAATT
AAAATATTTACAAGCTATAGTAAAATTTAAAATTCTATCAATGATAGTATTTTATTAATA
TAGCATATCAATGACTATCAGTGATAGAATTTGTTATAGGTTGTAAATATTTTGTAAAAT
TTGCTATTTTTTAAAATTTTCCTATCATTTTAGTATGGTTTAATTTTAGGAGAAGTTTTT
ATTTTGAAATTTTGTGAGAATTTGTTGAATTCTATATGTTTTAACCCAAAATTTAAAATA
TTGATGTTGGTGGATATATCAAAATCTTAATTTTACATAAATTTAGATTTCAATGTCTAT
TTATTGAAAATTGATCCCAAAAAAATTCAAAAAATAAATTTAAGTTAGTAAGTAAAATAT
ATTGAGAAATTCTCACAAATGGAAAAAAAATTCAAACTATTTAATGGTCAAATTTACTAT
AAATTGTAAAAATAGTAAATTTGACAAAATATATAAAAAATTCAGATTCTATTAATAATA
GATATTGATATAATTCTATCAGTCGTATTGATAGATAGCGATAGAAATTTATGAGTCTCT
ATCGTTGATAAAATCCAAAATTTTGTTTTATGTTGTAAATATTTTAATTAGTTTTTTATT
TTTAAAATGTCCCATTTAAAAATGTCCCTTTATAAAGTCATAGCACAAAAAACTAAATCG
GTTAGGGAGAATTTGATAGATTTTTCTCTACTTTATAAATAGTTTAAATTTATTTTATAT
TTGAAAATGCCTCTTTATATTAGTGTACTTTTTATGTTTATTTATTGTGATTTGTGAATT
TTTTTATGATGTAGTGAAAATATCGATTAACCCTTCTATCGATATCACATCCACAAAAAT
GTAAAAATATTAATAGAAATATAGACATTTTGGTATAAATTTAAACTGTGGCTTTAATTT
AAAATATTGATTTTTATTTAGTGTAAAAATTGAATTAATGAAAGTATTTTTGAACTTTTT
TAAGTTTAAGAGTATTTATGAAACTTTTGTTTAGAGATACTTTTCAACCAAAACTTTTCA
AAAAGTAAAGAGTATTTTTTAAACTTTTCAAAATATTTAAAAAGGTTAGAGACATGTTTT
ACCCAAAAACACATTGTTGAGGGACATTTTTTATAATTTAATATTTAGGTTTTCATTTAC
TTCCTACTAAGTGTAGAAGAACCTAATTTAGTGTAAGTTATGGGGAAATTTGTTATTTGT
TTCAAAAGTTTCAATGATGAGACTTTTCACAACACATTTCAAAACAAAATCCTTTAAAAT
TTTGAATAAAAATTGAGACTTAGAAGAATCTGCCATTAATCTAGAATATTGTAGTGATCT
AAATATATCTCCATTATATGTCACAGTAAAACCTCGTTCTAGATTTTAGTGTTTATTTTT
TTAAAAAGGAAACAAGTGTGTGATAGTGTATCTAGGGGTTTCAGCTGTGTGGATATTCCT
TTAGAACTATCAGACCCTCAATAGTATATATTCAATAATGAGCAAGATGACATGGCCGAG
ATATCCAAATGGGGCTAGAAAATTTTAGTTTTTATTAAAAAATCTAAAAGATTTTTTCGT
AATTTGAAAGGTTTATTCCAACAACATTTTTTACAATACATAATTTAACCAATTATAAAT
TATTGCATCAGTTATATATTGATTGGATTATTAATACTATTGGATGCACCATATAGCGAT
ACATACAGTTGGAAGGGAAAAGATCAAATGTGGTGCAGACGGCATGGGGTTTGATGGGTT
TGATATGTGCTGGACAGGCAAGTTCCTTTTCACTTATAACTTAAAACATGTTTACTATCC
TTTAAAATCAATAATTTAATTAACTGTTTACCCCTTTTGAATGTAATTTTAATTTCATAT
AATCAAAATTTATCTTGAATGCTTAAAAGATGTTTTAGAGTACTAAAAATATTCCACGAA
GATCTACTCCTTATGGGAAAGAACTGGGAGAAATTTTCCCTGTAAGCTAAGTGGGGATGG
AGACGGATAATGTATTCCCTTTCTCGCAGTCTCTCCCTTTTTCTGTCTTTGCTCCATATG
ACTCTTTTTAAAATTTATTATTTGTTATTTTTGGTATAAATATTATTATTTTATGTATTT
TAATGACCAAAAGATAACGGTTATGTTTGAATCTTATGATTATTGAACATTTAGATTATA
TAAATGAATGGTTTGATAGGTAATCATTTCCTTCTCTTAGGATATTTTAAGCAATTTTCT
CTGAATTTAAAATTTTCACGTTTTCAATAGAACTTATTTTATTAAAGGGAACGCAATCTT
TGCAAATTTTCTATGGAAAACTGCTTCTGATCTGCAAAATAAAACAAACAATTTTTTACA
GAGACGGAAGATTGAAACGGGAAGTGGAGAGCCCAGTGTGGGAAACAATTTTAGAATCGT
TTTGAAAAAGAATTGATTTTAATCATTTCAAAATCTAAACATGGTGCTAATTTTCTTTAA
GATAACACTAATTAATTACTTAATTAACAGGAAAATATAGACCCCAATCCAATTCATCGT
GCTGCCAAGGTTTTGATCAATTATCAAACTGAAGATGGTGATTTTCCACAAGAGGTGATG
AGTGCCCTTTTTCTTTCTTTCTTTCTTTTCTTTTCTTTTCTTTTATTTATTTTTTTATTT
TTTTGGTTTCCTTCTAAAACATATATTCCTAACCATTATAATTAACAATTTCTAATTATT
GTTTACATGTGCAGGAAATTACTGGAGCATTCTTCAAAAATTGCACATTACACTATGCAT
CATATAGAGAAATTTTTCCAGTGATGGCATTGGGAGAATACTGCAACAAGATTTCCCTGC
CTTTCTAAGAAAAAACAATAAAGTTATGACTTGAATTAATAAAACCTATAAACTACCTAT
TAATAAATATGCAGACTTGGATTCAGAAAGGAAAAAAAAAAACGGAGAGTACTTTTATGC
TTTTATTATGAAAAATAGTGATGAAGTTCAGATGATTATGTTCTAGAGCTTCTCTCGATA
AGTACATCAAACTATAAAGAATTGAGCTAACCATCTTTGTCTTATATGGCAAGAGAATTA
AGATGTATATCATAAAATGTCGATGGGAATTTTTTTTTCTTTTCAAATTGACGAAGTATA
GAGTACAATATTTGCTTCCAACTTTCCAAGTCACTTATGCTTATTATCTTCGCATATATG
TATCTCAAAAGAAATTGCATAACTTAATAAATAGTTGTACACCACTTTGTAAATATGCTC
GAATGGTAATAATAAATCATATTGGAGCAGAATATGGAGAGTCATTAGTTTTGAAGAACA
CCTGCAAATTTCCAACACTTACACCCACAAGTTGTGGGTGTCGAAAATTAACCGACTCTC
ATATTCTGCTCCAATTGAGGTGGGAGTGAGGTGAGTGTGATGGTGATGGTGGGGACGGAA
CGAATTCTCAAATGGGCTACGTTTGTGAGATGTGAAAAGGAGGCCGGAGATGAGTTTTCG
GAGATATCGAATGGTGGTTGATGAAAAGAGATGTGCTATATTGATACCTCAACACAACCT
CACAGAATAAATTCAAATCTTCTGCTACATCAGCAAATTGCTCAATTTTTTGTGTATTTT
CTCCACAGTGTTATCCCAAAAATGAGATAAGGACGGTTTACCCCCAAGCGAGACTCCAAG
ATAATTTATAGGGAGAAACTGTTTCTGTAAACCCCACAAATTTGCAACAGCTTCAATTCT
GCTATTATTAACATTGATGGGAGAAATGGGGGACTTCGAAAGATTAATGTTTAATCCAGC
AGCTTCAAGAAGGAATATGACATTCCTAAGATTTGAGATATATTCGTCGTTATCCTCCAC
AAATAATAAGATATCATCAGAAAAAGGAGATGAGTAAGGTTGCATTCATTGTTGAAACAA
ACTCCATTTATTTTATTTAGCTGTTGAATATGCATCATCAATCTACTGAAATAGTCCATA
GCAAGGACAAAAATAAAAGGAGAAAGCGGGTCACCTTGTCGAATGCCTCCATTGGGTATG
ACCCAGCCTTTGGGTTTGTCATTGATGAGAATAGAATATTGGACACGATGCGGGATTGCA
CATCCATTTTCTCCACTGATTTCGGAAATTTTTCTTCATGAGAATGTAGTCGATGAAGCT
CCAAATGATTTTATCAAATGCTTTTTCAATGTCCAATTTGATGAATGAAACCCATAGTTT
TCTTTACTTTCCATAAGTCGATGGTTTCATTAGGAATAAGAATGACATATATTTAATGAA
GCGGGAATGATGAGGGTGCAGGTGTCCACCTAGTGAAGATGTCCCGATGCACCTGCTGAC
CCAATGTATCTTTTTTTAAAAAAACAAAAATAATGTAATCATCTCAAATAATCAAGGAAA
GTGATCATTTCCGTAGATGTAGACGTGATAGTGTAGGAAGATTTCTCAGATTCGATCATG
TGTATTTTGCATTTGTGAGAGGAGGATCAACAAGATTGCAATGAAGGCACAACATGTGAT
TTTATGACCATAATTTCTTGCTTTTGCAAGTGTAAGTCCAATTCTTAGATTTTATTGTCA
AATTAAAACAAGCAAAGGGAAGTATTTTTTTTTTTTTTGGAAAAAGATACAATGGGTCAG
CAAGTGCACCCGAATATCTCCATTAGGTGGACACCTTCTTAGCACCTTCATCATACCCAC
TTCATTAATATATCATCAAAATAAAACAGGAAGCGGAAGAGTACAAGAACTAGAGACAAG
CCCATAAGTTATACAAAAGCATTTAAATTTAATGCGATAGTGCTAGCGCTGTAATTTTTA
ACGAAATTAGATCTACTAGCCCATAAACCTGTGAGATTTTTGACATCTTCCCAAATCTCT
CGAGTAGTTCTATCCTTATTTTGGAATATCTTGTTATTTCTCTCCAGTCATATGATCCAT
AGCGCAACAGCAATCAAATTGAAAATGATGATACCTTTTTTACTTTTTTGATTTGTGTTG
CATATGTTTTGGCATAATGAAGATATATTAGTGAAATGGTTATGCCAATTAGTTAGATTT
TTTATTTTTTCCCAAATCACCTTCGTGACATCACAATTGATGAATATGTGATTGATGTCT
TCTGAATGCTATTTACAGAGGTAGCACCAATTTGGATTTAGGCAACAATTTGGTAGTCTT
CTTTGGGGCTTCTCAGCAGTATTGATCATATAGTTATGCAAGATCGTCCATAAGAAAAAC
TTACATTTCTTTGGAATTCCAGTCTTCCATAAATTTTTGAACGTGTTTGGGTTGATGTTG
TTTTCATCTCTTTGGTCCATAATGTGATGACATCTCTTAGGACATCACACTTACTTTTTG
CAGATGACATATTACTCTTTGTAGAAGACAATGACGAATATCTAACAAATCTCAAATATG
TCCTACACATCTTTGAAGCTGCTACAGGTCTCAACATCAATCTAAATAAATCCACTCTCT
CCTATCAATATTGATTCAAACAGAGTCAAAAGTTTTGCTATCAGCTGGGGTAAGTACAAC
ACATGCCTATAAATTACTTGGGTGTTCCTTTGGGAGGCAAGCCCACATCCAAAAATTTCT
GGGATAATATCACTGAAAAAATCAACAAAAAGCTCAGCAACTGGAAATACTCTTACATCT
CCAAAGGTGGCAAATTGACCCTCATCAATCCAACCCTGGAAAGTCTTCCCACATATCAGT
TATATATTTTTAAGGCTCCTATTGGTGTATGTAAAAATATTGAGAAAATCTGGAGGAAGA
AGAATCCCAAAGAAGACAACAATTCTCACCTCTTAAAATGGGCAAAAGTTACAGCTCCAA
AAGACAAAAGGGGTTTGGGTATCAACAAAATCGCTGACACGAATTTTGCTTTGCTAAGCA
AATGACTTTGGCGTTTCATCTCCGAAAATCAACCTCTATGGAAAAACCTGATCTCTGCCA
AATACACAAAGGACAATATTAGTGGATTTCCTACAAAAGAAAAATACAGCAGCTTAAAGG
CGCCTTGGAGATCCATTATCAAAGGGATTGGCTGGTTCTCGGCAAATGTCAAATGGCAAC
TCAACAATGGAGATAAAATTTCCTTCTGGAATGACTCTTGGAATGAAAAATCTCCGCTCT
CTCTATACAAACATCGTCTCTTTGCCCTCTCAAATCTCCAAAATGAAAATGTGAAAGATA
TGTGGAATCAACAGCTTCATGATTGGGATATACACCCTAGAAGACCACTAAGGAGCATTG
AAATACAACAATGGTCGGAATTGAAATCCTTGCTTTCTTCTCTAAATTCATCTCAAGGTA
TTGACATGCCAAAATGAAAGCTGAATGACGATGGGCAGTTCACAATTGCTACCACGAAAA
AGGCAAAGGGAAGTATTAGTAACATAGTTTTGCCAATTATTTTTAAGATATATACAACAT
CATACTATCAAATATGAAATCAAAGTTCACAAAATCTAAACGAGTGTTCAATTTAATAAA
AAAGAATCGATCAAGATTGGTACACAAAAAATGCATTATCTTGAGGGAGTATGTTGAAAA
TCACACGTTAAAAAAATTGAAAGACCTCCAAATTCTATAAGATAGATAAGTTACTCATCT
CATTCTTAAGTTAATTTTGTAATGAAATCTCATATTATTAAATATCAATTATGTAAACTA
ATGGTGCGGTATCACATACTAAACAACACATTCCATAAACAAATGAACTTTTGTAAAATC
GAGCATGAAATTATATTAAAGAAATATGATCATATAATTTAGGGACCGTTGTTTTAAGTA
TATTTACCTTCTTTCTTCCATCCACTGACATTATATATGTATGTGTGTCATGTGAACTTT
AAGCATTTAATAGAGTAAAACCAAACACTAGTGGCCACTTTCGGCAGCTACTGATAGCCT
AATTTTATTTCAAAGTACAAACGTGTTCAATATTTCTTTCACTAATTCGTATAAATTTTA
CATGAATATAATGTCACCAACAGTAATCAACAATAACAACTATAGCATTGAATCTATCCA
CCGATCTTAACTAATAATTACTATTGTTACGTAAAGAAGAAATTACTACAGCATTAATCT
TCATGCATTGAATCAACAAGAAAAATAGTGTAAGAACTACTACTTACTGTTCATTATTAG
TATAATTTATTAGCGAGTGGCGTTTAAACAGTAATGAAAGGAGGAAAATTTTGAAATAAT
TTTAATATTTGAGACAAATTACTTGTTACGGTTTCCATAACTTATTATATTAGGGCTTGA
AAATGGAAGAAAATGAAGAGGTTTTTTCTTTTGTACGAAGGATCTCTTTGGGAGTGCCTT
CACCTATCACAAAAAGTTTGAATTCTAACCTTTTCATTATGTGTTTGTCAATGTCACAGC
TTGTTAGGATTTTGATCATGTGAGGTATTCATATAATTTACCCGATAGTCATGTGTAATC
ATATCACAATATCAGCCATATTGCTAACTCACTATTACTGTCACAATTTTTCCATGAACA
TAGGTGGAATATACTCAATCGTGATCGCATTTAGGACTACTAGGATATCGGTTCATTCAT
GTTCCCTCCTAAACTTATGGTGTTGCACTTGATTTCTTAAACTGTTATCAATTTGGATTC
TAAAAATTAAAGGAATAGTTGAAAAGATAATATTAGATTAAAAAATTAGTATATATAGCA
ATATTTTTAAAAATTGTAAATATAGTAGAATTTGTCCAAACATATCAATGATATAGAAGT
CTATCACCAGATCATATTGCAAATATTTGTTTATATCAGTAATAAACCATGAGAATCTAT
TAATGATAAAAGTTTATCACCGATAGATTTTGCTATATTTATAAAACTTTTAGAATGTTG
CTACTTAATGTTAAATAAGTATCCCAAATTTGATACTCAATCAATCACATTTGCTTAATT
CGTCCATTTAACCAAAATAAAATCATGGAAAAATGTTCACAAGCACTCGTCAAAATTTGT
ATAGAAAAAAAAATACACAAAAATGACTTGACCAATATAAAAATTAACTATTTCTCAATA
AAGATAAAGAATAGTTTGCTCAAAACACATTAGCTAGTGAATAATTTTGTCAAATTTATA
AATTTAAACAAAAAAACAAAAAAACTAAGCTTCATTTTTCTCTAAAATTTTATCAATCTC
ATATTGTGCATATATTTTATAATTTATTGAAGTAATGCATAAGAAAGCTTTTTAATGATA
GTTCGAGTAAGAATTCGTTATAAAATTAAAATTGCAACATGTTTTGACATTTGAAGTTTA
AAGTTGAAGTTCACAACACTTACCTAAATTTGAGATGAAGGAGTGAAATAAATTGAACTT
TGTACCATAGATCACATGCGACAAACTAATCAAATAATGAATGCCAAAACCTAAACCCTA
ACGAATTAGTCCAATAATACAATGGATGAATAGTTTTGGATTTTGACTTATGGAATAAGT
GAATTAAATAGGTAGAAGTGCACATATTTGAATGTCGAGAGAGAGATGGGGTTTATTGAA
TATTGAGAAACTTTGCATCATACCAAGAAAATGAATGTTGATAAATATAAATTTTGTGGC
CATTGCAATATTGCTTTGTTTTTTTATCTTCCTTTTCCTATTTAGGACGAGTTCTAGTCC
TCTTGTTTGAAGTTTCTTTGCAAATCCAAGAACGATCATGTGGAGGCTTAAGGTAGGTGA
TGGTGGGAATGATCCTTACATCTATTCTATGAACAACTTTGTTGGAAGACAAATATGGGA
ATTTGATCCAAATGCTGGAACTCCTGAAGAACGAGTTGAAGTTGAACGACTTCGCCAGAA
TTTCATAAACAAACGTCACAAGGAAAACTCTTTTCTCAGTGCTGACTTGCTTTGGCGCCT
CCAGGTAACACCATTTCCAAGTTTTTAAGAATAGGTTTGCTTAATGTTTATGGTTTCAAC
TTGACCATTTTAGTCACAAAACATAGTTTAAAAAGTTCTTATTCCAATCTTTTACAGTAA
CTTTTTCTTTCCTCGAATATATATAGAAAATTGAACAAACTTATTTACAAATATAGCAAA
ATTTTAATTTACATCAATGATAATGTCTATATGAAACTGTTACCAGCTATCACTTATAGA
TAATAAATTTTTTCTATTTAATTATAGCTACGATACACGTTAATTATTGCTAAACTATAC
TCACTCCGTATCTATAATTTTAAGTTATTGGATTACAAATTCGCGTGGAGTTGAATGGAA
AAACAATAATTAATTTAAATGATATGGGTGCAGTTTCTTAGAGAGAAAAAGTTCAAACAA
AGTATACCACAAGAGAAAGTTGAGGATGGAGAAGAAATAAGTTATGAAAAGGCATCAAAT
GCAATGAGAAGAGGAGCATATTTCCTAGCAGCCATACAAGCAAGTGATGGACATTGGCCA
AGTGAAACATCAGGCCCTTTATTTTACATGTGCCCTATGCTAATTTGCATCTACGTTATG
GGTATAATGGACACAATATTGAGTCCTGAGCACAAGAAAGAAATGTTGCGTTATATTTAC
AACCATCAGGTAAACCATATCCTAAATTTATAAATTTCAAGTTATAGTGGTCGAATGTGA
AACACTATACAAAACAAACTTTCACTCTGTCAAAGTGAATTTAGCTCATAAAACATGTAT
TATTGACTTCCTCATTCTCTATTGTACTGAAAGAAAGCAGAAAAACTCACTTCTAGCATG
TCATATATATAGAATTTTTTTGGAGGTTCAGGTTCTCAACACCCTATCTTTTTCAAAAAC
ACCATATATGTTTCACTATAAAAAAACAAAACACGTAGGTAGAGAGACATAGAGTACATA
ATTGATTAATGTAAAGTTATACTAATAATACTTTGCAGAATGAAGATGGCGGATGGGGGT
TGCATGTAGGTGGTCACAGTAACATGTTCTGCACTACCTTCAATTACATCTCTTTACGTT
TACTTGGGGAAGGACCTGAGGTTGAGCAACTTTTCAGATCCAGAAATTGGATACGACACC
GTGGTGGTGTCACCTCGATACCTTCCTGGGGAAAGACATGGCTCTCGGTATAAATATCAA
TTTCATCTCATATTGTAAATTTTTTTATTTTAATACCTATTTTTTTAAAGTTTAATATTA
ATTATATATATAGTACTACAGGTACATTCAACAGTTGACATATATATACCAATATGTAAA
AGTACTATACATAAATATCAATTTCATCTTCATATATTGATATTTTTTTTGCAATTTTAG
AAAATGATTGCTATATTTGTAAATACACAAAATGATAGTGACAAAAGAACCATTTAAATG
TATACAACCATTAAAATGAAAATTTTGACCTATTTTTCACTTTTTAATTGACTCCATCTC
TTATTATATTATGAAGTGTTCAACCTAAGGACATATTTTAACTTGAATAATGTAAAGATA
TTAAACGTGTTCGATTGGTCTGGAAGCAACCCCATGCCTCCTGAATATTGGATGTTACCC
ACTTGGCTCCCCATTCACCCATGTAAGTTCAACTTTCAACTATATCCAAAAATAAATAAA
ATATTATATTCATCATATTATATATATTTATACTCAAGTTTTCATATATATATATATATG
AAACGTTCGACTTTTGATTGATTACTTGATGCATACAGCAAACATGATGTGTTACACTCG
AATCACCTATATGCCCATGTCTTATTTGTATGGCAAAAGGTTTCAAGCACCTCTAACATC
TTTTATTTTACAACTAAGAGATGAACTTCACACTCAACCTTATTGTCAAATTAATTGGAA
GAAAGCTCGTCACATGTGTGCTATGGTAAGATATGATATATCTTCCTTCTATATATATTT
AACTTAGCCAAGGCCATACCAAATCGTATAATATAATATATTATGTATGTATTTATAACT
AATATTATATTTTTGCAGGAAGATCTGTACTTTCCACATCCCTTTGTTCAAGACTTGCTT
TGGGACACTCTTTATTTACTTACTGAACCACTCCTGACTCGATGGCCTTTTAACAAATTC
ATTCGTCAAAAAGCCTTGAATGAAACTATGAGACATATTCATTATGAGGATGAAAATAGT
CGCTACATTACCATTGGCTGCGTCGAAAAGGTTACATCTCAACTCTTAGCTCATCGACAG
TATCTCTCTATATATTTTGTTTTGATTAACATGCATCACTTTTGAATTAGATCTATCTTG
GTACACCTATAGATCCCTCGATTTATCATTTATTTAATCTGATATATATAGGTTAAAACA
TTACTTGGATACTATGCATATTAAATCCTCAAAATTATGGTGCTTTACCACAGCCACTGT
GCATGCTTGCTTGCTGGATTGAAGATCCAGAAAGTGAATGTGTGAAGAAGCATTTAGCCA
GACTTCCTGATTATTTCTGGATGGCTGAAGATGGTATGAAAGTACAAAGTTTTGGTAGCC
AATCATGGGATGCTGCTTTTGCCATGGAAGCTCTACTTTCTTGTAATATCACACATGAAA
TTGAGACTGCCATCAACAATGGCCATCAATTCATCAAGAACTCTCAGGTAATTAAATATA
TTCTAATTAATTTTGATAAATAACTCAGACAGTACTTTTTAGATTATTTAGTTAAACAAA
TATTTTTTAAAATTATATTTTTGCATATTAAATATTTTTCGAAGGAGCTCCCTCGTTACA
TTTTGATGACATTATTTTAAATAACAAAACTTCTAAAATATCTTTAAGTATAGTAAAATA
TTACAAAATTAAACATTTTAAAAAATCAATCCAAACATTACGTCTCGATTGCTTTTGTGC
CTTACTCAGACTTATAAGCTAAGTTATATGTTGGGTGAAATTGTAGGTCAGAAACAATCC
TTCAGGTGACTACAAAAGTATGTTCCGCTATATGTCTAAAGGATCTTGGACCTTTTCAGA
CTGTGATCATGGATGGCAACTTTCCGATTGCACTGCTGAGAACTTAAAGGTGTGGCTTTA
ACTTTCATTTATTTTACTAATTTCACATTAATGGCTATGACTATTAACAATAGTTAATGA
AACTTGTAAAATTTTTCTAGTGTTGTCTACTTCTCTCCTTGCTACCACCTGAAATAGTTG
GCAAAAAAATGGAGCCTGAACGTTTCTACGATGCTGTTAATGTCATCCTAAACCTACAAA
GCAAAAATGGGGGAATACCAGCCTGGGAACCAGCATCAAGTTATTACTGGATGGAGGTAT
ACGAAAAATACTTGCCATCTACTTGAATATGCATCCATTATTTTATAGTCTATGGTCGAA
CCATAGTTTGGCAAGTTAATAAAACTTTTCCTTTTTTTTTCTTTTCTTTTTCTTTCAGTA
TTTGCACAATTGTTTCTACTAGCTAAGTGCTTGGACTAGGTTGCAAAAATGGCAAAAATG
GCAAAAATAAGTACTACTAGTTAAGTTGGGAAGTTTCTTGAAATATTTACAATTTGACTT
TAAAATGTGTAAATATTAGAATATTTTAGAATTAACGTTGAATATGTAAAATGATATCAG
AAGTAAGGGTCCATTCCTTCAGGCTTCACGGAATTATTCTAGAGAGTTTCATTAGATATT
GAAATACACAGAAATATCCAAGATATTATGGATTAAAAAAGAGCATGTGAACGATAGGTT
TTTTTGGTTAGACTCTTAAGGATCTCACATTATAAATAGAAGATGTGTTCTCATTTGTAA
TCCAAGAGAAATATAGAGAAAAATAGACAAACTTAGAGTGAGGAAAAGTGAGAGTGAGTA
TTGAGAGAATAAAAAAAAAATCTTCTCTCAAAAAGTGTCTAATTGTTGAGATATTTGACT
GCCCTTACTAATCCGTCGTTAACTGTTACTGCTTGTTTGAAAGAAAAAAAAAAGGTCCAT
ATTCATAATTTCTCAATAAAAAAAATTGTTGCAAATGTTTGACGTGTCAACTTCTTCAAC
ATATTAATCTATCTTTTAAACTCATTCAATTATTTTTACCTTGGAGTTTAGTGGCTCAAT
CCAGTGGAATTTCTTGAAGACCTAATCATCGATCACGAGTATGATTTTTCATTAATTAAT
TTTCATTCTACTAAATTAAATCATAAATTTTGAATTTTATTTGATTAAACCTAATTAGTT
AAGGTAATTAATATTATTCTTAATTTATGAATAATATTTTCAGACATGTGGAGTGCACCT
CATCTTCATTACAAGCCATACTCTTGTTTAGGAAACAATACCCATCACATAGAAAGGAAG
AGATCAATAATTTTATCAACAAGGCTATTCAATTTCTGCTGGACACACAATTGCCTGATG
GTTCTTGGTAACCCTATTTATTATTACACATATTAAGTATTGAGATTTTTATACAAATTA
CCCATAAGTTCCATTTCAAAAACTCTTGTTTCACTTTTGATTTGAAAACAATGAAGAACA
TCCTGCCTCCCAAGCTTAGCATGTGGACGTTGAAAATTAAACATGTTTTTAAAAGGAGGT
GAGTTAAAATGTTTAGAGTTAATTTTGTAAGAGTTTCATGTTAATTAAGCCTAAGGTTTT
TAATTGTTGTGTTTAATTTGTGGTGTTGTGTTTAATTTGTGGTATAAGCTATGCTCATGA
CAATCCTATGGATTGAAATGTTATAATCTAAATCATTTAAGTGAGAAGTAGAATACACAT
AAAAAAAGTTAAAATCTTCCAATAAAGTTTGTTTTTCCTCTCAAATATTTTCTATTTGAT
GATTATTTTTTGAGGTGTTCATCATACGCTTCCAACAGTAGAAACATTATTTTATTAGAC
TAGTTTATCACGAGCATGAGGAACAGTGTGAATGTTATAGGGAATGATGAAAACAAAACA
TTATACAACTCGAAAAAAAAAAGTTATACAGTTTTGTTTTCAAAATCTAGGTCAAACGAA
ATTTGAATTTGAGTAATCCGTATATAAAGCACTTATATAAGGTAGAACTTTCATGCATTG
TGTGTTTAGGTACGGAAATTGGGGGATTTGCTATACATATGGAACGTGGTTTGCACTTAA
GGCATTGTCAATGGCGGGGAAGGCTTATGAAAATTGTGAAGCACTTCGCAAAGGAGCTAA
TTTTCTGATTAACATACAAAATTCAGAAGGAGGGTTTGGAGAGAGCTACTTGTCATGTGC
AACGAAGGTAACAAAACAACATGTATATTTATCTTTTAACTTCTTCCAACCCTAAGTGGG
CAGAGATACAAAATTTAGTGTAAATTATGGAGAAATTTTATCATTTGTTTTTAGAGAATT
GCAATATTACTTTTTACTTTTAAAACAAAACACTTTAGAATTTCGAATAAAAATTGAGAC
TTAGAATGATGAAACAGTAATAGCTATCTGTAATATAGAGGTTTAGGAAAAATCTTTCAG
AAATATATACTTTTTATCACGAAATAATAAAAAACCTTTGAAAAAAATATACATTTTATG
GAACGTGCGGAGAAAACCTTCGATAATATCTATTTTTTATTAGAGGATAATTAATAACCT
TTGAAAAAAGGTACATTTATCAAAAGTTATATTTACTTTTCATCGGAGGATAATAAATAA
CCTTCCAAAAAATATAGGTTTTGACTTTTTATCAAAAAAAAAGTAATAAAATCATTTCAA
AAGGATATACATTGAAGGATTATTAATAACTTTTGAAAAAACTATATATTTATCAAAAGT
TAATAAAATCTTTTGAAAAAGTACACATTTTATGTTGAAAAAACCTTCAATAATCTTTAC
TTTTTATTACTACTAACCTTTGAAAATGATATATGTACTTTTTATTGAAGGTTTTTTAAA
ATTTTTTTGAAAAATATGTACTTTTTTAGAGGTTAAATAAAGCCTTTTTTTTATGGAATT
TTCGATACATTTCAAAAGTTATTTAAATGTTAAAATAACCTTTGAAAAAAAAAATATATT
AAAGATCTATCAAATGTTTTTTCGAAAGGTTCTCGCATTCCAAAATGATCAACTTTGTTG
TAGTTATATGTTTATATTTTGTATATTATAAATTGATTGGATTATTATTATCATTGAATG
CACCACATAGAGATACATACCGTTGGATGGGAAACGGTCAAATTTGGTGCAAACTGCATG
GGGTTTGATGGGTTTGATATGTGCTGGACAGGCAAGTTCCTTCTCACTTATAACTTAAAA
CATTTTGTTTTTTATCCTATAAAATCAATAATTTAATGTTTAGCTTTACACTTTTTTTAA
TGTAATTTTCATGTATAATCAAAATTGATCTTGAATGTTTAAAAGTTTTAGAAAAATTCC
TTGTAAGTAAGCTAAGTGGGGAGATGGGGAGAGTCTAATTCATGCCAGAGAGTCTTCAAA
TGGGTGAAATAGGCAGTGACCGGCTGTTGTTCCTAAGCTAGATTGGAAAGACAACGCTGT
AGTTGGAAGATACGTGATCTGTTCTTTTCCTTTGATAGCGCTGTTGAAGTCCAAATGGCA
CGAGCATTGTCAAAATAGAGAACGCTAGCCAAAATCTCCTTAGAAATGGAATTCAAGATC
CAAGCGACAATCACATGATTGAAAATAACCCAAGAACGATATTGAGGAGAATAAACATCA
GGTTAAGAAATCATCCCATCGACAAAGCCAAGCTTGTTACTGACAGTTGAGATATTATCA
TCTATCTACTCCATGGAGACATAATTGCTTTTAGTTAGAGGGTCAGAAACCATAGTAAGG
CTGCTATTATCGGTATGATGAAGATAATAAGGATCCACGTAGCTAATTATGGTGGTTTGA
GAAAAAGAAGTTGATGCAAGCGACGAAGTAGGATTGATGAGATCTTCTTCGGCCATTAAA
GAACACACGAAGAACCCCACTAAAAAGGCGCACCGAAGAAACAAAGAAATCCACACAAAT
CCGGTGGAAAACGAAATCTGCGAACTGAATCTACAACTCATGGCTGAGAATAAAAAGGTG
TTGCAACTCACGACGGAAAAAAAATCAAAGTTGGCCAAACCATTGACGACGATGGAAGGA
GCCTAAAAGTTTTTGTTTGATACCATATTGCTCAAGTCAAAATATTCAAATTGGGCTAAA
TATGTTATTAACTCACAGCCAAAGGATAAATACCCCATCAATAATAAGAAACTGTTGGAG
GCGTTGACGAGCCCACTCTAAATTCACTCTAAATCTCACAAACTTTTAAGAGAAGAAATT
TGTTCTCTTAGAAAACTCAATAATACACAAGAGAAGAATGTTGTTCTCTTGAAACTCACT
TACTTTCTAAAACTCAATTTGCTTCTATTGATTTGATTCTTTTATCTTGTATACAAATGA
AGGAAATTATCTCTATATATAGTATTCAAGAGACACTTCCTAAAAGACACAAAATAAATG
AAGTACATGAATACATACCATTCATGTACTTGAATAATTACATGTATCTAGAAATGCATA
TGTATCTTGAAACTAGAAATGTATCTATTAATGTGTTATCCATAATGTATCTAGCTTATT
AATTTCTAACATGCCCCATTAAGCTAGACTTCCCAAACTCCGAGCTTCTCTTTCATTTTC
AAGAATGAATCTGTCTTTAATGCTTTTGTGAATACGTCTGCAACTTGATCTTGAGTCTTG
CAATACCTGATATATACTTCTCCATCTTTGATCAATTCTCTGATGAAATGATATTTGATG
TTTATGTGTTTGCTTCTTCCATGAAAAACGGGATTCTTCGAAAGTGAAATAGATGATTGA
TTGTCACAGAACATGATGGTCCCTTTCTCTTGAGGACACTTCAATTCATGTAGTACATTT
CTTAGCCAAAGTGCTTGACAACTAGCAACAGACAAAGAAATGTATTCAGCTTCTGTTGTG
GACAATGCTACAACATCTTGCTTCTTTGATGCCCATGAAACTGCTCCAGAACCAATATTA
AATACATACCCAGAAGTACTTTTGAAATCATCAATATTTCCTCCCCAATCACTATCACTG
TAGCCAACAAGAACATTATCCACATTCCTTTTATAGTGGATTCCATGATCAACAGTTCCA
AGAATGTATCTAAGAACTCTCTTTCCAGCTTCCCAATGACTTCTCTTTGGTGATGTCATA
AATCTACTCAATAAACTGACCGAGAACATAATATCAGGTCTAGTTGTAGTTAAATACATT
AAACTTCCAACCAAACTTCTATAAATGGTGGCATCAAAAGCTTCACTAACATCATGCTTA
CTTAACTTTAAACCCAATTCCATAGGAGTACTGGCAGGATAAGCATTCTCCATTTTGAAC
TTTTTCAACAAATCTTTTGCATACTTCTTTTGGAAAATTGCAATCTCATTATCACCTTGT
TTAACTTCAATACCAAGAAAATAATGAAGTAAACCCATATCAGTCATCTCAAATTCCTTT
TTCATGCTCTCTTTGAATTCTTCAATCATCATATTTGAGTTGCCTGTAAATATTAAATCA
TCAACATATAGACAAATTATCAAGAAATTACCATTTTCATCTTCTTTGGTGTAGAGAGCA
TGTTCATATGGACATCTTATGAAACCATCCTTTAAGAAAAAATTGTCGATGCGACTGTAC
CAAGCCCTTGGTGCTTGCTTTAGCCCATACAAGGCTTTCTTTAATCGACACACCTTATTT
TCTTCTCCAATCTTTGCATAACCGGGGGTTGCTCAACATATATTTCATCCTCTAAATACC
CATTTAGGAATGCTGACTTTACATCCATTTGATGAACTTTCCAGTTATTTTTTGCTGCAA
GGGCTAACAACAAACGAACAGTCTCCAAGCGAGTTACCGGTGCAAAAACTTCTTCATAAT
CCACACCAAACTTTTGTTTGTAACCTTTTACAACGAGTCTGGCTTTGTATTTTTGCACTT
CTCCGTTTTGCTTTAGCTTTGTTCTATAGATCCATTTGACTCCAAGAGCCTTTTTATTTT
CTGGTAATTTTACTAACTCCCATGTCTCGTTTCTTCTTATTGCATCAATCTCTTGATTCA
TTGCATCTTTCCAATTTTCATCTTGAATTGCTTCTTCAAAGTATACAGGATCAACATTTG
CAAATAAAGCAAAATCAACATGTTCTTCATCTAGTATCCTTCTTGAAGTATTATAGATCT
CTTGAATATTTCTGGTCTTCCTTGGAGTAGTTTCTTCATCACTTGTGGAGTGTGATGAAG
AAGGTGAAGTCAATGGTTGAGTTACTTCAAGCTCCAAGTCCCGAGCATCTTTTTTTCCAT
CCATATCAACATGTAATGGATTTTGGTCTTTATTTGGTGCATTCCATTGCCACAATTTTG
CTTCATCGAACTTGACATCTCGACTAATAATAACTTTCTTACTTATCGGATTGTATAGTC
TGTAGGCCTTAGAGTTCTCACTGTACCCAACAAAAATGCATTTCTCTGATTTATCATCTA
GCTTACCTCTTTTCTCATCTGAAATGTGAGAGTAAGCAATGCACCCAAACACTCTTAGGT
GACTAACGGTTGGTTTCAATCCGCTCCATGCTTCTTGAGGAGTAATACCTTGCACACTTT
TCGTTGAAGCTCTATTTAGGAGATAAACAGCACAAGTTACTGCGTCTCCCCAAAATTGAT
CAGGAAGCTTCTTTGCCTTCAACATACTTCTTGCAAGTTCCATTATTATTCTATTTTTCC
TCTCTGCAACTCCGTTTTGTTGAGGAGTTCTTCGAACAGTCTTCTGATGCTTGATTCCAT
TTTCCTTCAAGAAATCTGCAAAAACAATATATTCTCCTCCACGATCCGAACGCAATGATT
TCAATTTCAAGTTACTTTCATTTTCCACCATTGCTTTGAATGTCTTGAAACATTCGAAAG
TAGCACTCTTTTCTTTTAGTAGATAAATCCATGTTTTTCGACTGTAGTCATCAATAAATG
TGAGAAAATAACGGTTACCTCCATGTGTAGTAGTTCTCATAGGTCCACATAAGTCTGTAT
GAACAAGCTCGAGTGGTTTTGATGCTCTCCAAGAACCTCCAGTCGGAAATGAATTTCGAT
GATGCTTTCCGAAAACACATGCTTCACAGAGTTGATCTTCCTTTTTAATATTTGACATTC
CTCTCACCATATGTTGTTGACACATGTGAGACAAAGTGTCAAAACTTAGGTGCCCAAATC
GACAATGCCATAACCATGAGGTGTCATTTACTAAAGTCTCAAAACAAACAAGCTTCTCAT
AACATATTTTAATTGGAAACATTTTGTTGTGAGTCATACGAACCTTCGTTATGAGATCTC
CATTCTTGGTTCTAATCTCACATATGTTATCTTTAAAAATAACATCATGTCCTCTTAGGA
GAAGTTGTCCAACACTTAAAAGATTGTGTTTGAGACCTGAAACATAATACACATGAGTAA
TTTTTTTTTTGCTCCCATTTTTGTCTTGACAAGAATATCTCCTTTTCCTTTGACTTCAAG
CATCTTGTTGTCACCAGTCTTCACTACATTTTGATGAGATTCATCTAAAGATATAAAAAT
ATCCTTTCTTCCTGTCATGTGGTTACTACAACCACTATCAAGATACCATATTTCTTCAGT
GCTTGATTCTTGAACATTGAGAGTGAGGAAGAGAAGACCTTGATCATTATTTGATTGCTC
ATGCATTAGTGTGGTTTCTGCTTGATTAGAATTAGTCTTCTTAGACCAACAGTCTGCTTG
AAAATGTCCATAACGTCTACAATTGAAACATTGTATGTGAGAAAAATCTCCACGACCACC
ACTTCTACCTCTTCCTCTATTTGAACTTCTTCCTCGTCCTCTATTTGAAAGAAATTGATT
GTCTCTGCTTTCTGACTCTGTATTTGTTACAACGTTGGATCGTCCATTGCCTCTACCACC
ACGTCCACCTCTTCTTCCATTAGATCGACCTCTATAGGAGGACTGCATATGAAAAGCTTC
TTCTGAAGGATTAGAATCAAACATCTTCAATCTGAGCTCATGAGATTGAAGAGATCCCAT
TAAGCTATTTATAGAGAGAGTTGACAAATCTTTGGATTCTTCAATTGCTACAACAATATG
CTCATATCTTCTAGTCATGCTTCTAAGAATCTTCTCAACAATCCTTTGATCTTCAATTGT
TTCTCCATTTGATCTCAATTGATTAACAATTAAGAGAACACGGTTGAAAAATTCTTCAAT
AGTTTCAGAATCTTTCATTCGAATTGTATCAAATTCAGCTCGAAGTGTTTGTAATCGGAC
CAATTTTACCTTTTCTTCTCCTTCATACAAATTTTGCAATGCATCCCATGCTGCTTTAGC
AGTAGAGACTACTGATATTCTTTCAAAAATATTTTCATCCACAGATTGGTAGATGAAAAA
TAATGCATTCTTATCCTTTTTTCTAGCATCTCTCAACTCATTGAGTTGTTGTGCTGAAAG
ACCATTCTCACTTTCTGGCTCTGAATATCCGATGTCAACAATATCCCAAAGATCTTGAGA
TCCATAAAGAACCTTCATTTGTTGGCTCCACCGCCTATAGTTTTTTCCCTCAAAACGAGG
AAGTTGAGGCTGCAACATGTTAGATGACATCTTTCAATCCTTGCTCTGATACCACTTTGT
TGGAGGCGTTGACGAGCCCACTCTAAATTTACTCTAAATCTCACAAACTTTTAAGAGAAG
AAATTTGTTCTCTTAGAAAACTCAATAATACACAAGAGAAGAATGTTGTTCTCTTGAAAC
TCACTTACTTTCTAAAACTCAATTTGCTTCTATTGATTTGATTCTTTTATCTTGTATACA
AATGAAGGAAATTATCTCTATATATAGTATTCAAGAGACACTTCCTAAAAGACACAAAAT
AAATGAAGTACATGAATACATACCATTCATGTACTTGAATAATTACATGTATCTAGAAAT
GCATATGTATCTTGAAACTAGAAATGTATCTATTAATGTGTTATCCATAATGTATCTAGC
TTATTAATTTCTAACAGAAACAAATACAAGAATAAGAATGCATGGTAATACCAAATACCC
TCTATACAAATGTACCCTTTATAACAGCCTATTTAATTAATTGAAGAAAAAAAAGATAGA
AGCTAACCCAACATCTACAAATTTTCTGTGGAAAGCTCTCATTCTGCTCTCTGCAAAATA
AAACAAAAAATTTTACAGAGATGGATTGAAACGGGAAGTGGAGAGCGCAGTTGAAAACAA
ATCCCCAAGAAAGTGTCCACCAAGCCCTGAACTTTTTGTAGTCCTATGTGCTTAATGAAA
TATCTTCTAGGAGATAGATTTTAGAATCGTCTTGAAAAAAAAATGATATTAATTATTTCA
AAATCAGTTTATGTGCTTCAAAATAACACTAATTAATTACTTAATATAATTAACAGGCAG
ATATAGACCCCAATCCAATTCATCATGCTGCCAAGGTGTTGATCAATTCTCAAACTGAAG
ATGGTGATTTTCCACAAAAGGTGATCAATGCCTTTTTTTTTTCTTTTGGTTTCCTTCTAA
AACTTATAGATATACCTAATTACCAATGTAATTAACAACTTCTAATTGTTTACATGTGCA
GGAAATTACTGGAGTATTCTTCAAAAATTGCATGTTACACTATCCAGCATATAGAGAAGT
TTTTCCAGTGATGGCATTGGGAGAATACTGCAACAAGATTTCCCTGCCTTCTAAGAAAAA
ACAATGAAGTTAAGACTTGAATTAATAAACCTATAAACTATATATATTAATAAATATGCA
GACTTGGACTCAAAAATAAAAAAAAAAAATATGGAGACTTTATACTTTTACTATAAAAAT
GTCATAAAGTTCAGATGCATGTGTTCTGGAGCTTCTCTCGATAAGTAAATCAAACTATAA
AGAATTGGGCTAACCATCTTTATTTTATATGGCAAGAGAATTAAGATCTATATCATAATA
TGTGGATGGGTTTTTTTCTTCTTCTCAAATGGACAAAGTAGAGTACAATATTTGCTTCCA
GCTGTCCAAGTCAATTATGCTTATTATCTTCTCCTATATGTATCTCAAAAGAATATGAAG
AGACGTTAATTTTGAAGAACACCTACAACTTTCCAACACCCACACCCACAAGTTGTGGGT
GTTGGAAATTAGCTGACTCTCATATTCTGCTCCAATTAAGGTGGGAGGGAGGTGAGTTTG
CTGACAATCGATGGTGATGGTGCCGATGGAAGAAATTCTCAAATGGGTTTGTGAGATGTG
AAAATGAGGCCGGAGGTGAGTTTTCGAAGATATCGAATGGTGGTTAATGAAAAGAGATGT
GCTATATGTTGTTACCTCAAAAAAACCTCATACAATCAAATTCAAATCTTCTGCCACATC
AGCAACAAGTGTCAGCACAATAACAAATGTTACCAACAACTCCAAAGTTGGTGTTGAAAA
AGCCTTTGATAAGGTTAGCTGGAAATTCATTGACTACATGCTTATGAAGAAGAACTTCTC
TACTCAATGGAGAAGGTGGATAAAATCATGCATTATCAGTGTTCAATATTCCATGCATTA
TCATTAATGGAAGGTCTAGAGGGCAAATACAACCTACTAGAGGTATTCGACAAGGTGGTC
CTATCTCCCTTTTTACTTTTGTAATGGCTATGGATTATCTCAGCAAGCTAAGATTCTTAC
TCATCTGGAACAAAATGGCAAAATAAAAGGAGTAATGCTCAATGAGGATCTCAACTTAAC
TCATTTACTTTTTGCTGATGACATTCTTTTTTTTGTAGAAGACAATTGACTCCACTGAAA
TAGGTTTGGTTTGCATCTCTTTAAAGCTGCCTCTGGTCTCAATATAAACCACAGCAAATC
TTCCATCTCTTCTATCAATATTGACTCAAACAGAGCTGAAATTGTGACTAACAGATAGGG
TATCAACAATTCAGTTCTTACCTATAAATTATTTAGGTGTTCCGCTGGGTGGTAATAAGC
CTTTATCAGCTCATTTCTGGGAAGATATCTCTGAAAAATTCACAAAAAAATCTTAATAGT
TGGAAATATTCTTATATTTCAAAAGGTGGGAAAATCAATCTCCTCCTCTCTTGCCAGCCT
ACCCACATATAAGCTCTCTTTCTTCAAAGCTCCAATTGGTTTTGGTAAAAGCCTTGAAAA
ACACTGGAGAAACTTTCTTTAGAAAAATCCTGGTGAAGAACACATCCATCTTCTTAGATG
GTCCAAGATCACAGCCCCAATTGATAAGGGAGGCTTGGGTATAAATCGTGTTAATGACAC
AAATTATGCTTTACTCACTAAGTGGCTTTGGCGATTTTATGTAGAACAAAAGCCTATGTG
GAAAAGACACTAATCATTGCCAAATATGACCAAGGTTGCATTGGAGAAATCCCAACAAAA
AGTAAATATAGTAGTCTTATGGCCCATGGAGATCTATCATTAAAGGGGTGGATTGGTTTC
TCGCTCAAACTAATTGGAAGATAAACAATGGCGAAAATACTTCCTTCTTGCATGGGATGT
GGACTGACAAATCCCCCTCTCTCAGTTCAGACCAAGACTGTGTGTTTGTCCTCTCCAAAA
TCCAATAAGGTAGTGTTAAAGACATGTGGAATCGAAATACTCTTGATTGGAATATTCGAC
CGAGAAGAGCTTTTAGAAGCTTTGAAATCAAACAATGGTCTAAATTAAAATCTTTCCTAT
ATGCTCCAAATAGCAACCATGGCTATGACACTCCTCACTGGAATCTGTGTTCGGGGTGGT
CATTTTAGTATTGCATCTATCAAAAAAGTCATACATGGTCACTGATCAAAAAGATGAAAT
CAACACCAATCCATCTATCTTCAACAACTTATGGAAATCTAGCCTCTCCAAAAAATGTAA
GTGAATGCATAAACACTGCTGAAAATCTTCAAAAAAGACCTCCACATTGGAACCTTAACC
CAAGTTGGTGCGTCCTATGCAAAAATCACTATCAAGACATACATTTATTTATAACCTGTG
TTGTTGCTACAAATATTTGGGAGAAGGTTGAGCATTTGATTAATCGGTGAAAAAGCAATA
CCAACACTGTTCTCTGTGCAAAGATATATGTTGAATAAAACAGAAAAACATGAAAGGTAT
ATCTTCATTTTTAACACCATTTTTGTCTTCCTGTGGACCATTTAGATTGGTAGGAACAAC
AAAATTTTGAAAACAAGGAGAGATCAAAGACTTATCTCTGGGAGGATGTGCAAGCTCTCG
CTCAATTTTGAAGTAGTCAGATCAAATATATTTTTCAATTACTGTGCTAGCTATATGGCT
TTAAATATTCAAGCTTTTGTTTAATTTCCTAAGTCGTTAGTGAGGGTGCTAAAGGAGATG
CCTATCTAATGAAAATGTCCGGGTATATGTATTCTTTTAAGAGAAACAACTCCAAAGACA
AGCACTTCAATTCTTCAAATTTTCCTAGAATATCTCCCTTGATTTGATTACCAAATTACT
CAAATTACATTATTTTGTGGATTGCGAAAATGAGGAGATTGGAAGTGGATTGTCGGGTGT
TGATGGGGCTCATAGAGCTTCAAAAGGAGAGTGGGTAGTGGGTTGCCGGCAGAACCATCC
AAGGTGGCAAAAGAGACAATGTGGGAGTTGACGTAGAGGCTTAAGGCAGGTGATGGTGAA
AATTGTTGGATTTCTTGGCAAAATATTAAAAATGCATTTTATTCAACATCAAAAAATGTT
AGAAAAGTCATGAGATTTGTTTAGGGTCTACGAAAGTTATAGGCTATAAAAAGAGTTCCT
GTCTTTGATTTTTCAATTGTCCAAGTTAAAATCACTTTTAAGTTGTAAAAACACTTTTAA
GTTGTAGTATGCTAGCTCTCTAATTAAATTCCTTTTGTATTTTCTAGTTGGAGAGTAGAA
AAAATGTGTAAATGGTCAAAGTTTTAAGAGAGTGTTCCTTGTAATTTGGATCGGGAGAGA
AAATTATTTTGTGATTGTAGCAACTTTTCAAATAATGGAGATTTATTTTTTGTCTCTGAT
TTTTCTCCAAGAAGTTGGAAGTTTTCCACGTAAATGCTTGTGTTTTCAGTTGCGTTGTTC
GAGAACCAAAATCACATGAGATAAGTCAAAAAAATAGAGAGAAAACAAGTCTAGGGTGGC
TGGAATCTAATAATTAAAACCAACTGACACCAAAAGAACAAATTTATAATGTAAGTCGCG
GTGCCACGACACTCTAGACTTTTTTAGCGTGTAAGAGCCATTCTATCTTACAGCACCGAG
TTTAGCGTCGTGGTTGTCACAACATTACAAAATAGAAGCTGTAAGTTTTCTTTTCTGTCT
ACACAAGCCTCGCTTTCCTACTGTTGCCAATGTTTGACTGCAAATTATCCTAATTAGCTT
CCAAATGACATAATCACCACACTCAACCAACAATTTAATTTGCTCAAAACCTATAAGGAA
ATCAAATAAGATTGTAAAATTATGAAACGAGCTTGAATTAAGCATTAAAAGATAATGTGT
TTCATACACTATCAATTACTCCTCTCACTGTCAGTTTAGTTAGGAGTGGAATCTCACACT
ATTAACCACCAATTACGTTAAGCTCATGGTGTCATGATCAATAATCTCCACCGCATTGAA
TCTATCCACATATCTTAACTAATAATTGCTTTTGTTATGTAAAGAAGAAATTACTGTAGC
ATTGATTTTCATGCACTTGAATCAACGAGAAAAATAGTGGAAGAAGTTCTTACGTACGAT
TCATTATTAATATAATTTAGAAGTGAGTGACATGAAAATCGTAATGAATAGAGGACAATG
TTGAAATAATTTTAATATTGAGACAAATTGTTAGGGCTCGAAGAAGAGAGAGGTAAAGAA
TAAAAATTATAGTTTCCATAACTTATTAGGGCTTGAAAAGGGGAAGAAAATAAAGATGAT
TTTTTTGTACATATGACCTCTTTGGAAAGTACCTTTACCATTGATGACCCACCCCATAAA
ACCATTTTTCGTCACAAGGTATCTAAATCATAGTCCCCGTACACAATTTTGATTCATATT
TGTTATTTTATTTTATTATTATGTTGGTAAAATAATTTAATTTATGTTGCAATTGGCTTC
CTTCAAATCTTCGGGCCATTTTTTCTTTCGATTTTTTTGTCACAATGTGTGTTTATTTAA
CTAAATCGTAAATCGGGTACATGATTTTATTGTAAAAATAATTTAATATAGATTTTTTAT
TTCACTTTATTATTTTGTAGTAAAAATTATTTGAATTTAGTTATATTATTTAAATTTTAG
ATTTATTATTTGAATTTAGGATATGTAAACTATGAAAAGGAAAAGAGAACAGTGAGTGAG
GGAGTGTTTTGATTTGGTCAAAAAAGAAAAGAAAAGATGATGAAGAAGATATTGTTGTGT
TGGCCAAACGGCTTATTTTTTCTTCTTTTTAAGAAATTCAACCCCGAAGAAAAAGATAAG
GGAATGGTTCCCAATAAATAACAATAACATCATTCATATCTTCACCTAATATCTACTCTT
CATTTATGGACACACCTCTTTCTTTTTTATATCTTTAATGCTTTGCTTTTTATATCTTCA
ATGCTCTGCTTTTTTTTTATCTACACCCCAATATTAAATAAAAGTTATGGGCAACTAATT
AATGTAGAGGAACAAAAGAAATCCTAATCATTATAGTTTTAGTTTTTGAAATTTATCTTT
TTTTTTTCTCTCTTAAATTTCATACCATAGTCTTTGACTTGTTTGAAAAAAAATTTATTA
AACACAATAAACAAATATGCAAAATTTAGTAGATTATACATCTATGCTTTTTGAGATTGT
GGTAGTGATAACATCCAAACATCATTAAATAAACAACTCATTCCACCGTAAATAATTAAT
TGAAAACATGAAGTGAAAAAAATTATCACTAGTTTAAAGTGGTTTTATATCTAAAAATTA
CTTAATATAGTTTTTTAAAAATGTTTGTTTCTACAAGTGCCCCTAAATAAATACTATATA
TACTTGGACGCATATGCACAACTTAGAAAAAAAAAAATTTATTGTAAATGATAAAATTGT
TGAAAACATTTATAAAATATAACAAAATTTCATGATATTCTATCATATAGACACTGATAA
TATTCTATCAGTATTTATTAATGATAAATACCGATAGACTTTTATCTGTATCTATCGGTA
ACATTGATAAAAACTAATAGAAGTCTATCTATTTCTACAAATTCACAAATAGAAGTTTAT
CATTTATCATTATTAGTGATAGAATTTGAATATTGTTATATTTTATAAATATTTTGGTTC
ATTTTGCTATATTTGAAAATGCTTAAAACAAAAAATCAATTTTTTACCGCGTTCATCAAT
TTAGATACTAAAAATTAAATAAGTATCCCAAATTTGATACTCGATCAATTTCACTTGCTT
TCTCCATTTAACCAAAAAGACATCATGTAAAATTGTTGTTCACAAACTCATTATTAACTA
TTGAATAATTTTGTCAAATTTTATAAATTTGAAACAACAAATCTAGCATTCATTTTTCTC
TAAATTAGCTCACATGTGATGATCAAATAATGAATGGCAAAATCTAAACCCAACGAATTA
GTCCAATAATGGATGATTGTTATTGGATAATTTTGACATATGGAATTAGTTAATGAAATA
GGTAGAAGTTGGACCTATTTGAATGTGGAAAGAGATGGCAAACAAATCGTATGAGAAACT
TTGCATCATAGCAAGAAAATGTATGTTGATAAATATAAATTTTATATTGCTTTGTTTTCT
CTCCCTTTTCCAATTTACGACGACTTCATATGAAAATGTATGTCAACAAAAAATTTAATG
ACAATAATCTAACTCTAATTAAATTTGGTTGTATTCTCTAGTTGAAGAGTAGAGGAAAAG
TGTGAGTGGTCAAAAGTTTTGACGGATGTTCTTTTAATTCGGGAGTGAGAAAATTATTTT
GTGATTTTAGCAACTTTTCACATAACAGATTTCTTTCTTGTCTCTGATTTTTCTCCAAGT
TAGAAATTTTTGTTATTTTTTAAAAAGATACATATGGGTCAATAGGTGCACCAGGAGGTG
TCCATCTAATGGAAATATGCTTTCAAATATTAATAGTGCTAGCAAATATGGTGTTGAATA
TTGATTTGTTATTTCTCTCCAGCCACATGGCTTCAACAATTTTGATTGTTGTTTTTCCTG
TCAATGGAAGCTTCAATCTTGTTTCAGAGCAGTGTTGTAAGAAGAGAAGAGATGATCAAT
AGTCTCATCACTTTCTTGACAAAGCACACACCAGTTCTGACTAAGACATTGATTTCTCAG
CCTCTTTGAAAAATATCAAAAGTGTAAACCCCATTGTGCATCAGAAACCAGATGAAAATT
TTACATTTTTTTTTTTGGGAATTTTATACTTCCACAGAGATTTTTGTATAGCAAGGACTC
ACTGTTTTCAATGTTGGCAGAATACTGTAGAGCTTGTTTGACAAATGACGTGGAGAATAT
ACCATTTCCACTTAGACTCCAAATAGGGGTATCAAGGCCTCTCCTTTCACTTTCCAACTT
CTCACAAATAATTATTTTCTCACCAAATATAATTATTTTTACCTTCCATAAATTAGTTAT
ATATATAATTATACACATAAATACATATAGTTAGCCATAATTCTTAAAATCCACAAATTT
AATTAATCTAATTCTCAATAAATCCAAAAGTCCAAAATCTCCAATTTATTAAATGTTCAC
CAACAACCTTTAATTAACTCCAACTCACACAAAATCAAATAATTTTCAATAATTGAATTC
AAAATAATATCCAATAAACTAAAACTAATTAAACAAAACTGAGATAATTAACTTCAAAAT
TATATTTACTTTTTCAACGTTACATTGAACCTGCTTCTGGTCTCAATATAAATATGGCAA
AGTCCACTATCTCTCCCATCACACCAACTACGTTGTCAAGTCCTGTATTGCGTCAAACAA
ATCGATAAGTTGTTCGATCTTTGCATTGTCGTCGTCTCCTTCTCCATCCGCCTCAAGTGA
GCCGGTCGAGACAAGCCTTTCCCTTCCAGCCACTCTTCTCGTACGTGCAACTTCATCATT
GTCCGAGTCATGCATCTCTCCTCTTCGTGAGCCAAGTCCCTTCACCCGAGCCATTTTCAA
GTCGCTTCCCTTGTATGTGAGTCGATTGCCTTTCTCCTAGCTGAGTCGCATCCCTTCTCC
AAGTCAAGTTGCATATTTGGTATCTTTTTAGTCATTTGGGGGTGAGTTTTGATGGTTTTG
GATATACCTATCAATTTTTATTTCTTTTGGACTAACTAAATTAGAGGAATTAAAATTTTC
CAATGAGTTGATTTTGGAGTCAATAATCAACGGTTAACTTTATTGTTTTAGTTATTGAGT
TCCCTTCCTGTTTAGGACCTATCTATTGGAAAACTTTGGCTGAGGAAAGATTTTTTTTTT
TTTTTAAAAGGATACATGGGTCAGTAGGTGCACCTGGATATCTCCACTACGTGGACACCC
CCTTAGCACCATCATCATTCCCGCTTCATTAATATTAAGAAAGGAGTACAGGAAGCAAGG
AAAGATAAAAGGAAAGAGCTATAGAAAAGCTCAACAAACCCAAGAGTTATACAAAAGCAT
GAATGTTTAAAGCTATAGTAGTAGCGTTGTACTTAGAGAAGAGTTTAGATCTACTACTCC
AATGTCCCGTGAGAGATTTAATGTCTTCCCATAATTCAGTCTATGTTCAGGCTTTGTTGC
TGAATATTTGATTGTTTCTCTCCAGCCAAATGGACCAAAGGGAAAAGTGGCAATCGTGTT
GAACAAGATGGATCCTTTTTTGTTTTTTTTTGGTTGATGCGGCGTATGTGTTCACAAAAA
TCAGCTATGCTTGTGTTGTCGTGTTCCCAATTTAGTAAATTTTCAATTTTTTTCCAAATG
AAAATGGCTGCGTCGCAAGTGGTAAATATATGGTCTATAATTTCTAAATGAGTTTTACAA
AGAACGCACCAGTTTGGATTTAAGCACCACTGTGGAAGCCTTTTCTGGAGCTTTTCTATC
GTATTGATACAACCATGGAGGAGGGACCATATGAAGAATTTGCATTTTTTGGTCATACTC
GATTTCCACTGTGAGGAAAGATTTATTAAGCTAATCTCTCATTAAGAGATTCTAGTACTA
CTGGACCTTCAAAAATTAAATTAAGCGTTTGCATGTGTTTTTTCATTATGTATTGATGTA
GCTAAAATGCATAACATGATTGATATGAATGACTGAGATGTTATGACCGATATGTTATGA
CTAATATGATTGATATAAGGACATTATGATTGATATTCATGTCATGTTATGATGTTTATG
ATATATGCTATATGTTATGGATGAGTGTTTTGTTAATTAACTTTGTCTATTAAGGTTATA
CTCATATGGGTGTCCCTCGGGATCACCACCTTTTTTATAACCGATGTGAGTTTGACATGA
CCACTAGCCTATCATGACCATATGTCTTTTTTTTATGACCAATGTGAGTTCGATGGAACT
ACTAGTCTGTCATGTTAAGTTTTATGAGTGGTCAAACGGGATCACTTACAACCCATTTCT
CTTAAGTGTTTCCTTCGGATTCATAGAGATCAACTCATATGTGTCCCTATGGAATCACTG
AATAGCATGTGTTCGGGAGCACGATAGTTTTGGGGTACTTTCTTACGAAACCCTAATGGA
AAGTTAACAGACACCTAACGGAACTAACAGTGGGTCCCTTACTAAGTATATGTTTATACT
CATTTTTTTCTATGTTTAACATTTCAGGCAAAATAAAGATAGAGAAAAAGTTGGCAGCCA
ACAGAAAGGATCCGTGACATGTCATATGGGGACACAACTTTGCTTCAGCTTTTCATGGTT
TGTTTTAAGTATTTTGAACTTAAATATTTTCATTTATTTGTTTTTATTATTTTTAATATT
TGTAAAACTCGTTGCAACATGTTTTTCATGGTGTTTTTAATGAAAATTTAGTTTTTCTCT
TTTCAAGAAATTGTCAACATTGTTATTTACTTTCAGGTAATAACCTCAACTTTAGTATAA
ATAGTTTGGTCGTTACAAAAATAAATTTTACCTATTAATTATCTCGGTGTTCCACTAGGA
GGCAAACCTTGTTATAAAAATTCTGGGATAATATTTCTGAAAAGATACACAAACAGATGA
GCAATTGGAAATATTCTTATATATCTAAAGGTGGCAAAATTACTCTCATCAACCTTCCCA
CCTACATCAACTTTCGGTCTTCAAAGCTGCTCCTATTGCTACTTACAAGACCATTGAAAG
ACACTGGCATAATTTAACTCTTTGGAAAAATCCCAATTAGAAGAGACATCTCATGAGGTG
GTCTGTCATCACTACTTCTCCAAAAGAAAAAGGGGGCTTGGGTTAACAGATTGGTCGATA
CCAATTTGGAGGTTCTATTCTGAACAAAATCCTCTCTGGAAAAGGATGATCTTAGCTGAA
TACAACCAATCCTTCATTGGAAAAATTCCCACCTATGAAAAATATAGTAGCTCGAAAGCC
CCATGGAAATCATAAAAGGATGGATTGGTTCCTTGTTCACGTGAGATGGAAAATCAACAA
TGGTGAAAATCTCTCATTTTGGAAAAGTGCATAGAATGAAAAAAGCTCTCTCTCCATATA
CAGACCAAGATTGTTCCCGCTTTCAAAAGTTCAAAATAGATCAGTCAAAGACGCTTGGAA
CCAAAACACATCAGAATGGGACTTTCAGCCTCGGAGACCACTTCGAAACTTTGAATCCCA
ACAATGGGACGATTTAAAATCCTACTTTTCACTACTCCTTGTGACAATAGATCAGGCCCT
AATACTCCGATATGGCATTTAAAAAATGATGGCAAATTTAGCATTGTTTCTGTGAAAAAA
AACTATACATTGCCAGGAACTAAATGGATGAGACATCTGTCAAAACCCAAATTTTTTTAG
CAATCTCTGGAAATCAAACATCCCCAAAAATGCAGGTTCTTAATTTATCTTGACCCTTAT
ACATAGATGCATCAAATAATGCTCATCTGAATCCAAACTGGTGCATTCTATAAAACACAC
TATGAAGATATTGACCACATCTTCATTTCTTGCTATGCTACTCAGAAATTTTGGAATAAA
TCGGAGAACCTATTGAGCTGGAAAAATTATGATCATCAGAACATTGCTTCCCTCTATAAT
GAACTCTGCTCCATCAACCAAAAGAATCGAAGTGGCATCATCAAATTCAATACTATTTCA
CCGGTCCTTTAGTCCATTGGCTGGAAAGAAATAACTGAATCTTCAAAGACAAGAAATAAT
TGATTATTGATCTGACATTTGTGGGCTCACGGGATATTGGACTAGCAGATCTATCATCTT
CGCCAAGTACGGTTCAAGCTTAATTGCTTTATATCTTCGTGCAAGTTTAACTTTTCTCAT
TGGAGCTTATCTCTAGCCTCTTTTTATTTTCTCCTTTGTTTCGATGTACTTGTTTTCTTA
TCATTAATGAAGTGAAGTTGATGGGGTGCGTCACCTAGTGAGAAACATATTTTAAAAAAT
GTAATATATGAGAACAAACATCATTCAAAACTGATTATAGCAATTTTGTTCATAATCGGC
TCAACCGAACGCTCAAAATGCGGTTAAGATTTCTACCTAATCACTTCTAATGTTCTAAAA
GATAATCTTAAATACGGTCTAAACAAAGGATCAAATTACATAAGTTCATAGTTTAATTTC
ATACAACATACTAACTTGTTGTTTTAAAGAAGTGAAGAAATAAATTTGGAAAATTAGCCA
TGAACTGATTAAACAAATTATCAAACAAAAATTAATTACTTTTCCACCGACATAATATCA
CTCCAAATATATTGTGGACTTCAAGCCTTTATGAGTACACAGTACTTGACCACTTGAGTA
AATATGGTGTTGTTATGCATTTTGCCAACTTGGGTAGGTGAGGCAGTGAATGCCAAGCTT
TCCACGAGTCGTCAAATTGTTCAGCCACGGCTTCACCTTTCAGAAACTTCCATCTTTTAA
CATTTTGGTTGGAAGGTGGAATAATTCCTCAATCAATAGATTGGGTCCAGCTGAAATAAG
TGATATAAATTCTACGTAGTTATCTGATTTTCTGTATTTCCATTATCCAAGAAAATTTTC
CTACATAAATGGTGACCTGACCATTCCATTAAATATAGGAAAATGAGAGCATTTCTCCTC
AAATCAAGCAATTGTAAACTCTGTTTCAATCTTTTATATTATTGTAAATAGGTGGAAGTG
GGCATGTATATATATTTGAGTCGGGAGATGGCAAACTAAACATATGAGAAACTTTGCACA
ATAGCAAGAAAATGAATATTGATTATGTATAAATTTCATGGCCATTATTACATTGCTTTG
TTGTTTCTCCCCTTCCGTACCTGCGAGTTCTAGTCCTTTTGTTAGAACTTTTCTAGTCCT
TTTGTTTAAGGTTTTCTTTGCAAATCTAAGATCGATCATGTGGAGACTTAAGATAGGTGA
GGGTGGAAATGATCCTTACATCTATTCCATGAACAACTTTGTAGGAAGACAAATATGGGA
ATTTGATCCAAATGCAGGAACTCCCGAAGAGCAAGCCGAAATCGAACACTTACGCCAACG
TTTTACAAAAAATCATCTCAAAGGTTTTCCTAGTGGTGACTTGCTTTGGCGCCTCCAGGT
AACATCATTTTCAAGTTTTTAAGAATGAGAATAGGTACATTTAACTTTTATGGTTTCAAA
TTGATCATTTTTTAAAAAAACAAAAACAACACGGAGTCAGACACATTTTCACTAGGTGGA
CATCTCCTTAGAATTTTCATCTTCATATATAATATCGCCAGAAAATGAAAAATACATTTC
TTTGTAAAAAGAATCTAAATCTAACGAATTCACATAGTCTGTTTAAGACAATTTTACTCG
CTCTAATGAATTTCATTGGTAATTTTCTCTCGTAATAAAACAAATTAACTCTCATAGAAG
TGCTCACAAAATCCGACCAATACTATACTTTGAAAAAATAAACCAAACTGGAAAGAAAAA
ATTAAAAAATAAATAAATGTTTTATGAGAGAAAATGATTGTGAAAAAGTTATTAAAAGCA
ATTTAAAGAAGAAACTTATTTATCTTCTTGGAAAAGATGGTTATTTTGGAAAAGACATAT
TAATTCAGGAAATCATGCAACTGTATGACCATTTATTACATCAATACATCATTTTCAAGA
TTATTTTAAATATAACAAAACATATTTAATGAAATAATAAAAATATTTTCTCTCATTCAT
TCTTACTTACCTCTTACTCTCCATCCCGTCTTCAAAACTTATATATATATATATATATAT
ATATTACAGATATAATATATAGTTCGTTACGCAAGAAAAGGAATACATATCGATTACTGG
CTCACTTTGATATTTTTAAGTTATTATATTACAAATTGTTATATGAAGTTGAATGGAAAA
ACAATAATTAATTTAAATGATATGGGTGCAGTTTCTTAGAGAGAAAAAGTTCAAACAAAG
TATACCACAGGTGAAAGTTGAAGATGGAGAAGAAATAAGTTATGATAAGGCATCAAATGC
AATGAGAAGAGGAGCATATTTCCTAGCAGCCATACAAGCAAGTGATGGACATTGGCCAAG
TGAATCATCAGGCCCTCTATTTTACCTGTGCCCTATGCTAATTTGCATGTACATTATGGG
TACAATGGACACAATATTGAGTCCTGAGCACAAGAAAGAAATGTTGCGTTATGTTTATAA
CCATCAAGTAAATCATATTCTCTTATCATTAAAATTTATAAATTTCAAAGTATATAGTGG
TAGAATGTAAAACACTACAAAAAAAAGAAAAAAAAAGTTTACTTTGCCAAATTGAATTTA
GCTTCACTACCATAAAACATGCATTTTTTTAGAGGTTCAGATTCTCATAGCCACATATAT
TTCACTAAAAAAACCATGTAGGTAGAGGGACATAGAATAAAATGACTGATTAATGTAAAG
TTATGCTAATAATACTTTGCAGAATGAAGATGGCGGATGGGGGTTGCATGTAGGTGGTCA
CAGTAACATGTTCTGCACTACCTTCAATTACATCTCTTTACGTTTACTTGGGGAAGGACC
TGAGGTTGAGCAACTTTCCAGATCCAGAAATTGGATACGACAACGCGGTGGTGTCACCTC
CATACCTTCTTGGGGAAAGACATGGCTCTCGGTATAAATATCAATTTCATCTCCATATTA
TCAATTTTGAAATTTCAATACCTATTTTTATAAAGTCTAATATTAGTTATAGTACTACGG
TACATTCTATTTCATTGATATACCAAATAGGATATACATCAGTTGACATATATATACCAA
AATATGAAAGTACACCTGCTCATACACAAATAAATAGAGGGCTTGCAAAAATAGCTAAAA
AAATTAAAAGAATATAGTCATTAGGTTTTCTAAATTATAAAAATAAAAATTTAAAAGTCG
ATAACATTCTAAAAATAAAGAATTTATTTTAGAAAGAATTTAAAAGTCGATAGCATTCTC
ATTTGCAAAAGAAGAAATGTGATGAACTACATTTTTCTAAATGTTTTTGTCATGCAATTT
CTTCAAATAAATTGTAAAAATAAGAAAATGGACAAACGAGATAATTCTTTTTGTTATATT
TGCAATTTTAGAAAATTATTGCTATATTTGTAAATTCTTTAATATTTTTGTTATTTATTA
CAATTTAGATATATTGAAAGTACATGAACAACAAAAATTGGATATTTGAGAATTTTTAGA
AAATGATCATACTTTAAAGTTAGTAGATGAACCAGAACATATGTTTCAAATTATAGAGAC
TAAAATTGATGATTTAAAGGTATACTGAGATGAAAATGAAAATCTTACCTATTTTTCACT
TTTTTTTAATTGACACTATCTCTTATTATACTACAAAGTGTTCAACTTATGTACATATTT
TGACCTGAATAATGAAAAGATATTAAGATTGGTCTGGAAGCAACCCCATGCCTCCTGAAT
ATTGGATGTTACCCACTTGGCTCCCCATCCACCCATGTAAGTTCAACTTTTAACTGTATC
CCTAAACTAAATTTATTATATTCATCATATTATATACATTTATACACAAGCTTTTATATA
TGAACGTAAGTACATACATATATCAAACCTTTAATTTTGATTGATCACTTGATGCATACA
GCAAACATGATGTGTTACACTCGAATCACCTACATGCCCATGTCTTATTTGTATGGCAAA
AGGTTTCAAGCACCGCTAACGTCTTTTGTTCTACAATTAAGAGACGAACTTCACACACAA
CCTTACCATCAAATTAATTGGAAGAAAGCTCGTCACATGTGTGCTGTGGTACGATGCTAG
ACATCCTTCTCTCTATATATTTAACTTAGCTAGGCCACACCCAATTATATTATATGTGTG
TATGATTAATATTGCAGGAAGATATGTACTTTCCACATCCCTTTGTCCAAGACTTGCTTT
GGGACACTCTTTATTTACTTAGTGAACCACTCATGACTCGATGGCCTTTTAACAAATTGA
TTCGTCAAAAAGCCTTGAATGAAACTATGAGACATATTCATTATGAGGATGAAAATAGTC
GCTACATTACCATTGGCTGCGTCGAAAAGGTTGCATCTCAACTCTTAGCTCATCACCAGT
TTCTCACTCTATATTTATATTTTTATTAACACGCATGATCACTTTTGAACTAGAACTATC
TTGGTACACGTATAGATCCCTCGATTTATAGTATCTTGTATCTTTAACATTTAGCCACTA
TGCATGCTTGCTTGCTGGATTGAAGATCCAAATAGTGAATGTGTGAAGAAGCATTTAGCC
AGACTTCCTGACTATTTCTGGATGGCTGAAGATGGTATGAAAATACAAAGTTTTGGTAGT
CAATCATGGGATGCTGCTCTGGCCATGGGAGCTCTACTTTCTTGTAATATCACACATGAA
ATTGAGACTGCCCTCAACAATGGCCATCAATTCATCAAGAACTCTCAGGTGATTAAATAT
ATGCTAATTAATTTTTGTAAATAATTCAGACAGTACTTTTTAGACTATTTAAGAAAAAAA
AATGTTTTCCAAAAGTATATTTGTGCATTTTAATTTTTGTTCGGAAGAAACTCTCTAATT
ACATTTTCGAGATATTATTTTAAATAATAAAATTTAAAAAATATTTATAATGTAGTAAAG
AACCAAATTCTATTTTGGTTGCTAAACTTCTCAAAATATTTATAATTATAAAGTATAGTT
AAATATCACAATCTATCTTCTTGGTCATTTGTAGTGATTTTTATCACCACTAGTTTCGAA
CAATCCCTAATTAACAATCAGTGACCAAAGACTGGTGAGCCATCGTGGAAGTAGTCCTTG
GTCTTTTTGGTCGCGGAAAGTAGTTATCAATGGCATTGGGTGGCTGGCGACAGAGTGTAG
TGGTCGCCATGGTCTGAGTGAAAGTAGAAAGATTTAGAAGGCCGGGTAGTCTCATCATGT
GAGGATATTTTACTAAGAAATGTTGAGAGAGGGATTCACAACTTTTTTACAAAAATCACT
AAAAAGACTTTTTTTCTTCTCAGATACATTTTCTAAACACTCATTTTGAATAATTTTTTA
TATATTATGAAATTTTTGGAGGGTGGTCTCAAGGTAGTACCTTCTTTCTAAAAATTAAAC
ACATGAAAAATCAATTCAAACACACGACTCAAATTGTGCCTTACTCTGACTTTTAAGTTA
TATGTTGGGTGAAATTGTAGGTTAGAAACAATCCTTCAGGTGACTATAAAAGTATGTTCC
GTCATACGTCTAAAGGATCTTGGACCTTTTCAGACTGTGATCATGGATGGCAACTTTCTG
ATTGCACTGCTGAGAACTTAAAGGTGTGGCTTCAAATTTCATTTAATTCATTACTTTTCA
CATTAATGGCTAGGACTATTAACAATAGTTAATGAAAACTTGTAAAATGTTTCTAGTGTT
GCCTACTTCTCTCCTTGCTACCACCTGGAATCGTTGGCGAAAAAATGGAACCTGAACGTT
TCTACGATGCTGTTAATGTCATCCTAAGCCTGCAAAGCAAAAATGGGGGTCTACCACCCT
GGGAACCAGCATCAAGTTACTACTGGATGGAGGTATATGAAAAAGGAAAATATATTTAGA
TGCATCCATCTCGAGAGCGAACACCCATTTCTTTTATAGTTCATAGTCCAACAATAGTTT
GACACCTTAAAAAACTTTCCCTTTTTCTTTTTATTTTAACATTTGCATTTAAAATGGTAA
CAAATGTTGTTTTAACCTTTTCCTCATCCTTTAATATTTTAGCATATATTGTTAAAATAA
GCAACCCTAACTAAGCCTAGAAGTTTTCTTGAACTGTATCTACAAGATGTCCAAAATGTA
TAGATATCATAAGTACTTTAGAATTAGGAAGTATGTAGAATCTAAATAAATAAATAACTC
AAAATTAAAATCTAGAAATATCATAACATTTAAATTCTAGAGAATTCCTTTAGGTAATTA
ATGAAATGCTCACAGAAATATCATAACATTTAGGAATGCTTCTATTTATACGTCAATAGA
AAAGCTAAAGATAAAGTTATACAAACTGAAGAAAAAAGGTGTGAGCAAGTAATAAGAAAA
AAAAAAAGGTCCTCTTTCAAAAAGTGTTCACAGTGGAGAGATTGGGGTATAATCGATGAA
TGGATCAACCTAATCAAAATATTTAGAAAAAATTTAAGTGTACCCAATGATCTCTCGTTA
CTGTTTTTTTATTTTTTTAAAACAACAAAAGTGTATGTAAACTTTCTTCCACATATATAT
TGTCTATCTCTAAACTCATCCTACCTTCTGCTTAATTAGTGGCTGAATCCAGTGGAATTT
CTTGAAGATCTAATCATCGAGCACGAGTATGCTTTTTCATTAATTAATTCTCATTCTTCT
AAATCAAATTATACTGTTCTGAATTGTATTTGGTTAAACGTAATTAAGTTGATTAATATT
CTTAATTTATGAATATTATTTTCAGACATGTGGAGTGCACCTCATCTGCATTACAAGCCA
TACTTTTATTTAGGAAACAATACCCATCACATAGGACGAAAGAGATCAATAGCTTTATCA
ACAAGGCTATTCAATTTATTCTGGACATACAATTGCCTGATGGTTCTTGGTAACCCTATT
TATTAATACACATATTGCGTATTGAGATTTTTGTACAAATTATTACCCCCAAGTTTCACT
TCAAAATCTCGTTTGACTCTCATTTTAGAAACAATGAAGAACATCCTAATTGTCAAGCCT
AGCATGTGAAAATATTATTGTATTAGATTAGCTTATCACAAGTACAAAACAAGAGTGTGT
GTGAATGTGAGAGGGAGTGATGAAAGCAAAAAAGTTATACAACTCTTGGTGTTAGGCGAT
GATGAGGGCACTATCTAGTTATGTAGATGTGCCTTCTTATCCCACTGCCCTTTTATGATT
TGTTAAAACAAAGTTACAGAGTTGTGTTTTCAAAATCTAGGCCAAAAGAAATTTCCAACA
TGAAATTAGAGTCATCCGTCCAAAAATCTTATAGAAAGAAAAAATTTCAAGCATTGTGTG
TGAATACATAGGTATGGAAATTGGGGGATTTGCTATACATATGGAACGTGGTTTGCACTT
AAGGCATTGTCAATGGCGGGGAAGACTTATGAAAATTGTGAAGCACTTCGCAAAGGAGCT
CATTTTCTAATTAACATACAAAATTCAGAAGGAGGATTTGGAGAGAGCTACTTGTCATGT
GGAACGAAGGTAACAAAACAACATGCATCTTTATATTTGGTTAAATTACAAAAAAAAAAA
CAAATGCCCCTCCACTTTTAAAAGTTTCAAAAATGTCTTTTAACCTTTAAAAAATGGTTC
AAAAATACTATTTATTCTTATAGGAAAATCGTTAAAGTTTTGTTTTAAAAATAGGTGAAC
TATTGAAAAGTTTCATAAATACTCTTGAGCTTAAAGGAAACTCAAAAATACTTTTATTAA
TCCGAAATTTTACACTAATATTTTCACCAACAAAAATTTTAAGTTAAAACCATAATTTTA
AATTTATTTCACTATTAACACAGTGACAGATCACGTATACAACCACTCTCAATAGTTATT
GTTGTAATTAACATACAAATAATTGTCAAATAAAAAATGTATTTGATTATTAACAAACGG
TGATAGTCTGATAGATCTATCAACATGATAACTTTTTTATTTTACTAATTATTGTTTTAG
TGTGTTTTAAGGAGAATTTTTATTTTAAAATTTTATGAGATTTTGTTGAATTTTATATTT
TAACCAAGGTTTTAAGTATTGATGAGTATATCAAAATGGGCATATTTAAAAACAGCAAAA
TAAATTAAAATATTTACAAGCTATAGCAAAATTTTGGATTCTATTACTAATAATCTTATA
TCACCTATCACCGATAGAATTTACTATAGGTTATAAATATTTTGTAAAATTTGCTATTTT
TAAAAATTCTTCTATATCAAAATCTTAATTTTATAGGAATTTCAATTTCGACGAATATTT
ATGAAAAAATATGAATACAAAAGGTTTAAAAATTAAAATTACGTCACTAAATAATATATA
TTGAAAAATTCTCATTGATGGAAAAAAATTGAAACTATTTACAAAATCATTCCAACTAAA
AGTTAAATAAGTTATGAAAAATTAATAGATTTTGCTAAATAGTTTTAATATTTTTTCTAT
ATTTAAAAATGCCTCCTATATATTTTATTATTTTTAAATAAGTAAACATTTCTACTATTT
AGATTATTGGCATTTTACTGTTCATTTCTTGCGATTTGTGTATTTCTCTACAATATAACT
AAAATATTGATTCACTCTTTCTATCGATATCAAACCCATGAAATGTGAAAATATCTATAG
AAATATTGACATATCGATATAAATTTAAACTATAGTTTTAACTTAAATTTTTTTATTTTA
TCTTTTATGGTAAGAAATTTGGTGTAAAATTTGATTTATGAAAGTATTTTTTTAACTTTT
TTTTTAGTTTAAGGATATTTATGAAACTTTTGAAGAGTGTATAGGTATTTTTTAAACAAA
ACTTTAAGATCTAAGATATTTTTTAAACATTTACAAAAGTTCAAGAGCATTTTTTAAACT
TTTGAAAGTTTAAAGGCATTTTTTACCCACACCACCAAGTTGAGAGACATTTTTTACCAT
TTAGCCTTTGTTTCTTAATTTACTCCCTACCCCAAGTGTAGAGGCACATAATATAAGTTA
TGGGGAACATTGTTATTTGTTTCGAAACAAAATCTTTTAAAATTTTGAATAAAAATTGAG
ACTTGGAATAATCTGCCATTAATCTAAAATATATCTCTCCTTTATAGGTCACTGTAAAAC
CTCAGTTCTAGATTCTAGTTTTTATTAAAATGTCTGAAAGATTTCTTCGCAATTTGAAAG
GTTTATTCAAACAACATTTTATATAATATATATATAGAATTTAACCAATTATAAATTATT
GCATCAGTTATATATTGATTGGATTATTAATACTATTGGATGCACCATATAGCGATACAT
ACAGTTGGAAGGGAAAAGATCAAATTTGGTGCAGACGGCATGGGGTTTGATGGGTTTGAT
ATGTGCTGGACAGGCAAGTTCCTTTTCACTTATAGCTTAAAACATATTGCTTTTTATCCT
TTAAAATCAATAATTTTAATGTTTAACTTTTTACCCCTTTTGAATGTAGTTTTCATATAA
TCAAATTTTATGTATTTATTTCCTTCTTCAAGGATATCTTAAGCAAATTTCTCTAAATTT
TAAATTTTCACGTTTTCAATAGAAGTTATTTAATTAATTAGGGAAAGCAATCTTAACAGA
TTTTCTATGGAAAACTCCCATCCTATTCTCTGCAAAGTAAAAACAAACAATTTTACAGAG
ATGAAGATTGAAACGGGAAGTGGAGAGCTCAGATGGGAAACAGATCCCCAATAATCCACC
CTTCCCCTCGAGCATCTACCTCTATTTTATAATCGTCTTGAAAAAGAATTATTTATTTTA
ATTATTTCAAAATCATTTGCTTTAGATTAACACTAATTAATTACTTAATTAACAGGCAAA
TATAGACCCCAATCCGATTCATCGTGCTGCCAAGCTTTTGATCAATTCTCAAACTGAAGA
TGGTGATTTTCCACAAGAGGTGATGAGTTCGATTTTTTCTTTCTTTCTTTTTTTTTTTTT
CTTTTTGGTTTCCTTCTAAAACATATATTCCTAACCAATATAATTAACAACTTCTAATTG
TTTACATGTGCAGGAAATTACTGGAGTATTCTTCAAAAATTGCACACTAAACTATGGAGC
ATATAGAGAAGTCTTTCCAGTGATGGCATTGGGAGAATACTGCAACAAGATTTCCCTGCC
TTCTAAGAAAAAACAATGAAGTTAAGACTTGAATTAATTAAACCTATAAACTATATATAT
TAATAAATATGCAGACTTGGACTCAAAAAGAAAAAAAAATGGAGACTTTATACTTTTATT
ATGAAAATGTCATAAAGTTCAGATGCATGTGTTCTGGATCTTCTCTCGATAAGTACATCA
AACTCTAAAGAATTGGGCTAACCACCTTTATTTTATATGGCAAGAGAATTAAGATCTATG
TGGATGGGATTTTTTTATCTTCGCGTATATGGTATCTCAAAAGAAATTGCATAACTTAAA
ATTAAACATGCTTTAAATAAATAAGTTATATGTGAATTGATTGAGTGAGAGTTGGAAAAA
GTTAATTTAGCATGAGTTTTCATATTAATTAAGTGTAGGTATTAAATTATTGTATTTAAT
TTGTGGTATGAGTTATGTTAGTGAAAATCCTATAAATAGGATTGAAATGTTGTAATCTAA
ATTATCCAAGTGTGAGTAGAATGCACATAAAAAGTTAGAGTCTTCCAATAAAATTTGTTT
TTCTTCTTAAATATTCTATTTGATAATTATCTATTTGGGGGTGTTTATCATAAGCTTCCA
ACAAAATGGTATCAGAGATTGAGTTCGGAGTACAAAAAAAATTGTTTTTTTGCAAATGGG
AAACAACAATTTAGTTTCCTTCCAAGTAACCGACTTACGAAAGAAAATTATAGCAGCTGG
TGTATTCGAGTGAAAGCTCTACTTGGTTCATAAGATGTGTGAGACATTGTTAATAATGGT
TACGAAGAACCAGAAAGTGATATGGCTTTGAGTCAAAGCTCAACGAAAATTAGAGGAAGA
CCTCTGAATTTCGTCCATCTGCTATAATTCGGGAGCAGTCTTGGTACAGCGTGCTTGGTG
TGGTTCCAATTTTCAAACTGGACCGTGGTCCAACTCCTGTTTTTGCAAAGAAGCTTTGCC
TGACTTCTATCCTCAAAGAAAATTAAAGCTTTTTCAGCATGAAAAGGATTAAAGAGAAAA
TCGTGTCACATTGGTCTTTTAGTTTTTCCATTATTTTTCTCTAATCGGCATGAAAATATC
TCCTTGTTTACATAATAGTTTTACTCCAGTGAAAAAATAGTCTTTTTTTTTCTTTTGATT
CTGCCTTGTATGGCTTGGATGAGTTCAAAAGAACTTCCTTGTGTAAGAACCTTAGCATAA
GATTGTATCGTCTCGGCCGGCTATCGAAATCAGATGAAGTGTTGGAGTTGTATAGTCTAG
CGTTCTTTATAACCTGGTTAATTGGTTGATACTTTCCTTTTCTTGGTTGTTTCCTTTCTA
CTAGACAACATTTCAACAAATTTGGTCCATCCATTTCTGTATGTACCTTCAGGAATTAGA
ATGTAGCATCTTCGACTTCTGTCATCAACACGGAAAATCTCTGCTAGGTACCCTTTTCTG
TTGTAACTCTTCTGGACCCACAGACAATATTCCTCCAAATCTCTTTTTAACAAAGAATCT
AGTCGTTCTTGGTGTCTAAGAGGGTTTTGAAGGTGGACTGAAGCCATTCTGGTGATTCTT
GTGTGATATGGCTATTGAAAAAGATTTATAAGGCCCCATCTCTATGATAAGTATCTTCAG
TTCTCTGGGTCTATTGTCCACAAATATCACGAAATCCTTCTTCTCAATGGAGCATAAACG
GGGAAGTTGATGCAAGAAAGCCATTGATCTGTGTTGAAAGGGAAGTACAAGAAGAAACAA
TAAAAGTAAATGGTAGATGGAAGTACCTTAATAGGATTGAAGTTCAAAGATCAATCTGAG
ATGAATCAAAGAATTTTTGGAATTAATGCAGTTGCTTGAAGTAATTATGAGTTCAGGGGA
AGCTCATCAGTTGTCCATTAGTGTTGCCCGTTCCCTGGTCAGCTGGTGATGAAGTGTGGG
CGGCAGAGTGAATTCTAGAGAGAGGGACTCTCGTTTTTCAAAAAATAAAATCCTTACTTT
TGACAACAAATATTAGAAGAGTAGTTGTTCAACGTCAAAAAATGTTAGAAAAGTCATGAG
TTTTTTCTACATTAAAATGGTCTAATAAGAAAGTCATAGGCTATAAAAAGAGTTTGTCTT
TGGTTTTTCAGTTGTCTCAGTTAGAAACATTTTTAAATTTTATTGTGCTAACTCTAATTA
AATTGCTTTTGTATTCTCTAGTTAGAGAGTGTGGAAAAAATGTGTAAATGGTCAAAAGTT
CTGAGAGAGTATTACGTGCAATCGGTGTCAGAAGTGAAAATTATTTTGTGATTGTAGCAA
TTTTTTACATACTGGATTTCTTTCTTTTTATGGTTTTTCTCCATGTAAATTATTGTGTTT
TCAGTTTTTATTGTTTTCACTTAATATCTCTTTTATCTTTTTCAAATATATATATAGCAA
AACAAATCAACTTATTTATAAATATAGCAACATTTCATTGACTCAACCATAAATGACTAC
ATGAAACTATCATGAGCTATTATTTATACACGAAAAAATTTGCTATACTTGAAAATATTT
TCAACGATTTTCGTATTTTTTAAAATATATTATTACATATCAAATTAAATTTTAAAAAAA
TAATAATCACTCTTCTCTCTCTTACCGTCCTCTCTTCTGTCTGCCGTCTTCCAAATTTAA
TTATATCTACGAACTTATATCTCAAGAAAACGATACAATGAACTATACTCACTTGATTTC
TTCAATTTTTAAGTTATTGGATTACAAATTCCTAAGTAGTTGACTGGAAAAAAATAATTA
ATTTAAATTATATGGGTGCAGTTTCTTTGAGAGAAATTTCAGACAAAATATTCCACAATT
GAAAATCGAAGATGGAGAAGAAATAAGTAATGGCATTGGAAGAATATAGCAACAAGATTT
CCCTGCCTTCTAAGAAAAAACAATAAAGTTGAATTTGAATTAATTAACCCTACAAACATT
ATATCAATCACTTGGACTCAAAAAGAAGAAACAAATGAAGACTTGAATACTTTTACGAAA
ATGAGAGGAAGTTCAGATGATGTATATCATAAATGTCGATGGGAAGATTTGTTTCCAGAC
TTACAATATTTGCTTCCAACCGTGCAAGTCACTGATGCTTATTATCTTTGAGTATATATC
ATAAAAGAAATGACATAACTTAACCAGTTGTACACGCATTGCATTCTTTCGTAGTTAAAT
ATGCTCTTGAATGGTAACCGCAATAAATCCTTGCAGCACAAGATGAGAGTGTTAATTTTC
TAACACCCACAACTTATGTTCTGTTCTAATTGAGGGGGAGGGAGGTGAGTTTGTGGCGGC
AATGGGAGGAAATTCATAGATGGCATAAAACATATATAAGAAGTTCTCGAAATGGAAAAG
AATTTTACATAAATCTGAAATCAATTAGATTTTTGTTGTAGAAAAACTTCATAAAAAAAA
AAATGAAAATAAAGTTTGAATCTTTAAGGAAATCCGTATACTCAAAATAAATCAAAAGAA
TTCATAACATAATTGTATCTAGAGTAATTCACTTTGAAGCAACTATTCCCCGGACACACA
TCCTACACACCTCTTGATTTAAGAAAGACCTAAAGTTAGAGATTTATCAATCGATAATGT
TGCTCAGTACCCAACCAAAGGGCTACTGTGGTACCAATAAAAAAGGCGGCTGTCACTGAG
ATGAGAAAAGGAGGCCGGAAGTGAATGCTTATATGGGCTTGTGTGGGTTATGGCAGTGGT
GTGTTGGTGGTGGTGGTGGCGGCAGAAGGGGAGGATTAAAGTGGTTTCGTTGTATCAAGG
AGGAGGAGATTGAGGAGGCTTTGCTGGATGTGGAGTGTACGATGTTGATGAGGTCAGAGG
TTTGGACGGAGTTGGTGGTGAGGTTGCCAACAGCATACTGTCTGAGACAGTCATGAAGAG
ACAATGCGGGAGTAGATGGTGGTGGAATACCATATGCAGGTGGAGGGTGGAGCACCATAT
AGTTAAGGAGAGGGTGGCAAGAGAGATGCAATCGGAAATTGTGGAATCAAACGGTCATGG
AGGTGACTACTGTGGTGGCAACGAAAAACTTGGTGGGGTTTCCGATGAGATGAGGCGTAG
TCGTGGAATCTATTCAGAGTTAGACAATTGTTACATTGGTGACTATGACGAACTATTGGA
TGAAGAATTTGAAGCTGGGATATTCATGTCTTAAAGGAAATGAAGAATTTGAAGTTGGGA
TATTCATGTGTTAGAGGAAGTGAGAAGATGAACAAATGTGGATTTGTTGATATCACTTCT
CGTACGTCTAATAGGATTGATGAGGTGAAGAATAAAATAATAATAATTTTATTAAATGTT
TATTTTGTTTTTATTAATAAAAATTAGTAAAGTTTTGTTGAGACATTAAAACCTTGAAGG
CATTAGACGAGGCATTGAGATTGTATAAACACGTTTAGAGGTGAGGTGTTAAGGGGCTAG
GTGTTCTGATCGCTTAACGCATCGATCGTTGAAGCATTACGCTTTAACATGACATTGAAA
CATTATGTTTTTAGCATGATCATTGAGGCGTTACAGATCCACAGGCATTAATGCTCTTAT
GACTAAGGTGGTATGAAGCCTATATATTATATATAGTCCATCTTTTCGTATCATTTTGAA
TCATCAAAAAACTTATCTCTTACAAAATTCTCTCTATGAGAGTTCAATATTTCAATCGAT
TTTGATGCAACTTCGGTTAAGACAACATGGCAATATTAAGAGTTATTTATACTTGAGAAA
AGCCACGAAACGTCCTAAAGAAAGCATGTTCCACAACTCAACCTTCATCTTACAAGATTC
TATCTTGTAGCTAAGCATACTACTTAGGTGTTTCGTCCAAGTGACCATCAATCTAGGCAT
TTTATCTAGGTGACCAATCTAGGCATTCTATATATGCATTGATCTTCTAGACAACTATCA
TCCAGGTGATTAATTCAACAAGCGATCAAGTTACAAGTGTTTCTGTTCGAGACGTTCAAA
AGCTCAATACCAGTTTCAACACAAATTCCTACTTCCACTGTTATTTCCAAATTTGATAGA
TCAATCACATTCTAAAATATTTTCAAAATACCATAATAAACAAGATTTAAATCTCATTCC
ATTCCCTAAATTTAAATTTTGTTATATTTTGATATCTACCAAAATGTTTTTTTCAAAAAT
TATCAAAAATGTTTTTTTCAAAAATTATTGGCGTGGCCACTATTTTAGATCGAATGGGCA
TTTATGTGGTCGACATGATTCCAAATAAGCAGGCATGGTTTATTTTAGTTAGATCTATGT
AGTTTAACACTAGAGACTATTTGCTTTCCAAGATTACAATAATCTAACTGATATTGAAAC
ATAGTGTCCTGTGCCCATCTCAATCTACCAAATTGAACTCAAACTCGAACCAAAAACCAT
TCAAATAAACGTTATTGTGTTTTTCATTGGACACGAAAAGGATAGTCATTGACTAGAAAG
TCCCTGTTCACGGTTCTAATTATTCTTAATCTAAAAAATGTGAGTAAACTCGTAATGGAG
ACTGCATTCTCAAATTGCAACCAGTGCCCATCATCACGCAATCTTCTTTAAAAGATCAAG
GACTAATCCAACATCCTAAACAAAATTTGTTCAAAGTTTAAAGATCAAAATAAGATAAAA
ATATAATTTAAACAATGTACTGTATAAGAAGCATGCAAACCTGCCTAACTTTACAAAACT
ACCTAGAGTTACAAAAAGTGAAATCGTTAAAAACAATTGTGCTACATAAATAACGTCCTC
CATATTCACATTATTCTTGACCTACTCGAGATTTTTCATCAACAATTTGCAATCATCCTC
AAATTCTACATCGCGTCAAAAACAAGTGCAGCAATGATTAAGAACCCCAGTTTGATAGAG
CAATCTTGCAAGTAATTAAGCACTCGCCAACAAAATCCAATACAACAGCCAAAACCCTAC
TTCCCCCATCGTCACATTATCACTACTAAAAAGGTAAGATGGAATTCCAACTGCACAATG
AGGGTCTGAGACTCAAAATTTCATACGCAGTCGAAGTTCTATTGCTATATGGAATTCTGG
ACAAAAAATGGAAATCAAAGTTAGCGATAAGAGAACGATGGACCAGCGAATGAGTACAGC
GATGAAACCGGCATTGTATCTTTTTCCACATCTTTGTAGTGCACTTGATTGTAATGCGAT
AGAGAACCAGCAGCATGTCTCATGGGTTCAGTATCAGCTAAATAACTTCTTGAATAAGTT
GGAGGGGCTGCTTCCTCCCTCCTTGATGAAAGCAGATATGGATCAATAGAAGAAAGGCCA
TAACGACTGTAAATTGAATCATAAGCATTGTGTTCTGTACCACTAGCAGATATTGGTCTT
CGAGGTGATATTTGATGTCTAGAATCAATACTGTAAACTGGATAATCTTTCCCATTAAAG
TATACTTGATCCGAATGGACTATTTCTCTCTGTGCGTGTGTCGAGACATCATCCCTGTAT
CTAGGCTCTAGATGTTTCAGTGGATAGTCCCTATCATGATCCCTGCGGTATGTTTCTAAA
GAAGATCGAGATACAGGGTCTAAATTTCTTCTCTCTGCCCGGAGCCCATATGTTCGATAG
TCCCTTTCGCTTAGGTATAAATCACGAGGAACCTCCTCTCTACGTCTAGGTGCCTCTTCT
CTCTGTCGATCCCTTCCATGAGATGACAAATGGTATTTTTTCCTGGCATCATCCTTGGAC
TTAGAGTTCCTAATCCGAATGTCTTTAGCTTTCCCATAAACATTTCTATCCCTAATTGGT
ACCTCCACATGGGACAAGACAGGAGCAGCACTCGAATGGAGTGCAACTGGTCGGAAAAGA
TCTGAGAGCTTCCTAACCTGAAAAAATGAAATCCTAGAATGTCACCACAGGAAAAAGAGA
ATCAAGAGTGCTAATGAAAACCCAAGCTAGCAGAAGAAACCTGACACATCCACCTGTTTA
ACAGTGAGCTCGGCTTTGAACTTGTGCTTCTCATAATAGTTCTCTTGGATAGCCTCCTTG
AAAACATTCTCAGGTAGTGGAAAACAATCCTTGTAAATATTGAACCGCACCTGAAATTTT
AATTTTCGAATTGAGACAATGTCCTTGGCAGATGAAAAGAATAGCTTCTGGAGTAGTTTA
TAATAACTAACAAAACTTGAACCTGAGCAGGGAAAGCCCCATTAAAAGCCTTTGGCTCAA
GTTTCATGCCACCGGTAGAGGATGCTTTATAAATCCCATACAGAAGCTTGAGATCAAAAT
CGTAGAGAAAGAGCTTCAAGCCAGGCTTAATTGCCAAGACAACATCCATTTTGCCAGCAG
AAACACCCATTACGTTGTAGTGAAAACAATCTGGCTTCGTTTTTGCACTGCACATGAAAA
TCAGTCCACCAAGATTTTCTTTATTTTTATCTTCCCTTCGACTCCTTTGCTCTCTAACCT
TTTCTTTCTTTTTCTGATTCTTTATGCTTTTACTTGAAGAACCAGCCTTCTCTATGATCT
TCCCTTCCTTGACGCTATTTTTAGACTCAGAATTTTGCTTTTTACTAGCAGAAGTCTCTT
CTCCCTTTTCTATATGCTCCTCTTTTGATACACTTTTCTTAACATTTTCCTTTTGGTTAG
GCTCCTCAGTATCTTCTACCTTTTTTTCACTTCCTTCCCCATTCTCCTGCAACGAACTCT
TACTATTCTCCACTTTCTTTCTGACTTGCACCTTAGGACTATTCTGAAGCTTATTAGTCT
TCTTTTGACTACTGGCTGGAGATTTCTTTACAATTTTCCTTTTCACCTTTAAAACTTCAT
TATTACTCTTCTTCTTTGACTCTGGATTGGAACTTTCTGTGGGGTTCTGAGTCAAAGGAC
TTTCTTCCACTTCTTGAGCTACAGGAACCTCTTTTTCCTTTTTTTCATCTTCCGGTTCAA
CCTGTGCTTCTTTTTTTTTCAACACACTGTTAGCTGGGGATTTCTTTATAATTTTCTTTT
TTACTTTCAGAACTTTTACAATTCTCTTTTTACGCAACCCTTCTTTGACGGACTTTTGAG
CAGACTTCCCAGCTTCAGTGGCGCTCCCAACTTCAGTTACAGCTTCTTTCATGTCATCTA
CTTGTTCTGTAGGGGAGCCTTCTTTCATTTTGCTATCTTCTTGAACTGCCGAAGATACTG
CTTCTTTCTCTTTGCCTTCATGTTCAGTCGAGAACTCTTCTACATTCCCCTCCATTTTTT
CTACATCAGACATACGTACTTCCTTCTCCTCACATTCAGGAAAAGCAGAATCTGCTTCCA
TATTTGAATCTTGTTTCATGATCTACTCACATATAAATAATGAGAAAGTCAATATTGCAG
CAAAGCATATTCCTTTCTGAACCTTTTTTTATTTATCCGTGAGTGTCAAGGCCAGCTTAC
ACGCATCTCAACTATCTCACAAGGAAAACCATGACAATTTCTAAACCTCTTTCATCACAG
GAAGTATAGGAGTGATGCAAAAATCAAATGAATGGTCTTCAATACATTGAATGGTGATTA
TTATGTTTATGTATAAGTACATCTACACATAGATTTATTTGTTATTTAAATACAGTGTGT
GCCTCAAAAATAAAAAAATAAAAATTCAATTTAAAAAACAAAAAAAAAAAAAAACTGCAC
TACAGCCCTAGAGGACTATTGCATACTAGTGAGCCTCGAGCTTTCTTTTGCTTATTCTTT
TCTTTGTTTTTGTTTTTCTTTTAACCAGTGCACTTCAAGCTTACTAAAAACCTACACATT
TATGATAAGTTAAATAAAGATTTGCAAGGAAAGGAGGACTTTTTTTTAACTAAAAACCTA
CACAATCACCGTTCCCAAACATTGATTGCAAAATAACGCGTATTTGGAAAATTATGGAAT
CAAAAGTCCTTGTAGCAAAAAACAAATTACAAAGAGGTTACTTCAAGTGCTTAAAGAATT
GTTTTTTGGAGAAGAGTGTTAATAGAAGGACTAACGAGACTAGCATTTGTCTGGATTCCA
AAAGAAAGAATGCATGTCATGTTGAGCCTTTTTTCCATCTTCATAAAACTTCAGTGAATA
TCATCTTGATGTAAAGATCGAAAAAAATAATTTTGTTCGCCATTGATGTTTCCCACTCGA
GTTCTAAACCACAAGCTTATCGAGCAATCATATAAATATAAAAATTACAACAAAAAAAAA
AAAAGCAAAGGACCCCAATTGCTAAAATGAAGAATAGAGGGGGGAAAAAAACCTAATGCA
CCAAACTCCAACCCAATAGACCTCAAGCTTACGATCAACTATAGCTCGTTCTAATCCAAA
TACGAAGCCTAACATGACCAATTACAAAGCCCTGAATTATGAAGCAGAAATTACAAGCAA
AAGAAAAAATTCACACCAAACATAAATTTCGAATTTACGGCAACAAAAAACACAAGACAT
TAGGCACTTTCGGTTCCATTTCGTCTCTCAGTCTCTCTCGAAAACCTAAAAAAGTTCAAC
AATAAGTTATAGAAAGAGATGGAAGAAGATGGAGAGTACCTGAGGAGACGACGAAACTTG
AGAGCGATCTGAGAACAGAACCGAAAGTCTGGAAACGATGAACAATCTAGAAAGATAGGG
CTTTCGCGTTCCCTTGATTGTTTGTTTCCTTATTTATTTATTTAAATAAATATGTCCGAC
AAGATTAAGGAAAATTGACAAAAATGACCCTCCTCTTTTTTTTTTTAGAAAAATGAACCT
TTTTACAAAAAAAAAAAACGTTTTTTTATTTAGAAAATGATGGAAGTAAAAGAGAACGAA
GAGAAGAGGAAATCCGAATAGAAACTAAACGAAGAGAAACGAACGAAGAACAAGCAAAGT
GAAACGAAGAGGAGAAACGGAGGAAACAGAATAGGAAACAGAAAGAGGAGAAACTCTTGT
TTAGTGTTTCGCAAATTTCTTATCAAATGAAAAATGTTTCTTGCTTGTTTATTGATTCCT
TTTTCTATGGAATCACATTTCAAATGTGTAATTACTTCCTCAATCCTCACTGATGAATCA
CTTTTGATATTGATGTTTCTTGTGGATATTTTTTGGTGAGGCATTTGAGAGGGTTTTAGT
GGTATAACGCCAAATACGTTGTTAAATAATCAATGATAGTTGGTTTCTTCTTAATTCGTA
AATATAACATTGTATGTTTAATTACTTTTTATTCGAAAACAAACTAAGACTAAACTGACT
TACCATAATTAACATTAAAAAAAATTAACTCTAAAACCATGCATAAACAATTAAATCATG
AATAAACATACTCTTGTGCCAACGTGAACGACACTTCAAATTCAAATTATCTATGTTTCG
ATAAAAACGATCCTCCAAATTTGTATCACCAAAACGTTGTGAAATCATTAATGTTCTTTG
ATAGTATTCACACATGAACTGAGAATTCGACTCCTCGAATTCAGATTAGCTAAAACCTCA
AAAATATAAGTCACGGACAAAATTATCTTATCTAATTTAATTGTTTTTTCGATCAATAAG
CATATTGAAATAATAAATAACATTAATACCCTTATTAATTCATTTATAACACAACCACTG
TGTTTCCACAGCTTAATCGATGGGCCTAAAGTTATCTCTCAATAACAAGAGAGATAAATT
TCATCTCGATTAACATTGTTCTATTCGAATAAAAATTTTATAATTATTCGATTAAAGATA
AGGTTTGATTACATTATAATAGGTTAGTTTTTATGTTTGACACCACGAAGATCTCATATC
TCATATATATATATATAAGGACCAAAACAATCAATTGTTTGAGATGTAATAATCTTAAAA
AAAGTCAATCTAATTTTCATTCTCTAATTAAAAAGTGTTATTATAATTTATAAAAATTAT
TTTGATGTTTATAAAAAAAAAAGTGACCAACTTCATGAGCACGTAAATATTTTGATGTTT
TGTTATATTTATGAAAATTAACCTTTTATTTTACTATTATTAAATCCTTAGTTTTTTAGT
AGATAAAAATAACCAAAGAAGAATGTTGAAAGTAGATAATAAAAAAGAAAACTAAACTTG
AGAGTCGAGTTTATAAATTTAATTTTAAAAAATAAAGCCAAAACGATTATCAAATGGAAA
GTTAAATAAAAATCTAAAATTTAGCAAAGAAACTAACAATAGTACTAAAAGAAATGCACA
TGATTCCCAAAGGTGAGTCGAAAAATTAAAGAATTACCGATAATGTACAAAAATAATTAA
ATTCTGAGAACCAAAATGAAAAATAAAGACATGATTAATAATAGTTTTGTCATAAGAAGA
CCATGACAGTCATACCCTATGAACAATAGAAACCGAGATTAGCAAAGAGGTTCAACCTTT
ATAAAATGCCCACTTCCAAACAATCAAAGCCTTTTCATTCATGCGCATGTCAATCTAATT
GCTTTTCAAGAAAAGCATCTTTTAGACTAAGAGAATAGAAACAACCAAACATCTTTGAAT
AAAAACTCTCTTCTTTTGCTACGATATTAAAGAAAAAAAGAAGCCATTTCTTAACCATCG
CATCGATTGCTTTAAAAGAGACCAAATTCAGCATTTACAACCAAACCGAACCAACCACCA
ACATGGCAAAAGGGAGGAAGACTGCTTTCTAAAAAGTTACCAAGTACATCTTCCGTATAC
AATAGACACATATCTATGTCATCATTGTGTCGATCTGCAGTCTCGTATTATTACACTATA
TTATTATGCACATTTATTCTATCTTACCGCCCTTTCGGTTTCTCCAGGTGGATGAGAATC
TGATGAAGACAATGACGCCGACGATGATGGTGAGATAGCTAAACTTTTCCCTTTTTTATC
TGCCTCGCTAGCTCCTCTTGAGCTTTCCTCAACTTTTGGTTTACGGAGAAGTTGCAGTTG
ATTCTGAAGGAACTGTTGGCAAATACGAAATTTTGAATTTAATAGAAGGAAAAAGGTATT
GATTTCGTAAAAACCCTCAACTACGCCTAGCTCTGTTCTACTGAAATTAGTTTGAAATTG
AATCGAGTACAAATTAATTTATTATGAAGATGCCTCCTTAACTTATCATTTCTAACCTCT
AGTTTCTAGAAAATATAGAGTTGTTTGGAAGAACTTTAACCCTTTTTGAACAAAAATCTA
AAATCAAGTTTATATATTTATTTCTTCCATCAAAACTACAAGCATCTCCTCAACTCAACC
TTTAATTGAAAAATTGGAAGGGATCTACAAAGCATATACAACTCCAAGGACTTGGAGAGA
TACAAAAAAGTATCTTTTTGAACCGAGTCCATACGAATTTCCATGAAATTCCCAAGGGCC
GGTGAGGAGAAGTTGTGTGCAATCTATGGAGGATAAATATCCAAGGGCTTAAAAGAATAG
GCTTCTCTCCAAGACGTTAAGTATTTCCTGAACTCAATCCACATGGCTTACATCAAAGAG
TCGACGCACTGATTTAGGTAGTTTTCAAGGAGATCCTGCATGACTTATTATAATGCACAA
GTCCAAGGGCTGTTAAGGAGATGTTAAGGAGAATATAAAAGGCCTCCTCCTTTGATCTAC
ACATCTTCGCTTTCTATCTTATGTGTAAGTAATTGTGAGGGATTGTTGCATAGTTTGATT
GAAGGAAGATGATTGGCTTCCAAATAGTACCCTCTGGGTGCAATTTTTGCATCGGTATTT
CTTATCCCTAGTCAAAGATTTCCAAATAGTTCGTTAGCTAGAACTCTAGAAGTGGGTCTC
TTTCCTCTTATTTTCATTTTCATAAAGCCCTTTGCAATAGAGAAGTCAATAAGTAGCCTC
CTTCCACTGATATTCTCTTCTATCCAAAGAGTAAAAGTTATGTTTGGGCTCCCAATCATT
GATTGTGATCCCTTCATTCTTATGGTGTTTCCATCGAAAAGTCTTCTGCATAATTTATTC
CTTTCTTTCCTCCCCGTATCCTCTTTTCTAAAAAAACTAGGATTTTGAAAATCCTCAAAA
GACATACTTCCTTTGGAAGATTAAAACCTAGTTCTTTATCCAAAGAATCTGTGTGTAAGT
CTGCCTCAGAAGATTTTTTCTTTTAGCACAACTACGGTACGGGGCATTAAACTTCTAACC
TCCAGGTACGCCACTGAGCCAAGCGCACTTTGGCATTTTGAGAGTTCCTTCAACTATTCA
CATAATGGTGGAAAAGCTTTCTTGAACCCAATTTCCAACATAGAGACTAATTATTAAAGA
AAGTAGAATTTGTTGCCATTCTAAGGATAGTTGTTGCGAATACACAGGAAGTTTTTCTTA
GAAATAAATTGGTTTCAAAGGAAGGTCTGAGATTTGACACATTTTATAACTCTCTCTGGA
GAGCTTACTTCGAACCCTCTTGTAATGGTCCTAATCTCTTGATCACAAACAACTAGGGCT
GCTAATGGTGTTTTTTCTTTTTAACTGTTAAGGGTACCTCATCTTGGTCGGCCCAGTTAT
TTTTGTACTCCAATTTTGAACCGCAAACATCAAAGCAGTCTCTTGTTGTTGACACAGGAG
GTCCAGGATACAGCACAAATAGGAAAACCAAACAGCGGTTTGGTCAATCCAGGACAACGA
GAGAATCAAGACATGTTATTCTGATCATTTGAGTTCATCATAAACATCACCTAAGTATGA
GAAATGATTTTTTTTTAAGAAAAGGGTATGAGAAATGATTTTTTTAAAAAAAAAGGGTAT
GAGAAATGATATTGATTCAGGAGTATTATTTCCCCATGGTCAAGGCCATGTGTGCATACT
AGTCAACTACTGTTCACGTTTTTTTTTTCTTTTTTCCTTCAAAAGCAGAGCTGAAGATTA
TACAAGGGCCCGGCAACAAGAGACTAAATAAAACATGCACTAACCAAGCAAAACAGCTCA
CTAGGTAACGTTGATAACATACCTCAATCTGTTGTTGAAGAAATTTTTCTTGAGCTTCAA
GCTGTGAGCCTGATACATTTAAACTACTGCCCAATTCCTCTATATTGTTTCCAGTGCCCT
CTCGTGGCTGAAAAGGAACAAAGATATTTTGGGGAAATTGAGTGAAGGACAGGTTTGAAG
GGCCGCCAGGAAATGAAAAGTATTGTGGATGTCCATTGGGAGATTGCTCTCCATTTGTTT
CTGTATTGTTAGAGTCAAACAAAGGTCTTTCAACTTGAGGAACTACTGCATATCCAAGAG
ACCTGTACACAAATAAACAAATTATAATAATTATAATAATAAAATTTCATACTCTTCCTT
CTCTTTGCAAAGGGAGAAATGGCCTCAATGTTTGTAAACTTTCTAGACCAACATAAAGGA
GAAAAAACAGAGATCACATAGTTTGTAATGAAAAGACATACCATACTAATGTGCTCGCAC
AAGGATAAACATACGATTTCTCATATATTGAAGCAGCGGCGGCAGCAGCTCGGACTCTAG
CTTGATGATGACTTAAATTATCATTAGTAACGCCCGTGCCACTTGTACCTTGTGCAGATG
AACTTGTGGTTCCTGTTCCTGCTATCAACATAATAAACAGCTCAGTCATTGTATCCAGGT
TTCAGCATGGTATACCTCCATCATGAAAAAACAATTAAATGAAGCCAACAGTTCTATATC
TGCAACAAAGACGTCCATTAGAGAAAGCAGAGATACACTAAATGGAGTCCTACAAGCATT
CACAAAACAACCAAACATTTAATGTTGTTAATCCAAAGAAATGAGATTGTATAAAAGACT
TCAAACAGTTTTTTAGGTAAAGAAAGCATTTTCAGCAATAATGATCATCCATTCTCAATA
TGCTTAAGTTCATACAGTTCTAGAATGAAACTGCTTCTTTTAGGTCTGAGTGAATGCAAT
TTGCTAAGAAACAAAAATATATAAAACAAACTTCAACTTTAACGACAGTCTCTTAAGAAG
AACAATCATGAAAACAAAAGAAATAAGAAGAGGGAAGGGAGTAGAGAGAGTCAACACCCA
TGCAATGAATTGAGAGGCTCAAATTTCAACTTTCACACTGATGGTGGGGCATATAATTAT
ATACAGAGAATACTTGCAAATATTGATAGCTTATTTTTTAATGGTTGCTTCATGATCTAG
ATTATTTAATAGTTTTGAAACGTTAAACCAAATCTGATACTTATAAAGCACCGACACTTC
TAAGCTCGGAGAAGTATCAGTGTGGACACGTGTTAGGCATGTCCGTTATTTTTTTTATAT
TTATTTGTGAGTGTCGGGGCTAATTTACACATACATCGAATACTATCATGGGTGTGTCCA
CTATTTTATTATTATTTATTTGTATCTTAACATGCTAAGACACACCATCAGCACACCAAG
GGCACTCCATGTACAGAAAAATAAGAATAAAAAATAAATAGTGAAACAAGACCCACTATC
AACCGCCCATTTAAGGGGTATTTTAAGCCAATTAAAAATAATTATGCAGTCCAAAATTTT
CAGAATTCTAGAGTTTTTAGACTTTCTCCATACTAAAGATTCCAGAAAGGTCCACAGCCA
GATAAAATACACATGGAGGAAATTAATAAAACTTACCAGATTAAAAATAGTACAAGACGT
AGGACCCTTTAGCCAGGCAGTAAATTGAATTGAATTGTTACAAGTGCAATTACCTTGTTG
GTTAGCATCAGACTGCACTCCATGATGACCGCTTGTTGTACTTGAACCTTCAGGTGGTAC
AACAAGGGCTCTACAAGTGGGACAAGTATGTTGTCGCTCCAACCAAGATCGGAGACAATG
GACATGAAAAAGGTGTCCACATACTAGTTTCTTTGCAACTGTCATCTCTTCACGACAAAT
AATGCATGTTGCATCACTTCTGCAATTCCATAAAAACAACTTTAGTAGCTAACATAAAAA
TACTGGAAGCATCAAAGACACAACAAGTTGACCAAGCTTGGACGCACGAATTGAGTTCTT
CAGGCGTTGCATCTGGAAAACGATCGTTCATGTTTGAAGTAATCTTTCTATAACGGATGT
AATCTGCAATGCGAATCCTGAAATTCCTAAAGATCTCATAAAGCTCTCGGATCAAGTGCA
AAGGCACACCATAAGTCCTACAAGAGCAAAGTCAAAAGTCAGTACAGTAAAGATATGAAA
TGGGAATGAAGTTAGTGTGGATGTAACTCCAAATATTATTTAAAGTTCAACAACCATGGG
TAGGGGATCAAACCATCAATGGGATGGCGATTGATGTCCTATCCCATTGTGCTACATCAT
GCATATAGAGACAAGGAAGTTGTACATTAAACTTGTCCTTGAGCTTTAGTTAGCTTCCTT
ATTTCCTTATTATTAAACAGTAGGTGTAAAAATATACTTGACCATATCTATGTGTGTGTG
TGTGTGATGATGAAAACAACACATTCAAAAGACAGACATATAAAAGAAAAGAATTCTAAA
CTTTCCACCATGTTTACAGTCTAGCAATATCCAAAAATTAATTGGTCAGACTACAAGCAA
AATCATTCTTTTTTTGTGCAATGTGTGCATGTAAACAGAAATCTCTGCCTCTTTCAATCT
TTAAGGGAGTAAAATTCTAAAACAACTGATTGATAATAGGTACGTAAAGGATATCCAAAC
AAACAAGAAATACCCTATCATTCTTAAGACACTCCTACTATGACTTATGAGCCATCTCCC
ACAATTAACATGAAAGAAAAATATGAGAGCCATTGATACATGAAAGGACACGAATCCTAG
TAACCACATCTGACTTTTTTGGTTTGCATAGTATTTCTTGAGAAGAATCAGAATCCCATT
TAGATATCGGCAGTATGAGAACATTTATGCAGAAAGAGATTAATTCTGAAATTCCAGTAC
GCAAGAATGAGATAGCTCATGGGTGTAGTTTGATTACTTACATGAAAATCACAAGAAAGA
AACACAAGTACATCGACAAGTGAAGCAAGTCTCGAATAAGTTCCAAGTAAAATGTATAGA
CTGGTTTCCTTTCCCATTGTCCCTCCATGAGCACATCACTGACATAGAAGATATATTTCA
CAAATGTTGACACAGCTGTTGTCGCAAGAATCATATACCTGAAACAAGTCATTGAATTTA
TTTTATGTTTAAATAAGACCCTCTCATGGACACAAGAAGCATAATCGGATATTTAAAAAC
CTAACTCTTGCAAGCAAAGACTACAAGACAGAGCCATAAATTCTCTATATAAGAACTTAA
GTATCAAATTTAAACAATAATTTTGTGAGTTCATCTAACATGACCTTGGTATCTCGGACA
TTCTAACCACACCTCCATGAAATTAATGTGGTACCAAATGTTCAAAAATTTTCATTATGA
AACATCATAACTAATACTTGTCTAAATACAGAATCAAAATAGGAACCAAATTTCATGGTC
AATTGGAAAAGCATTTTGAAATCCATTGTATAGGACTTTCCTCTTTTGTAATTTCAACAT
AATAATGATATGTATATTTCCTATAACAACAACTATGACCACAAAAAGGAAAGAAAAAGA
TATGAACCAATGGAAATTGAAAACTTACTCAAATGAAAAGAAGAGGGAAACCGAGGCCTT
CCTTGTCTGTATCAGAGAATCTATCGAATTATAAAAAAACAGACTATCGAGAACAAAGAG
GAAGCCTAAGAAAGAAACAATCCGGATATGAGACAACAATGGCACCGATGGAGTGGTTTC
CATGTATTCAACTCTCTTCTGAGCCAGCCAATGGAGAGCTTTGATCAACAACAGAGCCGT
AACCATACCCAGGAATGCAACAGAAAAATCTTGCCGAAAAATAGTGATGGCAAAGAGGAT
TTCCATCAACTCCTTCCATGATTGCTCGTTGAGCCTCTCAACTTCTGCTTCTCTAAGAGA
ACCCAGAAATATTTTTTTTGTTAGCTGCCACAAAATGCACATGATGACTAAACCCATATT
GAGAAGAAGTACTAGATTTATCTTGGAGGTCGATAAATAGACCAATGCTGGGTAGAACTG
CCCTCTACTGTTGAAGGCATGATAGATAACCATTATGGTTGCAATAAAACTAATCCCCGC
ATATGTTTGCAGCTTCATCATTCTCTACCGCACTGCCATATGAGAAGTTGAAACGTCAGC
CAAATGAAACAATTAAATGATGCTAAAATAACATCGTTACCTATCTTGAAAATATTATGA
ATTAGTTATCTTTCAGTAAGACATTTAAACTGAGAATAATGCATAAAGAGAGTCGAAATT
GTTTCATTATCATCGTTACCATGCACTTATGATAAGATAAAAGGACATTTGCAAGAAACG
ACCAAAGAGTTTTTTAAGGATAATTTGGGCAATCACCATTGACGAACATTGATTGCAAAG
GAACGTGTGTATTTGGAAAATTAAAGCCCCATTTGGTAATATTTCGTTTTTGAAAAATCA
AGCATATTTCCTCCCAATCTCTTACAGTGATTAGCATCTTCAATGGTTGCATTCTTAGCC
AAATTTCAAAAACTAAAACGAATTTTTGAAAGCTGCTTTTTTTAGTTTTCAAGTTTTGGC
TTGGTTTTATAAACAATTGGTAAAAAGTAGAAAACAAAGTAAGAAATTTGGAGATGGAAG
CAGTATCTATAGCTTTAATTTTCCAAAACAAAATGGTTACGGGGATAAGGAATCAAAAGT
CCTTTTAGCAAAAAAAAAATGATAAAGAGGTCACTTCAAGGGGTTCAAGAGTTTTTTCTT
GGAGAAGGGAATGTTGATAGAAGAACCAACGAAACTAGCATTTGTTTGAATTCCAAAAGA
AATAAATAAATAAAGATTAAGAAAAATACATCTTTTCACCATTGATGTTTACCACTCGAC
TTCTAAACCACAAGCTTATCAAGCAACGATCAATACATAAAAATTCCAAAAAGAACAAAG
GACTCCAATTGCTAAGACGAAGAATAAAGGAAAATCAGAAGGGAAAAAAAAACCCAATGT
GCCAAGCTCCAAACCTATAACCAAAAGCTTATCGAGAGCCGAGAGCTTGTTCTAATCCAA
ATACGAAGCCTAACATAAATTAATCGTAATCAATTGCAAAGCCCTAAATTCTGAAGCAGA
AATCACGAGCAAAAGAAAACATTCATACCAAACATAAATTTCCAATTTACTGCAACAAAA
AACAGAAGACATTAGGCAATTTAGGCTCCATTTCGTCTGTCGCCTAACGAAGTTCAACAA
TGACTTGTAGAAAGAGATAGAAGAAGATGGAGAGTACCTGAGAAGGTAACGAAAGTAGAG
AGCGATCTGAGAACAAAACCGAAAATCTGGAAAAGATGAAGAATGTAGAAAGATAGGTAT
TTTCGCATTCCCTTGATTGAATCTTAATTTAAATAAATATGTCAGAGAAAATTAACAAGC
TCTTAAATGACAACTTTAGCCTTTTAACTCTTTCAATTTTAATAATCAAAATTTATTTAA
ACTTTTTATAGAATATATTCACTTTACTTATTTATTTATTTGTTTATTTATTTATTTATT
TATTTATTTAGACAATTTGAAAAATAACAAAATTTTGAATTTTATCAAGGTAGAAACGAA
TTTCTAGATAGAAGCATATGAATATTTATTAATATTTATTATTGATACAATCTGAATATT
TTATTACATCAAATATACTATTTTTGACAATTTTCATATATTAATTCACTAGTTTTATTT
TATTTTAATAATCTACCGATTTAATGGATACTTATTAACTCCAAGCGTATTAATTTTAGA
TTTATTAACTATACTTGGTGTTGGTGGGTTAAATATTTCTGAATGAAATTAGCATATTCA
AATATTCCTACTAAACATATATTCATAAATGTTGAAAACTTAATTAATTTATTGAAACAT
TAATTGTTTTTTAGATACAAATATTAATTAATGTTTGTATATATGAAAAGAAAGAAACTT
ATGCTTAATAAGAATCTTTTAAAAGTGAAATTCTCTAGAACAAAAGAGGTCGATGGCGAT
GAATCATCCAACTGAGACTTAACAACATCCAAACAATCACAAAACAAAGGAAAATCGTAA
TCTTAAAATGCATGAATTCTACGGAGAAGATGAACAATTTTCACTACGAAGAATATACTT
GAAAATATAAACACTTTACGTTCAATGCAATGAACAACGAGACTGCTCGAACAATTAAAA
ACGAGACACAAAGGACTGGGCACACTCTGATGAGCTTTTAATCTCCTTGGCTGCAAGTTT
ATTCACACTAGATTTTGATCCAAAAAATTAATTTTATTGATTTTATCGGTTTTTAATATA
AGTCTTGCCCACTAATTTTATCTTTTGATTCTTTCCCTTAATACATAAACTTTACAATTA
AGTTTTACTTATTTCAAATTATTCTAATATCATTTTTTTCACTCAATACTCGTTTATAAT
TTTTTATTAAATACTCATTTTTCATGAGTTTATTAATCAAATCAAAATAACTAAAAAAAA
TTACTGATAATTAAGTATTGCGAGAGAGAGATTGTTGCACTCATAAGGGAAAAAATAATA
ACAATTAAGTTTTACTATATTTCAAATAGTGGAACTAAGGTCCTAGTCCAACAAAACTAT
TGAGTATAAAGTGACTTTTTTCCCCAAATTAATCCAATTAGATTATGCCAATAAAAGAAC
TTTACATTAACAAGCTGTAAACATTCTGATCCAAAATCTGAAAACTAAAATCTCTTAAAA
TTTGTGGAATGTACAACTTCAAGAAATTGTTCATTTCTTCAAGAAGGAAAAGGCCTTGAG
AATTATTGGACAAGAAGAAGAAAAACCACTGCAATGCAGACGGTATCTAAACCTTGATAT
TAAAACGCCTCAATAGAAGATTCAGAAGACAATTAATCAATGATCATGAAGTGTTACTTC
ATAAACTATATAAGATGTTTTTTATTCAAGATAAATTTTAACATCAATCCCATTATCAAT
AAGAGATTGAACCACAGCTCTTATTTTGCCTTCAAATTTGTCCCTCTCTCTAGGAGTATA
ACTAGCGGTATAAACATCAGCTTCTCTAGCCCTCTCAGCTAAAATACGGCCAACGGCCAA
ACAAGCAGGTATATCTGAACGAGACTGAAGAACAGCTTTGATATCTTTTGAGTTAGTACC
TGCAACAGCAACTTGTTTACAAGTCACCCTGTGTGTAAGTGATGCTGAAACAAACCGCTT
TGAGATGAACACGTCAAGTGTAAATGGTTCCATGTAAGCTAAGGTCCGTTGCTTAAATGA
GATGTGCTTTTTTGGATTCTTGGATTTTTTCGACTTCTGGTATGTGTATGGCCGACTATT
ATCATCATCTAAGAAGTCCTCTATACCAAAGAAACTTCTGGGTGCACAATGAACCTGTGA
TAAAGCAATCAATCATGCATTGGATAATCAAAGCCAAAGGTTTGAAAAAGTTGGACTCAA
TCTGAGCAAATGATTGTTCTAATGCAAAAAATGGAAAATAATTTAAACAGCATGAATATC
AAAACACGATGATGATTATTCACCAAACCTTCTTGTATAACATCAAGCGAAGGTTAGTCT
TTTAGAAGTCAAGAAGATAGCCAATAAGAGGAAATAGGGATATACCTAGTGATTAAATAT
GAACATATGATCTTCTATATCAGTGTTGATGTCTAGGCAAACTTATATAAGAATTACTGT
CTAGCCCTAAACAATTCACATCGAAAACTTGTAGAATTTTTATAACTCGAATTACCAAGT
TTGAAATCAACACCTCTTAAGCATCATAGAAGAGACGCTATTCAGTTTAGGAGGTGTAAA
AATCTTAACTAGTTTTATGAAAATTGCCTTGCATCTTTGGAAAGACCTTCAATTTATAGG
AGATAAAGTCCAACCACCCACCAAACTAACTATAATACGTATGTGAAAATGACTAAATAC
ACGAATGAGAGTAATTTAGAAATTGTTAAAATCACTTTTATGATATTCAAAATTACTTCA
AAACAAGTTTTTAATCGCTCAATATTAATTTAACATTAAGTTTACACTTTTAAAACCTGA
ACATCTCTTCTCCCAAGCCTAAAACTAAAATCTTCAATCAAATACACAAGTGAGGTGACC
TAAGTCATTTCCCTAATAGCCAACAAACAACAACAACCAAATGAAAAAAGAAACGAAGCT
CCTAAACCAAACAAAATATTGGAAACCAAACGGTTCTTAAGGAGCACCAAATGATTCGAA
CAATCAAGCTTCATACAGCTTCTTGGTGTGGTCTAACCAAAGCTTTTTCAAAACTATTTG
ATCCATAATATTGTTGTTAGGTACATTGCCTTTTTGGTGCCAGTCAACGTTGTTTTCTGG
TATGGAATGTTACCTTATTATGTAAAATTATGCAAAGAGTGAAATCTTGTGATGTAAAGA
TGTATAGTGTGTGGTCTTTTATTTTGGAGGTTTCGCTTACTAAAAAACTGAAATATTTAT
AAAACAAGAATATATAGCTACGAGATGAAATTATACCTCCCCTTTATGAAAGTCACTTGT
TGGCACAAGCAAATAAGGCCTGAACCTGTTCACTTCACATGCACAAACCACATGTTTCCG
CATATTTCCAAGAAAGTGCTTCAACATCTTTTCCTTCTTCTACTAGCCAACTCAACCCCC
CTTTGCTCTTTTGTGCTGAAAGAACCTGATTTCAGCTCCTATGAGCACCTAAAAGAAAAA
AAGAGGCGAAATATTATACCTCCCAGCTACATGGAAATATTTCAGGACTCGAAGGTTTAA
TAAACGGACTAAACTACTAAATAAGCATGAGTACACTAGATAAGGCTTAACTTTATGATA
GAAGAACACACACAGGTTCAACCTTTATGAGGCATAGTGTCGAACAGTTGTCCGGCAATA
CCAAGTTCATACTAGCGAGCATTTAAAATATTAAAAACAAGTAAAAAAATGGAAGAAGCC
ATGAATTCGAACTAAGTTATGTGCATTATTGGCAGCTTAAAATCAAAACCCATCAAGAAA
ACAAAGAAATAATATGAAAAGCTGAAAGAGAAATTACCCAACAGAACACAAATGAAGGGA
ATTCAAAAGGCGAAACAAATTTCTGCGACAAAACCCTTTGTTTGGGACCAATGGACTTGT
AAGAATTTCAAATCAGAATGGATTTGAAACCATTTATTGCGTTTGAAATGGATCAAACAA
AATATGACTAAGAACCGAAAACAATTGGAAGGAAACTTTTTTTGTGGAACAGCCGGAGGA
AGTGAGGTAGAAGAAAGAAAGCTGACTGTGCGTTGGTGGTGATGTGCGGCTGCGACATAG
CATACACAAAGGAAAAGAAGGAAAGAACTTTCAATATTTAATTTATATAATCATAAGGGT
TTATTTGTAAATTAATTCCTTTCCTTAATTAAGAAAGAAAAATTATTTTAAATAACAACA
TTTTATAATACTTTTGTTATAAATCATGATATAAAAACACATAAATAGTAGTTAATTTTA
ATAAGGTATTTTCTTCTATTTTATAAATATTTTAACTATATTTAGAAATAGTTTATAAAG
GAGTTTGTAACTTTTTTTTTCTAAGGAGTCAGTTTTTAAGCTATTTAAATTGTGTTTAAC
TCGATTTCTGTTTGATTAATATGATATACTTATTATAATTATACATTATTAAGGTCAAAA
TAAAATTTAACTACGTTTTAGAAACAAGTTGTTTCTTATTATAGTTGACGCAAGCATAAA
ACCAATTATAAAATTATAGTTTGAAGCCCTCTAGCAATAATCACCTTAAAACCAAATTAT
AAGATCGAAACCACTTTCAGTTCATTTATACATTTCTTTACAACCATATACATTCCTTTA
CAACTATAAAAAGCCAACTGCAGTTAAAATCAATAAATCTTAACTTTACGATACCAAATA
TATCATCTTGGTAGGTCAACGTCAATAGTTAACATAAATAGCATGTATTTTTTGTCATAG
TTGAGATTAGAGATTCAAATCCTCAAATCCTCTCTTCTGCCCAAAATAATAATAAAATAA
AGAAATAAATGTAGTATCGAGCTGAGGAACAACGTTTCATTAAATTAGGATAAAGCAACG
ATGACTAATTGTGTCATTTACATCCCTTGGATTAAAAAAATTGCAACCAATCAATAGTTG
TCAATGTAAGATTGCCCATAAATAGCAAGTCTAATCCTAAATTTTATAAGTAATTTTGAC
AAAATTCCACCACCAACTAAGCCTCAGTGGCAAATATAAATCATCACTTCCTTCTATTCC
TACAATACATGGGCTCAATCCCCATTGCTTATCATCAATTGTTGATTCCGCCGCCTTTGA
CACCCAAAACTTCACTCAGACCTGTTTCTTCTTCTCCAGATTAGCAGCCACCAGTCTTTG
TCGCTTCCGCCATGCCGGAATTTTACCTGGGAACATAAACCTCAACAGTCTTTCCCAAGC
GTAACAGCACAAGAACATAAGAAAAGCCCAAGCCAGAAGCTTATCCCTCATTCCCGCAGG
CAATGGAACAAGTTTCAGCCAGTCATTGAGATCTCTAAACAAATCGGAGGTAATAACGGT
GAAAAAACCGACTGCAGCCAAGAGGGCGTATAAGAACGGCTTGTTTTCGGATACACTCTG
GTTGAAGGGATGACCCATGTAGTTTACAGCAAAGGTTGCCACCTGAAGCATCATGCTCAC
CATGTATGAAACCGTGTTAACCAAGTTGGGATGAAAATCTGAGTCAGGCTCTATACATTC
ATCAGGCATATGCTTTTCAGCTTCTTTCACTGAAGAAATCAAGAAACATAAGTGGATTGC
AAATTGGCCCAACAAAGAAAGGAGAACATAAGAGCAAAAGACATGTGGATGGGGGCGTTC
AGCTGAGAGTGTTGGAAGGGGCCGCGCATGTGAGATGAAGAGAAAAAAGGCTGCTGTGAA
TACTCCACTGATAGTGGCTTGAATATCACCTAGCTTTACACCATCCAAATACATAACACT
CAGTACGTAGGCAGTAGCGAGGCAGTTGAGACCAAGAATTTTAAACATTTGCAGTGTTGT
CACTAGGGTACTTCGACCTTGGCGAATAATGTCAGTAGTAGGGGCAACAGAAGCATGCTT
TGCAGTGAATGGTGATGCCATGGATGCATCTCCAAGCTTCACTATAGGGGCAGAGCGCCC
ATCGCCCTCTTCGTTTAACTCATCCATAAGTTTCTTTAGCTTCTGTCTTTGCATCTCTGC
AGGTGTCCGTGCACGGTTGCTAGCTTGCTCAGCAGCAGAATCCAGTTTTGCACTAACTTT
GCTTTTTGAAGAACCTTCTCCACTAACAAGTGCTTTTCCTGATGATTCGGATGAAGGCTT
AGATTTCTTTGACTTTCCAGGCCGTACAGCCTCATCTTTAGATGCTTCTGAAGAAGAGTT
ACCACTTTGAGGAGGAGGGACTGCGTTTAGGAGAGCAATTCCTACATGGGCCTGATAAAA
AAGTATGTAATGATTGTTATAAAGGGAAGACAATCATCTCAAACTCACGAACTAAATGTT
CAAGCATAAAAATTAAAATCTATCTGTTGCTCCACGTAGTATTTGTAAATGCATTAAAAG
TCGATAAACATCTTAAGTCAAGACCTGCTTCAAAGCTCCAACATCGTTTGTACCATCCCC
ACACATTAACGTCATTCTTCCGACTGTTTTGAAAGTGGTCAAAATGAGTTCTTTCTGCTC
AGGAGCAACTCTTGCAAAAACCTAATGAAACAGTTCAAATGTATGGCATCAAGTTGGCAT
CATTGCGAGAAACAATATTTTGACCAGAGAGAAAGCGCAAGCACCTTAACATATGGAATA
ACATCCAGCACAGTGGAGGTGCGTTGTAGCATCGCAATGCAGTCACCTCCAATACAAAGA
TCATATGTCTCTGATAAAGTTCCCACCTCTTTCTCACTGAGGAAATATATACAAGGATAA
AGAAATCAAGTTAATGCAAACACTAACATATGTAAGGGAAAAAATGTAAATCGGCATAGT
TGAGAAGCAAGGGGGAAAAAGTAAAATAAGGACTTCAAATGCTAATAAAATTCACCTGTA
GGGAACTGTCTGTGACTCATCTGGGGAAAGCCATTTATATTCCTCAGTTCCCTTCATTGA
ATTGAGAATTAAAATTTGCTTTGAGGTAATATGAACTTGGCTAGCCACGTGGCACGCTGT
TAAAGCTTGGTCACCAGTAATCATGACCTAATACAACAAAAAAAAAAACATGTTTCACAA
TTTCTACTTGCTTAAAATACAAGGAAATACAAAAAAGAAACAGGACCCAGAACAAAGGTA
GTCCGCCCATACTAAAAAATAAATAACTTCAGTCCAAAAGAACAAAATCAAGATCATAAT
TACATAAAGGCGTAGTGACCAACACCCACAAAAAGAGAGGTAGGTAGCAAATGTGGGAAA
TAAATTACTGATTAGATTGCCTATAAGACAAAACAAGACCTTCAAGAATGTCTTGATAAA
TCAACCAAGTTTACCGTTACGTCATACGTGACATATACACAGTCATGGTTAGATCCAGAT
AGATATTAAAAATTCGTTGACTTACAAATTAGAGTTGAATCTATGTACCATCAGATAAAT
TAAGACAATTGTACTTGGAATAACTGTCATAAATTACCGTTGGTTGACATTCTGATTCTA
TTGAGAATAAGACTATATAAGAATTAAGAATTAACCGATTACATCTTTAAAAGTTCATAG
TTTTCGGGTGCCCAGAATGTCTTGTTCATCCAGATAGATGCTTAATCCAAAAATTTTGAT
TTTAAATATCCACAATTCAATTCTGAATTCCAAAGAGTACCACAGTCAGATATTTCACTC
GGGAGAAAGAAACAAAAGAATACAAGTCAGTTACACGCAGAACAAATTCACTTCATAATC
CCCTGGTACTGATTAATTCATATTATAGCTCATCATCATAAACACATAAAATGCAACATA
GAAAGAACACTTTCTTACAAAATTAACAATGAAGCTCTTAAATCTCACTGATATAGTAAA
CCAATAAGTATATTCTATAAGTCACAATTAAGTGTTGATCCTCTCTCCCCTATTGCTCTT
TGTATAACCCTCATGTACATTGAGCTTTGTCTCTTTATTTATATTTATATTAATAATAGT
GAGACTCGTATTCTTTTCAAAAAAAAAAAGACACAATTAATGAAAATGATTAGGCTGGAT
AAACTGTACCAAGTCATGGGATGATCCTTTAAGCTCAGATAATATTGTAGCTGAATCTGC
TCTAATTGGACAATTGAACACCTGGAATGTAATTGTTGAACATTAAACAATTGAAAATAG
ATACAAAAAAGGAACAGAAAAGAAGCTTTAATTTCAAGCTGAATATGTCGTAAGAGTAAA
AGTTGGGAGAATCAGTTATGGGTGGGGGATAAGTACAAGTGGTTTGGGAATGATAACAAG
AGAAAATATAATCAGATACTAAATCTGAAACAAGAGAGAGCAAGTCCCTTACCGCAAAAC
CAGCAAATGTCAGGTCACTCTCCACCAAGTCTCTATCCAGGCCTCGTGCTTCACTAACCT
TCAATATTGGAAAGAAATAGAAACCAGCCAAGTAAATGAAGTATTCATGAAAGGAAGTAT
TCATGAAATGAAGTATTCATGAAATGAAGTATTCATGAAATGAAGTATTCATGAAATGAA
GTATTCATGAAATGAAGTATTCATGAAATGAAGTATTCATGAAATGAAGTTATAGATTTA
CAAATTCAATTTAAATAGTATATCATTGTTTTCTTCATTTTTTATTAATATGTTTATTTA
TTATTCAGTTTCAATAGATTTTCAACCTTCTTTCCAAAGCACCTAAGTTACCTATTCTAA
TATAACTTTAAAAAAATAGCTTTGACCATTTTATTCCATGCATGCACCCACACAATGTGT
TCCCTTTCATGTTCAAAGAAGGCACTTAAATCTTTATGAATTCAAGATTTAAAAGTAATT
AAGATCAGAGATTTCAAATCACACGTCCAGCATGTCTCCAGTGCATGTCCCCCTGTGGGA
AAACAGCTGTGCTAAAAATATTGTCCATGTTTCTGAGACAAAGATGTTGATAACGTCCAT
GACAATGATGATTATGGAAATCTCAGTTGGAAAGACCAATATAAAACAATGAAATTGTCA
ACTATGACAATAACAGGGACTACTATAATGGCAATAATGATGACAGTGAAAACAAGCCAT
CTACAAAATAATGCAGTCCTTTTATGTTTATAAATAGATGTGTGGGACAGAAGAATATCT
TACTGTCATGTCTGGAAGTGATTTGTAAGCAAGAGCAAGGACACGGGAACCTTGTCGTGT
ATATTTCTTATAAGTCTCAACATAAAATGAAGGTACATCAGTGAGCCTCTCCTGGATGGT
TTCGGGGGCACCCTGAAATGAAGAGACCAAGTTTATTTAGACTGGAGAGGTTCAAACAAT
TATTTGCATTGTAAATACACCAACTAGACATGTAACTCCGGCTCCAGAATCTAAATACTT
GCAAGCTGCGTGTCTGCTACATCTACATGTGTTCCTACCATGTCCTAACATGTCTCAAAT
TAAATAACAATAGAATCAATGACTTTATTTTTGCCATTGTGTTCACCAAATTAAATTATT
AATGAAAATATATGAGCATATTTGCAAGATACGTGTTCTGTGTAGAACTCCAACACTGTA
AACTAGAGTTCTTTTTTGTACACTCTAAAACTAGTGTTCATAATTCATATTTCATAAAAG
TTTATAAAACTATGAAACAAAAAATTCATATGATATTCCAGCAAACCCATTTTCAAGATA
AATAAACTACTATGCCAAACCTGTTCATTCTAGCCTCTCATTGGACTTTGGCAAGCAAGA
TTTTTTAAATTTTATCACTCAAGAAAAATAGGAGAGTTTCAATGGTTTAACAAGTGTGGA
AGGAGGTTTGGGGACTGAGCATTGCTCTCTTTGAGCATTCTAAGAGTTTGTTAGTCAATT
TAATATAAAGCATTCTTATAAGCTATAGCAGTTTTCTTGTAATTTTGCCTTTTATTTTAT
CTTTTTTTTAATCCATAATTTCATTTAGTACAATGAAATGTATCAAAAGGAAGTTAGTCC
TTCAAAGTGTTGACGTATAACAAATTAGAAAATATGGATAAGTGGGGTTCCTCTATGCGC
CCAGCAGGTTTTATTGCCCATTTTCACACCATGTGTTCCTTAAGAAGCCGGAATGGGTGA
TGCAAAGGCATAGACTGAAGGCTAACTTGCTAGTCTAGTTATATTGGAGTGCCTTTTGTT
TAGTTTTGTGACTTTTGTCTTCCGTTGTCCTTTTCTTGAGCCATTCTTTTTCAAAGCCCT
CTATTTACACTTTCATTCAATTCTGTGAAAGTTGGTTTCTTTTAAAATAAATAAATCAAC
TTTTTTATATGAGTGTCCAAAGAAGCTTACACAAATTTCAATTAATCTCACAAAATATCT
TGTTCGAACCTGCGACATTTTGGTGTAAAGAAAACTCATAGGATATTAAATCCTAGGTAG
GTGATCACTATGGATGGAATCTACAATAAACACATAAATCTAGCCTCTAATTTAAAATAT
TGTTGCTCCAATGTATTAGCTGGTTTTTTCCATTTCTTTTCTTTTTCTTTTAGTTACCTG
TTGTATATCCTTTCATATTCTTTAGGAAAGTATGGTTTTTCATCCCAAAATGGAGAAAGA
GAAAAAAATATATATAATAATCATGAAACAAGGTAAATACTAACTAGAAATAAACAAGTC
TAAGACGACAGATAGTCATGCAGAAAAAAATATCAGACCTTCACAAATGCAAAAAATTCC
TCTTGAAGGCGCACAACAACTGCCATTCTCTTTAAATATGAAGCAAAGTGGTGCCTCTGA
ACGATCTGGACAGCGTTACCACTTCCCCTGCAATTAATTAAAAGTAAATTATATGATGAA
AGAAAGACAAATGCATAGCCAATGGAGGGTTAAATAATGACTATAATAGCTGAATGTTTC
ACCCAGTGAAAAATGAAAAGAGCAGTAGCCAATGACAAAACTTAAAGCAGAAACAGAAAA
TTTTGTTGGATAACACAAAATATACATTGAAGAATGAAGAGGATAACATAAACTGCTCAA
GTGACATTGAACGTGAACTCAACGTATGTCTGTTCTGAAAAATAAGGGCACATCGAAAAA
GATTGCTCCTAATAGGCCCTTGTGCACAGGCATATAGAGCTACACCCTTTAGGTCAAGCT
AGATGAAAAATGAAACCAAAAAGAAACCGGTCTGTACCAAAAACAGCAAAGTCACAACCC
CTGAAAAGGTGGTCAAAATCCTCAACCAGCCTCTTGCAGAGAATACAAGACTCTGGTCTC
ATTCTAACAATCCCAACAACTTTCTCAAAATACAATCCATGGTATTAACTCTTCCATGAA
GGACCTGCTATACAAATTACAAAGAATTAAACCTTCTTAAAAATTTTGACCTTCTATAGC
AAGGAAAAGATTCAGAAGCTGGACAGGAAAGGCTTCACAAGGCAAAAGAATAGAGCGGCA
AGAAAACCTATCAACAATATTGAGACCCAAAAGAAGATGATTCCCACTCCCAAGGCTAAA
GCTCCCAATCAAAGATTCAACAATGAGGGCAAAGGGCCAGAGAAAAAGAGAACACCCTTC
TAGAGAAGAAGAGAATGGGAGCCATTATAATTCATATGGTCCCTCTTGGATGTACGAATT
GATAACATATTCAAGAAAACAAAGAGCAGATAGGTCTATCTCCCATCCACATATCCTCCC
AAAAATAAGCATCAATTTCATTCCCCACTAAACACTAAACAAAGGGAGAGAAATATAGAA
GCTACCCAAAATATCGTTCCAACCATTTCTGGAAGTGTCTTTCAAAACCCCATTTGGAAT
CCACTCAAAAGAATTTGGCCCATAATTGCTCCCAAATTACCTTACGCCAAATGGAATTGG
CATCACGAGGAAACTTTAGAAAGATAACATCACACAAGCTTCCAAACCAAAAAGCCAGAT
GGAAATACTTTGGCAGCAAAACCCACAACTGATGAAACATAGCCTTCAAAAATGCTATGT
TTAGACCATTTCGCCAATAGACCAAGTATTGTGCCCTAAAGTTGCCCAAGGTTAGCCAAG
AAAGCCATCTTCGTGTCACGAGGAAAATGCTAGAACCATTTAGCCAATAAGTATCATGCC
CTAAGGTTAAACTAAGCCTAGCCCCCATGGTCGCGGCTTGGACACCATCTCCCACCCAAT
TAAGAGAAAATTCTTTCCCCTCATGGCCCCATCCACCCCTTCCTCCCATAAGAAGCTTTT
CAAGAGCTTCTCCTAAGACTTATTAGCGGTTATAGTGATCTAAACAAAAAGAAAAAAAAT
AAGTTGGAAATATCAGTCAAAATGAACTGGAGGAGCAACCTCCTTTAGTATTAGCAAGCT
TGGATATTAACAGTTGAGGTAGGTGATCACCAAAATTCAATTTATAACCTCAAACCAATT
TAAACTTGTATCTTATCTCTTGACCGCTTGACCATGGCACAATGTGCAACTAGTCATGCT
GAGGTAATACATATAAACATAAATTTTTTAATTATAACTTTAATCACAGTTGTAAACATA
AATTTTTAAAATTATAACTTTAAACATAGTACATAGGAGATATGATTTAAACTAAAACTT
CAATCAATTTAAGGTCTCTTTCTACATGACAATTTACATGTATTGATGCATAAGTATACC
CACATACATAAATTCATATTTTTGCGGGTCCTTAAAAGAAAGGGGGGAGCATTACTTTCT
GGGAACGGCTTTCTCATCAGATTTGTAAATCCAATCGACTCCCTTGAGAGCAGCCTTTTC
AAGAGGATCCCCCACCTACAGAAAAGTGAAGACCAAATATAGTGTTCCCGTGTGCAATAT
TTTGTAAGGAGCATATTCGTGCATACTTTTTCTTTTCATCGATAGATATATCAAGGATTC
AAGAATGAAGCTAGCTTACCAACTTGTTGTCCACAAACACCAATGCATGACAAGAAGCCA
GAATTTCAACTGTGCGCAAAGACACACTGGTCATGTCAGTTTCCAATTCCTCCTTATCAC
TCAAACCAACTACTCCTCGAAACTCCTACAGATACCCAGAAAGTGAAGAATAAACATCTG
GAATAATATTGCATAATGGACAACAATTTTCGTATTTTGAGTTCAATATGAGCAAACCAT
GTCATCTGATGTCAATGTTCCAGTTTTATCAAAACAACAAATATCAACCTGCAGGAAAAG
AACATACAAAATTTGATTACAAAACACAAACAGAAAGGTATCAACTTGCCGTTCCAACAA
AAAAGAACAAGAATGGGTTTACACAACACAGATTAATGTATTACAGCTCTAAAAAGGCAA
TACATCAAACAAAGCAAAACCAAACTCAACAGATATCAGAGAACAACAAAAGTAATATTA
AAAATACAACGAAAATTACAAGCATCCCAAATGGTTGGAGTACAATTAGAAAAAACACAA
ACTTGTTGAAAAAGGAAGTGCTAAACACCAACTTTAAAATGGAAGAAAAATAGTAACATT
GAAATTGTATTACAATATAAAGAAAGAAAATATTGCTATATCCAAGCGCTTCAAGGGGCC
ACAACTTTCCCAAAATTAAACTCCAAATTTCTGTCTTCTTTCATCCCACTTACCCACTCC
CCATTTATAATAACCCTTTCCTAACCAACTCCCTTAACAGATGTCTAACGACAAACATGT
GCAGCTAGTATCTTAATAACTCTCCTAACATTTCCCTACTAATAGTCCTAATAGACAGAC
ACTCTCCTAACATTCCTCAACTAATATTCCTACTAGAAAGCAGAGGGAGAATCTTTGCAA
CTCAGTTATGAGTTACCAACCATTGTGGTTCCAATATATCCTTACTCACAAATAAGAGCT
TATTAATCAATTTTACAAAGCATTTATATCCATGTGTCACACTAGCACAAGCTTGCACAC
ACCTCAACAATTCTCATGAGACAACTGTCTAACTTTACTAAAATTTGTTGTTAAGGAAAC
TCACATATAAGTTGAATTCTTTTGAATACTTTTGTGACCTTTTATAGTTTAAAGTTTCTA
ATTAGAGTAACCAACTTAAACATTTTTGTGACCACACCGTTTTCTTTGTCAGCCTAGATT
GTGGTTTGGGGGAAAGAAGTGGTCACCGTAGCTCCTCCTCCAACAATCTATAGTCTCACC
TCTCTTCCAACAAATTATTATCAGCTGGTCCCACCACTCATCCATGCCAATGTCATTGAC
CAACTTCTTTTGCAGTCAATATTGTTTTACAAGAAATTTAAAAGAAACAAGAAACACGAG
TAGCAACCACAAAATTTTGGACATCATGCATGCACTTCAATGACTCTTCTTAGTATACGG
CTTCCACTCTCTTTTGTATTTATCTTATTTGCCACCCAATTTTGTAATTATCTTTTCATT
AGTGAAGGTTTTGGTTTCTTATCAAATTAGGATGTCTCACAAGTCCCAACTAAAGCTTTA
TAATTTTGTGATGCCATGAAAATTGAAGAAAGTTTTCTTACCAGTTAATGCATCAAAGGT
AAAAAATGAATAGAAATATCATGCATGTAATCTGAGTAATCAATAAATATTTTTTAATAA
AGAAAGGAGTTTTAAGGGTAATTAATTGCGAAAGGAGTGCTGAAAATTCACAAAACACGC
AGAGGTAAACTACCTTCCCAGCAAACGGTATTCGGAAAGGCTCTGTACAAAATATTCCAC
GACGTGCTAGAGCAATTAACGATGTATTAACTGCTATTGACAGTTCCATTGGTAGTTCAG
GAGGAATAACAGAAGTGATTATAAGTGAGCAACTGAGGAAAAGCTTGTACTTGCTTCTCG
TGGGATCTTCCAACCCCTGCATCAAATAAACAGCAGCTATAACTGCAAATACTTGCTTCC
CGTGGGATCTTCACCCTATATCATTGAGATCTAAAACTCAGACCACAGAAAAGTATGTCA
CTTTACCTTTACAAGTACATAACCAGCAGCTATAACTGCAAATACAACTAAGAACATAAT
AAATAGGCCACTTTCCCAACTGTTAGCTGTAACCTACAATTGGAGCAAAAGGTATATACA
AACACATTATCGGATCTAGGACAAGGAGTATAAATTTCATCAGAGTTACAAACCCAAATA
TTGTCAAATTAGTTACCCTCTCTGTAGAAAACAAAATTGTGCGCATTAGTTTCCCTTGAC
TTGTTTCAAATCCAGTTCGCAAAACAACTGCTAGGCAGCCACCATCAGGGGTTCTAAGAG
GAAAGGTCTGTCTCCACCCAAATAATAAAAAATGAGAATATTCACAAGGTCAAAACTAAA
GCCACCAGATTCCTTTCAACAAATCTACCTTATCCGGAGTATGCTGTAGTATTTTGGTCC
CACCAAATAACACATGACTTTTGTCTCTCTTAGCTGATAACTTCTCATCAATTCCTCTCC
CAGTTATTGAAACCTGGGAAGGTAAGCTCTAGTTAAATAAATAAATTATTATTATTATAA
AATAAATAAATGGATAAGGTGGAGCACCTTCCATTGTGGTGTAGACTCCCCAGTAAGAAT
GGCTTCATTAGCAATAGCACTTCCAGCCAAGATTAGCATATCAGCAGGTACAGATTTATC
ATCACCACTCTGACCAGAATCACGCCCTATGGAGACAACATCTCCTGGCAAAAGCTCAGT
TCCAGGTAGCTTAACCCACCTACATAACACCCCATCACAGTTACATGTCAAGAACCAGAG
TGGCCAAGAAAAAGGAAAAGTAGCCCAAGTAGTAGAAATGACATACTTTCCACAACGATG
CACCATTAAGGTCTGAGTATCCACTCTGACACGTCTCAACTCACTTAAGGTCTTTAACCG
ACTTTTTGCCATTGTTGACTCAAACATGAACAGCATAAACAGCGTAAACAGGCTGTAATA
CCAATACTCATCCAAACACCATAGTCCCACACAAAAAACCTGGGGGAAAGGAAGAAAAGT
TACAACCGTGTGACAAACAACAAATGCCTCTCAAAATATATCAGGTGCTGGGGGTTGGGG
GAGAGGGAAAGAGAAGGGAGAAAAACTTTAAAGTAAACACGAAATCCCTTGATAAAATAG
AGTCAACCTGAAACACAAAAAATGGTTCCATACACTGCTCCTTCATTAATTTCTGAAATG
TAGGTTGTGGATACTCGAATCTGTAAAACCAAAAACATTTGAAAAAGAAAAGGAGCATTA
AACAAACAATTAAAAATTATCTTTGATATCCCATGTCACCCCATTCAAGCATGGGGCAGC
CAATTGTAAAACATCCACGTTCAACACATGCACAAAGTAATAGTAATAAAAATGAACACA
AGAAAACCCACATATTGCGCCCCCATTTTTCAACAGCAGCTACAACTTTAGGCTCAGAGC
CGTAGCCAGTATTCTTTAGATAATAACCAAACGTTTCTTTTGTTGGGTATGGAAGCTTGC
AGAAATTCTCCTTTTCCTTTGAATAAATAAATCGTTGTTTTCTGAAATCAAAGTAGATCT
CCTCGAGATCAACTGCAGATGTAGAACCCGCCAGCTGCAAAGCAGAGAAAATTTAGTCAA
CAGAACAGATACTATACTACTGAATAAACAATGTCAGAATCAGGATGCACGGAAGACTGT
ATGCCAAATGAAATAATTTTTCACTTTCCCGGAAAATCCAATTATTATTTCTTAGTGAAA
GAATACAAAATCCAATAAAATTGGAACAAGAAACAATACAAAGAAGATTACCATGGCCCT
TGTGCAGTAATAACATGCACAAACCAATAAATAAGGAAATTCCAAACAAAGGAACAAAAA
AAAAAAGCTAGTGAACTGCAAGAATTACCCAGGGGACAAGTGTCCTGGACTAAAACCTAT
TCCAGCTAAAATTCATCATTCTTAAAGTTCTGTGTTAATGTGGAAGTAGAACTTATTCTA
CCTTCAGCCAAACCAAATCACACAAAAGAGAATAAGAATGGAAATAATTTGCAACAGCCA
GAAACTACATTTGTACTAATGAAGAGAAAAATAGTCCCCATACGTCCATAATAAACAACA
AGAACACAATCTGAAACGGTTGCTAGCTAGATAGAACAAAATTTGTAATCTTATTTGGAT
TGTATATTCTTTACCGCTGAAAACTGCAATTTCCCTTGAAATGCATACATAAATGTTAAA
TCACTTACAAGCTTACGAAAATGAAGCGAAACAATTTCTTTTGAGCCCGAAAATTTCGCT
GGAACTATCTTGCATGTATCAGCAAAGTAAATATCATTAACCTGCATGTCAAAAGAGCAC
CATACGAAGACATAAGATAACTTAGTATAGACTTCATAGCAATTCAATTTTAAGCCATAA
TCACGACCAGAATATTAGAAGTGTAGTTGAAAATTTAACGAATTTAAATTATCAAAAAAA
GGTATGAGAAAAGAGATCACTTTTGAGCTTTAAAAATAGAAAACCGGTAAACAAAAAAGT
TATCACAGGGTAACTAAATTCACTTAGCCCTCTCCATTCAGATTCTCATTTAATGAGCCA
TTGCTAACCCTCATGAAACTAAAATACAAAACCATCATACATCCAAAACAAAAAAAAAGC
TACAACAGGGTAACTAAATTCAAAAGAACTTAAAGAACCAAAAGAGTTCAAAATTAAACT
TAAAGAAAGGACAACAAACTGATTCCGACTAACGAATTACATCAATAAAGCCGTTACTAG
GACAGTTTGAATGGGAAAATTTCTAAATAAGTTAAATTCTTGATCTGAAAGCTCTACCAG
GAACGTGTTAATACAGCCTATAGATTTCTAAGCTATATTATTAACTACATGTAAACATGT
TGCGTTATCTGCTTGAGAATTAGTAAGGATCCAGGTAAAAAGATATAATTTGTTGATTGC
TTAATAAGTCTCCCTTCCAGTGTTCCAAACCTTCACGATGACCAGCCCATCATGGGTAAT
AACTCACAATGGTAACAAGTCCCAGGCAAAGAAAAATGTAAAGATTCCATGCACTAATGC
TGAAAATGCAATCAATTGGGAACTACGGATAGAAACATATGAAACAATATTCAATGGGAA
AAGTACTCAATCAGTGAAAAGGGATTCCGATTTCCATCCAAGCAAGAATTGGCAAATCTA
ATTCAATCAGAGGAAATGGGTACTTTGCACGCTACTTCTCAGAGTCTAACTTTTGAACAT
ACGCCCTCAAAGCCAGCAGAAATATATAGAGAGTGATATTTTACAGCTATGCTGCATATA
TGCAGTTAGACATACTGCAGGCAACGATGTGACAAGACTACATCTCAAATGTAATGGCAA
TACATAAGCATCATCAAATGCAAGTACAAAATTAACGAAGGAAAAGAAAAGAATAACACC
TGACTGTACTGAACAAAACATTTGAAATCAACAGACCAAGCAGTGAATAGCAAGACCAGA
ACATGAAGAGCCGCAAGTCCACCTAAAACAATAAAAGCATCTCCGAAGTCTATACTGGGA
ACAACAACGGCAAGCCAGGCGGCATAAAGAATGGCAAATGGCCACAGATCGAATCGCCAT
GCCCAGTGTTTCCTCCTCAACAAATCAACTCTCTCGACCACCTTCCCGCCCACATGGAAT
CTCAGCATCTTTTCCTCAACTCTGCTGCACGCAATTCAAAGATTCGCAAACGTGGACCAT
CTGGGGGTAATCAATAAATGAGTGTAAATCGATCAGGTCGAGAGCATGAATGAGAGAAGA
AAGTAAAATGAAGAATTGAATTGAAACGGAAAAGTAATGAATCGGCATATACCAGAGAGA
TCGGCGCCGGCGAGGAAGCGATTGAATCAGCAGAACGGGTCTGGGTTTTTGTTTGAGAGA
GATGAAGAGATGGTTTTGGATTTTCTTTACGGACCCGTCTTTAACCCACCCGTTTTCACT
AAACGGGCAATGCTTCTTTTTTTCTCTTTTCCTTTTTCTTTTTTCTCTTTTTCTTTTTCC
TTTTTATTCTTTTTTAGTTCACTTTTTTATTGTTATTAAATATCTAAATTAAAATATCAA
ACGTAAGGGGGAGAGTTCTTTCTTTTATTTTTTTTCTTTTTTCTAGGAAGTAAGAAGGAA
AGTTTTAAATATTGAATGAATTTACTTTGTAATTTTGTCAAATGGTATTTTAAAAGTTAG
ATTAAGTTACAATTTTAATGGATTTTTGCTTTTAAGTATGGTTAAAAAAAAACGTGTTAT
ACTTATATTGGGTATGTAATCAATTATAAACATGCACGTATTATGAATCTCATTCACTGT
ATGAAAGTTGATAAAAATGTTAGTAATCATGATGCATATATGCATATAGTTTCCATCGTA
AAAATTATAGTTTTGAATTTCTCAACTCTCAAATTAATTACATGCAAGGTGTGAAATTGG
TAAGATTTTAAAGAAAACAACTTTCTAATTTTTTTTTAGACATATAAAATTTCGTAAAGT
TATTCAATGAATAATTTATTCGTCGGTCGAGCTAGCATATGTTTAAGCAAACCTTAGGTC
GTTGAACTTAATTCGAAATTTACATTGTGTTTTTTGAAAAATAAATAATGGATGGAATGG
TGAAAGACTAAATTATGGTAAGAATTACAACACTTAGTTAAGTTTAAGGTCAAAATTTAT
GGAATTGAAGGAAAATTATAAGTAAATTAGGTATAACACAGTTTACCTTCTAGCTCGTAT
GAAAATATATATATAACACTATGTAAAAGTCTATTGATGATATTGATAGAGTCATATCAA
TAAAATATTTTTATCACGAATAGCAATATCTATTAATAATAAAATTATATCGATGATAGA
CTCATATATTCTATTACTAATAGATTTTGTCAACAAATTTTGCTATATTAGAATCTATCA
CCAACCCTCTACACGAATATGTGATTTTCTTTTTCTTTTTGTATGTCGGTGAAAATGTGA
AGAAACAAACGAAGAAGAAATCGGTAACAAGGAAAAAAGTAAAACAAAAATAAAAACAAT
GCACGTGATTTGGGTTTAAACATGCAGTGAACCCCACATACTCTATTTTTTTCTTATTTT
TATATTTATACTACACTGGGCCCCACATTTTTTAATTTTCTCATTATTTATATACGTGGG
TCCCACACACTTCACTTTTCTCATTATTTATATATACATACTCACATATAATATAATATA
TATATTATACATTCAAATTCTAAAAATATCTTTCTTTATTAAATTAATTTATTTTTTTTA
TTTTTTTCTTTATATATATTTAAATATCACAATCTTCAATCTTCAATTTTTCTTATTAAA
TTCATTTTTCTAATTTAATTTAATTCTTTCTTAATCAAAATTATACATATATTTTTTTTT
CAATTTTCAATTTTTTTAAAAAAATCTCATATATTAACAAAACATGTTATTAAAAATATA
TTAAACAAATTAAAAGAGTAATAATAATAATAATTTATATATATATATTTATTTAATATC
TCAATCTTCAAATTTTCTTATTAATTCATCTTTTCTAATTTAATTTAATTATTTCTTAAC
CAAAATTATATATATCTTTTTCTAATTTTCTGTTTAAAAAAACACATATATTAACCAAAT
ATGTTATTAAAAAATACATTAAACAAATAAAAATAATAATAGTAATTGAAAGAAGTTGAA
ACGTACTCTAAAAATAATAATAACAATAAATTTGCAATTCAAAATTATCCATTAAGTTTT
TAAATTTAATTTGTAATCGAACCAATTCTTGTTTTTTTCCTTTTACCATAAACATGAATT
TCTTTTTATTCAATTATCAATGTGTGTGGCTTCAAGTGTTATTATTATTATTTTTTGTAG
TAATTTTAAATTATCTCAATTATTATTATTACTCTTTTAATTTGTTTAATATATTTTTAA
TAACATGTTTTGTTAATATATGAGATTTTTTTAAAAAAATTGGAAATTGGAAAAAAAATA
TATGTATAATTTTGATTAAGAAAGAATTAAATTAAATTAGAAAAATGAATTTAATAAGAA
AAATTGAAGATTGAAGATTGTGATATTTAAATATATATAAAGAAAAAAATAAAAAAATAA
ATTAATTTAATAAAGAAAGATATTTTTAGAATTTGAATGTATAATATATATATTATATTA
TATGTGAGTATGTATATATAAATAATGAGAAAAGTGAAGTGTGTGGGACCCATGTATATA
AATAATGAGAAAATTAAAAAATGTGGGCCCAGTGTAGTATAAATATAAAAATAAGAAAAA
AATAGAGTATGTGGGGTCCACTGCATGGAAGTCGTGTACCCCGTCCACGACTTCACCTCA
AAACACCTATTTTTGAAAATAGTTTTGCATCTACCCTATTTTTGAAATATGTTTCAAATT
TTACATTATTTTTAAAAAAAAATCCTTTTTTTTTCTTTCCTTCTTTAAATTAATCAAATT
TTAGAATAAAAAATAAAAACTAGATAAATAGTAAAACAAAAAGAAAATATTATATTATTT
ATAAACAAAATATTTCAGAATATTAAAAATATATACAAAATATAACCAAATTAATTCATC
AAACTTCCTATAATTTATTTAAATTTATTTTTACCATATTTTGTAACTATTCATAACAAT
TCCTCCTTATAAACTCATTTTAAAAGACCAAGAAATATAAAATAAAACGATAACAAAATA
GAGCCTTTTTAAAAGTATAAATTTAAGGACTAACTTTAGAATCGATGTTTATAAATAATT
ATTTAATTGTATTCTACTAGTAGTAATAATAACTATAGTTTCTTACAAGTCCCCACAAAA
TTTTCTTGTTTTAAAATCCCTCTACCTAATAACATCAATTCAAAAGATACTCCAAATCAT
ATTCATAGAAGACCAAAAATGCTCATATTAGAACACAACTGAACAAGTATGACTTTCCAA
TACAAAAAAAAAAAAGTTCAAATTCGGTTAGAATCAGCACATAGACTAACTCAGAAACAA
ATCACAAAAAGAAAAAGGGAAAAGAGAGAAAAGAAGACCAATATGAAACCCAACATTTGG
TCAACCATCACAACTCATCTTCAAACATTGGTAAAAGCAGATGAGCATCGTGTTAGATTT
ATACCCAAAATCTGAATTGCATACTAAGAGCAGCAAACTTCCAGTGCCCAAAATCAAAAT
GTGCATCTTATTGACAACACACCGCACTAGCTACTGATCTATCTACATAAGTAAAATATT
TTTCTTTACATATTTTCTGCAATCCTCATCTCATCTCCTCCCCACCTTACACTTCAATGG
TGCAAAACGAATCCGAACACAATGCAAATTAACGCCACCATACAGATAAACAAAGGAGGA
AAACCGACTTGATTGCTCGCCCTGCCCCTCCTACTCAGTTCCAGCTGAGAAAATAGTAAG
ATAAAACACTGAGTCACGAGAAGTAATGATAGAAGAAATGGAAGTGAGAGAAACCATGAA
TGCAGCTATTGAGGAACCAGCTGAAATCCAATAGTATACAAAATCCGGAAGCACAAGTAC
AGTTAAGAATGAATTTCTGAGAGCAGAGTGTCCAAAAAGATCAAAACAAGTGAACTAAAT
AACAATATTACTTTTGAGATGGCTCCACTAAAGCTACCCCTGCACTATTTTTTCTTGATG
GGACAACAGACATTTAGGCACTCTATTCCTTCTACTTTGCATTAGTATTAGTACACCTCA
AACTAAATTGTAAGGAGGTGGTGCTGGGGCGCTGAGTTAATCTGTTATAGTTAGAGCCCC
GTGGGCCATAATATCCCATTCCACCAACTAAAACTGAGAGGCCCGTACACCCTGAGAGGA
CTTCAACCACTCCAAAGTGAGACAGTAACGATTTCAAATTTTCAAGCGAGAAGTTTCAAC
CTAGTACCTTGAATACATCTCCAATCCTTACGGCTGGGGAAAAAGGTACCTAATCTCTCT
AATATTAGGGTCCCTTGGGGTGGCAAGGCTTGAATATCAAATGGACATCATAAGACTCTA
ACATGGAAGAAGAACATCCACTAACAGAAAAATAAGGTCCAGGAAGTTACCAATTTCTCC
TTCAAGATTTTCACTTCTTGAGCACTTAATCTCCTCGCTTCAGACAGCATTGAAATGGTA
CCTTGAGCCTATTAAATGATGTGGCAAAAAAACATATTAACAATTGTGTTGGTCAATAAA
AAGTACAATAATACGGCAAATGAAAAATGAATATTAGTGAAGTAGTTTCTTTCCTTTCCA
TCAACATTTCATTTCTTGGGTACTGAGATGATTATGATTAAAGGAAGCCCTCGCCTAATT
CTTCATCTAATTAAGGAAAAACATTGCAAACCTCGAAGGGAAAAGGAAAAAAAACAGATG
ATAACCGGCAACTGAGACCAAGTTTAAACAAATTTTAAGAATCAACCTGTATCACAAAAC
CAAGCTTATCTAGATGCAGTGAAAAATCAAAATCAACCACAAAAGTTGCATTACTGAACA
TCCAAATGAATTAGCAAATGAACCAAGTTTAACAAATTTCAGGGAGTGCAATTTGCAACA
GGGTGAAATGAATCTCATCAGGAAATTGTTTTAACAAACAGAGTGCAAACTTTCAAACGG
CATATAAGATTCTTGATCATTTTCGGGACAAGGCTTGATTTTTTGGCTTCTTTATGAAGA
TTTCTTTCTAATGGTTTCAGAACTAATTCTTTTGGGAGTGATTTTCTTAATATTCTACAA
AGATTTTTAGGGAGAACTCGTCGCCCTCCCTCCCCTCCCTCCCCTCCCCTCTCCTCCCCT
CCCTTCTATAGGTGTAATGTCATTTTCTCTCCACATAATATTAATTTCTATTCATTCGGT
CATCTACAAAATTTCAAGCCCAAAAGTGGGTAAGAGTGTTTAAGTGTTTGTATAATAAAA
TTTACCATAACCCACTAGTTTAAGCTTTAGGGTCAAATGATGATTTAACAAGCTCTCTTT
TTCTGAATAAATTTCAGTTTTTTATCTAAAAGTTGTTTGACATAGGTCGCTGGTTCTTTC
TACAAATCAACTGTTATGGTAAGTTCATAGATAAATTGAATACGCATGCGCATCAACAAA
ATTAAAAATCAATCACAGTCCTATTTCTTAATTGAATTAGGTGAGGATCAACAATCTCAA
TGATCAGATTTTCAATAATAGCTTAAAGGCAGCACAAGAACGAGAAAAGCACAAAAGGCA
ATAAAAAATCACCTCTCCAAGCTTTAATTCAATTTCATGTAGCTTCGATTTCATCTCATC
AATGTCCTTAACTAACTGTAGCTGTTCCGCTTTTTTCAGTTTCAAAGGTTCCAATTCTGT
GCCTTGCTTTATCTCAGCAGTCTTTTGTAATCTTGACATGCTATTGTTTAGCTCTAGGGA
TTCATCCGCATCCTCAGGAAACTGATGCACAAGAGAAAAACTTCAATGTTCTAGAAGCCA
ATGCACAGGAAACTGAAAATCTCAAATTGAACAATGCCTAAATCATGACACGGTCTACAG
TTTCCTACTACAATTTTTTTTTTTTCCTCTCTAGAAAAGAAACACTTTCTACTGGGAAAA
ACAAGGAAAAGATAAGGCACCCTCCCTAGGAAATGTGGAAGAGGTTACTATAAAGAGACC
TCTGGCTCCAAAAATTTCTTAGAACAACAAAAATTAGTCAGTATATCATCAAATTTGATA
AGGAAAGTTTTTTCTTACTTTTGTGTCTGGTACTGGATTCTCCAGATGTGAACTTCCGTA
GGCTCCCCACTTCAGTGCACCATTTTGAACTTTTTTTGTTGGTGATTCAACACTCAACTC
CTCTTCCTTTAATGCTCGATTTTGATCTCTCGGTTTTAATGCTTCACGAGGTAGCTCTTC
CTTTGATGTTTCATTTGGATCCTTCAGTTTTGAAAACTCATGAGGCAGAACCTCCTCCCT
GAATGCTCCATTTTGATCAGATGGCTTTAAAGCTTCAATGGTCCGCTCCCCCTTCAATGC
AACAAAATCATCTTTGAATCTTGAAGCCTCATGGGTCATGCCCTCATTTGATAGTCCATT
TTGATATCTTAGGATTGGAACCACGGAGGGAAGTACCTCATCTGATGCACCATTTTGATC
TTTCAGCTTTGGGGTTTCATTGGTGTCCATCCCATCACTTAATGGTCCACTATCTTCATT
CAATTTCATAACGTCATCCATTCTAGCGTCCAATGCTCCATCAGAAGGCGAGAGTATTGG
GGAATTCAGCGGACTAATGAGCGCCACTTTGAGCTTATCCTCTTCAATATATTTGCCTCC
ATCTTTTGAAAACTGGAAAGAAATGTAAACAGTTCAAAACCCAAGGCATGAAAGCTGAAT
GTATCCAAAAAACTTACCATACTTGCAGTGATGTCCTCTTCTGTTATCCCTGAAGGAACG
ATTGTGCTTTGAATTAAAAACTTGTCTTTACATAACATATCAGGTGGGGCAGCCCGTTGA
GCTTGCATTATAACTACGTCAGAATCATAGAAGAAATTAGCTTCTAAAAAGAGGAGGAAA
AGCAACAATACACAGCCAACTTCCAGGTTTAGGTTTTCTTTTTAGGAAAAACAAGAACAA
AAGCAAAGAAAAAAAAAGGACGCAAGTATTACAGTAAGACAGTTGCACAGTCTTCCTAAA
AGAAACTGTAAGGGAGAAATAGTTGTTAAATGCAGGATTGAATCATGACATGATATTAGA
CATTCTTAGTTTTTATTCCTCAAAACACTAAAGTGATATGTTCTCAAATTTCCCTTTTAA
AACTTTCCAGATAGTCCTCATAATTTTGATTCAACTAAAGAAAGACATTGAGCCGATCAG
ATACTGTACATGTCAAGTACTAGATGGAAGAATCAACTTCATTGAAACGTCAATCATCAT
GGTAGTAACTTCGTTAAAATATCTAGAAACACTCTCTTTTTTGTTTCTGGGGGACCGGGA
ATCAAATGTCCCAGGTGGCCAAATATGTTAGATTAGAAGAAAATTATAAAGAATGTACCT
GAAAATTCACATGTTGATTTTGGCAAAATTATCCCAACATTTGGTCGAACACAATATTTC
TTAGGAGACGTAGTTTTAACCTGCCAAACATAATAATAACATTGCACACATGACATGAAA
AATCATATGAATTATCAAAGAAACAAGAGATGAACAAAAAGAAAAGAAGGTTGTTCATAC
TTTAAAGGCAACATGATGATGGGTATTATTGGATAGTTGAACTGTGCACGTACTTTGTTT
CCTCAATTCAACTGAAAGTAGCAAGGTACTTTACATCAATTCTTTTTCAAAAAGCAAGCA
ATGACTAGTATTACTAGTAATGCACTTACATAAGAATTGTAATTCCTTAGGCTGGATATG
CAAGAGTTTCGTACTCATGTCTCTTCCTCACAATACACAATTCAAAATTAATACTTCTGC
ATTCAAAGCCTGGGAAACAATTACTCTGCACACAGAAACGTTATTTTCTTATAATCGGGA
AAAACAAATTAAATTTGATTTAGAAGAAAATTCAAAAAATAAAAAATAAAAAGAAAGAAA
AAAAGAAACATAGAATAATCCCAAGTATTTCATCATATAATTACAGATCATAGAAGCTAA
AAACCACGTGTTTCCAATCCACCCTGTTCCTGGCTAAAATAAAATAATAATAATATCCCA
TTTCCCCAACTTTCCAAGGAAAAAAAAAACTGGGTTGAGAAAGTCAAACCAAACCCACTA
AGATCAAAATCAAAGACGCACCGCTGGGCTTATTCCAAAACAGATCGTTCAAAGTTACAA
ACCAAACACTACTCGAACCATAAATCATTAGTCAACGAACAGAGTCACTCCAAACACTAA
TCCGATTACAAACTCCAACCCATTTCCAAACTCAACAAATCAAACACAAATCGAGAGGCA
AAAAAGAAACTCCAATATTCAAGAAACCAGCAGAAATTCAGGAAAAAACACACAGACTGC
GTTCTTAACAAGATACCATGAATTTCAAACAACAAAAATAACCAAACAATAAGATTCTTC
CACGCAGAATATAAAACAAGAAGCGGAAAAAGAATCCAAAAGACTCACCAGTTCCGCGGG
AACGGAGATAGAGAGAGAAAGATAAACTGAAATGGAATAAATAAAAGAGAATGGAATGCA
GAAATTGGAAGAGAGTCCAAAGATTTTGGTGGAATTTACAATTCCATATGAAGGGAGAGA
GAGAGAGAAACCCTGGAAAATTCTAGAGAGAGGAAGGTGAGAATGAATGATCTAGTTGGT
GGAATGGAGGATTAAACTGAGTGAAAGCAAAGTAGAGAGAGAGAGAGAGGTAGTGTTAGT
TGTACCAGCAGTGGTGTGATCTTAGCTTTGAGCCGGTGCGGCAGAATCCAATTCCCGTTT
GAACTTTCTTCCCTTTCTCTTTTCTTTTCAAATAATTTAACAAAATTGGCTCCAATTTCG
AGGCTTTTTCTTTTTTCTTTTTTTATT

>Cs9930 Cucumis_sativus_Chinese-long cv 9930 Chr02_Reverse_Complement: 22210484..22379284 - 168801 bp
GAAAGAGAAAAGGAAAATGGATTAAAAGTCTGATTTTGATATCTCTCTCTCTCTCTCTCT
CTCTATCTGTTCTGTCATCCCTTCTCTTTCCTCTGCTGCTTTTTGAAGGTTTGAGAGGAG
AAGTCGCTTTAATACGCCATTTCACCATTTCTGCCTCTTACTAAAACCTCCATGGCCGAA
ACTCTCGCACCCCATTTCCTCAAACTTCCTTCTCCTCAACATAGAGAACAACCCATTATT
CAATCAAATCTTTTTCTATTCATATTTCTCCATTTTTAGCCCTTCTCTTCTCTTCTCTTA
ACCCACCATGAAAACCCATTCCCAAACATTCATTCCTTTTCCCATTTCAAATCTCTTTTA
TTGCTTTCTTACTCCTCACACAAAATACCCTTCTCTAATGCCACCGTATTGGAAGGGTAT
CCGCTAGCTGGACTTTCCTTTTTTGCATTTTCGACCTTTTCTCTCTGTTTCCCTCTGTTT
TTTCCCCCTCTGTTTTTGAGTTTTCGCCATGGAGAATGATACTGCTCGCAAAGCTTCTAT
TCCATGGTATGTCTTTTTCATTTTCAGATTTTCTTTTGCTCTGTTGAAGATTTTGGGGGG
TTTTGGTATTTTAAATTTTGCATGTTCTATTCGGTGGTAGAGCTTAGAAGGTGGATTTTG
GTTTCTGGGTGGGTGTTGTTTGGCCATTTCTAGTGGCAAATTACATTCCCTTTTGGATTC
ACGTGCTGTCGAAATGGTGATTCTGTGAATATCTTGTTTCTTTTTGTCCTCTTTGTTGTT
GGCCTCTTTTGGCTTGCTTGAGACTTTTGGCCCCTTAGTTGGGAAGACGGGGATTTCCCA
AATTCCCCCATGTTTTTGTTTCTTCAACTTTTTCCTTTTTGGTAAAGTGGGACAAGAGAG
TTGGCTTTTTCTGAAGTGAGAAATGTTGTAATCTGTTTTTGTCTTTTGATTTGTTTGATC
ACTTGAGATTTGAGAATGATTGTGTTGAGGTGTATTAACTTTATACTTTTATATGTGAAA
AGTGAAGAATAGTTAATTAAATTGAAAACAATTATAACCAGGAAACATTTAAGATTTGTT
GTGGGGAATGGGGATGGCCTTCCAATTTTAAAGTACAAAAGCAATACTAAACTGAGTCAT
TGCATTTGTTGTGGTCACAAGCATAATCACCCTTTTTTGGGATGTTTGGAGGGGAAGTTT
TGAAGGTTCTGGTTTTGAGCCCTCATTGAAAATTCTTGATGACTCTTATACTTGATGTCG
GGGTAGTTAAAGTTGGTATAAGTAAAACAATTACTTGTGGTGTCTCCATTCGGATTTTGG
AAACTCATTGCAACATTTACACTATTTGTTGGGATTTTGACTATTCTGAATTCTTTGTTG
CTTCATAGGGAGAATGATAGGGGTATCGGTGAAGTAGCCAAAAGACCTCCACTTTACATG
GCTACTTTTGGGAAACATAAAATGCGGAGCAATATGATTTCATCTGCTTCGGCTCGAGGT
GGTATCTGTTTGTTTTTTTTTTTTGTTTTTGTGTGCTCATATAGTGCATCATTTAGGCTG
ATGAATTATGGCATTTGTGTGCTGTGTTTTGTAGAGTTGAGATGTTTTGACCTGGAAAGT
GAGCAACGTGATGGATTGTCCCCAAGAGGAGTTTTGGAAGCAAGCTTGCAGAGTTCAGAA
TTCGATGCGGATTCTTTGAATGATAGTACCCCAGAACCAGAAAATCAACCTTCACAATCA
GGGGCTCTTTTTCACTGGAAAAATTTCTTCAAACTATGGAAGAAAAGATCGTTCAGGCGC
CTGGCCTCGTTTCCTCCTCTCGGAGTGCTGAAGATTTCAAGAAGAGGGAACAGAAGCGGG
AGAGAGAATCCGGGACTAAGTGACTTGTACAAGTTCAAGTCCTCATTGGGAAACTTTACT
TTCTCCGAGCTCCAAACTGCGACCAACAAATTTAGCCATGGTTGGTTGCTATTTGTGTTT
TATGTACTTTTTAGTCTAACTTTGGTGTCAACTTTGTTTATTGTGTTTTTTTTTCTTTTG
CGTAGAAAATTTGATTGGAAAAGGTGGTTATGCTGAGGTATACAAGGGCCGTTTACATGA
TGGGCAATTGATAGCAGTGAAGAGGCTAACTAAAGGAGCCCCAGATGACAGAACTGCTTG
TTTCTTGTCCGAGATTGGCATCATTGCTCATATCGATCATCCTAACACAGCCAAACTGAT
CGGTTGCGGCATTGATGGAGGCATGCACCTTGTTTTCAAGTTATCTCCAAATGGAAGTTT
AGGATCTTTTCTCCATGGTGATTCCTTTAACCTCGTTGAACTAACTGCTCTTTGGTTTTC
AGAATTCTTATTCACCCTTCTCTTCACCATTTTTCAGGTCCAAATGCAAACAAACTTGAT
TGGAGTAAAAGATACAAGATTGCTCTTGGTACAGCTGATGGTCTGCTGTATCTCCACGAT
CATTGTCAGAGGCGTATTATTCATCGAGATATCAAGGCCGATAACATTCTGCTTACAGAA
GATTTTGTACCTCAGGTAACTTGCATGTTCTAAATATCAAATTCATTATTGAAGCTTTTA
CTTGCTCACACATGTTGCTAGAAACACCTTTTCGATTTTTGCCCTCTTTGTTTTAATACT
ACTACTACTGGGGGAGCTATGTCAACGACACAAACAAAATTATAGGGGAAAAAATATTTT
GGCCCCTCGTGTCTTCGTCGAATGGAAAATGTCAATGAAAAAATTATTTTTCATGCTTCT
ATTAAAGTTGAAATGACAGAGAAGACCAGTAAAGTCTACTTTATTCCTCTAGCCTTTTAT
CTTATTTCATGATTGAGATCATTCTATACTCAAATGAATGCAGATTTGTGACTTTGGCCT
TGCAAAGTGGTTACCCAAACAGTGGACTCACTACAGCGTGTCAAAATTTGAAGGCACCTT
CGGGTCAGTATTATGCCTACATTCTTCTCCTTGACGTAACCATTTTTTTTTCTCTTGTTA
AATTTCTCATCTCTTCAATGCAGATACTTTGCTCCTGAATATTTCATGCATGGGATAGTT
GATGAGAAAACTGATGTTTATTCTTTTGGAGTTCTACTGTTGGAGCTCGTAACCGGTCGT
CGAGCTTTGGATGAGCTGTGTCAAAGCCTTGTACTATGGGTAATAATAATAACATTAGAA
CAAACTAATTTCATTAGTACCCATTAGTTCATTATATTCCTTTAAGCATTGTTAAATTGT
CTTTATTATAGGCAAAGCCTCTCTTAGATAACAACAATCACGAGGAGGTCATTGATCCTG
CACTGAAGGAAAGTTACGATCTCGAAGAGGTTGAGCGCATGATTTTAACTGCATCTTTAT
GCATCGAGCAGTCTCCTATTCTCCGACCTCGAATGAGTCAGGCAAGTGGGAAACTACACC
ACGGTATCCCCTCATCTCTTCAACAAACATGTAATCAAACACATTTTGGTTTATTGCAGG
TTGTTGTGCTGCTAAGAGGCGACAAATACGTAGCGGAGTGTGAAAAAAGTACAAGGGTGC
CACTGCAACGAACGTACTCGGAAGAGCTCTTAGATGCACAAGAATACAACAAGACGAGAT
ACTTAAGCGATCTGAAAAAACACAGGCAGCTTGCATTTGGATCTTGAAAGTGATATTGTA
ACCATGCACCTCAAGGAGGAAGAAGCTATTGCAGTGTTGTAAGGGGCTTGTTTCTGGAGG
TTCAATGAAATGGGGAAAAAAAAGAAAAGAAAAAGGAAGTATTTGTGGATGTAAAGTTTA
GAATTAAAAAGCAAAGTGTTAATAGTTAAGTAAAATGAATATTTAACTTTGTAATCTAGT
GGATCAACAGCCAAACAGTTCCTTAATTTAACTCTTTGTATTTGTACTGCCATTGTTTCA
ACACAAATACGAAGCTGTTTGAAATGAAAGGAGAAGTTTCAACTGTTTGTATCTAAAAGT
TTCTTTCGTTATTTCTAAATTCTTGGTATAGTAATGGCAAGGATTTGTAATGACTTGTTG
TCTCTTAAAACTAAAAAAATAATATAGTCGTGTTTATCGACATCTATATGTGACAATGTA
TATTTTGCGAAATAGACACTAATACATCCATAGACATGGATAGGAATCAATAAAAACCTA
TCATTAATAAATATTTTACTAATTCTATAGTTTAAAATAATTAATAAGGTTCATGTTGTA
TGATTTGTTTTTTGGTTGATTTAGATATAACATGGTACTAACTAATTTTGGGGTTATGAG
AGGACACTTATTCAATTATTCAATTATTGGTTTTAGTATTTATTATATTTATAACTATCT
TTATGATTGTATTATCCTAAATTTATTACACCAATGGATGTAGATTTAATTACTGTGTCA
AATTAATAAATTTAGATTTAATTATGGTGCCATATAATCATTAAAGTTTCTCACGTTATT
TTTTTAAAATTTGAAATATAACATTTCATAAAGTAAGAGTAAGACATATGTGAGTTTTTA
TTATTTTTATTTGGTAAGTTTTTTAAACAAAGATTTATGGGATGGAATTATAATTTTCTT
GTAAGACTATAAGAAAAGTAGAAAAAAATTAAATTATAATTATAGTAGAAAAATGTATAT
AAATAATACTAAAACTTACCTTGATATTAAAATGAAACTTATTTAAATAGTTTAACCTTT
AGTCTAGTTATTAACTATCTGATAATTATTTGATTTTGAAAAGTGTGTTTTCCTTTTTAC
ACGTAAACATAAGTTTTGGCTAATTTCAAAAAATAATTTTGCTAAAAACTTAATTATTTT
TTAACAAAATAAAATAAATAAATAAAACAAAAAACTAAATCATCACCCATAGTTATCTTA
TATACATATTAATAATTAATAATATTTCCTATTCAAATTATTATTTATAAAATTTTAATT
TACTTCAAATTATTAATTGTATCAATTTAAAATAATATTAATTTAGAGTCGCATCAATTT
CAATTATTAAAATTCTTTATTATGATTTGACTAAACACAATTTTAAAATTTAAATTGAGG
CATTAACGAAACTTGAAACATATAAACTGATATTTGAGGCATTGTATATATATAAATATA
TTTGTTTTTTGAAACTAAACACCTATTCTCACATTTTTAAGAAAGAACAAAATAAATAAA
ATAATAGTGGTACAAGTACCAATTTTTCATTACAATTAATACTCATTAATTTTCCAATTT
GCAATACTAATAATCAATAAAACTTAACCCTAGAAGGACAACGCTACACGTGGGTATATT
TTAACACGTGTAGTAAACCTATGGATTGATTCAAACTAAAACGAATATTTATTTCTTCTC
AAATTAAAAACTGTCCATTGCAAAAGCCAAAGCGATTTTGAAATTCCCAAAAAACAAAAA
AACCCTCCATTTTCCCTCTCCAACTCACAACTTGCCGTTTCCGATATTCTTTCTTCTCCA
CCTTTAAAACCCCATCAAAAACCCTATCTTCCATAGCCGCAATCCATTCAAATCCTTTCA
AGAAACCCCACAAAAATGGCGAAAAAGAAACCCACTAGATCGGCCAAAGAGCTAAAGCAA
ACACCCAATAACCAGGAGGAAACTAGCGATTCAGAGCAACCCAAGTCTGCTATGGATGAT
GACTCGAAGTTGCAGAGCTTGAAATCGTTGAACGAACGGCTGCTTAAGGAGATGGTCGAG
AAGAGAGTGGAGGTCGGCGATCTTGTTCAGAGTAAGGAAGCATTGGAACTCGACTTGAAG
CGGAATGTGAACGAGAAAGAACAGGTAATGGGTGAGTTGAGTGAGGCTCGTGATGGGGTT
TATGGGTTGGAATTAGAGAGGAATGTTGTTTGTGTTTATCTGCAGAGTCGAATACAAGAA
ATGGGTGGTGGGATTTGTGGGTTACTCGAGAGTGAGAGAGTTAAGGGTTTAGAGATTAGG
AATTTGAAGGCTGAGATTACTGGGCTTGTTTCGGAGGTTGGGGAAGAGAGGGAGAAATGG
AGGGGAGTGTGTTGTGAGAGGGATGAGATTAAGGTTGAGTTTGATGGGTTATTGAAGGAA
ACAGGGGATTTGAGAGGCAAGGTGGTTGAAATGGAGAGAAATGAGAGAAGGGCATTGGAA
GAGATTGATGATCTGAAGGGAAAATGCAAGAAGTTGTTGAGTGAAAAAAAGGAATGTGAG
ATTTTGAATGCGAATCTGACGAAAGACAATGAATTAATTAAGAAGTTGTTGGAGGAATCA
GGCAGGGTAATTGAAGATTTAGAGAGGAAAGTGGATGTGAAAATGAAGGAGAAAGGTGAG
ATTGAAAAGGAAAAAAATGGGCTGGAAATGGAGGTTGAGAAGTTAGAGAAGGAAGTTACT
CAATTAAAACAGAGTACATTCTGTTTGAAACAGGAAAAGGAAGAGAACGGGATGAGAATT
TATGAGCTTCAAATGAGAAATGAAGAAGCTTTGGTGAAAGAAAGTGGGATGCTGATGGAG
TGTGATCTTCTTGTCAAAGAGTTGCAGAAGAAGGAGAAAGCAATGGAGAAGGCGAAAACT
GAAGCACAGAATATTATTGGGGACTTGCAAAAGGAATCAAGTAAATTAAAAGAAGCTATA
GCTTCGTTGACCAAGATGAGTGATGTCGGGAAAGCAAGAAACGAGGAATTAATAAACCAA
ATAGGTCGTCTTCGTGATACTTTGGATGAAGTTTCATTTGAGAGGGATGATGCTAGAAAG
AGATTTGGTGATGAGAAGGAAAAAGTTGAGAAGCTGAGTCTGTTACTCAAAGACAAGGAG
AGAAGAATTGAAGAAGCCATAAAAGAAGTAGAGAAAGCAAAGATTGCACAAGAAGAGGAA
TCACTGAATGTGAAGAAGGAGATGGAGAGGCGGATCAATGCCTTGATCGGGGAAAGGGAG
TTAATGGAGAAAAACTTGTTGGCGGCAAAGAGTAGAATTGATGAACTGAAAGCGAAAGTA
AATTCAGCAGTTTGTAATTCAGAGAAAGCATTGTCATTGTTGAAGAAAACACGTTTGACT
GTTTGTGATGGTTATGGGAAAAGAGAAGTGGAAGAAGTTTCTTCTGACGAGCATAAGGTT
GGTAAAGAGATGCAGCCATTTGTTGAACATTTGGATGCAATAAAAACATCCTTCACAAAC
AAGGAGAAAGCTGTGGAAGAAATGACACGAGTTCTCGAAACTGAACGAATGGAACAACAA
AAGAAGAAGAGCTTCTTCACCGTAGTGACTGCAGCAACAACAATATTGGCTGCTGTTTCT
GCTCTTTATGTTAGCAAAGGGCGCTGAAGCTGAGGCCACTTTTTTTTCTTTTTTTTTCCT
TCTTTGTTAGTTGGTAATGGCACCTAGTAGTTCTTAATTAAGTCAACAAACTGACATGTA
TTTGGTGAAGCAATGTTGAATTACTGATTTAGTAGTTTTTAATGAGAAAACACATTATTA
ACATCTAATGTCTAATGTCTAATGACCATTATTAACATCTAATCCTATACCTCAAAAATG
CTCGAACCGCCACTAGAACCCAACGCTAATGCGCCGCCGGAGCACCACTGCCGCAAACAG
AGTCAACTGAACTCAATGCCGTCAACTGGGTAACCGCCGTTCGGAGTTCATCGTCGGTAT
GTGGAAACGCCGACGTGAACGCTCCGTGGAACGCCGTTTGAAGCTCACCGTTGAATGCCG
CGTCTCTCTCCCTGTTTGTATGCTTTATGACTGTCGGCTGCCTCTATCTTTCTCCCCACC
TCTTTTCTCCTATTAGAAGACCCAAGGGGAAGAAGATGAGAATAATACCACTCACCCCTT
AAAATAAAACATTTTTCTACACATCACTACTTCAATTTCTTCTATCGACTCTTCAACCAA
TAACTTTGGTCTTCTCATTCTTATCTTCTTCTTCATTTTTCTCTGCAATATCTCATCTCC
ATATCAAGATCATCTTGTTTCTTCAATCAGGTCAAGTATTTCATCCCTCACCACCTATTC
AATATATTTCTTTTTACATTTTCCATCTCATTTCTGTACTTATATTAACCTGAATATGTT
TTATCAAAGAAAAGGAAAAAACTGATAAAAGACTTTCTCACATTATTGAAATACCAATCA
AAGGTATTTATACATAGGAGAGAGGAGAGAAGAAAATTAATTTGTTACAATTAGTTCAAC
AAAATAACATAGGAGAGAGGAGGGAAGAAAGAAATAACAAAAGAACTAAATTTGAATGAC
TGAATTTCTCTAACTAATTATTTAATATGTTTTGTATTTTTTTTTTTAAAAAAAATTGGA
TAGTTTTACTTGGTGATCTGTGTGTGTTCACTTCTATTTTTCTGTCAGGCAAAAGCTTCA
AAATTATTATGGTTCCTTCGTTATGAGTTTTTAGCTGTTGAAGTATTTTTGTAGGTTTTG
ATATTTTTCAAGACCAAGAATAAGGCATAATGGACATCCTTACTTCGCTCCTTGCAAAAT
TTGCTGAATGCACTATTGAGCCTGTTGGACGTCAACTTGGTTATGTATTATTCATTCGTT
CCAACTTTCAAAAACTCAAGACTCAAGTAGAAAAGCTGAAGATTACAAGAGAATTATCTG
TGCAACACAAGATCCAAACTGCAAGAAGAAATGCTGAAGACATAAAACCTACTGTTGAGG
AATGGCTGAAAAAGGTTGATGACTTTATTCGAGAATCTGACGAGATATTAGCCAATGAAA
GTGGACATGGTAGACTGTGTTCCACCAATTTGGTCCAACGACACAAGTTAAGTAGAAAAG
CAAGCAAAATGACACATGAGATTCTTGAGATGAAAAACGAGGGGGAAAGTTTTGATACGG
TATCCAATCGTTGATTGTTCACTGCCAAAAGCACCTGACTTTCTTGATTTTGACTCAAGA
AAGTTGACTGTGAAACAAATCATGGATGCACTCTCTGATGATAATGTCCACAAGTATTGG
AGTGCACGGGATGGGGGGTGTTGGCAAAACAATGCTAGTGAAAGAAATTTTAAACAAAAT
TGCAGAGAGTAAGAAGTCTTTTGATGAGGTGGTAATATCCACGATCAACCAAACACCAGA
TTTTAGAACTATTTTTGAATAAGGCCCTTTGTATTTTGTTTGGGTTGATCTTTTGCTTCT
CGTGTATTTCTTTCTATCTATTAATGAAGCGGGATGATGAGGGTACTAAGAGAGTGTCCA
CCTAGTAGAGATGTTCGAGTGCACCTATTAACTCAATGTATCATTTTTCAAAAAAGAAAA
TGTATATATTAGAAAATATAGATCGTGATACACTACTATGTTTGTTTTGATCGATAATAG
TCTATCATAGTCTACTAACTTTTTCAAACTTAAATAGTAGTCTATGATAGTATATCACTC
GTAATTAAAGCAAATTTTTATTATATTTATAAATACTTTTGGTTCATTTTACTATATATT
AAAACCTTTTACTCAAATCATTTTTGGCTACTCCTCAACTTTTACTCTTCAGTGGAATGA
ATGATTATGCTTTCCTTTTTTCTTGTATTACTTTATCCATCCTTTCTTTCTTTCTTTCTT
CCTTTCTTTCTTCCTTCCTTCCTTTCTTTCTTTCTTTATATCATGGTGGGCCAAAAGATA
GTTTTTCTTATTACCACTTTTTATTTTTTCAATTCTAATTAGAGATACCCATTTAATTAC
CTTTTTGTTATTATCACTATCATACCTAAAATTTTGAAGTATTTTTTCAATCTAAATTAT
CTTATTTTATTAAGAATTTTAGAAAATTTTGGATGTGTTTTTGGTGAGAAGAGAGGGAGA
TTTTATTTTAAGAAAAGGAAAATAATAATAGTTATAATAATAAAGTTAACTTTCATAAAT
ATAACCAATGAACAAAATATTTACGACACGAAAAAACTTGTGGAATTAACCATTTTTTTT
AATTTCAGGTTTCTCCTTCCTTATCGTCTTTTTTTCTCTTCTACATCTTTTTTCTTTTCT
TATGTTGCCATATTTTTTTTCTTTCCATCATTTTTTTCTCTTTTACAATTTTCTAAAAAT
AATTTCATTTGCCATTCTTTTTCATATTCTCTTTTATGCAATTTTTCTTTTCCTTCTCAT
CGTCTTTTTCTCTTCTTCTGTAATTTTTTTTCTTTTCCTTCTCATTGTCTTCTTCTGTAA
TTTTTTTAAAATTGTTAATTGGTTCAAGATCGTCTTTTTTTTTTTTCGAACTGTTATTTG
ATTTTTTAAGATCGTGAAAAAAATTGTCAAGGTATTACATTGCAAAATGTAAATGATCAT
GTATAAAAAAATAGTCAAATCTAAACGATTGTGTACCAAAAAATCTTGAAACAAATCATT
GAGATTTGGTACTCTAATTTAAACAATCAAATCTAAACAATATTTTGTTAAATCTAAACA
CGACTGTGTACAAAAAAATCTTGAAGAAAAATCAGGTAGATTTGGCTACCCAAATTTAAA
TGATTAAATTAAATGATCGTGTGCCAAATCTAAATGAGCGCATACCAAATTTAAATGATT
AAATTAAATAATCGTTTAGATTTAGCTTAGATTTGATCATTTAGATTATGATAACTAAAT
CTAAACAATTTTTTTCCAAATTTATTACGCGCACTGGATGCCAATTAATCACGAGCATTT
TTTAAATTTTCCAATGTGGGCTTTGTCTTTTTCAGTTTTCAAAATTGTTCTATATATTGT
GTAAATATTTTACTGTTTTGTTATATTTTTTTAAAAGATCTCTGATAATAATATATGTTG
CCATTTGTCCGAGACAACACATAGCGGTCGACGTCCTCAAAAGAGTTAGTTTTAAAAGAA
AATAGGAGTTGTCACCGTTAAGCAAAAGAGACTTAAAAAGAAAATTAAATAAGTAAAAAA
TATGATCTTTTAAAAAACTAGTAAAAGACACATGCATGACACATACAATGTGTAGCTTTA
GATCATAGTAAACATGGTATGTATATGTTTAGGTTGTGCCAAATTTAAAAGCACGAACTT
CAAAAAGTAATAGAATTAAATGTACATGAGAAGGATTTACAATAATTAGATTAGAATATA
AGAATTTAAATGTAAGACTTGCATATATATAAAAAAATCATGTCTTTAACAATAATATTC
AATTTGAAGATAACGTATTGTCACCTATGGACTTGATTCAAACTTTTTTTGTCTTGATCC
TTGAAATTCCTCTAGATAGTGCAACATAAAGTTGTCCATGAGAAAATACATTTTCATTGC
AAGAAGATATATTCCAACAATAGGAATTGTTTATCCTTGTGTTTTGTTAATTGTCATTGC
AAAACATAAACAAATGAGAAATTGTTTTTGAAGGGATTAAAGCCTTTGATAGTAAATTGG
CAAAAATAATTTGGAAATCCCAAAATACATGTACATTGCCAAAAATAATTAAGAAACTTA
TTTTCTTATTAAGCATATTTTAATAAAGTATAGATTAGAGAAAGAAAAACTTACGTAGTT
TGACATATCTGAATCTACTAAATCTTTAAATTTGAGAACAGCACTCGTCAAAGACTTTTC
TATCCTTTAGAATGAGATTGGTTTGTGGGAACTAATTGAGATGAAAAAAGTTTTAGAGAG
AAATTATTTTGCACAAAAGCAAAATCATTAGTTATATTGATTGATTAAGAAAAACTAGTT
TTCTTCTACATATTATAACTTTCTTTCCTTCATGGAGTAGGAGAGAATCGTAGAATTCTA
TTTATTTAAAAAATATTAAATTATTAGAAAATTTAAGTCGACTAATTAATTAACAATTAG
TCAATTAATTAAATCATATATAATTAATATTTTATTTAAATATTATTTAATGAATATCTC
TCTAATATTTTATTAATTTAATTAAAATCAAATTTATTAAATAAAACTAAACTATTAATT
AATTCTCCAATTAGTTAGTGATTAAATTAAATATATTATATCTAACTTAAATTAAATTTG
AATCATATTCAAATAAAAATTTATCTGATGAACAGTAGTTTTAATATGAATTTAATTTAT
ATTAAATTAATATTTGAACTCATTCAAATATTTTATCTCTCATAAATTAATTTTAAATCA
TATCCAAAATTAAATTTAATTAAATTTTGTATTATAATGTATCACTATACATTATACTAA
TTTACAAAGTAAATGTGAACATTCAAATTACAGCCAATATAAATAAATCTTGTTTCCATT
TACAAGCTAGAAAGGGGACTTAATGAACTTCCTGATCAGAAGCTATAACGATATGATATT
AATTGGCTAAACTCATTAACCACATTAATCAATATTTGTTAACTGTGTATACACTCCACT
AAAGACTCATAGTTGAACTCTTTTCAGTGTAGATATATTTTTGTGTCACATATATAGACC
AATAACAGTAAATTAGTCCTTCAAGTGTGTTCATAACACCAGCTTGATCAAATTATCATT
TTACCCCTAGGTTACCTCTATTCCTTAAATACCAGTGCTTCTCTAGCTAATTAACAACTT
GTTTATGGTCCAACCAATAAACAAAAATCCTTCTCGTGTCATAGAGAGGGAAGAACTTTT
TGTTCAAGTCTCGGAGACACCATTTAAGGAAACATTCATCTAGTTACCCTACAGTAGGAA
AGAAGTAAATTACATCTTATGTGATTATGTTTTCAGCTCTCCACTCGGTTCTCTCTCCAA
AATGATAAGCATATTGAGTCGGCGATCTGGCCACTGATCTCACCCGTACAAATCAAAAGA
CAATCTCTCGCAAACAAGAGTTCATAATACACTCAAGATTAAGACTAAGTTACCTAAGTC
ATCCTAATAAAATATAAACTCGACTAGTTAACGAAGTTACATCTAGTGGTTACTATTTTA
TGGCCCGGTCTTATGCAAACTCATTGCATAGGATACCCTCACTTGCATGTCACCTACACG
AATGTGTTGGATCATTGTGTTTGTGTCAAATACAAAGTGAGTCGTATCCATAGAGTTACT
AGAATAAGGTATCCAACCTTAGCCTTACACTATATACTTTTAAAGCTGATCTCGAACATT
GATCCTTGTATGTCTCTACCTACTGTTCAAGACTCATCAAAACAACTTAGGATGTTAGTT
TATTGGATTTGGGTTATTAAAAGAAAACTAAAAATATAATCAATAACATTTATTGAAATA
AACAATAATAACACTTTATTAATAACGATCAATGGATTATTATATTTACAATGTACGAGT
TTTAAGTCATAAATCCCAACATTTTTCTCTTAAATTTGAATGGTTTTTCATTGTCATTTG
TCTGTTATTTCAGCATATATAATACTTTTACTAAATGATCGATATGTCAATCTTGTCCCA
TTACACACTCCATAGGATGGATCCAAATTTCTCAATAACAATGTTTGGTAGAAAAAAAAA
ATTCAAGGAAGCTTTTTATATAGTACAAAAACAAATTAAAAAAACTTTTCAACTTTCAAG
TCTTTAAATTTGTATTGTTAATTAGAATTAATAAGATATTTAATTTTTAATTAATTTCTA
AAATGTAAATGAACTTGAACAAAACAACAATTTTTTTTTAAAAAAAAGAAAATTTGCAGA
ATAAGAAGAGAAAAAGACAAAAGAAAAAAATCGAAAAAAGAAATGACAAACTTGAAATAT
TTTTAAAAAATGGCCAGCTTCATGAGCTTTTTTGTTTTGTTTCATGAGCCGTAAATATTT
TATCGATTTGTTATATTTATGAAAATTAACCTAAAATAAGAGTAAAGAATTAAGCATCAT
AATATATTAAGCAAATATAAAATAGCCATATTGACGTTTTAATAAAAACATATTGGAGAT
CAATCTGGAACTCCCAAAGAATCAATTTTCTCAGCTAAAAAATTCTAGGAAATTGGACTC
CCAAATTTTCTTGATTTCTTCGTTCGATTTTTTCTAAACAAAATTAATTGAAAATATTAA
GAAATAAAATTAAACAAACTATTGGCAAGAATATATTAAATCAAGTATAAAACAAACACA
AATATTTAAATAAGCATATGAAATGTAATAAATAATAATCTATAAGTAAGATAAAATAAA
ATAGAAAAAAAAGTTTACTAGAATAAGATAGAAGAAAGTAAGAACAAATAATAAGTAAAA
AAAAAAAAAAATAAACAAGATAGGAAACAATGTACATATAAACAAATAAATTTATTATAA
AAGAGAAAATTGTAAAAGTAAGATAATAAAGAAATAATTGTAAGAGAAGAAAAATGGAGA
AACAAGAAGGAACAGTTTTTAAAATAGCAAAATAAATTAAAATATTTACAAGCTATAAAA
TGTAATGTTTTGGATTCTATCAATGATAGAAATTGATAGACTTCTTTCACTGTCTATCAA
TACATTGATAGAAGCATATCAATGTCTATCAAATGCTTGTTATTGGTAGAATCTAATTTT
GCTATAGCTGGTTAATATTTTATCAAATTTGTTATTTTACTATTCTCTTTAAATAAAAAA
ATACCAATTATAAAGAAATTAAAGACAGATATATAAAGATAAAATTTAAGAATACATTAC
TAAAGAAAAGAAATAATAATAATAATAATAAAATGGATAAACCGCAAAATATGAAGCAAA
TATGCATAATTATATATAAAAGAGAAGCTGAAAATATAGTAAAGAAATAAATGTTAGAGA
AAGGAAAATAGTAAAATAAAAAAACAATAACTAAAATCAAGAGGAAAAATAAATATGAAA
ATGTTGAAATCTAAAACACTAAACTCTTTCTTTAAAGTGTAGATCATTGTAGCTTAACGG
GAAAATATAATAACTCGATATCAACAACAATTGTGGCTTAACTCGTATTCTTCTTGCGGA
TGGTATCCTTCTCTTTGTTGAAGACAATGATGTGTCTTTAGAAAATTTGAATATGGTTTT
AATCATCTTTGCAAAAGTTTCGGGTCTAAACATAAAGTAATTAAAGTCCACTATCTGTTC
CATAAACATTTCAGAAGAACGTGCAAGTGAGGTTGCTACCATGTGGAATTCCTATCCAAC
ACTTAATGATTCTTTATCTTGGAGTCCCACTTGGAGGCAACCCAAAGTTAGTCTCTTTTT
GGGGATAACAAAATCAACAAGAAGCTCAATGACTGGAACCAACTTTCGAAAGATGGAAAA
CTCACTCTGATTAACTCCACTTTATATTGCCTGCCGACGTACCTGCTGTTTGTATTCCAA
GCTTCAACTGTTGCCTACAAAAAAATTGAAATGTATTGGAGAAACTTACTGTGGAAAGGG
TCCAACTTGACAAAAGGTTCCCATATAATTAGCTGGGCTAAAATTACTACTCCAAAAGCC
AAAGGAGGGCTTGGGGTGAAGCTTTCAGTACACAAATTTTTTCCTACTTTCTAGATGGCT
ATGGAGATTTCATAACGAGTCAAACGCTCTTTGGAGGAAAATCGTATCAACTAAATACAA
AGAATCACTTCCGAGACAAATCCCAACATTGGGCAAGTTCAGTACTGCCAAAGCCCCATG
GAGGAGCATCGTAAAAGACCTTGATTGGTTTGAAACAAACATCTCCTGGAAAATAAAATA
ATAGAGAAATGGTTTCTTTCTGGCATAACAAGTGGAGTACAAATGGTCCTCTAGCCATTG
CCTTCCCGAGACTTTACGCTCTCTCTCAAGCCAAAAACAATTCTGTAAAAGAGATGTAGA
TTTCCTTGGATAAGCTAAGAACTGGAATTTAAAGCCGCGTAGGCCTCTAAATGATAGAGA
AGTTTTCCTCTGGAATCATATCTCTTTAGAGCTTCCTCATATGAAGGAAGAAAAAAGTAT
GAGAAATCCTACTTGGAAGCTGGAAAACAACAAGGTATTCACCACGACTTCTGTAAAAAA
GGTTATCCAATTTTTCCCTCTTAATGGGAATAATGGAGTTGACCCTGCAGATTTTCAAAA
TACTTTGGAAACCGTCTATCCCAAAGAAATGCAAATTCTTCCTTTGGTCCATCCTTTATG
AAAGTATCAATACTATGGAGGTCCTTCAAATAAGATTGACAAAAACCTGCTTAAATCCAA
ACTGGTCTGTTATGTGCCACTCTCATTACGAAACAAGTGATCATCATTTACTTGTAAACT
ATAGAACGACTAACTTTTTTTGGGACACCTTACAGATTCAAGCTGGGTATCATCAATTGT
TCAACGATTTAAAATCAGTCGTGTGGTCCTTTTCCCATTTGAATACTTCGAACGGGAGAA
AAATTATTATTCTAAATAATGCAACGGTAGCTATCCTTGGTGCATATGGACTGAAAGAAA
TAGAAGAATGTTTGCTAATAAGCAAAATAACTTACTTAACCTTTGAGAAGACTGCTGTAA
CTATATAGGTATGTGGTGTAGTAGCCATCACCTATTCAAAGATTACACTTCTAATTGGTT
AGCTCTCAACTTCTCTGCTCTTCTACACTAAGAGCTTTTGGACTTCTCTCTAGCTCTTTG
TAATCTCTTGACTTATTAATAAATTCGATGTCCGAAGTTTCATACTCTTGACATTAGTCT
TTTTTTTTTTGTTCAAATGTAGATCATTGGGACCTAAACTTGACCATATACTTTCAACTA
ACTTAGTAGGATTTTTCTTTTGTGATGGATATATGTCGTAGAACTTTTGTTTTGTTTGTC
TTTTTTTTAATGAAGACTTTCCTTTCAAAATAATACTAACATAGATGAAGAAGAGAGATT
ATTTGTAGCTAAAAAAAGCTTCTCCAAATGGCTAAAAATAAAAAAATGGTTAGTTTACTA
ACCTTAGCCTTCCTCTAAAAAAGACATGAACATTTAACCACCAAAACTAATTTTAAAAAG
TTACGATCTATTATTTTGAGTAAAATAATAAAAAAAATTAGAAAAAAAAAAAAAGTTGTG
GTTATTTGATAGACCTTAGCAGTCGATATGAAATTGACTTAAAATAGTGAGAGAAACATT
ATTGTTTTCTTACTCAATTATTGAGAGATTTTGAAGGCATTCCATCCATATATATCCTTT
TCCCATTGACCCAAAAGTATTCCCCTTCTTTGTTTAATTTGGTCATCGCCTACTTTTTAT
TGTTTGGCTTCCTTTACTATGCAATAATAGAATTAAAGTGCTTTTCCATAATTTTTAACC
TTCTTTATTCTTTGGTAAATCAAATTATTAATAAAATCTATCAAATCCACTTTTAAAATA
ACTATATAAATATATGTTATAATAATATTCTTCCATAATAATATATTTTAGTACTTATAA
AATTCAAACATTATTTATTACCCACTAAGGATTATAAAATATATATTTGTCTCATACATT
ATTGCCCACTACAGTTTACACATTAACATAAAGAACAAAGAATTTTGTCCATCACTATTT
TCTTCCATCAAATTCCTCCACTAATAACTTTGGTCTTCTCATTATTATCTTCTTCATTTT
TCCCTTGTCCAGATCAAGATCAACTTATTTCTTCCATCAGGTCACATATTTCATCTCTGT
CACCACTTATGCAATATATTTATATTTACATTTTCCATTTCAGTACTTATAAACTGAATT
GTCTGTGTAGATTTTTTTTGTTTTGGGTAATAAGTTTTTACTTGGTGATCTGTATGTGTT
CTCACGTCTACTATTATGTTAGGCCAAAGCTTCAAAATTATGGTTCATTCGTTGTGGGTT
TTTAGCTCTTAAATCTTTTTTTTGTAGGTTTTGATCCTTTTGAAGATCAAGTTAGAGGCA
ATGGAAAGTATTCCTATTTCAATAATTGCAAAAATTTGTGAATACACTGTTAAACCTGTT
GGACGTCAACTTTGTTATGTATGTTTCATTCATTCCAACTTTCAAAAACTCAAGAGTCAA
GTAGAAAAGCTGACAGATACAAAAGGATCTGTGGAAGACAAGGTTTTTATTGCAAGAAGA
AATGCAGAAGACATAAAACCTGCAGTTGAGAAATGGTTGGAAAAGGTTGATCGCCTTGTT
AGAAAATCTGAGAAGATACTAGCCCATGAAGGTAGGCATGGTAGATTGTGTTCCACCAAT
TTGGTCCAAAGACACAAGGCAAGTAGAAAAGCAAGCAAAATGGCAGATGAGGTTCTTGAG
ATGAAAAATCAGGGAGAAAGTTTTGATATGGTATCCTTTAAAGGTCGTATCTCATTGGTT
GAGAGTCCACTGCCAAAAGCACCTGACTTTCTTGACTTTGGCTCTAGAAAGTCAACAGTG
GAACAAATCATGGATGCACTCTCTGATGATAATGTCCATAAGATTGGAGTGTATGGGATG
GGGGGTGTTGGCAAAACAATGCTAGTGAAAGAAATTGTAAGAAAAATTGAGGAGAGTAAG
AAGTCTTTTGATAAGGTGGTAACATCCACGATTAGCCAAACACCAGATTTTAAAAGGATT
CAAGGACAACTAGCTGACAAGATAGGTTTAAAATTCGAACAAGAAACAATAGAAGGAAGG
GCTACTTTTCTACGAAGGTGGTTGAAGGCGGAGAGAAGTATCCTAGTCGTGTTGGATGAT
GTCTGGGAGTATATTGATTTGGAAACAATAGGAATTCCAAGTGTTGAAGATCATAAAGGA
ATATGCAAGATCTTGTTTACCTCTAGGAATAAACAATTGATCTCAAATGATATGGGCGCC
AATAAAATTTTTGAGATAAAAGTTTTAGGAGAAGATGAGTCCTGGAATTTATTTAAGGCA
ATGGCGGGTGAAATTGTTGAAGCAACTGATTTGAAGCCTATAGCCATTCAAATTATGAGA
GAATGTGCAGGTTTGCCTATTGCTATTACTACTGTTGCTAAGGCATTACTAAATAAACCT
TCCGACATTTGGAATGATGCCTTAGATCAACTTAAAAGTGTTGATGTGGGTATGGCAAAC
ATTGGAGAAATGGACAAGAAAGTGTATTTGTCACTAAAACTGAGTTACGATTACTTGGGA
TATGAAGAGGTGAAGTTACTATTCTTGTTATGTAGCATGTTTCCAGAAGATTTTAACATT
GATGTGGAAAAGTTGCACATATATGCTATGAGCATGGGTTTCTTACGTGGTGTTGATACT
GTGGTAAAAGGACGACGAAGGATTAAAAAATTGGTTGACGATCTTATATCTTCTTCCTTG
CTTCAACAATATTCTGAGTATGGGAACAATTATGTGAAAATACATGATATGGTTCGTGAT
GTAGCCATACTAATAGCATCTCAGAATGATCACATACGTACATTGAGCTATGTGAAAAGA
TCGAATGAAGAATGGAAAGAAGAGAAATTGTCGGGTAACCATACTGTAGTGTTCTTAATT
ATTCAAGAATTGGATTCACCTGATTTCTCAAAGTTAATGCTACCTAAAGTTCAATTGTTC
GTGTTATTTGGACCATCACCATCTATATATAATAGACATGTTGTGTCAGTGGTAGAAACT
TTCTATAAAGAAATGAAGGAGCTCAAAGGTTTGGTAATAGAAAGGGTGAAAATATCCTTA
TCGCCACAAGCTCTTTACTCATTTGCAAACCTTAGATTATTAAGATTACATGACTGTGAA
TTAGGGAGCATAGATATGATTGGTGAATTAAAAAAGGTTGAAATTCTTGATTTTAGTAAA
TCTAACATCGTTGAAATTCCTATGACCTTTAGCAAATTGACGCAGTTAAAAGTGTTAAAT
TTATCTTTTTGTGATGAGCTTGAGGTAATTCCACCCAATATTCTTTCAAAATTGACAAAA
CTGGAAGAATTACATCTAGAAACTTTCGATAGTTGGGAAGGGGAAGAATGGTACGAAGGA
AGGAAAAATGCTAGTCTTTCTGAGCTAAGGTACTTGCCACACCTTTATGCTTTAAATTTA
ACCATTCAAGATGATGAGATTATGCCAAAACACTTGTTTTTAGCTGGGGAGTTGAATCTT
GAAAATTTTCACATTACTATTGGTTGTCAGAGACAAAAAAGACATATTGATAATAAGACC
AATTTCTTTAGAATCAAGATGGAATCAGAAAGGTGCTTGGATGATTGGATAAAAACTTTG
TTAAAGAGGTCAGAAGAAGTCCATTTGAAAGGATCAATTTGTTCAAAGGTTCTCCACGAT
GCAAATGAATTCTTACATTTGAAGTATTTATACATTTCTGATAATTTAGAATTTCAACAT
TTTATCCATGAAAAGAACAATCCTTTGCGAAAATGCTTACCCAAATTGGAGTACCTATAT
CTGGAAGAGTTAGAGAATTTGAAGAATATAATTCATGGGTATCATAGAGAATCTCTTTTT
AGCAAGTTGAAAAGTGTAGTCGTAACGAAGTGCAATAAATTAGAAAAGCTCTTTTTCAAC
TGCATATTGGATGACATTCTGAGTCTTGAGGAGATTGCTATTCATTATTGTGAGAAGATG
GAAGTGATGATTGTGATGGAAAACGAGGAAGCAACCAACCACATTGAGTTTACTCATTTA
AAGTATTTATTTCTAACGTATGTACCACAACTTCAAAAATTTTGCTCCAAAATTGAGAAA
TTTGGACAATTAAGTCAGGATAACTCAATCAGCAATACCGTTGACATTGGTGAATCGTTT
TTCAATGAAGAGGTAAATTCCATCAACACACTTTTCTATGTCTCTATATAATACATGTAA
AAAATTAAATTACCTTCCTGTTCTTTTTATTGTTCCTCCCACACAAGTTCTTCCTTCTAG
CTTTTGTGGTTCAGTAATGTATCAGAGATCAGATTCTATTCTTCTTTGTTTAAGAAGGTT
CTTCACTCAACAAAGAGATGACTTTCTTGTTTCATCCATTATTAATAAAAAGATTTTTTC
CTATCCAAGGAAGCTCGATCGTTTGAAATAACCATTTTACACAATTTGTTATGTTAATTT
TTAAGGACTATAAACATTATTATATGTTGTTAGCATCAGTTGTGATGATGGTCAATTACG
TTATCTTAAACTGAGTTTTCAAAGTATGCAAAATTGTAGGTATCACTTCCTAATTTGGAG
AAATTGGGAATTAAGTGTGCAGAGAATTTGACGATGATATGGTGCAATAATGTACACTTT
CCTAATTCCTTTTCCAAACTGGAGGAAGTAGAGATTGCTTCATGCAACAATCTTCACAAA
GTATTATTTCCTTCAAATGTGATGAGCATTCTTACATGCCTTAAAGTCTTAAGGATTAAT
TGTTGTAAGCTGTTGGAAGGTATATTTGAAGTGCAAGAGTCAAGTATTACAGATACAAGT
CTTATTGTGCTCAAAAACTTGAGAGAGTTGAAATTATATAATCTTCCCAACCTTGAGTAC
GTATGGAGCAAAAATCCTTGTGAGCTTCTGAGTTTTGTAAATATAAAAGGTTTGGCCATT
GATGAATGTCCAAGACTTAGAAGAGAATATTCAGTCAAAATTCTCAAGCAACTTGAAAGA
CTAACAATGGATATTAAACAATTGATGGAGGTTATTGAGAATCAAAAGTCAACCGATCAT
AATATGGTGAAATCAAAGCAATTGGAGACTTCTTCTAAGGTAATAATAATTTCCAACTAC
ACAACCCATCATGTTTATTTGATATTTCACAGAATTTGTTAAATCACTTCGTTATTTCTT
GTTTATTAGGTAGCTCCTCAAAATCCTAGGAAAAATCTTGTGAAGTAAGATAAAAAGTTT
CAAGATATATTGTTCAATTATTTCAAAAGAAATTATTTCGAATGAAAAAAATTTAATTTA
CTAATATAAAAATATCATAGACTGTGATAAAAAACCATGTTATGTTTGATATATAGACCT
TAATTTAACATATGAATAAATAAAATAAGTGTATGATTATTAACTTATTACAATCAATTC
TAATAATTATTTAATTTTTGTCACTTCAAGTTAAATTAATTTTAATTTTCATTCAAATAA
ATATATTTTTATAGGCAATGTATCAAATATATATGATATGCATGTTAATCTCATTTGACT
TGATAGTTTTTTAATTATATTATTGATAGTAAGTAATCAATTATAAATATTGAATTGTTT
GCAAATTAATTAAACTAATCTCTATTAACTAATTAAATATGTTTTATTTAGAGATATTTT
TAAAAATAGTAAAATAAATTAAAATATTTACAACCTATAACAAAATTTTGGATTATAACA
ATAATAATTTTCTATTACTATAACATATCGATGATTATTAGTGGTAGAATTTGTTATTTT
TAAAAACTTCCCTTTTGGTTAAGGAGAATCAATATAGATAGTAAAAAAACATTAAAAAAA
AAAGAAACCATTTACAAATTTTTATTAACTAATTAAATATACGAAAATTTTTAAAAATAA
CAAATTTTACAAAATATTTACAATTTAGCAAATTCTATCACGGATAGTCATTTACTATGA
TTATGATTGATAGAATATCCAAAATTTTGTAAATATTTTAACTTATTTTGCTATTTTAAA
AAATGTTTTTTAAATATATTTATTTTAATAAATATTTACTCTAAATAATTTCAATATTTT
ACTATTTTTAAAATGTTTCTATATAAAATATACTTTTAGCTAATTAATTAATAATTTTGT
GCATGAGTTATTGCATTCATTTAATAAACTTTTATTTGTAAAATTGAATCGAGTGAATAT
TTGAATGATTTGGATGATCAAAATCTACAATTATATTAATTTTGGTGAATTAATTTGAAG
AAGTTATTTAATATAATTGTTATTTGCTCGCTCAGTTCATGACATGAAATTGTTATCCTT
TGCGGTGGACAATACTTAATAATTTTAGTTCCAAATATGTAATCTTTACAGGAAATCTAG
AAAAAAATAAATACATTCTCAACTTTATTATTTAACATAATATATATTCGTCAGGTTGAG
GTTCTACTTACGGGAGATGGTTCTGAGTTGTTTCCTAATCTTAAAGAATTGACGTTATAT
GGTTTTGTTGAGGATAACTCAACTCATTTGCCAGTGGAAATTGTACAAATCTTATACCAA
CTTGAGCACTTTGAATTGGAAGGAGCGTATATTGAAGAAGTTTTCCCCAGCAATATATTG
ATTCCAATGAAAAAACAGTACTATGCAAGATCTAAGAATTCAGTGCGTAGTTGGTTTCTA
TCTAAACTACCCAAGCTTAGGCATTTGTGGAGTGAATGTTCACAAAAGAATGCTTTTCCA
ATTCTACAAGATTTGAATGTAATAAGAATTTCAGAATGTGGTGGGTTGAGTTCCTTAGTT
TCGTCATCAGTATCCTTTACAAACTTGACAGTTCTTAAAGTGGATAAGTGTGATAGACTA
ACCTATTTGTTGAATCCTTTGGTGGCTACAACCCTTGTGCAACTTGAAGAATTGACTTTA
AGAGAATGCAAAATGATGAGTAGTGTAATTGAGGGAGGATCAGCTGAAGAAGATGGAAAT
GAGGAGACAACCAACCAGATTGAGTTTACTCATTTGAAGTCTTTATTTCTAAAGGATTTA
CCACGACTACAAAAGTTTTACTCTAAAATTGAGACATTTGGTCAATTAAGCCGTGATAAT
TCCGAAAACCCTGAAACAACCACAATTCACAATCGCATTGGTGATTCATTTTTCAGTGAA
CAGGTGAACTCATAAATTCCAACACACTTCTTTCTGTATATGTACATCTACACACATCCA
ATCTTTTTTTCTTTTTATTGTTCCTCTGAATGACTTTTCTTTTCTTTTCTTTTCAGAAAA
CATTCTTCTTCTTTTTTTTTTTTCAATGCAGAAATTTAAAATAAAAATTTCTATACACTG
CTAGAATTTACAATATAACTGATCATCTCTCTTCAAACAATGCTGATTATGTTGTTAATT
CATTGTATTGATAATGATGGTTATGTCGCCCCAACTGAATTTTCATGTATATGTAAATTT
GTAGGAATCACTTCCTAATTTGGAGACATTGAGAATTGATGGTGCAGAGAATTTGAGGAT
GATATGGAGTAATAATGTACTCATTCCTAATTCCTTTTCCAAACTCGAGGAAGTAGAGAT
TTATTCATGCAACAATCTTCAGGACGTATTATTTCATCCAAATATTATAAACATGCTTAC
ATGCCTTAATACATTAAGGATTAAAAATTGTGAATTATTGGAGGGGATATTCGAAGTGCA
AGAGCCGATTAGTGTTACAAAAACAAAAACAAATGCTATCGTGCTACCAAATAATTTGAT
AGAGTTGGAATTATATAATCTTCCAAACCTTGAGTACCTATGGAGTAAGAATCCAAATTT
TGAAAGGCTCGTGACTTTTGAAAGTATAAGAAGTTTGTCCATTGAAAAATGTTCAAAACT
TAAAGGAGAATATTTTTTGTCAATCAAAACTTTCAAGCAACTTGTAAGACTGAAAATGGG
TATTAGGCAATTGACAGTGGCTCTTGGGAAGGAAGTTAAGTCAGCAGATCATAGTATGTT
ATTGGAACCAAAGCAATTGGAGACTTCTTCTTCTAAGGTAAGTATATATTCTACAACACA
TCATGTTTATTCAATATTTCAGAAAATAAATTGTTATCATGACCTTAATTAGTTGAACAT
AATCTATAAATAGGTTGTACATTTGTGTCTATGAGTTCTATAGAAAACAAATTGTTGTCA
CTCAATATGTCCAAATAATTTGTTAAATCACTTATTTATCTTGTTTACATGTTTGTTCTC
AAAATCCAAGGAAAAATATTGTTATTATGGGCTATAATTATTTATGTGAAAAAAGAATAA
GCAATATAGCTCTTAAACTAAAAGCTATTAGTATAACAGTATGATTTGTTTCTTTTTTTT
CAATTAGGATAATTGTGTTTTTAGACAACTTCAAAAATATTTTTGAATTATTATTTGTTC
TACTTTAAAGAGGATATGTATTCAATTTATAATATACTGCTTGTTGTTAATTAGAATATA
CATTTTATCTGTATTTATTGGTTTTGTTTTGACTTTCTAGAATCTGAAAGTCATTTGGTT
TGAATTTTTACACTTGTCGAGAATAACAGATGTATTAGAATAATAAAGAGTACTACTAGT
AGTAGTAGAATACTATTATAGTTAATAGAAAATATTATTTGGACATTAACTAATTAATAC
TGTTATTACAAATTTACAAATGTGTGGAATAAAAAGTCTTATAGATGTTTGGAATAAAAG
ATGCTTGGACAAAAATATTATTTAGTTAATAATAAAAGACCATTTTAATTAGATAATTAA
AAGGTGGTCGTTTTTTCAAAAAAGAGAAAAAAAAAAAAAAACTATTTATACTTTATTAGA
AAAAATCACTAAAGTACAAAAGCCACTAAATTTAATTTTTCTATGAAGGGTGTAAATAGT
TCGAAATATGTAATCTTTACAAGAAATCTAAAGAAAAAAAAAACATGCTCAAATTCATTA
TTTAACATGATATATATATTTAGAATCTTAATTCACAAATTAGTAATTGGTCAGGTTGAG
GTTCTACAGTTGAGAGATGGTTCTAAGTTGTTTTCCAATCTTAAAGAATTGAAGCTATAT
GGTTTTGTTGAGTATAACTCAACTCATTTGCCAATGGAAATTGTTCAAGTCTTAAACCAA
CTTGAGAAGTTTGAATTGAAAGGAATGTTCATTGAAGAAATTTTCCCCAGCAACATACTG
ATTCCAAGCTATATGGTTTTACGAGAATTGACTCTATCTAAACTATCCAAGCTTAGGCAT
TTGTGGGGTGAATGCTCACAAAAGAATAATGATTCACTTCTACGAGATCTGACCTTTTTA
TTCATTTCAAAATGTGGTGGATTGAGTAGTTTAGTGTCATCATCGGTGTCATCTTTTACA
AACTTGAGAATTCTTGAAGTGGAAAAGTGTGATGGACTAAGCCATTTGTTGAGTTCATCG
GTAGCTACAACGCTCGTGCAACTTGAAGAATTGAGAATAGAAGAATGCAAAAGGATGAGT
AGTGTAATTGAGGGAGGATCATCTGAAGAAGATGGAAATGATGAAATTATTGTATTCAAC
AACCTACAACATTTAATCATTTCTTCTTGTTCCAACCTAACAAGTTTTCATTGTGGAAGA
TGCATCATTCAATTTCCATGTTTGAAACAAGTACACATTAACAAGTGTACTGAATTGAAG
GTCTTTTCGCTTGGAATTGTAAGCACACCTCCTTTAAAATATGAAAATATTTATTTAAAG
AATGATGATGATGATGATACGTGGCATCACCCAAAAGAATCCATAGAAATGGTGGTGGAA
ACTGATATGAATGTCATCATCAGAGAATATTGGGACGACAACATCGATACTAGAATTTCA
AATTTGTTTGGAGAAGAGGTTAGTATATTTAATTAACGTTTTCATATGCTAATTAATTTT
TATTATTTGGTAATTAATGAATTTATTGATGCAGAATTTGGAGGAAAGCCAATTTGAACA
TTCTTCTTCCTCGAATAAAGTTGAGGAATAAGGAATTATATTGATATTTCTGTGCACTAC
ACTTGATATCATTTCATCCACAAGGAAGGTCAGAATCTTCAAACCTCAAAACTTTTTTAT
GAGAGAATATACAAAAAGAATTGGATGTGGTTGAAAATGAGACAAGTTTGAGAGTTGGAA
CTTATACCACTCTCAAATTTTAATTTTGAAAACATGTTTTTAGTGATTTTAAATCCTTAC
AAAAGTTTCTTGTATTGAATTTTTTATTAATGAAATGGAATGATTGTTATTAACGAATGC
ATGTTCAATTATTTCTGATTTTTAGGATTGATAATTAAATAAAGATATTTATGTTAAGAA
TATGAACTCAATTTTTGACTATTTTACCTAAACTTATAAGCGTTCTTGTTCTCCTAATTA
AATTCCATCATCAATTGTTATTTGCTGAAAAGAGATTCAGATCAACTAAAGAAGTGAACA
AAACCAATTACATGCATCATAGTCAATTTTCATCGGTAAATGAAAAAGTTCAAAGAGATA
GATCATTCCTTAGTTTAAAAGTTTATAGAAAATGGCTCAGTTTAATTCAGTTTTTTTCTC
CTCTCAAACTGAAATGAGCAAATGTGATAGATTGATCAATCTACATATGTCTTTGACAAA
CCTTTGTGTAGCCTCTGAAAAGTTAATGCAATTGAAAGGCTTAAGCAAAAGGGTGAATGT
TATTCTAAATTTTAGGAGGAGCGGAATTATCAAATATGATAGAATCAAATTGCACATCAA
TAAATTCTCCATGATATTTAAGCCTTGATTATTTTTTATTCCATTACTCAAGAGAATGCA
AGGGAGGTTTCATTGATTAGTCAATTCATCAAGGTCCAGATTGTGTGTTGATGTCTCACA
CGATGGGCTTTGCCAGAAACCTAGTACATGAAAAGCTAATTAAACACTGATGATAGCACT
GGACCTGATTGTTTGTTTGGTTAGAAAGTAATTTATCATGCATTAGTATGAAATTGAAAT
TCTTGTTTGTCTTGTTTGCAGGGCTATACTTAGAATTGGGAATATAATCAATGGAAATTC
AGATTGTATTGATCTTTGCATTATATTGTTGGAAGTTTGGGAATTGATATAATGAATGAA
TCAGATAATTGATTTAGGTAACTATTTCGACCAAATACATTATTTACAAAATGAATCTTA
ACATCAATACTGCTGCATTTTGGTATTTAGATTGTTTGGTGCATATTGATTAGAATATTG
TGTTCTAATTTACTTTGCAGAATATGGAGGAAAAAACAAACTATATGATCACATCTTTCA
AACATGAGGATAATTTTTTTTTTCAAATTGATAATTTTCTAATTTCAAAGACATGTGCTC
AGACTGAAAAATAAGTAAGAATATGAAGAAAAGGGAGATATTTTGTTGGTTTGGGTAGAA
AAAATGACAAATATTTAAGAGGTTTTAAAATGAGTTTATTATTAGGTAGAATTGTAAATT
AGCTTTAATGCCATTTTTGGAATTCTTTCATCTTCTTTATTTTGGGCCCTTCATTGGTAA
ACGTAAAAGCAAGGAGAGGAAAAATGGAGGGTGCAGCCAACACTTGACTCATTCTACTTT
TTGGATAGTGACCGAATCCGGTGGAATTTATGCAAGGCCTAATCGTGGAGGAACAGTATG
GTCATTTTTCTTTCTTAATTTAAAAGCAAAATTTATTTTTTATTGTCTTTATGATTTTTA
TTTAAATATACTTGGGTTACCCCATCTTTTTGCAATACACCTAGTTGTCAAAACCGCGTT
TTTTAAAATCTTTTTACTCCTAAGCTTTTTTGAAATTTTTTTGTCTAGAATTGCTCCTCA
GCATGGTCCTCGACCAAATCACATATATTCAACTTTAAAGTTCTTGTGATTGAGTTAAAT
AATTGGATACTTTTCCTTCATTGAATGCGATCCTAGAAAGGGAAGATGTCCATTCATTTT
CCTTGTATCATTCTAGAATAAGTATATGCAAAACTTTAAACTCTGTCATCGACACTATAG
ATTTATCAGCAATGTATGTCTTGTTGTTTATCTTTTCGACCCATGGACAATATTCCTTGT
GTCTTTTTGCAAGGAAAAATAGACTTGTATGTGAGGTGACTATCAGGGTTTTGAATGTGG
ACCTCAACCAATCCAGTGATTCAGGTGGAAGGGAAATCGAAAAAGATTTGTAAGAACTAC
CATGGTCACAAGTACGTTGTTAGTTCCATCTTGATTTTTAATTATCTAGATTGTGGTAGG
TAGCAAGCAAAAGTCATTTTTTGGGTAGTTGAGTGAGTAAATGAGTTGATGGATAAAAAT
TATACAGATGGAGTGCCTAATAAAGAGCGTGGGTTATTGCAGTAGGGTGTTGGTTGGAAA
AGTTAGGAATTAGGAATGATTTACTTGGTGAAGATGAAGAATCTCTTGATGGAGTAGAGA
CGAAATTTCTAGCACTCTTGGAAACAGAAAAATTTATAGTAGTTAGGTAGTAATGCCATC
AAATGAATTTATTAATTTACAGAATATTTATGGCGTGGATCCACGTAATTCTGAAAAATT
CCTTTACAAGTGTTACAAAGTGGTCAAAGAAAACTGCAAAAAGTTGAGTGCAATTAACCT
TGTAATGTTGTGAAGAATTTTCTCATTTTATTTTACGCTTAAATCCTATTTTCCCCTATA
CTTGAAAACTGTTCAATATTTTTACTTCATATTTATCTTGCTCAACACATCTAGACCTTA
AAAGTACAAGTCCCTGCAGTTTCTTTTAAAGAGTTAACATCTTAATAAAACAAATCAAAG
TAATACTCTTAAATGGACCAAGATATGACACTATTCAAAGTTTAAGAAACGAAAATAGGA
TTTAAACCTTGAATATAATATAACGGTTGTTAAGTAAATGATTCACAGGTATGTAGAGTG
CACCTCATCTGCATTACAGGCCATTCTCTTATTTAGGGAACATTACCCATCGCATAGAAG
CCAAGAGATCAACCATTTTATCAACAAGGCCGTTCAATTTCTTCTACACATGCAACTGCC
TGATGGTTCTTGGTAACTTATGCATTTTTTTTCCCAAGATTATTGAAATATTGAGAAAAT
AAGCATCTGTTACGTAGAGAATTAGAATTCTAAATTGGATTTTGGTTTTTTAACAAACTA
ATTTAGATTTTGGTGATTCAAATAATGCAAATTCTGAAAAACGACATTCTCATGTTCTCA
TTGTACCAAGATTTTTAATCTTAAAATTTAAAATACAATTTATTTTCATCTATGGCAGCT
AAGGAGGTGTTTACCTAGTGGAGATGTTCTGGTGCACTTACTGACCCATGATATATTTTT
CAAAAAACTTCTTCTACCCTTAATCACCTTGTTTCCTAAAAAAAGAAAAAAGGTATTGCA
TTTTTATTTTTTGTATATTATATCAAATATTGATATGATTAATTATTATTATTGAATGTA
CCATGCAAATTGAGATATATACCTTTGATCAAAATTATTCGATAAAATTACTACTACTAA
GATAAAATTACTTTTTCTTGTTCAAAATCACTTTGATCAAAATTATTCGAAATCAGTTGA
ATTAACTTTTTACTTTTTCCATGTTATTTTTGTTCATTTTGTTATGCTAAAATTCACTTC
ATCAGAAATATTCAAAATCTGACCTTTGGTTATATTTTGAAAACAATTCCATATTGTCAA
ATATTTAGATTATAGGTACTTATTTCTACTAGAAGATTAAAGTAATTTTTATTTAAATTC
AAATTGTCTTAAAATAATTAACCATTTAAATGAATTTTTTTTATCAAAAAAAATAACTAT
ATTGTTGAGTACTTCCACTCTATCAAATGAACAGTGATTTTAAGCTTTAAAAAAAACACC
CTCAAATATATCATTCAAAACGTTTTAACTAATTTAAATATTTTTTCTATCTTTTATAAA
TAGTTTGAATATTTTGGTATTGATGTCAAATATTTTTCATTCATTTAATTTACTTCAATA
ACAAGAATTAATTCTACTTAACAGGAAAATATAGACCCCAGTCCAATTCATCATGCTGCC
AAGGTGTTGATCAATTCTCAAACTGAAGATGGTGATTTTCCTCAAGAGGTCAATACCAAA
AACCCTTTCTTTTTTCCCTTTTTTTTCTTTAAAACATACATGTAATCAATATATATATGT
ATGTATGTATATATAACAGCTTCTAAGAATTTCTTACTTAAATTCAACTATGTTGATCAT
ATACATTATATGTGCAGGAAATTACTGGATCATTCTTCAATAGTTGCTCCTTACACTATG
CAGCATACAGAGAAATTTTTCCAGTGATGGCATTGGGAGAATATTGTAACAAAATTTCCT
TGCCTTCTAAGAATAAACAATAAAACAAACCTTTTGTATGCTATAATTCTGCTAGGGGGT
ATGGGAAAAACAACATTAATGTATTTTATTTTATTCCAAGATACCAAGTTGTGGTACAGG
AATCAAGTTCCTATGTTTTATTGTTATATAATGGATTGAAATAATTGTTTTGAATTCTCA
AGGAAGAATGGTCGCCATCAAGAAGATGTTCTAATTGATGATTCACCAAGACAGTTGGAT
TCGTTTATGATTTCCTATGACAATTACTCCTCATTGGTCTTTTTCATTATTTAACGGACC
TCTTATTTAGGTATACCTATTCCATGATAATCACAACACACTACTTCAGTAGTAAATCGC
CAATTAGGTACTATCAACACCCTAACCAATGTCATCACACAATGTTATTGACGGTAGAGA
TGAGTGTAAATATAACAATTAAGTTCAAAATATTAACTTTTATAGCCAATTGTTTTTAAA
AGTTATAAATATAGCAAATTCTATCAGTGCTAGACGTCTATCATTGATAAACTTTTATAG
TTTATCAATGAGATTGATAGAACATATTGTTGCTGATCTACTAGTGATAGACCATATACA
AGTTTCTATCAAGGTACTTTTATTTTTGAAAAAGATACAATGGGACAGCAAGTACACTCG
GACATCTCCACTAGGTGGATACCCCTTTAGTACCAAAAAACGTTGTTATACACTTGAATA
TTGTTCTTAAAATTGCTACGTCTATTACAATATTATCCCTTGATTATAAATACATGCTTT
TTTATTTAGGTCTTGTTTGATAACTATTTCATTATTATTATTATTATTTTTTTTGGTTTT
TGAAAATTAATTACCCTTTATATTCTCTCCCTGTCTTACAAATGGTTGTGTTTTTAACTA
AATTCTAAAAACTAAATCAACTTTTTGAAAGTTTTTTTTTTTTTTTGTCTGTTTGTGAAT
TTTGGTTTAGTTTTTTTAAATCATAGGTAGATATAGATAACAAAGAAAGAAAGGTTGGAG
ATGAAGAAAATGTGTACTAAAATTAATTTAAAAAAACAAAATTATTATCCAACGAAGTCT
CAATTGAAACTTTTTATAAAATCCAATAGAAATAAGTTTTTTTTTAAAAAAAGATACGTT
GGGTCAGTAGGTGCATCCGGACATCTCCACTAGGTGGACACCTCCTTAGCACCCTCATCA
TCCCTGCTTTCATTAATATAGGAAGAATTAGTACAATTACAGCAGGGGACAAAAGCCAAA
CGACAGTGGGAAAAGCTAAAGGGCTAGAGCTAAGCCCACAACAAAAAGTTAAAAAGCATT
TAAATTGATAGCGATGGAGGAAGCACTATAATTTGCAAACATAGAGTATTTGCTAGCCCA
CAGCCCCGAGAGAGAAAGGATGTCTTCCCAAAGATCAATGGTAGATTTTTCCTTATCCTT
GAAAATGCGATTATTTCTCTCCAACCATAAGACCCACAACATGGATGCTATAGTATTAAA
AAAGATGATACCCTTTTTGTTGCGTTGTTTTATTGAGCAGAGGAAAGAGCATAAGGAAAC
AACATTCTGCTGTTGGATTTTCCATCATCCCATAAGTCCTTCAAGCTTGTTCCATAGAAT
TTTGGCAGTATGACGATCAATGAAAATATGATCAATCTCCTATGAGTGTCTTTTGCATAA
AGAACACCAATTTGGACTTAGATTGAGAGTTGGAACTTTTCTCTGAAGAATGTCAGCAGT
GTTAATACAACAATGTAAAAGAGACCATATGAAAAAACGACATTTCTTGGGGATTTTGGT
TTTCCAAAGTTGAGAAAAGGTGTTATCATCAATATTAAAATCATCTCTTTGGTTCAAGCT
AGAAAAGACTTTCTTAACAGAAGCAACGGAGAATTTATCATTAATGTTCAATTTCCAAGT
GGGATAGTCAATACCTCTACTGTCATTTGTTCTACTGTCATTTGGGGATTTGAGATGTTG
CTTGATTTCATTCCATTGCTGATGTTCACAATTTCGAAGGGGTCTTCTTGGTTTGAAGTC
CCAATCCAAAATGTTGCAATTCCACGTCTTTTATGGAGCCATTTTGGATGGTAGATAAGG
CAAATAACCTTGGTTTATATCTGTATATGGGGCTGATTTCACACCAAAATCCTTTCCAAA
AGGAGAAATTTTCGCCATTGTTTACCGTCCATTTGATCTGAGCATTATATCAGTCGACAC
CTTTGATAATATTTCTCCAAGGAGCTTTCAAAGAACTATATTTTCCATATGCAGGCAGCT
CTCCACTGAAGGACTGATTATATTTAGCAGTAATAATTTTTTTCCAGAGGGGATCTGCTT
CAGTATGGAATCTCCAAAGCCATTTGCATAAGAAGGAAAAGTTGGTATATGCTATTTTAT
GTATACCAAGACCACCCTTTTCAATAGAAAGAGTGACTTTGGACCATCTAAGGAGGTGGG
TAAGCTTGTCTTCATTTTTGTTCTTCCATAAGAAATCTCTCCAATATTTTTCAATTTTTT
TACAGATGCCAACTGGAGCTTTAAATATCGATAGTTGATATGTGGGCAAATGGATTAGAG
TGGATTTAATGAGAGTCATTTTCCCCCCTTTTGAGATATAAGAGAATTTCCAGTTGTTCA
ATTTCTTATGAATTTTTGCTGAGATATTCTCCCAAAATGATGCTGAAGATGGCTTTCCTC
CTAACGGAACTCCAAGGTAAGGAATTGGAAGGTACTATTTTTTTAGGCCCCAAAGATTAC
ACACAACATCAGTTCTGCAGTTGTCGACATTAAAGGGAGATATGGTGGACTTTGATAGAT
TGAAATTCAGACCAGATGCCGCTTCAAATAAAAAGATGATATTCTTAAAATTTGTTATAT
ATTTATCATTATCTTCAACAAATAAAAGAATATCATCCTTAAAGAGAAGATGTGTGAGGT
TGCATTCAATATCATCGGCAAACATTTAGGGTTTAGGGTTTAGGGTTGAGATGTAAGTTA
CTACTAATTGACAATGAGATGAGTAGTTCATCTATTTTATAAGAAGTGTGAGTCCTCTTT
GTTTTTCCAATGTGTGACTCTCACATTTCAACATCTATCTTATAAGAAATTAATCTCTTC
CGATCTCAATTACAAGAGCACTCTCTCAAATCTTTTACAACTCACACATTTTCTAAAATC
TTTTACAACTCACACCATTTTCACTCTCAAACTAGAAAATATATAAGAAGAATTTAACTA
AAGTTAGCACTTTGAAGGTAGAGTGTTTCTAACTCGAAAGACTTAAAAATTAGAGATATA
GGCTCCTTTTATCGGCTTGAGTTCATTCCCATTTTTCAGTTTAACCAATGTTGAGCTTTT
AATATTTTGCTGACAGAAAATCTAACATCTTCCACTCAGTAATTGTTGTGTTAAGAAATG
ATGCAGCTATTATTTAAAAATGAATGCATAAATAATGCCCAAGCATCCAATGATCTATAT
GATATAGACCCTTAAGTAACAATTGTTACATAACTATCACAAATTTGACACCCAATAAAT
TTCAGTTACTTTGTCCATTTAACACCCAATCTGTGTTCAGATGCAAAGAGTGAAAACTAT
CTTTTTTTTTTTTTTATGGTAAACGGTAAATCGGTGAAAATATTTTAAAAACATAGTAAA
ATTGTAAAGTATATCACTGATAGACACCAATGAAACTAATGAAAATAGATAGATGGAAAT
ATTTAGAAAACATAGTAAAACTTTAAATTATACCACTGACGGACACCAACTAAACCAATG
AATATGGATAGACTCAAATCTAATTTTTTACTATATTTGAAAATATTGTTAATTTTTTTT
TCACAAAACTTTAAATTGAAAACTTCTTATACCTAATTAATTAGTCTAATAATGGGTGAA
TAGTATTGGATTTGACTTATCAAATCAGTTAATTAAATAGGTGGAAGTGGGCATATATAA
TATATATGTACTTGAGTCGAGAGATGGCAAACTAAACATATGAAAAACTTTGGACGATAG
CAAGAAAATGAATATTGATATGTAAAAATTTCATGGCCATTATTACATTGCTTTGTTTTT
TCTCCCCTTTCCTACCTACGAGTTCTAGTCCTTTTGTTTGAAGCTTTTTAGTCCATTTGG
TTGAAGTTTTGTTTGTGAATCCAAGATCGATCATGTGGATACTCAAGATAGGTGAGGGTG
GAAATGATCCTTACATCTATTCCATAAACAACTTTCGAGGAAGGCAAGTATGGGAATTTG
ATCCAAATGCAGGAACTCCTGAAGAGCAAGCCGAAATCGAACACTTACGCCAACGTTTTA
CAAAAAATCGTCTCAAGGGTTTTCCGAGCGGTGACTTTCTTTGGCGCTTCCAGGTAATGC
CATTTTCAAGTTTTTAAGAATGAGAATGGATACATTTAACTTTTATGGTTTCAAATTGAT
CATTTTTAATCTCTCAACTTTGTTAGAAGAATAATATAACCAAAAAATGAAAAATACATA
TTACTTCATACACCGAAAAGAATCTGAGCTTAAAAAATTCACGTTTTCTCCTTAAAACAA
TTTTACTCACTCCAGTGCCTGAATTTCGTGAGCAAATTTGTCTCATAATAAAACAAATTA
AATTTCTCTTAGAAGTAGCGCTCCATTCACAAGATCTAATGAACTATACTTTGTGAAAAT
AAAATCGAATTTGAACAAATTTGCAAAAAAGAAAGAAAAAAGAATAGGAGAGAAAATGAC
GGTGAAAAAGTTCTTAAAAACAATTTGAAGAAGAAACGTATACACATTCAAATAGTTGCT
TCTCCTCTTTTTAAGATGGTTATTTTCGAAAATACATTCGTTCATCACACCATGCTAACT
CTACGTGAATGGTCATAAACCATTTATTACAACGCAATTCAGAAAAAAAAAAAAGGAATA
ATCCGTTACGCACGAAAAGGAATATACAGCTCACTTTGATACTTTTAAGTTATTACATTA
CAATTATTTGTTATATGAAGTTGAATGGAAAAACAATAATTAATTCAAATGATATGGGTG
CAGATTCTCAGAGAGAAAAAATTCAAACAAAGTATACCACAACAAGAGAAAGTTGAAGAT
GGAGAAGAAATAAGTTATGAAAAGGCATCAAATGCAATGAGAAGAGGAGCTTATTTCTTA
GCAGCCATACAAGCAAGTGATGGACATTGGCCTAGTGAAACATCAGGCCCTCTATTTTAC
ATGTGCCCTATGCTAATTTGTATCTACATTATGGGTATAATGGACACAATATTGAGTCGT
GAACACAAGAAAGAAATGTTGCGTTATGTTTACAACCATCAAGTAAACCATATTCTCTTC
TCATTTAAATTTATAAATTTCAAATTATAGTGGTTGAATGCAAAACACTATACAAAAAAA
ATGTTCGCTTTGTCATAAAACATGGATTACTGTCCTTTCTCATTCTCCATTGTACTGAAA
AGAAGAAAAAGAAAAAAAACTCACTTCTAGCATATTATATTGAATTTTTTTAGAGGTTTA
GATTAAAAGCCATGTAGGTAGATGGACATAGAGTAAATAATTGATTAGTGTAAAAGTACT
AATAATACTTTGCAGAATGAAGATGGCGGATGGGGGTTGCATGTAGGTGCTCAGAGTAGC
ATGTTCTGCACTACCTTCAATTACATCTCTTTGCGTTTACTTGGGGAAGGACCTGAGGTT
GAGCAACTTTCCAGATCCAGAAATTGGATACGACACCGTGGTGGTGTCACCTCCATACCT
TCTTGGGGAAAGATATGGCTCTCGGTATAAATATCAGTTTCTTCTCCATATTGTTAAGTT
TTTTTTTTTTATATTCTAATATCTATTTTATAAAGTATAATATTAGTTATAGTATTACAG
GTACAGTCTACTTCATTTATATACCAAATAGAATGTATATCAGTTGACATGTATATACCA
AAATATATGCACCCATACACAAATAGGGGTAAAATGGTAATTTTAAGAAACTATTGGTAT
AGTTGTAAAAGTTAATTTTCATAACAAAATGAAAAAACTCACAAAACTGATTATTTTTTA
AAAATATTTCACGTTTGTTTTTCCTTTTCATCATCTTTTCTTTTTCTTCCTCTTCTGCGA
TTTTGTTTCTTGTCCATCGTCTTTTTCTCTTTTTCTTCTATAGTTTTTCTTTTATTTTTA
AAAACGGTTATTTGATTCAAGATAGTGTACCAAATATAAAAAAGAATTTTTTTTTTGTAG
CGGTTATTTGATTGTTTCAAATATAAAAGAGTGTGAAAAAAATCGTTGGGATATTGAATA
GCAAAATCTAAACGATCGTGTACCAAAAATAGCCAAACCTAAAAGATTGTGCATAAAAAA
TCTTTAAAAAATCGTTTAGATTTGGTTAGCCAAATTTAAACGATCAAATCACGAACATGT
ACAAAATCTGAATGATCGTTTTCTAAATATAAATTATGTCTAACTAATAAATCTTGAAAT
TATGGTTGAGTTTGGCTATCCAAATCTAAACGATTGTGTACCAGAAAATATAGTGTAAAA
AATCGTTTGGACTTTGCTATCCAAATTTAAACGATCAAATCTAAAAGACCGGTGTATAAA
AAATTTATGAAAAAAAATCATTTAGATTTGGCTACCCAAATTTAAACAAAAAAACATTTT
AAAAAAAATATTTTAGGATTGAGTAGTCAAATTTAAACGATCATTTATATTTAAATCTAA
ATGATCGTGTATGAAAGAATACCAAAATCTGAACGATCGTTTTTCAAATATATTATGTGC
ACTCGATACCAATTAATTACAATACATTTGTTATTTTTCAAATATATTTGTTATTTTTCA
TGGTGGGCTCGTGAATTTTTTTCGTTTTCAAAATTGTTCTATAGCGTGTAAATATTTTGC
CACTTTGTTATATTTTTAAAAAGATCCGAATTGTAAATAATTTAATATATTTTTTTGCTA
TTCATTACAACGTAGATATATTGAAAGTACACAAACAAAAAAAAAAGGGTATTTGAGATT
TTTTTTTAAAAATAGGTTGAGATCATTAGCTGAACCACAACATGCGTTTGATTGAAATTA
TAGAGACTAAAGTTGACCATTTAGCAGTATACAATGATCAAAATGAAAATTTTAACATAT
TTTTCACTTTCTTATTGAATCCATTCCCTGTTATATTACGAAGTATTCAACTTACATATT
TTGATCACTTGAATAATGTAAAGATATTAAACGTGTTCGATTGGTCTGGAAGCAACCCCA
TGCCTCCTGAATATTGGATGTTACCCACTTGGCTCCCCATTCACCCATGTAAGTTCAACT
TTCAACTATATCCCTAAACTAAATTAATTATATTCATCATATTATATACATTTATACAAA
GCTTTTACATACATACAAATATATATCAAACCTTTGATTTTGATGGTTGATTTGATGCAT
ACAGCAAACATGATGTGTTACACTCGAATCACCTACATGCCCATGTCTTATTTGTATGGC
AAAAGGTTTCAAGCACCGCTAACGTCTTTTGTTTCACAATTAAGAGATGAACTTCACACT
CAACCTTACCATCAAATTAATTGGAAGAAAGCTCGTCACTTGTGTGCTGTGGTGAGATAT
GACGATATATCTTTCTTCTATATATATTTAACTTAGTCAAGGTCATACCCGATCGTATAA
TATAATATATGTATAATTAATATTGCAGGAAGATCTGTACTTTCCACATCCCTTTGTTCA
GGACTTACTTTGGGACACTCTTTATTTACTTAGTGAACCACTCATGACTCGATGGCCTTT
TAATAAATTGATTCGTCAAAAAGCCTTGAATGAAACTATGAGACATATTCATTATGAGGA
TGAAAATAGTCGCTACATTACCATTGGCTGCGTCGAGAAGGTTGTCTCTCAACTCTTAGC
TCATCGCCAATTTTGAAATATTTTGTTTGGATCAATTAATATGCATCACCCTTTGAATTA
TTAGAGCTATCTTGGTACACCTATAGATCCCCGATTTATAGTATCTTTAACATTCATTTA
ATTTAATACATATAGATTAGAACATTACTTTCGATACTAAACTTGTTTAGTTTTAATTTA
TATATTTTCTAAACTTGTTTAGTTTTAGTTTATATATTTTTAAATGTTGAATTTTAGTTC
ATTTTTTATAAATATTAAATTTAGTTTCTCCTCCTAAACACAAATTCGTCTACTTGGCAT
GTGTTACCATCCCCTATTGCAAAGTTCTTAAGGTGTGAGGGGCTCCCTGAGGCACTCACA
TATAGAAATTGCAACTCAATACAAGGGAAATAATCTTAATTACTGTCTGGAGGGTGGTTA
AGTTGGTAAATAAAAATGAGTCAGATTTAACTGAAGTTCCCTTTTTTATTGAGGATGCAA
AAGATTTGGTGCAACTCTTGGAAAATGTTCTTTTTGTTTTTGTTTCTTCATTTTCAATTG
TCTCTCAATGTATTTTGGCTCACAGCCTAACAACAAAAGCCTTGAATGAGAGAATTTCTG
ATGTTTTAATTTTTCCATACCCTTGATGGTTCTCGTTACTTGTATCTTGTGACGATACTA
TTCTATAGTTTTGTTTTCTATCTTGTTCCACTAATAACAATAAAAATCGTCCAAGTTATG
ATTTTTTACCCACAGCCACTATGTATGCTTGCTTGTTGGATTGAAGATCCAAATAGTGAC
TATGTAAAGAAGCATTTAGCTAGACTTCCTGATTTTTTCTGGATGGCTGAAGATGGTATG
AAAATACAAAGTTTTGGTAGCCAATCATGGGATGCTCCTTTTGCCATGGAAGCTCTAATT
TCTTGTAATATCACACATGAAATTGAGACTGCCCTCAACAATGGCCATCAATTCATCAAG
AACTCTCAGGTAATTAAATATATGCTCATTAATTTTTGTAAATAATCAAGACAGTACTTT
AATTTTTAGATTATTTAGAAAGAAAAAAATGTTTTCCAAAAGCATATTTTTGCATTTTAA
ATATTTTCTCGAAGGAACTCCCTCATTATATTTTGATGACATTATCTAAATAACAAAACT
TCTATAAGTATAGTAAAATATCACACTTTATTTTGGTCGCTAGTCTCGATTTTTTATCAT
CAACCTCTAGTTGTCGGTCCCGATCAATCCCTAGTTTTTTTTGTTAGAGGAAACGATGAG
CAGCCAATCACCTAGGAGTATCTGTGAAGTGGATATCTTCAGTGACCAACCACAAATTTA
TTCATTAGAGAGCAAAGTTACATGGTAAGAAAGACTATTGCTAATTAAGCCTATAGTACC
CTTTTCGTTTATGAGAGCTCTATAATTTAAAGAGATGGTGCCCGGTCAAAGTCTATACAA
AATTTGTGTCGATTAGACCATAGGCCAATCAAGTTACCAACATCTTCCCACATGTTCACA
GGCCAATCAAATCCCTAGTTAACAATGTGTGACCAAAGACTGGTGAGCCGTTGTAGAAGT
AGGTCCTTGGTCCTTTTGGTCGCCGATAGCAGTTATCAGTGGGCATTGGTGGCTGACGAC
AGTGTGTAGTGGTCGCCATGGTGGGAGTGAAAGTAGAAAGATTTAGAAGGCCGAGGAATC
TCATTATTGTATGGGGATATTTTGGTAATTTCATATATAATGAAATGTTGAGAGCGATTC
ACAATTTATAAATAAAAATTCTTTCACTAAATTGGATTTTTTTTTATCAGATGCATTTTT
TACACACTCACTTTGAGTAATTTTTATGTATTATGAAAATTTTGGAAGGGGTAGTCTCAT
AGTATAGTATGAGGATATTTTAGTAATTTTGAATCTCTGTTTGAGAGGGATTCACAATTA
AAACCATTAAATAAAAAATTTGAGTTTGGTTTGGTAACTATTTTCACCTCGAACATTCTT
CTTGCTTTGTTATTTGCATTCTACCAATGGTTCAAAAAATCAAGCGAATTATTGAAAACT
AGAAAAGTAGCTTTAAAAAATTTATCTTTATTTAGAATTTGGCTAAGAAATTTAATCATG
ATATATTTAAAGATGTAAATCGTGGTAAGATATACTTTTTTGTATTGAAAAAAGATTCTT
TTTCCAAATTGGTGTAAGACATGGAAAAAGAAATTTAACAAAAAAATAAATAGTTACTAA
AAGGGATTTGCATGTTTCACTCAAAATAACTTTCTTTTTCCTTGCATGCATTTCTTTCTC
TCTTTTTTTTTTCTCGAAAATGATACCAACATGGATTAGCAGGTGCACCCAAGCATTCTC
ATGCACTAGGTGAGCACCATTTTAGCAATTTCATCATTATTCAACAAAGCATAGAGGATA
CAATATTTTGGTAGAGAAAGGGTTAGAGATAAGCTCAATAAAAAAGAGATTAAATGAATG
CATTTATGTTGAAGGAAATAACAATATGCATTTAATTAGCGAAAATATTGCTTTTAGATG
ACCAGAATTGGGTGAGGTTACAGATATCTTACCAAATATTGAGAGTGCTTGAGTAGCTAT
TATCCAAAATTCTCTTGTTTCTGTTCAGCCATAAAAACCAAATAACAGCCGCACCAATTT
TGGTTTTAGTATTGATGGAGCAAATATGTTTGAAAAAATCTTCGAAATACGTAGGACATG
AGAGAAAAAGAAGATCAATAGTTTCACTATCAACATTGCACACCACACACCAATTCGGAC
TGAGACATAGTGATTTCAGTCTTTTTTTGAATCAAATCCATAATAAGAACACAATTGTGT
ATCAAAGAACAAAGAAAATTGAATTATGTAAGGCAGCTTTAACAGACAAAATGGAGATCA
AACCATTGGTATTTAATTTCCACACAGAAACATCCGAGCCTTTTTTATCAGAAATATGAA
GAAGGTTTTCTTTTTTATGGCGTTCCATTGATTTATCTCTCTATCACTGAGACGTCTTCT
AGGTTTGAAGTCCCAATCATTGATCTCATCATTCCAAGCATCTCTTATCGATCCTTTTTT
TTTTAAATCTTATATAGAGCATAGTGTCTCGGAATCTTGATCATTAAGGAGATGTGGTTA
TCCCAATCACTATGCCAGAAAGATAGATACCTGTCATTGTTAATTTTTCAATCAACATGT
TCATTAAACCACTCAATATCCTTGTAAGTGGATCTACATGGGACATTAAACCTGGGGACA
CTTATAAAATAAGTTATAATAATTAAGTCTATAATATACACACTTTATTATTTGTGAAAA
TAGCAAAAACAAAGCTCAACCTACACATCAAGAGGTAAAATGTCATAAATGTTTCGTTAC
TAATATACGTTTGATACATCTTATATACGTCTGATACACTTAATATTCCTTGATACACAT
GATACATTTGATTGATACACTTGATGCATCCAATATTGTTCGATACACCTAATACATTTT
GATACACATTATAATACTTCTCGTTACACTTGATTCTTCTTGATACACTTGATACCCCTT
AGGCCTTCGAAGTTTGATACACTTAAAGACTTCACTTATAAGTTTGATACACCGCTAATA
AACTTGTTATGTTTCATTGGTACACTCAACAAATTTGATACGTTTGATGTACATGATATG
TTTGGTACACACAATGCACTGCAGATACACTTAGTATTCTTCACTTATATATTTGATTGA
TTAAATACACTTTCATATGCTTGAAGTCCTACTTATACACATGATATACACTTGTCAACT
TGATTCATATACTTGATAATGATTCATTTTACCGATATGCTTTAACAATATATTGTTGAT
ATACTTGATAATGATACACTGAGTTACATCATTCATATACTTAATAATACTCTAATGAAC
TGTATAAAATTTGAAAAAACAAAAATCACGAAGTAAGTATATTAATCAACTAATACATAT
AATATAAGTATATCACAACACTCTGATATACAAAATTGAGATAAATTAAAACTAAAACAA
AATAAATTGAGATAAATTAAAACTAAAACAAAATAAATTAAAAAAAATAAAACAAAATAA
TTTGGAATCAAATTCAACTCAAAATAAAAATCGAATCAAGTAAAAAAAAAATCACAAATG
AAGTTAAATTACTCCGATCAAAAAATCACAAACAAAATCATTTGCTATATTATTATTTTC
TAAAAATGATACCCTATGTAATTTTCCTTAAAAGCTATTTTGTTTCTCCCTATGGTAGGA
AGGCTGCCTTTGTATGATTTTGAGTACTTTGCATCAATAAGGATTCTCCATAAAGCTTTT
GGCTCAAGATGATACCTCCAAATCCCTTTTTCTCTAAAAGTGCAATGGCAATGGATCATT
TGATAGGATTTAACCCTTTCTTTAGGTTGACACATAGATGAAAAGATCGTCAAAGTTTTC
TTTCCATAAGAAATTCCTTCAATATTTTTCAATTTTCTTGCAAGAAGAGGTAGGGGCTTT
GAAAGCCAATAGTTGGTAGGTAGGCAAGCTAGTTAAAGAGGAATTGATGAGAGTGAATCT
ACCACCATTAGAGATATATGCAAAATGTTGAGTTTTTCTGTGGATTTTTTCATAAATGTT
CTCTCAAAATGGAAGGGATTTAGGCTTATCTACACGTGGCATACCAAGGTAGGTTGTAGG
GAGAAATTGTGTAGATATCCCCAACTCTTCGCAACAAGATTTGTTCTCTCTTTAGCAACT
TTAATAGGAGAGATCGTAGATTTTGACAAGTTAATATTGAGGCCGGCAACATTTTAAAAA
AGATGAATAGCGAATTGGAGATTCTTATGGAATTATCATTGTCTTCCACAAAATCTAGAA
TGTCATGCAGAAAAGAAGACGAGTAAGAATGATGTTAGATCCCAGCTCAAATAATCCATA
GCAATGACAAAAAATGAAGGAGGAGATAGGGTTTCCCTGTCTAATATAATGCCTCTATTT
GGCTAGATTCTCTCTTGAGGTTTACCATTAATAAGCACCGAGTATTAAATTGTAGAAATA
CAGAAGTTGATCCAATCCCTCCATTTTTTCGAGAAGTTTTTCTTCATAAGCATAATGAAC
TTCCAATTTACTTTGTCAGAAGCCTTCTCAATGTCCAGCTTGAACACAAAGCCTTTAGTC
TTTTTGGTAGCAAGAGAATGCCATCAGTCATTTGTCTCCCATTAACAAAAGTCTGATTTT
CCACAATAATATTTGACAGTACTGCTTTAATTTCAGTCTTGTGGCCATAGTTTTGGCAAT
AATCTCCTCACATGCATTTCTTAAGTACTCATTTTGAGCCATATTTGCTAATGACCTTTA
TCATGCCTTACCTGGACTTATAAATTATAGGGCTCTTGCAAAAATTTACAAAACAGTTTA
TGACAATAGAGTCCATGTCACTACATTTTCTAAATTACAAAAGTAGTTAATTTGAAAGTC
GATAACTGTATGATTACCGTATGATCGTCTTTCGATAGTTCTATAATTACCGTCTAATAG
TCGTCTGATATCACTCATTTTAATTTACTATATTCGTAATATGCAAAAAAAAATAGGTAC
CATGAGTTATTTTTTTCTAAATGTTTTTATCGCAATTTTCCTAAGCTATACGTTGGGTGA
CATTGTAGGTTAGAAACAATCCTTCAGGTGACTATAAAAGTATGTTCCGTCAGATATCTA
AAGGATCTTGGACCTTTTCAGACTGTGATCATGGATGGCAACTTTCTGATAGCACTGCTG
AGAACTTAAAGGTGTGGCTTCAAATTTTATTTAATTCATTATTTTTCACATTAATGCAGG
CCTAGCTATGACTATTAACAATAGTTAATGAAAACTTGTAAAATTGTTCTAGTGTTGCCT
ACTTCTCTCCTTGCTACCACCTGAAATAGTTGGCAAAAAAATGGAACCCGGATGTCTCTA
CGATGCTGTTAATGTCATCCTAAACCTGCAAAGCAAAAATGGAGGTATATCAGTCTGGGA
ACCAGCATCAAGTTACTACTGGATGGAGGTATATGAAAAAGAAAAATATATTTGATGCAT
CGATCGATCCCGAGAGCAAACACTCACTTTATTTATAGTTCTTGGTCCAACAATAATTTG
ACACCTTAAAAAGCTTTCCCTTTTTCTTTTTATTTTAACATTTACATTTAAAAATGGGTA
AACAAATGTTGTTTTAACCCCTTCCTCATCCTTTAATATTATAGCATATATTGTTAAAAT
AGACAACCCTGACTAAGTCTAGAAGTTTTCTTTCAAGTGATCTACAAGATGTCTTAAATG
CATAGATATTATAAGTATTTTAGAATTATGTTGCATTATATAAAATCTAAATAAATAAAT
AACAAAAAGAAAAAGTAGAATCTAGAAATATCCTAACATTTCTTGGGTTTCAAGTTCAAA
TCCTAGAAAATTCCTTTAGGTAATGAAATACTCATAGAAATATGTCTAAGAAAGTCTATA
ACAATAATCTTTTTCGTTCGGGCTCAAAAGATCTCTCATCTATAAATAGGAATGCCTCTG
TCTATATGCTAATAGAAAAACTAAAGATAAAGTTAGACAAACTTAGAGTGAAGAAAAAGC
TGTGAGCAAGTATTAAGAAAACAAAAAGTCCTCTTTCAAAAAGTGGTCATAGTGGAGACA
TTTGGGTGTGATGAATCTGTCAAACTAGTCAAAATATTTAGAAAATATTTGAGTGTATTC
ATTTATCCTTAGTTATTAATTTTCTTCTTTTTTTTTAAAAAAAAAGGTGTATGTTAACTT
TCTTCAAAATATATTATTGTCTATCTTTAAACTCATTCTACCTTGTGCTTAATTAGTGGT
TGAATCCAGTGGAATTTCTTGAAGACCTAATCATCGACCACGAGTATGATTTTTCATTCT
ACTAAATTAAATTATAATTTTCTAATTTTATTTTATTAAACCTAATTAAGTTAATTAGTA
TTATTCTTAATTTATGAATATTATTTGCAGACATGTGGAGTGCACTTCATCTGCATTACA
AGCCATACTTTTATTTAGGAAACAATACCCATCACATAGAAAGGAAGAGATCAATAATTT
TATCAACAGGGCTATTCAATTTCTTCTGGACACACAATTGCCTGATGGTTCTTGGTAACC
CTATTTATTAATACACATATTGCGTATTGAGATTTTTGTACAAATTACCCCAAGTTTCAT
TTCAAAATCTCGTTTGACTCTCATTTTGGAAACAATGAAGAACATCCTACTTGTCAAGCC
TAGCATGTGGAAATATTATTGTATTAGATTAGTTGATCACAAGTACAGATCACGAGTGTG
TGTGAATGTGAGAGGGAGTACTGATGAAACCAAAAAAGTTATGCAACTCTTAAGTCTTAG
GCAATGATGAGTGCACTATCTAGATATGAAGGTGTGTCTTCTGATCCCACCGCCCTTTTA
TGGTTTGTTAAAAAAAAAAAGTTACAATAGAGTTTTGTTTTCAAAATCTAGGTCAAACGA
CATTTCCAACATGAAATTTGAGTCATCGGTACAAAAATTTTATAGAAAGAAAAAATTTCA
AGCATTGTGTGTGAATACATAGGTATGGAAATTGGGGGATTTGCTATACATATGGAACGT
GGTTTGCACATAAGGCATTGTCAATGGCGGGGAAGACTTATGAAAATTGTGAAGCACTTC
GAAAAGGAGCTAATTTTCTACTTAACATACAAAATTCAGAAGGAGGGTTTGGGGAGAGCT
ACTTGTCATGCAGCAAGAAGGTAACAAAACATGTATATTTATTTTTTGTGTTAAATTACA
AAAAAATGATGTGTGGAAAATACCATTCACCTTTTAAAAGTTAAAAAAATGCACTTAATT
TTTTAAAAATGGTTAAAAATATCCTTATCCTTAGTTTATACCTATGAACTATTAAAAAAG
TTTCATCAACATCAATACCTTTGAACTTAAAAGAAACTAAAAAGTACTCTCATTGATCCA
AAATGTTGTACCAATTTTTTCAACAACAAAAATTTTTAAGTTAAAATCATAATTTTAAAT
TTATTTGACTATTAACATAGTGATAGACCACGCACACAACCAATCTCAATAATTTTTTTT
TTTTGTTATTAACATACAACTAATTGTCAAGTAAAAAAATGGACATTTTTAAAAAAAGTA
AAATAAATTAAAATATTTACAAGCTATAGTAAAATTTAGGATTCTATCAATGATAGTATT
TTATTAATATAAAATATCAATGACTATTAGTGATAGAATTTGTTATAGGTTGTAAATATT
TTGTAAAATTTGCTCTTTTTTAAAATTTTCCTATCATTTTAGTATGCTTTAATTTTAGGA
GAAGTTTTTATTTTGAAATTTTGTGAGAATTTGTTGAATTCTATATGTTTTAACCCAAGA
TTTAAAATATTGATGTTGGTGGATATATCAAAATTTTACTTTTACATAAATTTCAACTTC
AATGTCTATTTATTGAAAATTGATCCAAAAAAAATTCAAAAAATAAATTTAAGTTAGTAA
GTAAAATATATTGAGAAATTCTCACAAATGGAAAAAAAATTCAAACTATTTAATTGTCAA
ATTTACTATAAATTGTAAAAAATAGTAAATTTGACAAAATATATAAAAAATTCAGATTCT
ATTAATAATAGACATTGATATAATTCTATCAGTCGTATTGATAGATAGCCATAGAAATTT
ATGAGTCTCTATAGTTGATAAAATCCAAAATTTTGTTTTATGTTGTAAATATTTTAATTA
GTTTTTTATTTTTAAAATGTCCCATTTAAAAATGTCCCTTTATAAAGTCATAGCACAACT
AAATCGGTTAGGGAGAATTTGATAGATTTTTCTCTACTTTATAAATAGTTTAAATTTATT
TTATATTTGAAAATGCCTCTTTATATTAGTGTACTTTTTATGTTTATTTATTGTGATTTG
TGAATTTTTTTTATGATGTAGTTAAAATATCGATTAACCCTTCTATCGATATCACATCCA
CAAAATTGTAAAAATATTAATAGAAATATAGACATTTTGGTATAAATTTAAACTATAGCT
TTAATTTAAAATATTGATTTTTATTTAGCGTAAAAATTGAATTAATGAAAGTATTTTTGA
ACATTTTTTAAGTTTAAGAGTATTTATGAAACTTTTGTTTAGAGAAACTTTTCAACCAAA
ACTTTTCAAAAACTAAGAGTATTTTTTAAACTTTCCAAACGTTCAAAATATTTAAAAAGG
TAGAGACATGTTTTACCCAAAACACATTGTTGAGGGACATTTTTTATAATTTAATATTTA
GGTTTTCATTTACTTCCTACTAAGTGTAGAAGAACCTAATTTAGTGTAAGTTATGGGGAA
AATTGTTATTTGTTTCAAAAGTTTCAATGATGAGACTTTTCACAACACATTTCAAAACAA
AATCCTTCAAAATTTTGAATAAAAATTGAGACTTAGAAGAATCTGCCATTAATCTAAAAT
ATTGTAGTGATCTAAATATATCTTCATTATATGTCACCGTAAAACCTCGTTCTAGATTTT
AGTGTTTATTTTTTTGAAAAGGAAACAAGTGTGTGATAGTGTATCTAGGGGTTTCAGCTG
TGTGGATATTCCTTTAGAACTATCAGACCCTCAATAGTATATATTCAATAATGAGCAAGA
TGACATGGCCGAGATATCCAAATGGGGCTAGAAGATTTTAGTTTTTATTAAAAAATCTAA
AAGATTTTTTCGTAATTTGAAAGGTTTATTCCAACAACATTTTTTACAATACATAATTTA
ACCAATTATAAATTATTGCATCAGTTATATATTGATTGGATTATTAATACTATTGGATGC
ACCATATAGCGATACATACAGTTGGAAGGGAAAAGATCAAATGTGGTGCAGACGGCATGG
GGTTTGATGGGTTTGATATGTGCTGGACAGGCAAGTTCCTTTTCACTTATAACTTAAAAC
ATGTTTACTATCCTTTAAAATCAATAATTTAATTAACTGTTTACCCCTTTTGAATGTAAT
TTTAATTTCATATAATCAAAATTTATCTTGAATGCTTAAATGATGTTTTAGAGTACTAAA
AATATTCCACGAAGATCTACTCCTTATGGGAAGGGACTGGGAGAAATTTTCCCTGTAAGC
TAAGTGGAGATGGAGACGGATAATGTATTCCCTTTCTCGCAGTCTCTCCCTTTTTCTGTC
TTTGCTCCATATGACTCTTTTTAAAATTTATTATTTGTTATTTTTGGTATAAATATTATT
ATTTTATGTATTTTAATGACCAAAGATAACGGTTATGTTTGAATCTTAGGATTATTGAAC
ATTTAGATTATATAAATGAATGGTCTGATAGATAATTATTTCCTTCGATTCTCTTAGGAT
ATTTTAAGCAATTTTCTCTGAATTTAAAATTTTCACGTTTTCAATAGAACTTATTTTATT
AAAGGGAACGCAATCTTTGCAAATTTTCTATGGAAAACTGCTTCTGATCTGCAAAATAAA
ACAAACAATTTTTTACAGAGACGGAAGATTGAAACGGGAAGTGGAGAGCCCAGTGTGGGA
AACAATTTTAGAATCGTTTTGAAAAAGAATTGATTTTAATCATTTCAAAATCTAAACATG
GTGCTAATTTTCTTTAAGATAACACTAATTAATTACTTAATTAACAGGAAAATATAGACC
CCAATCCAATTCATCGTGCTGCCAAGGTTTTGATCAATTATCAAACTGAAGATGGTGATT
TTCCACAAGAGGTGATGAGTGCCCTTTTTCTTTCTTTCTTTCTTTTCTTTTCTTTTCTTT
TATTTATTTTTTTATTTTTTTGGTTTCCTTCTAAAACATATATTCCTAACCATTATAATT
AACAATTTCTAATTATTGTTTACATGTGCAGGAAATTACTGGAGTATTCTTCAAAAATTG
CACATTACACTATGCATCATATAGAGAAATTTTTCCAGTGATGGCATTGGGAGAATACTG
CAACAAGATTTCCCTGCCTTTCTAAGAAAAAACAATAAAGTTATGACTTGAATTAATAAA
ACCTATAAACTACCTATTAATAAATATGCAGACTTGGACTCAGAAAGAAAAAAAAAACGG
AGAGTATTTTTATACTTTTATTATGAAAAAATAGTGATGAAGTTCAGATGATCATGTTCT
AGAGCTTCTCTCGATAAGTACATCAAACTATAAAGAATTGAGCTAACCATCTTTGTCTTA
TATGGCAAGAGAATTAAGATGTATATCATAAAATGTCGATGGGAATTTTTTTTCTTTTCA
AATTGACGAAGTATAGAGTACAATATTTGCTTCCAACTTTCCAAGTCACTTATGCTTATT
ATCTTCGCATATATGTATCTCAAAAGAAATTGCATAACTTAATAAATAGTTGTACACCAC
TTTGTAAATATGCTCGAATGGTAACAATAAATCATATTGGAGCAGAACATGGAGAGTCAT
TAGTTTTGAAGAACACCTGCAACTTTCCAACACTTACACCCACAAGTTGTGGGTGTCGAA
AATTAACCGACTCTCATATTCTGCTCCAATTGAGGTGGGAGTGAGGTGAGTGTGATGGTG
ATGGTGGGGACGGAACGAATTCTCAAATGGGCTACGTTTGTGAGATGTGAAAAGGAGGCC
GGAGATGAGTTTTCGGAGATATCGAATGGTGGTTGATGAAAAGAGATGTGCTATGTTGAT
ACCTCAACACAACCTCACAGAATAAATTCAAATCTTCTGCTACATCAGCAAATTGCTCAA
TTTTTTGTGTATTTTCTCGACAGTGTTATCCCAAAAATGAGATAAGGACGGTTTACCCCC
AAGCGAGACTCCAAGATAATTTATAGGGAGAAACTGTTTCTGTGAACCCCACAAATTTGC
AACAGCTTCAATTCTGCTATTATTAACATTGATGGGAGAAATGGGGGACTTCGAAAGATT
AATGTTTAATCCAGCAGCTTCAAGAAGGAATATGACATTCCTAAGATTTGAGATATATTC
GTCGTTATCCTCCACAAATAATAAGATATCATCAGAAAAAGGAGATGAGTAAGGTTGCAT
TCATTGTTAAAACAAACTCCTTTTATTTTATTTAGCTGTTGAATATGCATCATCAATCTA
CTGAAATAGTCCATAGCAAGGACAAAAATAAAAGGAGAAAGCGGGTCACCTTGTCAAATG
CCTCCATTGGGTATGACCCAGCCTTTGGGTTTGTCATTGATGAGAATAGAATATTGGACA
CGATGCGGGATTGCACATCCATTTTCTCCACTGATTTCGGAAATTTTTCTTCATGAGAAT
GTAGTCGATGAAGCTCCAAATGATTTTATCAAATGCTTTTTCAATGTCCAATTTGATGAA
TGAAACCCTTAGTTTTCTTTACATTCCATAAGTCGATGGTTTCATTAGGAATAAGAATGA
CATATGTTTAATGAAGCGGGAATGATGAGGGTGTAGGTGTCCACCTAGTGAAGATGTCCC
GATGCACCTGCTGACCCAAAGTATCTTTTTTTAAAAAAACAAAAATAATGTAATCATTTC
AAATAATCAAGGAAAGTGATCCGTAGATGTAGACGTGATAGTGTAGGAAGATTTCTCATA
TTCGATCATGTGTATTTTGCATTTGTGAGAGGAGGATCAACAAGGTTGCAATGAAGGCAC
AACATGTGATTTTATGACCATAATTTCTTGCTTTTGCAAGTGTCGTAAGTCCAATTCTTA
GATTTTATTGTCAAATTAAAACAAGCAAAGGGAATATTTTTTTTTTTGGAAAAAGATACA
ATGGGTCAGCAAGTGCACCCGAATATCTCCACTAGGTGGACACCTTTTTAGCACTCTCAT
CGTACCCACTTCATTAATATATCATCAAAATAGAACAGGAAGCGGAAGAGTACAAGAACT
AGAGACAAGCCCATAAGTTATACAAAAGCATTTAAATTTAAAGCGATAGTGCTAGCGCTA
TAATTTTTAACGAAATTAGATCTACTAGCCCATAAACCTGTGAGATTTTTGACATCTTCC
CAAATCTCTCGAGTAGTTCTATCCTTATTTTGGAATATCTTGTTATTTCTCTCCAGTCAT
ATGATCCATAGCGCAACAGCAATCAAATTGAAAATGATGATACCTTTTTTACTTTTTTGA
TTTGTGTTGCATATGTTTTGGCATAATAAAGATATATTAGTGAAATGGTTATGCCAATTG
GTTAGATTTTTTATTTTTTCCCAAATCACCTTCGTGACATCACAATTGATGAATATGTGA
TTGATGTCTTCTGAATGCTATTTACAGAGGTAGCATCAATTTGGATTTAGGCAACAATTT
GGTAGTCTTCTTTGGGGCTTCTCAGCAGTATTGATCATATAAGTTATGCAAGATTGTCCA
TAAGAAAACTTACATTTCTTTGGAATTCCAGTCTTCCATAAATTTTTGAACGTGTTTGGG
TTGATGTTGTTTTCATCTCTTTGGTCCATAATGTGATGACATCTCTTAGGACATCACACT
TACTTTTTGCAGATGACATATTACTCTTTGTAGAAGACAATGACGAATATCTAACAAATC
TCAAATATGTCCTACACGTCTTTGAAGCTGCTACAGGTCTCAACATCAATCTAAATAAAT
CCACTCTCTCCCATCAATATTGATTCAACCAGAGTCGAAAGTGTTGCTATCAGCTGGGGT
ATCCAAGTACAACACATGCCTATAAATTACTTGGGTGTTCCTTTGGGAGGCAAGCCCACA
TCCAAAAATTTCTGGGATAATATCACTGAAAAAATCAACAAAAAGCTCAGCAACTGGAAA
TACTCTTACATCTCCAAAGGTGGCAAATTGACCCTCATCAATGCAACCCTCGAAAGTCTT
CCCACATATCAGTTATATATTTTTAAGGCTCCTATTGGTGTATGTAAAAATATTGAGAAA
ATCTGGAGGAAGAAGAATCCCAAAGAAGACAACAATTCTCACCTCTTAAAATGGGCAAAA
GTTACCGCTCCAAAAGACAAAAGGGGTTTGGGTATCAACAAAATCGCTGACACAAATTTT
GCTTTGCTAAGCAAATGACTTTGGCGTTTCATCTCCGAAAATCAACCTCTATGGAAAAAC
CTGATCTCTGCCAAATACACAAAGGACAATATTAGTGGATTTCCTACAAAAGAAAAATAC
AGCAGCTTAAAGGCGCCTTGGAGATCCATTATCAAAGGGATTGGCTGGTTCTCGGCAAAT
GTCAAATGGCAACTCAACAATGGAGATAAAATTTCCTTCTGGAATGACTCTTGGAATGAA
AAATCTCCGCTCTCTCTATACAAACATCGTCTCTTCGCCCTCTCAAATCTCCAAAATGAA
AATGTGAAAGATATGTGGAATCAACAGCTTCATGATTGGGATATACACCCTAGAAGACCA
CTAAGGAGCATTGAAATACAACAATGGTCGGAATTGAAATTCTTGCTTTCTTCTCTAAAT
TCATCTCAAGGTATTGACATGCCAAAATGAAATCTGAATGACGATGGGCAGTTCACAATT
GCTACCACGAAAAAGGCAAAGGGAAGTATTAGTAACATAGTTTTGCCAATTATTTTTAAG
ATATATACAACATCATACTATCAAATATGAAATCAAAGTTCACAAAATCTAAACGAGTGT
TCAATTTAATAAAAAAGAATCGATCAAGATTGGTACACAAAAAATGCATTATCTTGAGGG
AGTATGTTGAAAATCACACATTAAAAAAATTGAAAAACCTCAAAATTCTACAAGATAGAT
GAGTTACTCATCTCATTCTTAAGTTAATTTTGTAATGAAATCTCATATTATTAAATATCA
ATTATGTAAACTAATGGTGCGGTATCACATACTAAACAACACATTCCATAAACAAATGAA
CTTTTGTAAAATCGAGCATGAACTTATATTAAAGAAATATGATCATATAATTTAGGGACC
GTTGTTTTAAGTATATTTACCTTCTTTCTTCCATCCACTGACATTATATATGTATGTGTG
TCATGTGAAGTTTAAGCATTTAATAGAGTAAAACCAAACACTAGTGGCCACTTTCGGCAG
CTACTGATAGCCTAATTTTCTTTCAAAGTACAAACGTGTTCAATATTTCTTTCACTAATT
CGTATAAATTTTACATGAATATAATGTCACCAACAGTAATCAACAATAACAACTATAGCA
TTGAATCTATCCACCGATCTTAACTAATAATTACTATTGTTACGTAAAGAAGAAATTACT
ACAGCATTAATCTTCATGCATTGAATCAGCAAGAAAAATAGTGTAAGAACTACTACTTAC
TGTTCATTATTAGTATAATTTATTAGCGAGTGACGTTTAAACAGTAATGAAAGGAGGAAA
ATTTTGAAATAATTTTAATATTTGAGACAAATTACTAGTTACGGTTTCCATAACTTATTA
TATTAGGGCTTGAAAATGGAAGAAAATGAAGAGGTTTTTTCTTTTGTACGAAGGATCTCT
TTGGGAGTGCCTTCACCTATCACAAAAAGTTTGAATTCTAACCTTTTCATTATGTGTTTG
TCAATGTCACAGCTTGTTAGGATTTTGATCATGTGAGGTATTCATATAATTTATCCGATA
GTCATGTGTAATCATATCACAATATCAGCCATATTGCTAACTCACTATTACTGTCACAAT
TTTTCCATGAACATAGGTGGAATATACTCAATCGTGATCGCATTTAAGACTACTAGGATA
TCGGTTCATTCATGTTCCCTCCTAAACTTATGGTGTTGCACTTGATTTCTGTTATCAATT
TGGATTCTAAAAATTAAAGGAATAGTTGGAAAGATAATATTAGATTAAAAAATTAGTATA
TATAGCAATATTTTTAAAAATTGTAGATATAGTAGAATTTGTCCAAACATATCAATGATA
TAGAAGTCTATCACCAGATCATATTGCAAATATTTGTTTATATCAGTAATAAACCATGAG
AATCTATTAATGATAAAAGTTTATCACCGATAGATTTTGCTATATTTATAAAACTTTTAG
AATGTTGCTACTTAATGTTAAATAAGTATCCCAAATTTGACACTCAATCAATCACATTTG
CTTAATTCGTCCATTTAACCAAAATAAAATCATGGAAAAATGTTCACAAGCACTCGTCAA
AATTTGTATAGAAAAAAAAATACACAAAAATGACTTGACCAATATAAAAATTAACTATTT
CTCAATAAAGATAAAGAATAGTTTGCTCAAAACACATTAGCTAGTGAATAATTTTATCAA
ATTTATAAATTAAAAAAAAAACTAAATTTCATTTTTTTCTAAAATTTTATCAATCTCATA
TTGTGCATATATTTTATAATTTATTGAAGTAATGCATAAGAAAGCTTTTTAATGATAGTT
CGAGTAAGAATTCGTTATAAAATTAAAATTGCAACATGTTTTGACATTTGAAGTTTAAAG
TTCAAGTTCACAACACTTATATAAATTTGAGACGAAGGAGTGAAATAAATTGAACTTTGT
ACCATAGATCACATGCGACAAACTAATCAAATAATGAATGCCAAAACCTAAACCCTAACG
AATTAGTCCAATAATATAATGGATGAATAGTTTTGGATTTTGACTTATGGAATAAGTGAA
TTAAATAGGTAGAAGTGCACATATTTGAATGTCGAGAGAGAGATGGGGTTTATTGAATGT
TGAGAAACTTTGCATCATACCAAGAAAATGAATGTTGATAAATATAAATTTTGTGGCCAT
TGCAATATTGCTTTGTTTTTTTATCTTCCTTTTCCTATTTAGGACGAGTTCTAGTCCTCT
TGTTTGAAGTTTCTTTGCAAATCCAAGAACGATCATGTGGAGGCTTAAGGTAGGTGATGG
TGGGAATGATCCTTACATCTATTCTATGAACAACTTTGTTGGAAGACAAATATGGGAATT
TGATCCAAATGCTGGAACTCCTGAAGAACGAGTTGAAGTTGAACGACTTCGCCAGAATTT
CATAAACAAACGTCACAAGGAAAACTCTTTTCTCAGTGCTGACTTGCTTTGGCGCCTCCA
GGTAACACCATTTCCAAGTTTTTAAGAATAGGTTTGCTTAATGTTTATGGTTTCAACTTG
ATCATTTTAGTCACAAAACATAGTTTAAAAAGTTCTTATTCCAATTTTTTACAGTAACTT
TTTCTTTCCTCGAATATATATAGAAAATTAAACAAACTTATTTACAAATATAGCAAAATT
TTTATTTACATCAATGATAATGTCTATATGAAACTGTTACCAGCTATCACTTATAGATAA
TAATTTTTTTCTATTTAATTATAGCTACGATACACGTTAATTATTGCTAAACTATACTCA
CTCCGTATCTATAATTTTATGTTATTGGATTGCAAATTCGTGTGAAGTTGAATGGAAAAA
CAATAATTAATTTAAATGATATGGGTGCAGTTTCTTAGAGAGAAAAAGTTCAAACAAAGT
ATACCACAAGAGAAAGTTGAGGATGGAGAAGAAATAAGTTATGAAAAGGCATCAAATGCA
ATGAGAAGAGGAGCATATTTCCTAGCAGCCATACAAGCAAGTGATGGACATTGGCCAAGT
GAAACATCAGGCCCTTTATTTTACATGTGCCCTATGCTAATTTGCATCTACGTTATGGGT
ATAATGGACACAATATTGAGTCCTGAGCACAAGAAAGAAATGTTGCGTTATATTTACAAC
CATCAGGTAAACCATATCCTAATTATCATTTAAACTTATAAATTTCAAATTATAGTGGTC
GAATGTGAAACACTATACAAAAAAAAACTTTCACTCTGTCAAAGTGAATTTAGCTCATAA
AACATGTATTATTGACTTTCTCATTCTCTATTGTACTGAAAGAAAGCAGAAAAACTCACT
TCTAGCATGTCATATATATAGATTTTTTTTGGAGGTTCAGGTTCTCAACACCCTATCTTT
TTCAAAAACACCATATATGTTTCACTATAAAAAAAAAAAAAAAAAAAACCACGTAGGTAG
AGAGACATAGAGTACATAATTGATTAATGTAAAGTTATACTAATAATACTTTGCAGAATG
AAGATGGCGGATGGGGGTTGCATGTAGGTGGTCACAGTAACATGTTCTGCACTACCTTCA
ATTACATCTCTTTACGTTTACTTGGGGAAGGACCTGAGGTTGAGCAACTTTTCAGATCCA
GAAATTGGATACGACACCGTGGTGGTGTCACCTCGATACCTTCCTGGGGAAAGACATGGC
TCTCGTATAAATATCAATTTCATCTCATATTGTAAATTTTTTTATTTTAATACCTATTTT
TTTAAAGTTTAATATTAATTATATATATAGTACTACAGGTACATTCAACAGTAGACATAT
ATATACCAATATGTAAAAGTACTATACATAAATATCAATCTCATCTTCATATATTGATAT
TTTTTTTGCAATTTTAGAAAATGATTGCTATATTTGTAAATACTTTTGTGTTTGAAATGA
TAGTGACAAAAGAACCATTTAAATGTATACAACCATTAAAATGAAAATTTTGACCTATTT
TTCACTTTTTAATTGACTCCATCTCTTATTATATTATGAAGTGTTCAACCTAAGGACATA
TTTTAACTTGAATAATGTAAAGATATTAAACGTGTTCGATTGGTCTGGAAGCAACCCCAT
GCCTCCTGAATATTGGATGTTACCCACTTGGCTCCCCATTCACCCATGTAAGTTCAACTT
TCAACTATATCCAAAAATAAAATAAAATATTATATTCATCATATTATATATATTTATACT
CAAGTTTTCATATATATATATATATATGAAACGTTCGACTTTTGATTGATTACTTGATGC
ATACAGTAAACATGATGTGTTACACTCGAATCACCTATATGCCCATGTCTTATTTGTATG
GCAAAAGGTTTCAAGCACCTCTAACCTCTTTTATTTTACAACTAAGAGATGAACTTCACA
CTCAACCTTATTGTCAAATTAATTGGAAGAAAGCTCGTCACATGTGTGCTATGGTAAGAT
ATGATATATCTTCCTTCTATATATATTTAACTTAGCCAACGCCATACCAAATCGTATAAT
ATAATATATTATGTATGTATTTATAACTAATATTATATTTTTGCAGGAAGATCTGTACTT
TCCACATCCCTTTGTTCAAGACTTGCTTTGGGACACTCTTTATTTACTTACTGAACCACT
CCTGACTCGATGGCCTTTTAACAAATTGATTCGTCAAAAAGCCTTGAATGAAACTATGAG
ACATATTCATTATGAGGATGAAAATAGTCGCTACATTACCATTGGCTGCGTCGAAAAGGT
TACATCTCAACTCTTAGCTCATCGACAGTATCTCTCTATATATTTTGTTTTGATTAACAT
GCATCACTTTTGAATTAGAGCTATCTTGGTACACCTATAGATCCCTCGATTTATCATTTA
TTTAATATGATATATATAGGTTAAAACATTACTTGGATACTATGCATATTAAATCCTCAA
AGTTATGGTGCTTTACCACAGCCACTGTGCATGCTTGCTTGCTGGATTGAAGATCCAGAA
AGTGAATGTGTGAAGAAGCATTTAGCCAGACTTCCTGATTATTTCTGGATGGCTGAAGAT
GGTATGAAAATACAAAGTTTTGGTAGCCAATCATGGGATGCTGCTTTTGCCATGGAAGCT
CTACTTTCTTGTAATATCACACATGAAATTGAGACTGCCATCAACAATGGCCATCAATTC
ATCAAGAACTCTCAGGTAATTAAATATATTCTAATTAATTTTGATAAATAACTCAGACAG
TACTTTTTAGATTATTTAGTTAAACAAATATTTTTAAAATTATATTTTTGCATTTTAAAT
ATTTTTCGAAGGAGCTCCCTCGTTACATTTTGATGACATTATTTTAAATAACAAAACTTC
TAAAATATCTTTAAGTATAGTAAAATATTACAAAATTAAACATTTTAAAAAATCAATCCA
AACATTACATCTCGATTGCTTTTGTGCCTTACTCAGACTTATAAGCTAAGTTATATGTTG
GGTGAAATTGTAGGTCAGAAACAATCCTTCAGGTGACTACAAAAGTATGTTCCGCTATAT
GTCTAAAGGATCTTGGACCTTTTCAGACTGTGATCATGGATGGCAACTTTCCGATTGCAC
TGCTGAGAACTTAAAGGTGTGGCTTTAACTTTCATTTATTTTACTAATTTCACATTAATG
GCTATGACTATTAACAATAATTAATGAAACTTGTAAAATTTTTCTAGTGTTGTCTACTTC
TCTCCTTGCTACCACCTGAAATAGTTGGCAAAAAAATGGAGCCTGAACGTTTCTACGATG
CTGTTAATGTCATCCTAAACCTACAAAGCAAAAATGGGGGTATACCAGCCTGGGAACCAG
CATCAAGTTATTACTGGATGGAGGTATACGAAAAATACTTGCCATCTACTTGAATATGCA
TCCATTATTTTATAGTCTATTGTCGAACCATAGTTTGGCAAGTTAATAAAACTTTTCCTT
TTTTTTTCTTTTCTTTTTCTTTCAGTATTTGCACAATTTTTTCTACTAGCTAAGTGCTTG
GACTAGGTTGCAAAAATGGCAAAAATGGCAAAAATAAGTACTACTAGTTAAGTTGGGAAG
TTTCTTGAAATATTTACAATTTGACTTTAAAATGTGTAAATATTAGAATTTTAGAATTAA
CGTTGAATATGTAAAATGATATCAGAAGTAAGGGTCCATTCCTTCAGGCTTTAAGGAATT
ATTCTAGAGAGTTTCATTAGGTACTGAAATACACAGAAATATCCAAGATATTATGGATTA
AAAAAGAGCATGTGAACCGATTGTACTTTTTGGTTAGACTCTTAAGGATCTCACACTTAT
AAATAGAAGATGTGTTCTCATTTGTAATCCAAGAGAAATATAGAGAAAAATAGACAAACT
TAGAGTGAGGAAAAGTGAGAGTGAGTATTGAGAGAATAAAAAAAAAAAATCTTCTCTCAA
AAAGTGTCTAATTGTTGAGATATTTGACTGCCCTTACTAATCCGTCGTTAACTGTTACGG
CTTGTTTGAAAGAAAAAAAAAGGTCCATATTCATAATTTCTCAATAAAAAAAATTGTTGC
AAATGTTTGACGTGTCAAGTTCTTCAACATATTAATCTATCTTTTAAACTCATTCAATTA
TTTTTACCTTGGAGTTTAGTGGCTCAATCCAGTGGAATTTCTTGAAGACCTAATCATCGA
TCACGAGTATGATTTTTCATTAATTAATTTTCATTCTACTAAATTAAATCATAAATTTTG
AATTTTATTTGATTAAACCTAATTAGTTAAGGTAATTAATATTATTCTTAATTTATGAAT
AATATTTTCAGACATGTGGAGTGCACCTCATCTTCATTACAAGCCATACTCTTGTTTAGG
AAACAATACCCATCACATAGAAAGGAAGAGATCAATAATTTTATCAACAAGGCTATTCAA
TTTCTGCTGGACACACAATTGCCTGATGGTTCTTGGTAACCCTATTTATTATTACACATA
TTAAGTATTGAGATTTTTATACAAATTACCCATAAGTTCCATTTCAAAAACTCTTGTTTC
ACTTTTGATTTGAAAACAATGAAGAACATCCTGCCTCCCAAGCCTAGCATGTGGACGTTG
AAAATTAAACATGTTTTTAAAAGGAGGTGAGTTAAAATGTTTAGAGTTAATTTTGTAAGA
GTTTCATGTTAATTAAGCCTAAGGTTTTTAATTGTTGTGTTTAATTTGTGGTATAAGCTA
TGCTCATGACAATCCTATGGATTGAAATGTTATAATCTAAATCATTTAAGTGAGAAGTAG
AATACACATGGAAAAAGTTAAAATCTTCCAATAAAGTTTGTTTTTCCTCTCAAATATTTT
TTATTTGATGATTATTTTTTGAGGTGTTCATCATACGCTTCCAACAGTAGAAACATTATT
TTATTAGACTAGTTTATCACGAGCATGAGGAACAGTGTGAATGTTATAGGGAATGATGAA
AACAAAACATTATACAACTCGAAAAAAAAAAGTTATACAGTTTTGTTTTCAAAATCTAGG
TCAAACGAAATTTGAATTTGAGTAATCCGTATATAAAGCACTTATATAAGGTAGAACTTT
CATGCATTGTGTGTTTAGGTACGGAAATTGGGGGATTTGCTATACATATGGAACGTGGTT
TGCACTTAAGGCATTGTCAATGGCGGGGAAGGCTTATGAAAATTGTGAAGCACTTCGCAA
AGGAGCTAATTTTCTGATTAACATACAAAATTCAGAAGGAGGGTTTGGAGAGAGCTACTT
GTCATGTGCAACGAAGGTAACAAAACAACATGTATATTTATCTTTTAACTTCTTCCAACC
CTAAGTGGGCAGAGATACAAAATTTAGTGTAAATTATGGAGAAATTTTATCATTTGTTTT
TAGAGAATTGCAATATTACTTTTGACTTTTAAAACAAAACACTTTACAATTTCGAATAAA
AATTGAGACTTAGAATGATGAGACAGTAATAGCTATCTATAATATAGAGGTTTAGGAAAA
ATCTTTCAGAAATATATACTTTTTATCACGAAATAATAAAAAACCTTTAAAAAAAATATA
CATTTTATGGAACGTGCTGAGAAAACCTTCGATAATATCTATTTTTTATTAGAGGATAAT
TAATCACCTTTGAAAAAAAGGTACATTTATCAAAAGTTATATTTACTTTTTATCGGAGGA
TAATAAATAACCTTCCAAAAAAAATATAGGTTTTGACTTTTTATCAAAAAAAAATAATAA
AATCATTTCAAAAGGATATACATTGAAGGATTATTAATAACTTTTGAAAAAACTATATAT
TTATCAAAAGTTAATAAAATCTTTTGAAAAATACACATTTTATGTTGAAAAAACCTTCAA
TAATCTTTACTTTTTATTACTACTAACCTTTGAAAATGATATATGTACTTTTTATTGAAG
GTTTTTTAAAATTTTTTTGAAAAATATGTACTTTTTTAGAGGTTAAATAAAGCCTTTTTT
TTTATGGAATTTTCGATACATTTCAAAAGTTATTTAAATGTTAAAATAACCTTTGAAAAA
AAAATATATCAAAGATCTATCAAATGTTTTTTCGAAAGGTTCTCGCATTCCAAAATGATC
AACTTTGTTGTAGTTATATGTTTATATTTTGTATATTATAAATTGATTGGATTATTATCA
TTGAATGCACCACATAGAGATACATACCGTTGGATGGGAAACGGTCAAATTTGGTGCAAA
CTGCATGGGGTTTGATGGGTTTGATATGTGCTGGACAGGCAAGTTCCTTCTCACTTATAA
CTTAAAACATTTTGTTTTTTATCCTATAAAATCAATAATTTAATGTTTAGCTTTACACTT
TTTTTAATGTAATTTTCATGTATAATCAAAATTGATCTTGAATGTTTAAAAGTTTTAGAA
AAATTCCTTGTAAGTAAGCTAAGTGGGGAGATGGGGAGAGTCTAATTCATGCCAGAGAGT
CTTCAAATGGGTGAAATAGGCAGTGACCGGCTGTTGTTCCTAAGCTAGATTGGAAAGACA
ACGCTGTAGTTGGAAGATACGTGATCTGTTCTTTTCCTTTGATAGCGCTGTTGAAGTCCA
AATGGCACGAGCATTGTCAAAATAGAGAACGCTAGCCAAAATCTCCTTAGAAATGGAATT
CAATATCCAAGCGACAATCACATGATTGAAAATAACCCAAGAACGATATTGAGGAGAATA
AACATCAGGTTAAGAAATCATCCCATCGACAAAGCCAAGCTTGTTACTGACAGTTGAGAT
ATTATCATCTATCTACTCCATGGAGACATAATTGCTTTTAGTTAGAGGGTCAGAAACCAT
AGTAAGGCTGCTATTATCGGTATGATGAAGATAATAAGGATCCACGTAGCTAATTATGGT
GGTTTGAGAAAAAGAAGTTGATGCAAGCGACGAAGTAGGATTGATGAGATCTTCTTCGGC
CATTAAAGAACACACGAAGAACCCCACTAAAAAGGCGCACCGAAGAAACAAAGAAATCCA
CACAAATCCGGTGGAAAACGAAATCTGCGAACTGAATCTACAACTCATGGCTGAGAATAA
AAAGGTGTTGCAACTCACGACGGAAAAAAAATCAAAGTTGGCCAAACCATTGACGACGAT
GGAAGGAGCCTAAAAGTTTTTGTTTGATACCATATTGCTCAAGTCAAAATATTCAAATTG
GGCTAAATATGTTATTAACTCACAGCCAAAGGATAAATACCCCATCAATAATAAGAAACA
AATACAAGAATAAGAATGCATGGTAATACCAAATACCCTCTATACAAATGTACCCTTTAT
AACAGCCTATTTAATTAATTGAAGAAAAAAAAGATAGAAGCTAACCCAACATCTACAAAT
TTTCTGTGGAAAGCTCTCATTCTGCTCTCTGCAAAATAAAACAAAAAATTTTACAGAGAT
GGATTGAAACGGGAAGTGGAGAGCGCAGTTGAAAACAAATCCCCAAGAAAGTGTCCACCA
AGCCCTGAACTTTTTGTAGTCCTATGTGCTTAATGAAATATCTTCTAGGAGATAGATTTT
AGAATCGTCTTGAAAAAAAAATGATTTTAATTATTTCAAAATCAGTTTATGTGCTTCAAA
ATAACACTAATTAATTACTTAATATAATTAACAGGCAGATATAGACCCCAATCCAATTCA
TCATGCTGCCAAGGTGTTGATCAATTCTCAAACTGAAGATGGTGATTTTCCACAAAAGGT
GATCAATGCCTTTTTTTTTTCTTTTGGTTTCCTTCTAAAACTTATAGATATACCTAATTA
CCAATGTAATTAACAACTTCTAATTGTTTACATGTGCAGGAAATTACTGGAGTATTCTTC
AAAAATTGCATGTTACACTATCCAGCATATAGAGAAGTTTTTCCAGTGATGGCATTGGGA
GAATACTGCAACAAGATTTCCCTGCCTTCTAAGAAAAAACAATGAAGTTAAGACTTGAAT
TAATAAACCTATAAACTATATATATTAATAAATATGCAGACTTGGACTCAAAAATTAAAA
AAAAAATATGGAGACTTTATACTTTTACTATAAAAATGTCATAAAGTTCAGATGCATGTG
TTCTGGAGCTTCTCTCGATAAGTAAATCAAACTATAAAGAATTGGGCTAACCATCTTTAT
TTTATATGGCAAGAGAATTAAGATCTATATCATAATATGTGGATGGGTTTTTTTCTTCTT
CTCAAATGGACAAAGTAGAGTACAATATTTGCTTCCAGCTGTCCAAGTCAATTATGCTTA
TTATCTTCTCCTATATGTATCTCAAAAGAATATGAAGAGACGTTAATTTTGAAGAACACC
TACAACTTTCCAACACCCACACCCACAAGTTGTGGGTGTTGGAAATTAGCTGACTCTCAT
ATTCTGCTCCAATTAAGGTGGGAGGGAGGTGAGTTTGCTGACAATCGATGGTGATGATGC
CGATGGAAGAAATTCTCAAATGGGTTTGTGAGATGTGAAAATGAGGCCGGAGGTGAGTTT
TCGAAGATATCGAATGGTGGTTAATGAAAAGAGATGTGCTATATGTTGTTACCTCAAAAA
AACCTCATACAATCAAATTCAAATCTTCTGCCACATCAGCAACAAGTGTCAGCACAATAA
CAAATGTTACCAACAACTCCAAAGATGGTGTTGAAAAAGCCTTTGATAAGGTTAGCTGGA
AATTCATTGACTACATGCTTATGAAGAAGAACTTCTCTACTCAATGGAGAAGGTGGATAA
AATCATGCATTATCAGTGTTCAATATTCCATGCATTATCATTAATGGAAGGTCTAGAGGG
CAAATACAACCTACTAGAGGTATTCGACAAGGTGGTCCTATCTCCCTTTTTACTTTTGTA
ATGGCTATGGATTATCTCAGCAAGCTAAGATTCTTACTCATCTGGAACAAAATGGCAAAA
TAAAAGGAGTAATGCTCAATGAGGATCTCAACTTAACTCATTTACTTTTTGCTGATGACA
TTCTTTTTTTTGTAGAAGACAATTGACTCCACTGAAATAGGTTTGGTTTGCATCTCTTTA
AAGCTGCCTCTGGTCTCAATATAAACCACAGCAAATCTTCCATCTCTTCTATCAATATTG
ACTCAAACAGAGCTGAAATTGTGACTAACAGATAGGGTATCAACAATTCAGTTCTTACCT
ATAAATTATTTAGGTGTTCCGCTGGGTGGTAATAAGCCTTTATCAGCTCATTTCTGGGAA
GATATCTCTGAAAAATTCACAAAAAAATCTTAACAGTTGGAAATATTCTTATATTTCAAA
AGGTGGGAAAATCAATCTCCTCCTCTCTTGCCAGCCTACCCACATATAAGCTCTCTTTCT
TCAAAGCTCCAATTGGTTTTGGTAAAAGCCTTGAAAAACACTGGAGAAACTTTCTTTAGA
AAAATCCTGGTGAAGAACACATCCATCTTCTTAGATGGTCCAAGATCACAGCCCCAATTG
ATAAGGGAGGCTTGGGTATAAATCGTGTTAATGACACAAATTATGCTTTACTCACTAAGT
GGCTTTGGCGATTCTATGTAGAACAAAAGCCTATGTGGAAAAGACACTAATCATTGCCAA
ATATGACCAAGGTTGCATTGGAGAAATCCCAACAAAAAGTAAATATAGTAGTCTTATGGC
CCATGGAGATCTATCATTAAAGGGGTGGATTGGTTTCTCGCTCAAACTAATTGGAAGATA
AACAATGGCGAAAATACTTCCTTCTTGCATGGGATGTGGACTGACAAATCCCCCTCTCTC
AGTTCAGACCAAGACTGTGTGTATGTCCTCTCCAAAATCCAATAAGGTAGTGTTAAAGAC
ATGTGGAATCGAAATACTCTTGATTGGGATATTCGACCGAGAAGAGCTTTTAGAAGCTTT
GAAATCAAACAATGGTCTAAATTAAAATCTTTCCTATATGCTCCAAATAGCAACCATGGC
TATGACACTCCTCACTGGAATCTGTGTTCGGGGTGGTCATTTTAGTATTGCATCTATCAA
AAAAGTCATACATGGTCACTGATCAAAAAGATGAAATCAACACCAATCCATCTATCTTCA
ACAACTTATGGAAATCTAGCCTCTCCAAAAAATGTAAGTGAATGCATAAACATTGCTGAA
AATCTTCAAAAAAGACCTCCACATTGGAACCTTAACCCAAGTTGGTGCGTCCTATGCAAA
AATCACTATCAAGACATACATTTATTTATAACCTGTGTTGTTGCTACAAATATTTGGGAG
AAGGTTGAGCATTTGATTAATCGGTGAAAAAGCAATACCAACACTGTTCTCTGTGCAAAG
ATATATGTTGAATAAAACAGAAAAACATGAAAGGTATATCTTCATTTTTAACACCATTTT
TGTCTTCCTGTGGACCATTTAGATTGGTAGGAACAACAAAATTTTGAAAACAAGGAGAGA
TCAAAGACTTATCTCTGGGAGGATGTGCAAGCTCTCGCTCAATTTTGAAGTAGTCAGGTC
AAATATATTTTTCAATTACTGTGCTAGCTATATGGCTTTAAATATTCAAGCTTTTGTTTA
ATTTCCTAAGTCGTTAGTGAGGGTGCTAAAGGAGATGCCTATCTAATGAAAATGTCCGGG
TATATGTATTCTTTTAAGAAAAACAACTCCAAAGACAAGCACTTCAATTCTTCAAATTTT
CCTAAAATATCTCCCTTGATTTGATTACCAAATTACTCAAATTACATTATTTTGTGGATT
GCGAAAATGAGGAGATTGGAAGTGGATTGTCGGGTGTTGATGGGGCTCATAGAGCTTCAA
AAGGAGAGTGGGTAGTGGGTTGCCGGCAGAACCATCCAAGGTGGCAAAAGAGACAATGTG
GGAGTTGACGTAGAGGCTTAAGGCAGGTGATGGTGAAAATTGTTGGATTTCTTCGCAAAA
TATTAAAAATGCATTTTATTCAACATCAAAAAATGTTAGAAAAGTCGTGAGATTTTTTTA
GGGTCTAGGAAAGTTATAGGCTATAAAAAGAGTTCCTGTCTTTGATTTTTCAATTGTTCC
AATTAAAAACACTTTTAAGTTGTAGTATGCTAGCTCTCTAATTAAATTTCTTTTGTATTT
TCTAGTTGGAGAGTAGAAAAAATGTGTAAATGGTCAAAGTTTTAAGAGAGTGTTCCTTGT
AATTTGGATCGGGAGAGAAAATTATTTTGTGATTGTAGCAACTTTTCAAATAATGGAGAT
TTATTTTTTGTCTCTGATTTTTCTCCAAGAAGTTGGAAGTTTTCCACGTAAATACTTGTG
TTTTCAGTTGCGTTGTTCGAGAACCAAAATCACATGAAATAAGTCAAAAAAATAGAGAGA
AAACAAGTCTAGGGTGGCTGGAATCTAATAATTAAAACCAACTGACACCAAAAGAACAAA
TTTATAATGTAAGTCGCGGTGCCACGACACTCTAGACTTTTTTAGCGTGTAAGAGCCATT
CTATCTTACAGCACCGAGTTTAGGGTCGTGGGTTGTCACAACATTACAAAATAGAAGCTG
TAAGTTTTCTTTTCTGTCTAGACAAGCCTCGCTTTCCTACTGTTGCCAATGTTTGACTGC
AAATTATCCTAATTAGCTTCCAAATGACATAATCACCACACTCAACCAACAATTTAATTT
GCTCAAAACCTATAAGGAAATCAAATAAGATTGTAAAATTATGAAACGAGCTTGAATTAA
GCATTAAAAGATAATGTGTTTCATACACTATCAATTACTCCTCTCACTGTCAGTTTAGTT
AGGAGTGGAATCTCACACTATTAACCACCAATTACGTTAAGCTCATGGTGTCATGATCAA
TAATCTCCACCGCATTGAATCTATCCACATATCTTAACTAATAATTGCTTTTGTTATGTA
AAGAAGAAATTACTGTAGCATTGATTTTCATGCACTTGAATCAACGAGAAAAATAGTGGA
AGAAGTTCTTACGTACGATTCATTATTAATATAATTTAGAAGTGAGTGACATGAAAATCG
TAATGAATAGAGGACAATGTTGAAATAATTTTAATATTGAGACAAATTGTTAGGGCTCGA
AGAAGAGAGAGGTAAAGAATAAAAATTATAGTTTCCATAACTTATTAGGGCTTGAAAAGG
GGAAGAAAATAAAGATGATTTTTTTGTACATATGACCTCTTTCGAAAGTACCTTTACCAT
TGATGACCCACCCCATAAAAAGTATATGAATTCTAACCGTTTGTTAATATAATACGTCGT
TAGAATTGTCATAAGAGATATTCATATAACTTATAGGATGGTCATGTGTAGCATCCTAAC
GCAATACTAGCCATATCCCTAACTCACTTTTATTTTTATGATTTTTTCATGGATATAGGT
GAAATGCTCAATCACGTGATCGGATCTCAGACTACTATACATACGATCATCACCAACATT
AAAACTGCGATAGTGGGAAGTAACATAATCAAAAGTTAGGTTGATCATCAATCATAGAGG
TGTTTCCAAACAAGTAATATGTGCAAAAACCTAAAAAAAAAAAAACAAATTAGAAAGTTT
TGGTTGTGAAGTGAGAAAAGCACTAAGAGGTAATCTTGAATAGAATGTCAACATGAGTTC
GACTTAACTGACATCTATTTATTCTGAGGACAAGAGATCCTAGGAATTCAAATTCTCTCA
CCCTCAAGTTGTACTTAATAAGAACTTTTCAAAAACGAAGTTGAATAAAATCAAGATGGA
CTAATTTAGTAGCTGTTGAATTTGAAATTTTGAGTTTTCATGTTTTTAAAATATTTAAAA
TTGTACTACAACAGCAATTTTTTTCCTCTAATGCGCTTTTTCTTTTTTGAATTTTTTTTA
AAATAACGTGTTTTTAAAAAAATAATGAAAAATCTAAAGTATTCTCAAAACTGTTGTCAA
AAATAGGTGAGCGAAGTCATGTACTCGATACACAACTTCGCTAAATCTAACTGGAGTTGT
GGACTCGATCCACGACGTTTAACTAGAGTCATGGACACGGTTCATGACGTCTGACTAGAG
TCATGGACTCGATCCATGACGTCTGATTGGAGTTGTGTACCCCATACACGACTCCGATAT
AGGTGTATTGTTTGGCAGTCAACAGTAGCGTTGACGATCAATTTTGTCGTATATATAATG
GCAAAATCGTGTACACAACTTTGTTCATGTGAAAGCTGACATGTGTCCTTCATGTAGTGA
AGTCATGTACCAAGTACTCGACTTTGCCTCATTAAAAACCCTAATTTTCAACCATCCTGC
CTCATTCCAACTTAAAAATTTTCTTATGTCTCTTTTATTCTCCCTTATTTTCTTTGTCAT
TATGCCTTCCAATTTTCAACATCTCTCTACACACTTCCATCCTACACCAAAAGTTAGCCA
CTCCTTCCAGTCTTCACAGCAAACAAGTATTCTTCCCCTCTATTTTTCCTTCTGATTTCT
TTGTTCCTCCCCTCCATTTTTTCTTTCAATTTTTTTGTTCTTCCCTATCATTTTTTCTGG
TTTTTTCGTCACAAGGTATCTAAATCGTTCGGATACACATTTTTGTTGTTAAAATATTTT
AATTCATATTTGTTATTTGATTTTATTATTATGTTGGTAAAATAATTTAATTCATGTTGC
AATTGGCTTCCTTCAAATCCTCAGGCCATTTTTTCTTTGTATGTTTATTTAACTAAATCA
TAGACCGAGTACATGATTTGATTGTAAAAATAATTTTTTATTTCACTTTATTATTTTGTT
CTAAAAATTATTTGAATTTATTTATATTATTTAAATTTTAGATTTATTATTTGAATTTAG
GATATGTAAAGGATATGTAAACTATGAAAAGGAAAAGAGAACAATGAGTGAGGGAGTGTT
TTGATTTGGTCAAAAAAGAAAAGAAAAGATGATGAAGAAGATATTGTTGTGTTGGCCAAA
CGGCTTATTTTTTCTTCTTTTTAAGAAATTCAACCCCGAAGGAAAAGATAAGGGAATGGT
TCCCAATAAATAACAATAACATCATTCATATCTTCACCTAATATCTACTCTTCATTTATG
GACACACCTCTTTCTTTTTTATATCTTTAATGCTTTGCTTTTTATATCTTCAATGCTCTG
CTTTTTTTTATCTACACCCCAATATTAAATTAAAGTTATGGGCAACTAATTAATGTAGAG
GAACAAAAGAAATCCTAATCATTATAGTTTTAGTTTTTGAAATTTATCTTTTTTTTTTCC
TCTTAAATTTCATACTATAGTCTTTGACTTGTTTGAAAAAAAGATTATTAAACACAATAA
ACAAATATGCAAAATTTAGTAGATTATACATCTATGCTTTTTGAGATTGTGGTAGTGATA
ACATCCAAACATATTAAATAAACAACTCATTCCACCGTAAATAATTAATTGAAAACATGA
AGTGAAAAAAATTATCACTAGTTTAAAGTGGTTTTATATCTAAAAATTACTTAATATAGT
TTTTTAAAAATGTTTGTTTCTACAAGTGCCCCTAAATAAATACTATATATACTTGGACGC
ATATGCACAACTTAGAAAAAAAATAGTTATTGTAAATGATAAAATTGTTGAAAACATTTA
TAAAATATAACAAAATTTCATGATATTCTATCATATAGACACTGATAATATTCTATCAGT
ATCTATTAATGATAAATACCGATAGACTTTTATCCGTATCTATCGGTAACATTGATAAAA
ACTAATAGAAGTCTATCTATTTCTACCAATTCACAAATAGAAGTTTATCATTTATCATTA
TTAGTGATAGAATTTGAATATTGTTATATTTTATAAATATTTTGATTCATTTTGCTATAT
TTGAAAATGCTCAAAACAAAAAATCAATTTTTTATCGCGTTCATCAATTTAGATACTAAA
AATTAATTAAGTATCCCAAATTTGATACTCGATCAATTTCACTTGCTTCCTCCATTTAAC
CAAAAAGACATCATGTAAAATTGTTGTTCACAAACTCATTATTAACCCTTGAATAATTTT
GTCAAATTTTATAAATTTAAAACAACAAATATAGCATTCATTTTTCTCTAAATTAGCTCA
CATGTGATGATCAAATAATGAATGGCAAAATCTAAACCCAACGAATTAGTCCAATAATGG
ATGATTGTTATTGGATAATTTTGACATATGGAATTAGTTAATGAAATAGGTAGAAGTTGG
ATCTATTTGAATGTGGAAAGAGACGGCAAACAAATCGTATGAGAAACTTTGCATCATAGC
AAGAAAATGTATATTGATAAATATAAATTTCATATTGCTTTGTTTTCTCTCCCTTTTCCA
ATTTACGACGAGTTCATATGAAAATGTATGTCAACAAAAAATTTAATGACAATAATCTAA
CTCTAATTAAATTTGGTTGTATTCTCTAGTTGAAGAGTAGAGAAAAAGTGTGAGTGGTCA
AAAGTTTTGACGGATGTTCTTTTGATTCGGGAGTGAGAAAATTATTTTGTAATTTTAGCA
ACTTTTCACGTAATAGATTTCTTTCTTGTCTCTGATTTTTCTCCAAGTTAGAAATTTTTG
TTATTTTTTAAAAAGATACATATGGATCAATAGGTGCATCAGGAGGTGTCCATCTAGTGG
AAATATGCTTCCAAATGTTAATAGTGCTAGCAAATATGTTGTTGAATATTGATTTGTTAT
TTCTCTCCAGCCACATGGCTACAACAATTTTGATTGTTGTTTTTCCTGTCAATCGAAGCT
TCAATCTTGCTTCAGAGCAGTGTTGTAAGAAGAAAGAGAAGAGATGATCAATAGTCTTAT
CACTTTCTTGACAAAGCACACACCAGTTCTGACTAAGACATTGATTTCTCAGCCTCTTTG
AAAAATATCAAAAGTGTAAACCCCATTGTGCATCAGAAACCAGATGAAAATTTTACATTT
TTTTGGGGAATTTTATATTTCCACAAAGATTTTTATATAGTAAGGACTCACTGTTTTCAA
TGTTGGAAGAGTAATGTAGAGCTTGTTTGACAAATGACGTGGAGAATATATACCATTTCA
TTAGACTCCAAATAGGGGGTATCAAGGCCTCTCCTTTCACTTTCCAACTTCTCACAAATA
ATTATTTTCTCACCAAATATAATTATTTTTACCTTCCATAAATTAGTTATATATATAATT
ATACACACAAATACATATAGTTTTCCATAATTCTTAAAATCCACAAATTTAATTTAATCT
AATTCTCAATAAATCCAAAAGTCCAAAATCTCCGATTTATTAAATGTTCACCAACAACCT
TTAATTAACTCCAATTCACACAAAATCAAATAATTTTCAATAATTGAATTCAAAATAATA
TCCGATAAACTAAAACTAATTAAACAAAACTAAGATAATTAACTTCAAAATTATATTTAC
TTTTTCGACGTTACATTGAACCTGCTTCTGGTCTCAATATAAATATGGCAAAGTCCACTA
TCTCTCCCATCACACCAACTACGTTGTCAAGTCCTCTATCGCGTCAAACAAATCGATAAG
TTGTTCGATCTTTGCATTTTCGTCGTCTCCTTCTCCATCCGCCTCAAGTGAGCCGGTCGA
GACAAGCCTTTCCCTTCCAGCCACTCTTCTCGTACGTGCAACTTCATCATTGTTCGAGTC
ATGCATCTCTCCTCTTCGTGAGCCAAGTCCCTTCACCCGAGCCATTTTCAAGTCGCCTCC
CTTGTATGTGAGTCGATTGCCTTTCTCCTAGCCGAGTCGCATCCCTTCTCCAAGTCAAGT
TGCATATTTGGTATCTTTTTAGCCATTTGGGGGTGAGTTTTGATGGTTTTGGATATACCT
ATCAATTTTTATTTCTTTTGGACTAACTAAATTAGAGGAATTAAAATTTTCCAATGAGTT
GATTTTGGAGTCAATAATCAACGGTTAACTTTATTGTTTTAGTTATTGAGTTCCCTTCCT
GTTTAGGACCTATCTATTGGAAAACTTTGGCTGAGGAAAGATTTTTTTTTTTTTAAAAGG
ATACATGGGTCAGTAGGTGCACCTGGATATCTCCACTACGTGGACACCCCCTTAGCACCA
TCATCATTCCCGCTTCATTAATATTAAGAAAGAAGTACAGGAAGCAAGGAAAGATAAAAG
GAAAGAGCTATAGAAAAGCTCAACAAACCCAAGAGTTATACAAAAGCATGAATGTTTAAA
GCTATAGTAGTAGCGTTGTACTTAGAGAAGAGTTTAGATCTACTACTCCAATGTCCCGTG
AGAGATTTAATGTCTTCCCATAATTCAGTCTATGTTCAGGCTTTGTTGCTGAATATTTGA
TTGTTTCTCTCCAGCCAAATGGACCAAAGGGAAAAGTGGCAATCGTGTTGAACAAGATGG
ATCCTTTTTTGTTTTTTTTGGTTGATGTGGCGTATGTGTTCACAAAAATCAGCTATGCTT
GTGTTGTCGTGTTCCCAATTTAGTAAATTTTCAATTTTTTTCCAAATGAAAATGGCTGCG
TCGCAAGTGGTAAATATATGGTCTATAATTTCTAAATGAGTTTTACAAAGAACACACCAG
TTTGGATTTAAGCACCACTGTGGAAGCCTTTTTTGGAGCTTTTCTATCGTTTTGATACAA
CCATGGAGGAGGGACCATATGAAGAATTTGCATTTTTTGGTCATACTCGATTTCCACTGT
GAGGAAAGATTTATTAAGCTAATCTCTCATTAAGAGATTCTAGTACTACTGGACCTTCAA
AAATTAAATTAAGCGTTTGCATGTGTTTTTTCATTATGTATTGATGTAGCTAAAATGCAT
AACATGATTGATATGAATGACTGAGATGTTATGACCGATATGTTATGACTAATATGATTG
ATATAAGGACATTATGATTGATATTCATGTCATGTTATGATGTTTATGATATATGCTATA
TGTTATGGATGAGTGTTTTGTTAATTAACTTTGTCTATTAAGGTTATACTCATATGGGTG
TCCCTCGGGATCACCACCTTTTTATAACCGATGTGAGTTTGACATGACCACTAGCCTGTC
ATGACCATATGTCTTTTTTTATGACCGATGTGAGTTCGATGGAACTACTAGTCTGTCATG
TTAAGTTTTATGAGTGGTCAAACGGGATCACTTACAACCCGTTTCTCTTAAGTGTTTCCT
TCGGATTCATAGAGATCAACTCAGATGTGTCCCTATGGAATCACTGAATAGCATGTGTTC
GGGAGCATGATAGTTTTGGGGTACTTTCTTACGAAGCCCTAATGGAAAGTTAACAGACAC
CTAGCAGAACTAATAGTGGGTCCCTTATTAAGTATATGTTTATACTCATTTTTTTCTATG
TTTAACATTTCAGGCAAAATAAAGATAGAGAAAAAGTTGGCAACCAACAGAAAGGATTTG
TGACATGTCATATGGGGACACAGCTTTGCTTCAGCTTTTCATGGTTTGTTTTAAGTATTT
TGAACTTAAATATTTTCATTTATTTGTTTTTATTATTTTTAATATTTGTAAAACTCGTTG
CAACATGTTTTTCATGGTGCTTTTAATGAAAATTTAGTTTTCCTCTTTTCAAGAAATTGT
CAACATTGTTATTTATTTTCAGGTAATAACCTCAACTTTAGTATAAATAGTTTGGTCGTT
ACAAAAATAAATTTTACCTATTAATTATCTGGGTGTTCCACTAGGAGGCAAACCTTCGTT
ATAAAAATTCGGGGATAATATTTCTGAAAAGATACACAAACAGATGAGCAATTGGAAATA
TTCTTATATATCTAAAGGTGGCAAAATTACTCTCATCAACCTTCCCACCTACATCAACTT
TCGGTCTTCAAAGCTGCTCCTATTGCTACTTACAAGACCATTGAAAGACACTGGCATAAT
TTAACTCTTTGGAAAAATCCCAATTAGAAGAGACATCTCATGAGGTGGTCTGTCATCACT
ACTTCTCCAAAAGAAAAAGGGGGCTTGGGTTAACAGATTGGTCGATACCAATTTGGAGGT
TCTATTCTGAACAAAATCCTCTCTGGAAAAGGATGATCTTAGCTGAATACAACCAATCCT
TCATTGGAAAAATTCCCACCTATGAAAAATATAGTAGCTCGAAAGCCCCATGGAAATCAT
AAAAGGATGGATTGGTTCCTTGTTCACGTGAGATGGAAAATCAACAATGGTGAAAATCTC
TCATTTTGGAAAAGTGCATAGAATGAAAAAAGCTCTCTCTCCATATACAGACCAAGATTG
TTCCCGCTTTCAAAAGTTCAAAATAGATCAGTCAAAGACGCTTGGAACCAAAACACATCA
GAATGGGACTTTCAGCCTCGGAGACCACTTCGAAACTTTGAATCCCAACAATGGGACGAT
TTAAAATCCTACTTTTCACTACTCCTTGTGACAATAGATCAGGCCCTAATACTCCGATAT
GGCATTTAAAAAATGATGGCAAATTTAGCATTGTTTCTGTGAAAAAAAACTATACATTGC
CAGGAACTAAATGGATGAGACATCTGTCAAAACCCAAATTTTTTTAGCAATCTCTGGAAA
TCAAACATCCCCAAAAATGCAGGTTCTTAATTTATCTTGACCCTTATACATAGATGCATC
AAATAATGCTCATCTGAATCCAAACTGGTGCATTCTATAAAACACACTATGAAGATATTG
ACCACATCTTCATTTCTTGCTATGCTACTCAGAAATTTTGGACTAAATCGGAGAACCTAT
TGAGCTGGAAAAATTATGATCATCAGAACATTGCTTCCCTCTATAATGAACTCTGCTCCA
TCAACCAAAAGAATCGAAGTGGCATCATCAAATTCAATACTATTTCACCGGTCCTTTAGT
CCATTGGCTGGAAAGAAATAACTGAATCTTCAAAGACAAGAAATAATTGATTATTGATCT
GACATTTGTGGGCTCACGGGATAGTGGACTAGCAGATCTATCATCTTCGCCAAGTACGGT
TCAAGCTTAATTGCTTTATATCTTCGTGCAAGTTTAACTTTTCTCATTGGAGCTTATCTC
TAGCCTCTTTTTATTTTCTCCTTTGTTTCGATGTACTTGTTTTCTTATCATTAATGAAGT
GAAGTTGATGGGGTGCGTCACCTAGTGAGAAACATATTTTAAAAAATGTAATATATGAGA
ACAAACATCATTCAAAACTGATTATAGCAATTTTGTTCATAATCGGCTCAACCGAACGCT
CAAAATGCGGTTAAGATTTCTACCTAATCACTTCTAATGTTCTAAAAGATAATCTTAAAT
ACGGTCTAAACAAAGGATCAAATTACATAAGTTCATAGTTTAATTTCATACAACATACTA
ACTTGTTGTTTTAAAGAAGTGAAGAAATAAAATTGGAAAATTAGCCATGAACTGATTAAA
CAAATTATCAAACAAAAATTAATTACTTTTCCACCGACATAATATCACTCCAAATATATT
GTGGACTTCAAGCCTTTATGAGTACACAGTACTTGACCACTTGAGTAAATATGGTGTTGT
TATGCATTTTGCCAACTTGGGTAGGTGAGGCAGTGAATGCCAAGCTTTCCACGAGTCGTC
AAATTGTTCAGCCACGGCTTCACCTTTCAGAAACTTCCATCTTTTAACATTTTGGTTGGA
AGGTGGAATAATTCCCAATCAATAGATTGGGTCCAGCTGAAATAAGTGATATAAATTCTA
CGTAGTTATCTGATTTTCTGTATTTCCATTATCCAAGAAAATTTTCCTACATAAATGGTG
ACCTGACCATTCCATTAAATATAGGAAAATGAGAGCATTTCTCCTCAAATCAAGCAATTG
TAAACTCTGTTTCAATCTTTTATATTATTGTAAATAGGTGGAAGTGGGCATGTATATATA
TTTGAGTCGGGAGATGGCAAACTAAACATATGAGAAACTTTGCACAATAGCAAGAAAATG
AATATTGATTATGTATAAACTTCATGGCCATTATTACATTGCTTTGTTGTTTCTCCCCTT
CCGTACCTGCGAGTTCTAGTCCTTTTGTTTGAACTTTTCTAGTCCTTTTGTTTAAGGTTT
TCTTTGCAAATCTAAGATCGATCATGTGGAGACTTAAGATAGGTGAGGGTGGAAATGATC
CTTACATCTATTCCATGAACAACTTTGTAGGAAGACAAATATGGGAATTTGATCCAAATG
CAGGAACTCCCGAAGAGCAAGCGGAAATCGAACACTTACGCCAACGTTTTACAAAAAATC
ATCTCAAAGGTTTTCCTAGTGGTGACTTGCTTTGGCGCCTCCAGGTAACATCATTTTCAA
GTTTTTAAGAATGAGAATAGGTACATTTAACTTTTATGGTTTCAAATTGATCATTTTTTA
AAAAAACAAAAACAACACGGAGTCAGACACATTTTCACTAGGTGGACACCTCCTTAGAAT
TTCCATCTTCATATATAATATCGCCAGAAAATGAAAAATACATTTCTTTGTAAAAAGAAT
CTAAATCTAACGAATTCACGTAGTCTGTTTAAGACAATTTTACTCGTTTTAATGAATTTC
ATTGGTAATTTTCTCTCGTAATAAAACAAATTAAGTAGCACTTCGTCCACAAAATCTGAC
CAATACTATACTTTGAAAAAATAAACCAAACTGGAAAGAAAAAATTAAAAAATAAATAAA
TGTTTTATGAGAGAAAATGATTGTGAAAAAGTTATTAAAAGCAATTTAAAGAAGAAACTT
ATTTATCTTCTTCGAAAAGATGGTTATTTTCGAAAAGACATATTAATTCATGAAATCATG
CAACTGTATGACCATTTATTACATCAATACATCATTTTCAAGATTATTTTAAATATAACA
AAACATATTTAATGAAATAATAAAAATATTTTCTCTCATTCATTCTTACTTACCTCTTAC
TCTCCATCCCGTCTTCAAAACTTATATCTGTAATATATATATATATATATATATATATAT
ATATATATATATATATATATATAGTTCGTTACGCAAGAAAAGGAATACATATCGATTACT
GGCTCACTTTGATATTTTTAAGTTATTATATTACAAATTGTTATATGAAGTTGAATGGAA
AAACAATAATTAATTTAAATGATATGGGTGCAGTTTCTTAGAGAGAAAAAGTTCAAACAA
AGTATACCACAGGTGAAAGTTGAAGATGGAGAAGAAATAAGTTATGATAAGGCATCAAAT
GCAATGAGAAGAGGAGCATATTTCCTAGCAGCCATACAAGCAAGTGATGGACATTGGCCA
AGTGAATCATCAGGCCCTCTATTTTACCTGTGCCCTATGCTAATTTGCATGTACATTATG
GGTACAATGGACACAATATTGAGTCCTGAGCACAAGAAAGAAATGTTGCGTTATGTTTAT
AACCATCAAGTAAATCATATTCTCTTATCATTAAAATTTATAAATTTCAAAGTATATAGT
GGTAGAATGTAAAACACTACAAAAAAAAAAAAAAAAAGTTTACTTTGCCAAATTGAATTT
AGCTTCACTACCATAAAACATGCATTTTTTTAGAGGTTCAGATTCTCATAGCCACATATA
TTTCACTAAAAAAACCATGTAGGTAGAGGGACATAGAGTAAATGACTGATTAATGTAAAA
TTATACTAATAATACTTTGCAGAATGAAGATGGCGGATGGGGGTTGCATGTAGGTGGTCA
CAGTAACATGTTCTGCACTACCTTCAATTACATCTCTTTACGTTTACTTGGGGAAGGACC
TGAGGTTGAGCAACTTTCCAGATCCAGAAATTGGATACGACAACGCGGTGGTGTCACCTC
CATACCTTCTTGGGGAAAGACATGGCTCTCGGTATAAATATCAATTTCATCTCCATATTA
TCAATTTTGAAATTTCAATACCTATTTTTATAAAGTCTAATATTAGTTATAGTACTACGG
TACATTCTATTTCATTGATATACCAAATAGGATATACATCAGTTGACATATATATACCAA
AATATGAAAGTACACCTGCTCATACACAAATAAATAGAGGGCTTGCAAAAATAGCTAAAA
AGATTAAAAGAATATAGTCATTAGGTTTTCTAAATTATAAAAATAAAAAATTTAAAAGTC
GATAGCATTCTCATTTGCAAAAGAAGAAATGTCATGAACTACATTTTTCTAAATGTTTTT
GTCATGCAATTTCTTCAAATAAATTGTAAAAATAAGAAAATGGGCAAATGAGATAATTCT
TTTTGTTATATTTGCAATTTTAGAAAATTATTGCTATATTTGTAAATTCTTTAATATTTT
TTGTTATTTATTACAATTTAGATATATTGAAAGTACATGAACAACAAAAATTGGATATTT
GAGAATTTTTAGAAAATGATCATACTTTAAAGTTAGTAGATGAACCAGAACATATGTTTC
AAATTATAGAGACTAAAATTGATGATTTAAAGGTATACAAAAATGAAAATGAAAATCTTG
ACCTATTTTTCACTTTTTTTTAATTGACTCTACCTCTTATTATATTACGAAGTGTTCAAC
TTATGTACATATTTTGACCTGAATAATGAAAAGATATTAAACGTGTTCGATTGGTCTGGA
AGCAACCCCATGCCTCCTGAATATTGGATGTTACCCACTTGGCTCCCCATCCACCCATGT
AAGTTCAACTTTTAACTGTATCCCTAAACTAAAATTTATTATATTCATCATATTATATAC
ATTTATACACAAGCTTTTATATATGAACGTAAGTACATACATATATCAAACCTTTAATTT
TGATTGATCACTTGATGCATACAGCAAACATGATGTGTTACACTCGAATCACCTACATGC
CCATGTCTTATTTGTATGGCAAAAGGTTTCAAGCACCGCTAACGTCTTTTGTTCTACAAT
TAAGAGACGAACTTCACACACAACCTTACCATCAAATTAATTGGAAGAAAGCTCGTCACA
TGTGTGCTGTGGTACGATGCTAGACATCCTTCTCTCTATATATTTAACTTAGCTAGGCCA
CACCCAATTATATTATATGTGTGTATGATTAATATTGCAGGAAGATATGTACTTTCCACA
TCCCTTTGTCCAAGACTTGCTTTGGGACACTCTTTATTTACTTAGTGAACCACTCATGAC
TCGATGGCCTTTTAACAAATTGATTCGTCAAAAAGCCTTGAATGAAACTATGAGACATAT
TCATTATGAGGATGAAAATAGTCGCTACATTACCATTGGCTGCGTCGAAAAGGTTGCATC
TCAACTCTTAGCTCATCACCAGTTACTCACTCTATATTTATATTTTTATTAACACGCATG
ATCACTTTTGAACTAGAACTATCTTGGTACACGTATAGATCCCTCGATTTATAGTATCTT
GTATCTTTAACATTTAGCCACTATGCATGCTTGCTTGCTGGATTGAAGATCCAAATAGTG
AATGTGTGAAGAAGCATTTAGCCAGACTTCCTGACTATTTCTGGATGGCTGAAGATGGTA
TGAAAATACAAAGTTTTGGTAGTCAATCATGGGATGCTGCTCTGGCCATGGGAGCTCTAC
TTTCTTGTAATATCACACATGAAATTGAGACTGCCCTCAACAATGGCCATCAATTCATCA
AGAACTCTCAGGTGATTAAATATATGCTAATTAATTTTTGTAAATAATTCAGACAGTACT
TTTTAGACTATTTAAGAAAAAAAAATGTTTTCCAAAAGTATATTTGTGCATTTTAATATT
TTAATTTTTGTTCGGAAGAAACTCTCTAATTACATTTTCGAGATATTATTTTAAATAATA
AAAATTTTAAAAATATTTATAATGCAGTAAAGAACCAAATTCTATTTTGGTTGCTAAACT
TCTCAAAATATTTATAATTATAAAGTATAGTTAAATATCACAATCTATCTTCTTGGTCAT
TTGTCGTGATTTTTATCACCACTAGTTTCGAACAATCCCTAATTAACAATCAGTGACCAA
AGACTGGTGAGCCATCGTGGAAGTAGTCCTTGGTCTTTTTGGTCGCGGAAAGTAGTTATC
AATGGCATTGGGTGGCTGGCGACAGAGTGTAGTGGTCGCCATGGTCTGAGTGAAAGTAGA
AAGATTTAGAAGGCCGGGTAGTCTCATCATGTGAGGATATTTTACTAAGAAATGTTGAGA
GAGGGATTCACAACTTTTTTACAAAAATCACTAAAAAGACTTTTTTTCTTCTCAGATACA
TTTTCTAAACACTCATTTTGAATAATTTTTTATATATTATGAAATTTTTGGAGGGTGGTC
TCAAGGTAGTACCTTCTTTCTAAAAATTAAACACATGAAAAATCAATTCAAACACACGAC
TCAAATTGTGCCTTGCTCTGACTTATAAGTTATATGTTGGGTGAAATTGTAGGTTAGAAA
CAATCCTTCAGGTGACTATAAAAGTATGTTCCGTCATACGTCTAAAGGATCTTGGACCTT
TTCAGACTGTGATCATGGATGGCAACTTTCTGATTGCACTGCTGAGAACTTAAAGGTGTG
GCTTCAAATTTCATTTAATTCATTACTTTTCACATTAATGGCTAGGACTATTAACAATAG
TTAATGAAAACTTGTAAAATGTTTCTAGTGTTGCCTACTTCTCTCCTTGCTACCACCTGG
AATCGTTGGCGAAAAAATGGAACCTGAACGTTTCTACGATGCTGTTAATGTCATCCTAAG
CCTGCAAAGCAAAAATGGGGGTCTACCACCCTGGGAACCAGCATCAAGTTACTACTGGAT
GGAGGTATATGAAAAAGGAAAATATATTTAGATGCATCGATCTCGAGAGCGAACACCCAT
TTCTTTTATAGTTCATAGTCCAACAATAGTTTGACACCTTAAAAAACTTTCCCTTTTTCT
TTTTATTTTAACATTTGCATTTAAAAATGGTAACAAATGTTGTTTTAACCTTTTCCTCAT
CCTTTAATATTATAGCATATATTGTTAAAATAAGCAACCCTAACTAAGCCTAGAAGTTTT
CTTGAACTGTATCTACAAGATGTCCAAAATGTATAGATATCATAAGTACTTTAGAATTAG
GAAGTATGTAGAATCTAAATAAATAAATAACTCAAAATTAAAATCTAGAAATATCATAAC
ATTTAAATTCTAGAGAATTCCTTTAGGTAATTAATGAAATGCTCACAGAAATATATAAGA
AAGTCTAGAACAATCTTTTTCACTTGGGCTCAAAAGATCTCTCACCTATAAATAGGAATG
CCTCTATTTATACATCAATAGAAAAGCTAAAGATAAAGTTATACAAACTGAAGAAAAAAG
GTGTGAGCAAGTAATAAGAAAAAAAAAAGGTCCTCTTTCAAAAAGTGTTCACAGTGGAGA
GATTGGGGTATAATCGATGAATGGATCAACCTAGTCAAAATATTTAGAAAAAATTTAAGT
GTACCCAATGATCTCTCGTTACTGTTTTTTTATTTTTTTAAAAAAACAAAAGTGTATGTA
AACTTTCTTCCACATATATATTGTCTATCTCTAAACTCATCCTACCTTCTGCTTAATTAG
TGGCTGAATCCAGTGGAATTTCTTGAAGATCTAATCATCGAGCACGAGTATGCTTTTTCA
TTAATTAATTCTCATTCTTCTAAATCAAATTATACTGTTCTGAATTGTATTTGGTTAAAC
GTAATTAAGTTGATTAATATTCTTAATTTATGAATATTATTTTCAGACATGTGGAGTGCA
CCTCATCTGCATTACAAGCCATACTTTTATTTAGGAAACAATACCCATCACATAGGACGA
AAGAGATCAATAGCTTTATCAACAAGGCTATTCAATTTATTCTGGACATACAATTGCCTG
ATGGTTCTTGGTAACCCTATTTATTAATACACATATTGCGTATTGAGATTTTTGTACAAA
TTATTACCCCCAAGTTTCACTTCAAAATCTCGTTTGACTCTCATTTTAGAAACAATGAAG
AACATCCTAATTGTCAAGCCTAGCATGTGAAAATATTATTGTATTAGATTAGCTTATCAC
AAGTACAAAACAAGAGTGTGTGTGAATGTGAGATCAGGGAGTGATGAAAGCAAAAAAGTT
ATACAACTCTTGGTGTTAGGCGATGATGAGGGCACTATCTAGTTATGTAGATGTGCCTTC
TTATCCCACTGCCCTTTTATGATTTGTTAAAACAAAGTTACAGAGTTGTGTTTTCAAAAT
CTAGGCCAAAAGAAATTTCCAACATGAAATTAGAGTCATCCGTCCAAAAATCTTATAGAA
AGAAAAAATTTCAAGCATTGTGTGTGAATACATAGGTATGGAAATTGGGGGATTTGCTAT
ACATATGGAACGTGGTTTGCACTTAAGGCATTGTCAATGGCGGGGAAGACTTATGAAAAT
TGTGAAGCACTTCGCAAAGGAGCTCATTTTCTAATTAACATACAAAATTCAGAAGGAGGG
TTTGGAGAGAGCTACTTGTCATGTGGAACGAAGGTAACAAAACAACATGCATCTTTATAT
TTGGTTAAATTACAAAAAAAAAAAAAAATGCCCCTCCACTTTTAAAAGTTTCAAAAATGT
CTTTTAACATTTAAAAAATGGTTCAAAAATACTATTTATTCTAATAGAAAAATCGTTAAA
GTTTTGTTTTAAAAATACGTGAACTATTGAAAAATTTTATAAATACTCTTGAGCTTAAAA
GAAGCTCAAAAATACTTTCATTAATTCGAAATTTTACACCAATATTTCCACCAACAAAAA
ATTTTAAGTTAAAACCATAATTTTAAATTTATTTCACTATTAACACAGTGACAGATCACG
TATGCAACCACCCTCAATAGTTATTGTTGTAATTAACATACAACTAATTGTCAAATAAAA
AATGTATTTGATTATTAACAAAGGGTGATAGTCTGATGGATCTATCAACGTGATAACTTT
TTTATTTTACTAATTATTGTTTTAGTGTGTTTTAAGGAGAATTTTTATTTTAAAATTTTA
TGAGATTTTGTTGAATTTTATATTTTAACCAAGGTTTTAAGTATCGATGTTGATGAGTAT
ATCAAAATGGGCATTTTTAAAAACAACAAAATAAATTAAAATATTTACAAGTTATAGCAA
ATTTTTTAATTCTATTGCTAATAGTCTTCTATCACCTATCACTGATAGAATTTACTATAG
GTTATAAATATTTTGTAAAATTTGCTATTTTTAAAAATTCTCCTATAACAAAATCTTAAT
TTTATAGGAATTTCAATTCCGACGAATATTTATGAAAAAATATAAAAACAAAAGGTTTAA
AAATTAAAATTAAGTCACTAAATAATATATATTGAAAAATTCTCATGGACGAAAAAAAAT
TGAAACTATTTACAAAATCATTCCAACTAAAAGTTAAATAAGTTATGAAAATTTTTATAG
ATTTTGCTAAATAGTTTTAATTTTTTTCTATATTTAAAAATGCCTCATAAATATTTTATT
ATTTTTAAATAAGTAAACATTTATATTATTTAGATTATATTTTATTATTTTTAAATAAGT
AAACATTTCTATTATTTAGATTATTGGCATTTTGTTGTTCAATTCTTGCGATTGGTGTAG
TTTTCTACAATATAACTAAAATATTGATTCACTCTTTCTATCGATATCAAACCCATGAAA
TGTGAAAATATCTATAGAAATATTGACATATCGATATAAATTTAAACTATAGTTTTAACT
TAAATTTTTTGATTTTATCTTTTATGGTAAGAAATTTGGTGTAAACATTGGATTGATGAA
AGTATTTTTAACTTTTTTTTTTTTAGTTTAAGGGTATTTATGAAACTTTTGAAAAGTGTA
TAAGTATTTTTTAAACAAAACTTTAAGATTTAAAACTAACGGTTAAGATATTTTTTAAAC
ATTTACAAAAGTTCAAGAGCATTTTTTAAACTTTTGAAAGTTTAAAGGCATTTTTTAGGC
ACACCACCAAGTTGGGAGACATTTTTTACCATTTAGCCTTTGTTTGTTAATTTACTCCCT
ACCCTAATTGTAGAGGCACATAATATAAGTTATGGGGAACATTGTTATTTGTTTCAAAAC
AAAATCTTTTAAAATTTTGAATAAAAATTGAGACTTGGAATAATCTGCCATTAATCTAAA
ATATATCTCTCCTTTATAGGTCACTGTAAAACCTCAGTTCTAGATTCTAGTTTTTATTAA
AATGTCTGAAAGATTTCTTCGCAATTTGAAAGGTTTATTCAAACAACATTTTATATAATA
TATATATATAATTTAACCAATTATAAATTATTGCATCAGTTATATATTGATTGGATTATT
AATACTATTGGATGCACCATATAGCGATACATACAGTTGGAAGGGAAAAGATCAAATTTG
GTGCAGACGGCATGGGGTTTGATGGGTTTGATATGTGCTGGACAGGCAAGTTCCTTTTCA
CTTATAACTTAAAACATATTGCTTTTTATCCTTTAAAATCAATAATTTTAATGTTTAACT
TTTTACCCCTTTTGAATGTAGTTTTCATATAATCAAATTTTATGTATTTATTTCCTTCTT
CAAGGATATCTTAAGCAAATTTCTCTAAATTTTAAATTTTCACGTTTTCAATAGAAGTTA
TTTAATTAATTAGGGAAAGCAATCTTAACAGATTTTCTATGGAAAACTCCCATCCTATTC
TCTGCAAAGTAAAAACAAACAATTTTACAGAGATAAAGATTGAAACGGGAAGTGGAGAGC
TCAGATGGGAAACAAATCCCCAATAATCCACCCTTCCCCTCGAGCATCTACCTCTATTTT
ATAATCGTCTTGAAAAAGAATTATTTATTTTAATTATTTCAAAATCATTTGCTTTAGAAT
AACACTAATTAATTACTTAATTAACAGGCAAATATAGACCCCAATCCGATTCATCGTGCT
GCCAAGCTTTTGATCAATTCTCAAACTGAAGATGGTGATTTTCCACAAGAGGTGATGAGT
TCGATTTTTTCTTTCTTTCTTTTTTGTTTCCTTCTAAAACATATATTCCTAACCAATATA
ATTAACAACTTCTAATTGTTTACATGTGCAGGAAATTACTGGAGTATTCTTCAAAAATTG
CACACTAAACTATGGAGCATATAGAGAAGTCTTTCCAGTGATGGCATTGGGAGAATACTG
CAACAAGATTTCCCTGCCTTCTAAGAAAAAACAATGAAGTTAAGACTTGAATTAATTAAA
CCTATAAACTATATATATTAATAAATATGCAGACTTGGACTCAAAAAGAAAAAAAAAATG
GAGACTTTATACTTTTATTATGAAAATGTCATAAAGTTCAGATGCATGTGTTCTGGAGCT
TCTCTCGATAAGAACATCAAACTCTCAAGAATTGGGCTAACCATCTTTATTTTATATGGC
AAGAGAATTAAGATCTATGTGGCTGGGATTTTTTTATCTTCGCGTATATGGTATCTCAAA
AGAAATTGCATAACTTAAAATTAAACATGCTTTAAATAAATAAGTTATATGTGAATTGAT
TGAGTGAGAGTTGGAAAAAGTTAATTTAGCATGAGTTTTCATATTTATTAAGTGTAGGTA
TTAAATTGTTGTATTTAATTTGTGGTATGAGTTATGTTAGTGAAAATCCTATAAATAGGA
TTGAAATGTTGTAATCTAAATTATCCAAGTGTGAGTAGAATGCACATAAAAAGTTAGAGT
CTTCCAATAAAATTTGTTTTTCTTCTTAAATATTATATTTGGTAATTATCTATTTGGGGT
GTTCATCATAAGCTTCCAACAAAATGGTATTAGAGATTGAGTTCGGAGTACAAAAAAAAT
TGTTTTTTTGCAAATGGGAAACAACAATTTAGTTTCCTTCCAAGTAACCGACTTACGAAA
GAAAATTATAGCAGCTGGTGTATTCGAGTGAAAGCTCTACTTGGTTCATAAGATGTGTGA
GACATTGTTAATAATAGTTATGAAGAACCAGAAAGTGATATGGCTTTGAGTCAAAGCTCA
ACCAAAATTAGAGGAATACCTCTGAATTTCGTTCATCTGCTATAATTCGGGAGCAGTCTT
GGTACAGCGTGCTTGGTGTGGTTCCAATTTTCAAACTGGACCGTGGTCCAACTCCTGTTT
TTGCAAAGAAGCTTTGCCTGACTTCTATCCTCAAAGAAAATTAAAGCTTTTTCAGCATGA
AAAGGATTAAAGAGAAAATCGTGTCACATTGGTCTTTTAGTTTTTCCATTATTTTTCTCT
AATCGGCATGAAAATATCTCCTTGTTTTTACACATTAGTTTTACTCCAGTGAAAAAATAG
TCTTTTTTTTCCTTTTGATTCTGCCTTGTATGGCTTGGATGAGTTCAAAAGAACTTCCTT
GTGTAAGAACCTTAGCATAAGATTGTATCGTCTCGGCCGGCTATCGAAATCAGATGAAGT
GTTGGAGTTGTATAGTCTAGCGTTCTTTATAACCTGGTTAATTGGTTGATACTTTCCTTT
TCTTGGTTGTTTCCTTTCTACTAGACAACATTTCAACAAATTTGGTCCATCCATTTCTGT
ATGTACCTTCAGGAATTAGAATGTAGCATCTTCGACTTCTGTCATCAACACGGAAAATCT
CTGCTAGGTACCCTTTTCTGTTGTAACTCTTCTGGACCCACAGACAATATTCCTCCAAAT
CTCTTTTTAACAAAGAATCTAGTCGTTCTTGGTGTCTAAGAGGGTTTTGAAGGTGGACTG
AAGCCATTCTGGTGATTCTTGTGTGATATGGCTATTGAAAAAGATTTATAAGGCCCCATC
TCTATGATAAGTATCTTCAGTTCTCTGGGTCTATTGTCCACAAATATCACGAAATCCTTC
TTCTCAATGGAGCATAAACGGGGAAGTTGATGCAAGAAAGCCATTGATCTGTGTTGAAAG
GGAAGTACAAGAAGAAACAATAAAAGTAAATGGTAGATGGAAGTACCTTAATAGGATTGA
AGTTCAAAGATCAATCTGAGATGAATCAAAGAATTTTTGGAATTAATGCAGTTGCTTGAA
GTAATTATGAGTTCAGGGGAAGCTCACCAGTTGTCCATTAGTGTTGCCCGTTCCCTGGTC
AGCTGGTGATGAAGTGTGGGCGGCAGAGTGAATTCTAGAGAGAGGGACTCTCGTTTTTCA
AAAAATAAAATCCTTCCTTTTGACAACAAATATTAGAAGAGCAGTTGTTCAACGTCAAAA
AATGTTAGAAAAGTCGTGAGTTTTTTCTACATTAAAATGGTCTAATAAGAAAGTCATAGG
CTATAAAAAGAGTTTGTCTTTGGTTTTTCAATTGTCTCCGTTGGAAACATTTTTAAATTT
TATTGTGCTAACTCTAATTAAATTGCTTTTGTATTCTCTAGTTAGAGAGAGTGGAAAAAA
TGTATAAATGGTCAAAAGTTCTGAGAGAGTATTACGTGCAATCGATGTCAGAAGTGAAAA
TTATTTTGTGATTGTAGCAATTTTTCACATACTATCTCTTTCTTTTTATGGTTTTTCTCC
ATGTAAATTAGTGTGTTTTCAATTTTTATTGTTTTCACATAATATCTCTTTATCATTTTC
AAATATATATATATAGCAAAACGAATCAAGTTATTTATAAATATAGCAACATTTTACTGA
CCATCAACTATAAATGTCAACATGAAACTTTCGTGAGCTATTACTTATAGATAGTAAAAT
TTTGCTATACTTTTCAACAATTTTCTTATTTTTTTTCTATTTTTAAGATATGTTATGACA
TATCAAACTAAATTTTAAAAAAATAATAATCACTCTTCTCTCTCTTACCGTCCTCTCTTC
TGTCTGCCGTCTTCCAAATTTAATTATATCTACGAACTTATATCTCAAGAAAACGATACA
ATGAACTATACTCACTTGATTTCTTCAATTTTTAAGTTATTGGATTACAAATTCCTAAGT
AGTTGACTGGAAAAAAATAATTAATTTAAATTATATGGGTGCAGTTTCTTTGAGAGAAAT
TTCAGACAAAATATTCCACAAGTGAAAATCGAAGATGGAGAAGAAATAAGTGATGGCATT
GGAAGAATATAGCAACAAGATTTCCCTGCCTTCTAAGAAAAAACAATAAAGTTGAATTTG
AATTAATTAACCCTACAAACATTATATCAATCACTTGGACTCAAAAAGAAAAAACAAATG
AAGACTTGAATACTTTTACGAAAATGAGAGGAAGTTCAGATGATGTATATCATAAATGTC
GATGGGAAGATTTGTTTCCAGACTTACAATATTTGCTTCCAACCGTGCAAGTCACTGATG
CTTATTATCTTTGAGTATATATCATAAAAGAAATGACATAACTTAACCAGTTGTACACGC
ATTGCATTCTTTCGTCGTTAAATATGCTCTTGAATGGTAACGGCAATAAATCCTTGCAGC
ACAAGATGAGAGTGTTAATTTTCTAACACCCACAACTTATGTTCTGTTCTAATTGAGGGG
GAGGGAGGTGAGTTTGTGGCGGCAATGGGAGGAAATTCATAGATGGCATAAAACATATAT
AAGAAGTTCTCGAAATGGAAAAGAATTTTACATAAATCTGAAATCTATTAGATTTTTGTT
GTAGAAAAACTTCATAAAAAAAAAAATGAAAATAAAGTTTGAATCTTTAAGGAAATCCGT
ATACTCAAAATAAATCAAAAAAATTCATAACATAATTGTATCTAGAGTAATTCACTTTGA
AGCAACTATTCCCCGGACACACATCCTACACACCTCTTGATTTAAGAAAGACCTAAAGTT
AGAGATTTATCAATCGATAATGTTGCTCAGTACCCAACCAAAGGGCTACTGTGGTACCAA
TAAAAAAGGCGGCTGTCACTGAGATGAGAAAAGGAGGCCGGAAGTGAATGCTTATATGGG
CTTGTGTGGGTTATGGCAGTGGTGTGTTGGTGGTGGTGGCGGCAGAAGGGGAGGATTAAA
GTGGTTTCGTTGTATCAAGGAGGAGGAGATTGAGGAGGCTTTGCTGGATGTGGAGTGTAC
GATGTTGATGAGGTCAGAGATTTGGACGGAGTTGGTGGTGAGGTTGCCAACAGCATACTG
TCTGAGACAGTCATGAAGAGACAATGCGGGAGTAGATGGTGGTGGAATACCATATGCAGG
TGGAGAGTGGAGCACCATATAGTTAAGGAGAGGGTGGCAAGAGAGATGCAATCGGAAATT
GTGGAATCAAACGGTTATGGAGGTGACTACTGTGGTGGCAACGAAAAACTTGGTGGGGTT
TCCGATGAGATGAGGCGTAGTTGTGGAATCTATTCAGAGTTAGACAATTGTTACATTGGT
GGCTATGACGAACTATTGGATGAAGAATTTGAAGCTGGGATATTCATGTCTTAAAGGAAA
GGAAGAATTTGAAGTTGGGATATTCATGTGTTAGAGGAAGTGAGAAGATGAACAAATGTG
GATTTGTTGATATCACTTCGTAAATCTAATAGGATTGATGAGGTGAAGAATAAAATAATA
ATAATTTTATTAAATGTTTATTTTGTTTTTATTAATAAAAATTAGTAAAGTTTTGTTGAG
ACATTAAAACCTTGAAGGCATTAGACGAGGCATTGAGATTGTATAAACACGTTTAGAGGT
GAGGTGTTAAGGGGCTAGGTGCTCTGATCGCTTAACGCATCGATCGTTGAAGCATTACGC
TTTAACATGACATTGAAACATTATGTTTTTAGCATGATCATTGAGGCGTTACAGATCCGC
AGGCATTAATGCTCTTATGACTAAGGTGGTATGAAGCCTATATATTATATATAGTCCATC
TTCTCGTATCATTTTGAATCATCAAAAAACTTATCTCTTACAAAATTCTCTCTATGAGAG
TTCGATATTTCAATCGATTTTGATGCAACTTCGGTCAATTATTAGGTTGTTTTACCCTGA
GACAACGTTGCAATATTAAGAGTTATTTATAATTGAGAAAAGCCACGAAACGTCCTAAAG
AAAGCATGTTCCACAACTCAACCTTCATCTTACAAGATTCTATCTTGTAGCTAAGCATAC
TATTTAGGTGTTCCGTCCAAGTGACCATCAATCTAGGCATTTTATCTAGGTGACCAATCT
AGGCATTCTATATATGTATCGATCTTCTAGAGAACTATCATCCAGGTGATTAATTCAACA
AGCGACCAAGTTACAAGTGTTTCTGTTCGAGGCGTTCAAAAGCTCAATACCAGTTTCAAC
ACAAATTCCTACTTCCACTATTATTTCCAAATTTGATAGATCAATCACATCCTAAAATAT
TTTCAAAATACCATAATAAACAAGGTTTAAATCTCATTCCATTCCCTAAATTTAAATTTT
GTTATATTTTGATATCTACCAAAATGTTTTTTTCAAAAATTATTGGCGTGGCCACTATTT
TAGATCGAATGGGCATTTATGTGGTCGACATGATTCCAAATAAGCAGGCATGGTTTATTT
TAGTTAGATCTATGTAGTTTAACACTAGAGACTATTTGCTTTCCAAGATTACAATAATCT
AACTGATATTGAAACATAGTGTCCTGTGCCCATCTCAATCTACCAAATTGAACTCAAACT
CGAACCAAAAACCATTCAAATAAACGTTCTTGTGTTTTTCATTGAACATGAAAAGGATAG
TCATTGACTAGAAAGTCCCTGTTCACGGTTCTAATTATTCTTAATCTAAAAAATGTGAGT
AAACTCGTAATGGAGACTGCATTCTCAAATTGCAACCAGTGCCCATCATCACGCAATCTT
CTTTAAAAGATCAAGGACTAAATCCAACATCCTAAACAAAATTTGTTCAAAGTTTAAAGA
TCAAAATAAGATAAAAATATAATTTAAACAATGTACTGTATAAGAAGCATGCAAACCTGC
CTAACTTTACAAAACTACCTAGAGTTACAAAAAGTGAAATCGTTAAAAACAATTGTGCTA
CATAAATAACGTCCTCCATATTCACATTATTCTTGACCTACTCGAGATTTTTCATCAACA
ATTTGCAATCATCCTCAAATTCTACATCGCGTCAAAAACAAGTGCAGCAATGATTAAGAA
CCCCAGTTTGATAGAGCAATCTTGCAAGTAATTAAGCACTCGCCAACAAAATCCAATACA
ACAGCCAAAACCCTACTTCCCCCATCGTCACATTATCACTACTAAAAAGGTAAGATGGAA
TTCCAACTGCACAATGAGGGTCTGAGACTCAAAATTTCATACGCAGTCGAAGTTCTATTG
CTATATGGAATTCTGGACAAAAAATGGAAATCAAAGTTAGCGATAAGAGAACGATGGACC
AGCGAATGAGTACAGCGATGAAACCGGCATTGTATCTTTTTCCACATCTTTGTAGTGCAC
TTGATTGTAATGCGATAGAGAACCAGCAGCATGTCTCATGGGTTCAGTATCAGCTAAATA
ACTTCTTGAATAAGTTGGAGGGGCTGCTTCCTCCCTCCTTGATGAAAGCAGATATGGATC
AATAGAAGAAAGGCCATAACGACTGTAAATTGAATCATAAGCATTGTGTTCTGTACCACT
AGCAGATATTGGTCTTCGAGGTGATATTTGATGTCTAGAATCAATACTGTAAACTGGATA
ATCTTTCCCATTAAAGTATACTTGATCCGAATGGACTATTTCTCTCTGTGCGTGTGTCGA
GACATCATCCCTGTATCTAGGCTCTAGATGTTTCAGTGGATAGTCCCTATCATGATCCCT
GCGGTATGTTTCTAAAGAAGATCGAGATACAGGGTCTAAATTTCTTCTCTCTGCCCGGAG
CCCATATGTTCGATAGTCCCTTTCGCTTAGGTATAAATCACGAGGAACCTCCTCTCTACG
TCTAGGTGCCTCTTCTCTCTGTCGATCCCTTCCATGAGATGACAAATGGTATTTTTTCCT
GGCATCATCCTTGGACTTAGAGTTCCTAATCCGAATGTCTTTAGCTTTCCCATAAACATT
TCTATCCCTAATTGGTACCTCCACATGGGACAAGACAGGAGCAGCACTCGAATGGAGTGC
AACTGGTCGGAAAAGATCTGAGAGCTTCCTAACCTGAAAAAATGAAATCCTAGAATGTCA
CCACAGGAAAAAGAGAATCAAGAGTGCTAATGAAAACCCAAGCTAGCAGAAGAAACCTGA
CACATCCACCTGTTTAACAGTGAGCTCGGCTTTGAACTTGTGCTTCTCATAATAGTTCTC
TTGGATAGCCTCCTTGAAAACATTCTCAGGTAGTGGAAAACAATCCTTGTAAATATTGAA
CCGCACCTGAAATTTTAATTTTCGAATTGAGACAATGTCCTTGGCAGATGAAAAGAATAG
CTTCTGGAGTAGTTTATAATAACTAACAAAACTTGAACCTGAGCAGGGAAAGCCCCATTA
AAAGCCTTTGGCTCAAGTTTCATGCCACCGGTAGAGGATGCTTTATAAATCCCATACAGA
AGCTTGAGATCAAAATCGTAGAGAAAGAGCTTCAAGCCAGGCTTAATTGCCAAGACAACA
TCCATTTTGCCAGCAGAAACACCCATTACGTTGTAGTGAAAACAATCTGGCTTCGTTTTT
GCACTGCACATGAAAATCAGTCCACCAAGATTTTCTTTATTTTTATCTTCCCTTCGACTC
CTTTGCTCTCTAACCTTTTCTTTCTTTTTCTGATTCTTTATGCTTTTACTTGAAGAACCA
GCCTTCTCTATGATCTTCCCTTCCTTGACGCTATTTTTAGACTCAGAATTTTGCTTTTTA
CTAGCAGAAGTCTCTTCTCCCTTTTCTATATGCTCCTCTTTTGATACACTTTTCTTAACA
TTTTCCTTTTGGTTAGGCTCCTCAGTATCTTCTACCTTTTTTTCACTTACTTCCCCATTC
TCCTGCAACGAACTCTTACTATTCTCCACTTTCTTTCTGACTTGCACCTTAGGACTATTC
TGAAGCTTATTAGTCTTCTTTTGACTACTGGCTGGAGATTTCTTTACAATTTTCCTTTTC
ACCTTTAAAACTTCATTATTACTCTTCTTCTTTGACTCTGGATTGGAACTTTCAGTGGGG
TTCTGAGTCAAAGGACTTTCTTCCACTTCTTGAGCTACAGGAACCTCTTTTTCCTTTTTT
CATCTTCCTGTTCAACCTGTGCTTCTTTTTTTTTCAACACACTGTTAGCTGGGGATTTCT
TTATAATTTTCTTTTTTACTTTCAGAACTTTTACAATTCTCTTTTTACGCAACCCTTCTT
TGACGGACTTTTGAGCAGACTTCCCAGCTTCAGTGGCGCTCCCAACTTCAGTTACAGCTT
CTTTCATGTCATCTACTTGTTCTGTAGGGGAGCCTTCTTTCATTTTGCTATCTTCTTGAA
CTGCCGAAGATACTGCTTCTTTCTCTTTGCCTTCATGTTCAGTCGAGAACTCTTCTACAT
TCCCCTCCATTTTTTCTACATCAGACATACGTACTTCCTTCTCCTCACATTCAGGAAAAG
CAGAATCTGCTTCCATATTTGAATCTTGTTTCATGATCTACTCACATATAAATAATGAGA
AAGTCAATATTGCAGCAAAGCATATTCCTTTCTGAACCTTTTTTTATTTATCCGTGAGTG
TCAAGGCCAGCTTACACGCATCTCAACTATCTCACAAGGAAAACCATGACAATTTCTAAA
CCTCTTTCATCACAGGAAGTATAGGAGTGATGCAAAAATCAAATGAATGGTCTTCAATAC
ATTGAATGGTGATTATTATGTTTATGTATAAGTACATCTACACATAGATTTATTTGTTAT
TTAAATACAGTGTGTGCCTCAAAAATAAAAAAATAAAAATTCAATTTAAAAAACAAAAAA
AAAAAACTGCACTACACAGCCCTAGAGGACTATTGCATACTAGTGAGCCTCGAGCTTTCT
TTTGCTTATTCTTTTCTTTGTTTTTGTTTTTCTTTTAACCAGTGCACTTCAAGCTTACTA
AAAACCTACACATTTATGATAAGTTAAATAAAGATTTGCAAGGAAAGGAGGACTTTTTTT
TAACTAAAAACCTACACAATCACCGTTCCCAAACATTGATTGCAAAATAACGCGTATTTG
GAAAATTATGGAATCAAAAGTCCTTGTAGCAAAAAAAAAATTACAAAGAGGTTACTTCAA
GTGCTTAAAGAATTGTTTTTTGGAGAAGAGTGTTAATAGAAGGACTAACGAGACTAGCAT
TTGTCTGGATTCCAAAAGAAAGAATGCATGTCATGTTGAGCCTTTTTTCCATCTTCATAA
AACTTCAGTGAATATCATCTTGATGTAAAGATCGAAAAAAATAATTTTGTTCGCCATTGA
TGTTTCCCACTCGAGTTCTACACTACAAGCTTATCGAGCAATCATATAAATATAAAAATT
ACAACAAAAAAAAAAGAAGCAAAGGACCCCAATTGCTAAAATGAAGAATAGAGGGGGGAA
AAAAACCTAATGCACCAAACTCCAACCCAATAGACCTCAAGCTTACGATCAACTATAGCT
CGTTCTAATCCAAATACGAAGCCTAACATGACCAATTACAAAGCCCTGTATTATGAAGCA
GAAATTACAAGCAAAAGAGAAAATTCAAACCAAACATAAATTTCGAATTTACGGCAACAA
AAAACACAAGACATTAGGCACTTTCGGCTCCATTTCGTCTCTCAGTCTCTCTCGAAAACC
TAAAAAAGTTCAACAATAAGTTATAGAAAGAGATAGAAGAAGATGGAGAGTACCTGAGGA
GACGACGAAACTTGAGAGCGATCTGAGAACAGAACCGAAAGTCTGGAAACGATGAACAAT
CTAGAAAGATAGGGCTTTCGCGTTCCCTTGATTGTTTGTTTCCTTATTTATTTATTTAAA
TAAATATGTCCGACAAGATTAAGGAAAATTGACAAAAATGACCCTCCTCTTTTTTTTTAG
AAAAATGAACCTTTTTACAAAAAAAAAAAAACGTTTTTTTTATTTAGAAAATGATGGAAG
TAAAAGAGAACGAAGAGAAGAGGAAATCCGAATAGAAACTAAACGAAGAGAAACGAACGA
AGAACAAGCAAAGTGAAACGAAGAGGAGAAACGGAGGAAAGACTATACAAAAAAAACTTT
CACTCTGTCAAAGTGAATTTAGCTCATAAAACATGTATTATTGACTTTCTCATTCTCTAT
TGTACTGAAAGAAAGCAGAAAAACTCACTTCTAGCATGTCATATATATAGATTTTTTTTG
GAGGTTCAGGTTCTCAACACCCTATCTTTTTCAAAAACACCATATATGTTTCACTATAAA
AAAAAAAAAAAAAAAAAACCACGTAGGTAGAGAGACATAGAGTACATAATTGATTAATGT
AAAGTTATACTAATAATACTTTGCAGAATGAAGATGGCGGATGGGGGTTGCATGTAGGTG
GTCACAGTAACATGTTCTGCACTACCTTCAATTACATCTCTTTACGTTTACTTGGGGAAG
GACCTGAGGTTGAGCAACTTTTCAGATCCAGAAATTGGATACGACACCGTGGTGGTGTCA
CCTCGATACCTTCCTGGGGAAAGACATGGCTCTCGGTATAAATATCAATTTCATCTCATA
TTGTAAATTTTTTTATTTTAATACCTATTTTTTTAAAGTTTAATATTAATTATATATATA
GTACTACAGGTACATTCAACAGTAGACATATATATACCAATATGTAAAAGTACTATACAT
AAATATCAATCTCATCTTCATATATTGATATTTTTTTTGCAATTTTAGAAAATGATTGCT
ATATTTGTAAATACTTTTGTGTTTGAAATGATAGTGACAAAAGAACCATTTAAATGTATA
CAACCATTAAAATGAAAATTTTGACCTATTTTTCACTTTTTAATTGACTCCATCTCTTAT
TATATTATGAAGTGTTCAACCTAAGGACATATTTTAACTTGAATAATGTAAAGATATTAA
ACGTGTTCGATTGGTCTGGAAGCAACCCCATGCCTCCTGAATATTGGATGTTACCCACTT
GGCTCCCCATTCACCCATGTAAGTTCAACTTTCAACTATATCCAAAAATAAAATAAAATA
TTATATTCATCATATTATATATATTTATACTCAAGTTTTCATATATATATATATATATGA
AACGTTCGACTTTTGATTGATTACTTGATGCATACAGTAAACATGATGTGTTACACTCGA
ATCACCTATATGCCCATGTCTTATTTGTATGGCAAAAGGTTTCAAGCACCTCTAACCTCT
TTTATTTTACAACTAAGAGATGAACTTCACACTCAACCTTATTGTCAAATTAATTGGAAG
AAAGCTCGTCACATGTGTGCTATGGTAAGATATGATATATCTTCCTTCTATATATATTTA
ACTTAGCCAACGCCATACCAAATCGTATAATATAATATATTATGTATGTATTTATAACTA
ATATTATATTTTTGCAGGAAGATCTGTACTTTCCACATCCCTTTGTTCAAGACTTGCTTT
GGGACACTCTTTATTTACTTACTGAACCACTCCTGACTCGATGGCCTTTTAACAAATTGA
TTCGTCAAAAAGCCTTGAATGAAACTATGAGACATATTCATTATGAGGATGAAAATAGTC
GCTACATTACCATTGGCTGCGTCGAAAAGGTTACATCTCAACTCTTAGCTCATCGACAGT
ATCTCTCTATATATTTTGTTTTGATTAACATGCATCACTTTTGAATTAGAGCTATCTTGG
TACACCTATAGATCCCTCGATTTATCATTTATTTAATATGATATATATAGGTTAAAACAT
TACTTGGATACTATGCATATTAAATCCTCAAAGTTATGGTGCTTTACCACAGCCACTGTG
CATGCTTGCTTGCTGGATTGAAGATCCAGAAAGTGAATGTGTGAAGAAGCATTTAGCCAG
ACTTCCTGATTATTTCTGGATGGCTGAAGATGGTATGAAAATACAAAGTTTTGGTAGCCA
ATCATGGGATGCTGCTTTTGCCATGGAAGCTCTACTTTCTTGTAATATCACACATGAAAT
TGAGACTGCCATCAACAATGGCCATCAATTCATCAAGAACTCTCAGGTAATTAAATATAT
TCTAATTAATTTTGATAAATAACTCAGACAGTACTTTTTAGATTATTTAGTTAAACAAAT
ATTTTTAAAATTATATTTTTGCATTTTAAATATTTTTCGAAGGAGCTCCCTCGTTACATT
TTGATGACATTATTTTAAATAACAAAACTTCTAAAATATCTTTAAGTATAGTAAAATATT
ACAAAATTAAACATTTTAAAAAATCAATCCAAACATTACATCTCGATTGCTTTTGTGCCT
TACTCAGACTTATAAGCTAAGTTATATGTTGGGTGAAATTGTAGGTCAGAAACAATCCTT
CAGGTGACTACAAAAGTATGTTCCGCTATATGTCTAAAGGATCTTGGACCTTTTCAGACT
GTGATCATGGATGGCAACTTTCCGATTGCACTGCTGAGAACTTAAAGGTGTGGCTTTAAC
TTTCATTTATTTTACTAATTTCACATTAATGGCTATGACTATTAACAATAATTAATGAAA
CTTGTAAAATTTTTCTAGTGTTGTCTACTTCTCTCCTTGCTACCACCTGAAATAGTTGGC
AAAAAAATGGAGCCTGAACGTTTCTACGATGCTGTTAATGTCATCCTAAACCTACAAAGC
AAAAATGGGGGTATACCAGCCTGGGAACCAGCATCAAGTTATTACTGGATGGAGGTATAC
GAAAAATACTTGCCATCTACTTGAATATGCATCCATTATTTTATAGTCTATTGTCGAACC
ATAGTTTGGCAAGTTAATAAAACTTTTCCTTTTTTTTTCTTTTCTTTTTCTTTCAGTATT
TGCACAATTTTTTCTACTAGCTAAGTGCTTGGACTAGGTTGCAAAAATGGCAAAAATGGC
AAAAATAAGTACTACTAGTTAAGTTGGGAAGTTTCTTGAAATATTTACAATTTGACTTTA
AAATGTGTAAATATTAGAATTTTAGAATTAACGTTGAATATGTAAAATGATATCAGAAGT
AAGGGTCCATTCCTTCAGGCTTTAAGGAATTATTCTAGAGAGTTTCATTAGGTACTGAAA
TACACAGAAATATCCAAGATATTATGGATTAAAAAAGAGCATGTGAACCGATTGTACTTT
TTGGTTAGACTCTTAAGGATCTCACACTTATAAATAGAAGATGTGTTCTCATTTGTAATC
CAAGAGAAATATAGAGAAAAATAGACAAACTTAGAGTGAGGAAAAGTGAGAGTGAGTATT
GAGAGAATAAAAAAAAAAAATCTTCTCTCAAAAAGTGTCTAATTGTTGAGATATTTGACT
GCCCTTACTAATCCGTCGTTAACTGTTACGGCTTGTTTGAAAGAAAAAAAAAGGTCCATA
TTCATAATTTCTCAATAAAAAAAATTGTTGCAAATGTTTGACGTGTCAAGTTCTTCAACA
TATTAATCTATCTTTTAAACTCATTCAATTATTTTTACCTTGGAGTTTAGTGGCTCAATC
CAGTGGAATTTCTTGAAGACCTAATCATCGATCACGAGTATGATTTTTCATTAATTAATT
TTCATTCTACTAAATTAAATCATAAATTTTGAATTTTATTTGATTAAACCTAATTAGTTA
AGGTAATTAATATTATTCTTAATTTATGAATAATATTTTCAGACATGTGGAGTGCACCTC
ATCTTCATTACAAGCCATACTCTTGTTTAGGAAACAATACCCATCACATAGAAAGGAAGA
GATCAATAATTTTATCAACAAGGCTATTCAATTTCTGCTGGACACACAATTGCCTGATGG
TTCTTGGTAACCCTATTTATTATTACACATATTAAGTATTGAGATTTTTATACAAATTAC
CCATAAGTTCCATTTCAAAAACTCTTGTTTCACTTTTGATTTGAAAACAATGAAGAACAT
CCTGCCTCCCAAGCCTAGCATGTGGACGTTGAAAATTAAACATGTTTTTAAAAGGAGGTG
AGTTAAAATGTTTAGAGTTAATTTTGTAAGAGTTTCATGTTAATTAAGCCTAAGGTTTTT
AATTGTTGTGTTTAATTTGTGGTATAAGCTATGCTCATGACAATCCTATGGATTGAAATG
TTATAATCTAAATCATTTAAGTGAGAAGTAGAATACACATGGAAAAAGTTAAAATCTTCC
AATAAAGTTTGTTTTTCCTCTCAAATATTTTTTATTTGATGATTATTTTTTGAGGTGTTC
ATCATACGCTTCCAACAGTAGAAACATTATTTTATTAGACTAGTTTATCACGAGCATGAG
GAACAGTGTGAATGTTATAGGGAATGATGAAAACAAAACATTATACAACTCGAAAAAAAA
AAGTTATACAGTTTTGTTTTCAAAATCTAGGTCAAACGAAATTTGAATTTGAGTAATCCG
TATATAAAGCACTTATATAAGGTAGAACTTTCATGCATTGTGTGTTTAGGTACGGAAATT
GGGGGATTTGCTATACATATGGAACGTGGTTTGCACTTAAGGCATTGTCAATGGCGGGGA
AGGCTTATGAAAATTGTGAAGCACTTCGCAAAGGAGCTAATTTTCTGATTAACATACAAA
ATTCAGAAGGAGGGTTTGGAGAGAGCTACTTGTCATGTGCAACGAAGGTAACAAAACAAC
ATGTATATTTATCTTTTAACTTCTTCCAACCCTAAGTGGGCAGAGATACAAAATTTAGTG
TAAATTATGGAGAAATTTTATCATTTGTTTTTAGAGAATTGCAATATTACTTTTGACTTT
TAAAACAAAACACTTTACAATTTCGAATAAAAATTGAGACTTAGAATGATGAGACAGTAA
TAGCTATCTATAATATAGAGGTTTAGGAAAAATCTTTCAGAAATATATACTTTTTATCAC
GAAATAATAAAAAACCTTTAAAAAAAATATACATTTTATGGAACGTGCTGAGAAAACCTT
CGATAATATCTATTTTTTATTAGAGGATAATTAATCACCTTTGAAAAAAAGGTACATTTA
TCAAAAGTTATATTTACTTTTTATCGGAGGATAATAAATAACCTTCCAAAAAAAATATAG
GTTTTGACTTTTTATCAAAAAAAAATAATAAAATCATTTCAAAAGGATATACATTGAAGG
ATTATTAATAACTTTTGAAAAAACTATATATTTATCAAAAGTTAATAAAATCTTTTGAAA
AATACACATTTTATGTTGAAAAAACCTTCAATAATCTTTACTTTTTATTACTACTAACCT
TTGAAAATGATATATGTACTTTTTATTGAAGGTTTTTTAAAATTTTTTTGAAAAATATGT
ACTTTTTTAGAGGTTAAATAAAGCCTTTTTTTTTATGGAATTTTCGATACATTTCAAAAG
TTATTTAAATGTTAAAATAACCTTTGAAAAAAAAATATATCAAAGATCTATCAAATGTTT
TTTCGAAAGGTTCTCGCATTCCAAAATGATCAACTTTGTTGTAGTTATATGTTTATATTT
TGTATATTATAAATTGATTGGATTATTATCATTGAATGCACCACATAGAGATACATACCG
TTGGATGGGAAACGGTCAAATTTGGTGCAAACTGCATGGGGTTTGATGGGTTTGATATGT
GCTGGACAGGCAAGTTCCTTCTCACTTATAACTTAAAACATTTTGTTTTTTATCCTATAA
AATCAATAATTTAATGTTTAGCTTTACACTTTTTTTAATGTAATTTTCATGTATAATCAA
AATTGATCTTGAATGTTTAAAAGTTTTAGAAAAATTCCTTGTAAGTAAGCTAAGTGGGGA
GATGGGGAGAGTCTAATTCATGCCAGAGAGTCTTCAAATGGGTGAAATAGGCAGTGACCG
GCTGTTGTTCCTAAGCTAGATTGGAAAGACAACGCTGTAGTTGGAAGATACGTGATCTGT
TCTTTTCCTTTGATAGCGCTGTTGAAGTCCAAATGGCACGAGCATTGTCAAAATAGAGAA
CGCTAGCCAAAATCTCCTTAGAAATGGAATTCAATATCCAAGCGACAATCACATGATTGA
AAATAACCCAAGAACGATATTGAGGAGAATAAACATCAGGTTAAGAAATCATCCCATCGA
CAAAGCCAAGCTTGTTACTGACAGTTGAGATATTATCATCTATCTACTCCATGGAGACAT
AATTGCTTTTAGTTAGAGGGTCAGAAACCATAGTAAGGCTGCTATTATCGGTATGATGAA
GATAATAAGGATCCACGTAGCTAATTATGGTGGTTTGAGAAAAAGAAGTTGATGCAAGCG
ACGAAGTAGGATTGATGAGATCTTCTTCGGCCATTAAAGAACACACGAAGAACCCCACTA
AAAAGGCGCACCGAAGAAACAAAGAAATCCACACAAATCCGGTGGAAAACGAAATCTGCG
AACTGAATCTACAACTCATGGCTGAGAATAAAAAGGTGTTGCAACTCACGACGGAAAAAA
AATCAAAGTTGGCCAAACCATTGACGACGATGGAAGGAGCCTAAAAGTTTTTGTTTGATA
CCATATTGCTCAAGTCAAAATATTCAAATTGGGCTAAATATGTTATTAACTCACAGCCAA
AGGATAAATACCCCATCAATAATAAGAAACAAATACAAGAATAAGAATGCATGGTAATAC
CAAATACCCTCTATACAAATGTACCCTTTATAACAGCCTATTTAATTAATTGAAGAAAAA
AAAGATAGAAGCTAACCCAACATCTACAAATTTTCTGTGGAAAGCTCTCATTCTGCTCTC
TGCAAAATAAAACAAAAAATTTTACAGAGATGGATTGAAACGGGAAGTGGAGAGCGCAGT
TGAAAACAAATCCCCAAGAAAGTGTCCACCAAGCCCTGAACTTTTTGTAGTCCTATGTGC
TTAATGAAATATCTTCTAGGAGATAGATTTTAGAATCGTCTTGAAAAAAAAATGATTTTA
ATTATTTCAAAATCAGTTTATGTGCTTCAAAATAACACTAATTAATTACTTAATATAATT
AACAGGCAGATATAGACCCCAATCCAATTCATCATGCTGCCAAGGTGTTGATCAATTCTC
AAACTGAAGATGGTGATTTTCCACAAAAGGTGATCAATGCCTTTTTTTTTTCTTTTGGTT
TCCTTCTAAAACTTATAGATATACCTAATTACCAATGTAATTAACAACTTCTAATTGTTT
ACATGTGCAGGAAATTACTGGAGTATTCTTCAAAAATTGCATGTTACACTATCCAGCATA
TAGAGAAGTTTTTCCAGTGATGGCATTGGGAGAATACTGCAACAAGATTTCCCTGCCTTC
TAAGAAAAAACAATGAAGTTAAGACTTGAATTAATAAACCTATAAACTATATATATTAAT
AAATATGCAGACTTGGACTCAAAAATTAAAAAAAAAATATGGAGACTTTATACTTTTACT
ATAAAAATGTCATAAAGTTCAGATGCATGTGTTCTGGAGCTTCTCTCGATAAGTAAATCA
AACTATAAAGAATTGGGCTAACCATCTTTATTTTATATGGCAAGAGAATTAAGATCTATA
TCATAATATGTGGATGGGTTTTTTTCTTCTTCTCAAATGGACAAAGTAGAGTACAATATT
TGCTTCCAGCTGTCCAAGTCAATTATGCTTATTATCTTCTCCTATATGTATCTCAAAAGA
ATATGAAGAGACGTTAATTTTGAAGAACACCTACAACTTTCCAACACCCACACCCACAAG
TTGTGGGTGTTGGAAATTAGCTGACTCTCATATTCTGCTCCAATTAAGGTGGGAGGGAGG
TGAGTTTGCTGACAATCGATGGTGATGATGCCGATGGAAGAAATTCTCAAATGGGTTTGT
GAGATGTGAAAATGAGGCCGGAGGTGAGTTTTCGAAGATATCGAATGGTGGTTAATGAAA
AGAGATGTGCTATATGTTGTTACCTCAAAAAAACCTCATACAATCAAATTCAAATCTTCT
GCCACATCAGCAACAAGTGTCAGCACAATAACAAATGTTACCAACAACTCCAAAGATGGT
GTTGAAAAAGCCTTTGATAAGGTTAGCTGGAAATTCATTGACTACATGCTTATGAAGAAG
AACTTCTCTACTCAATGGAGAAGGTGGATAAAATCATGCATTATCAGTGTTCAATATTCC
ATGCATTATCATTAATGGAAGGTCTAGAGGGCAAATACAACCTACTAGAGGTATTCGACA
AGGTGGTCCTATCTCCCTTTTTACTTTTGTAATGGCTATGGATTATCTCAGCAAGCTAAG
ATTCTTACTCATCTGGAACAAAATGGCAAAATAAAAGGAGTAATGCTCAATGAGGATCTC
AACTTAACTCATTTACTTTTTGCTGATGACATTCTTTTTTTTGTAGAAGACAATTGACTC
CACTGAAATAGGTTTGGTTTGCATCTCTTTAAAGCTGCCTCTGGTCTCAATATAAACCAC
AGCAAATCTTCCATCTCTTCTATCAATATTGACTCAAACAGAGCTGAAATTGTGACTAAC
AGATAGGGTATCAACAATTCAGTTCTTACCTATAAATTATTTAGGTGTTCCGCTGGGTGG
TAATAAGCCTTTATCAGCTCATTTCTGGGAAGATATCTCTGAAAAATTCACAAAAAAATC
TTAACAGTTGGAAATATTCTTATATTTCAAAAGGTGGGAAAATCAATCTCCTCCTCTCTT
GCCAGCCTACCCACATATAAGCTCTCTTTCTTCAAAGCTCCAATTGGTTTTGGTAAAAGC
CTTGAAAAACACTGGAGAAACTTTCTTTAGAAAAATCCTGGTGAAGAACACATCCATCTT
CTTAGATGGTCCAAGATCACAGCCCCAATTGATAAGGGAGGCTTGGGTATAAATCGTGTT
AATGACACAAATTATGCTTTACTCACTAAGTGGCTTTGGCGATTCTATGTAGAACAAAAG
CCTATGTGGAAAAGACACTAATCATTGCCAAATATGACCAAGGTTGCATTGGAGAAATCC
CAACAAAAAGTAAATATAGTAGTCTTATGGCCCATGGAGATCTATCATTAAAGGGGTGGA
TTGGTTTCTCGCTCAAACTAATTGGAAGATAAACAATGGCGAAAATACTTCCTTCTTGCA
TGGGATGTGGACTGACAAATCCCCCTCTCTCAGTTCAGACCAAGACTGTGTGTATGTCCT
CTCCAAAATCCAATAAGGTAGTGTTAAAGACATGTGGAATCGAAATACTCTTGATTGGGA
TATTCGACCGAGAAGAGCTTTTAGAAGCTTTGAAATCAAACAATGGTCTAAATTAAAATC
TTTCCTATATGCTCCAAATAGCAACCATGGCTATGACACTCCTCACTGGAATCTGTGTTC
GGGGTGGTCATTTTAGTATTGCATCTATCAAAAAAGTCATACATGGTCACTGATCAAAAA
GATGAAATCAACACCAATCCATCTATCTTCAACAACTTATGGAAATCTAGCCTCTCCAAA
AAATGTAAGTGAATGCATAAACATTGCTGAAAATCTTCAAAAAAGACCTCCACATTGGAA
CCTTAACCCAAGTTGGTGCGTCCTATGCAAAAATCACTATCAAGACATACATTTATTTAT
AACCTGTGTTGTTGCTACAAATATTTGGGAGAAGGTTGAGCATTTGATTAATCGGTGAAA
AAGCAATACCAACACTGTTCTCTGTGCAAAGATATATGTTGAATAAAACAGAAAAACATG
AAAGGTATATCTTCATTTTTAACACCATTTTTGTCTTCCTGTGGACCATTTAGATTGGTA
GGAACAACAAAATTTTGAAAACAAGGAGAGATCAAAGACTTATCTCTGGGAGGATGTGCA
AGCTCTCGCTCAATTTTGAAGTAGTCAGGTCAAATATATTTTTCAATTACTGTGCTAGCT
ATATGGCTTTAAATATTCAAGCTTTTGTTTAATTTCCTAAGTCGTTAGTGAGGGTGCTAA
AGGAGATGCCTATCTAATGAAAATGTCCGGGTATATGTATTCTTTTAAGAAAAACAACTC
CAAAGACAAGCACTTCAATTCTTCAAATTTTCCTAAAATATCTCCCTTGATTTGATTACC
AAATTACTCAAATTACATTATTTTGTGGATTGCGAAAATGAGGAGATTGGAAGTGGATTG
TCGGGTGTTGATGGGGCTCATAGAGCTTCAAAAGGAGAGTGGGTAGTGGGTTGCCGGCAG
AACCATCCAAGGTGGCAAAAGAGACAATGTGGGAGTTGACGTAGAGGCTTAAGGCAGGTG
ATGGTGAAAATTGTTGGATTTCTTCGCAAAATATTAAAAATGCATTTTATTCAACATCAA
AAAATGTTAGAAAAGTCGTGAGATTTTTTTAGGGTCTAGGAAAGTTATAGGCTATAAAAA
GAGTTCCTGTCTTTGATTTTTCAATTGTTCCAATTAAAAACACTTTTAAGTTGTAGTATG
CTAGCTCTCTAATTAAATTTCTTTTGTATTTTCTAGTTGGAGAGTAGAAAAAATGTGTAA
ATGGTCAAAGTTTTAAGAGAGTGTTCCTTGTAATTTGGATCGGGAGAGAAAATTATTTTG
TGATTGTAGCAACTTTTCAAATAATGGAGATTTATTTTTTGTCTCTGATTTTTCTCCAAG
AAGTTGGAAGTTTTCCACGTAAATACTTGTGTTTTCAGTTGCGTTGTTCGAGAACCAAAA
TCACATGAAATAAGTCAAAAAAATAGAGAGAAAACAAGTCTAGGGTGGCTGGAATCTAAT
AATTAAAACCAACTGACACCAAAAGAACAAATTTATAATGTAAGTCGCGGTGCCACGACA
CTCTAGACTTTTTTAGCGTGTAAGAGCCATTCTATCTTACAGCACCGAGTTTAGGGTCGT
GGGTTGTCACAACATTACAAAATAGAAGCTGTAAGTTTTCTTTTCTGTCTAGACAAGCCT
CGCTTTCCTACTGTTGCCAATGTTTGACTGCAAATTATCCTAATTAGCTTCCAAATGACA
TAATCACCACACTCAACCAACAATTTAATTTGCTCAAAACCTATAAGGAAATCAAATAAG
ATTGTAAAATTATGAAACGAGCTTGAATTAAGCATTAAAAGATAATGTGTTTCATACACT
ATCAATTACTCCTCTCACTGTCAGTTTAGTTAGGAGTGGAATCTCACACTATTAACCACC
AATTACGTTAAGCTCATGGTGTCATGATCAATAATCTCCACCGCATTGAATCTATCCACA
TATCTTAACTAATAATTGCTTTTGTTATGTAAAGAAGAAATTACTGTAGCATTGATTTTC
ATGCACTTGAATCAACGAGAAAAATAGTGGAAGAAGTTCTTACGTACGATTCATTATTAA
TATAATTTAGAAGTGAGTGACATGAAAATCGTAATGAATAGAGGACAATGTTGAAATAAT
TTTAATATTGAGACAAATTGTTAGGGCTCGAAGAAGAGAGAGGTAAAGAATAAAAATTAT
AGTTTCCATAACTTATTAGGGCTTGAAAAGGGGAAGAAAATAAAGATGATTTTTTTGTAC
ATATGACCTCTTTCGAAAGTACCTTTACCATTGATGACCCACCCCATAAAAAGTATATGA
ATTCTAACCGTTTGTTAATATAATACGTCGTTAGAATTGTCATAAGAGATATTCATATAA
CTTATAGGATGGTCATGTGTAGCATCCTAACGCAATACTAGCCATATCCCTAACTCACTT
TTATTTTTATGATTTTTTCATGGATATAGGTGAAATGCTCAATCACGTGATCGGATCTCA
GACTACTATACATACGATCATCACCAACATTAAAACTGCGATAGTGGGAAGTAACATAAT
CAAAAGTTAGGTTGATCATCAATCATAGAGGTGTTTCCAAACAAGTAATATGTGCAAAAA
CCTAAAAAAAAAAAACAAATTAGAAAGTTTTGGTTGTGAAGTGAGAAAAGCACTAAGAGG
TAATCTTGAATAGAATGTCAACATGAGTTCGACTTAACTGACATCTATTTATTCTGAGGA
CAAGAGATCCTAGGAATTCAAATTCTCTCACCCTCAAGTTGTACTTAATAAGAACTTTTC
AAAAACGAAGTTGAATAAAATCAAGATGGACTAATTTAGTAGCTGTTGAATTTGAAATTT
TGAGTTTTCATGTTTTTAAAATATTTAAAATTGTACTACAACAGCAATTTTTTTCCTCTA
ATGCGCTTTTTCTTTTTTGAATTTTTTTTAAAATAACGTGTTTTTAAAAAAATAATGAAA
AATCTAAAGTATTCTCAAAACTGTTGTCAAAAATAGGTGAGCGAAGTCATGTACTCGATA
CACAACTTCGCTAAATCTAACTGGAGTTGTGGACTCGATCCACGACGTTTAACTAGAGTC
ATGGACACGGTTCATGACGTCTGACTAGAGTCATGGACTCGATCCATGACGTCTGATTGG
AGTTGTGTACCCCATACACGACTCCGATATAGGTGTATTGTTTGGCAGTCAACAGTAGCG
TTGACGATCAATTTTGTCGTATATATAATGGCAAAATCGTGTACACAACTTTGTTCATGT
GAAAGCTGACATGTGTCCTTCATGTAGTGAAGTCATGTACCAAGTACTCGACTTTGCCTC
ATTAAAAACCCTAATTTTCAACCATCCTGCCTCATTCCAACTTAAAAATTTTCTTATGTC
TCTTTTATTCTCCCTTATTTTCTTTGTCATTATGCCTTCCAATTTTCAACATCTCTCTAC
ACACTTCCATCCTACACCAAAAGTTAGCCACTCCTTCCAGTCTTCACAGCAAACAAGTAT
TCTTCCCCTCTATTTTTCCTTCTGATTTCTTTGTTCCTCCCCTCCATTTTTTCTTTCAAT
TTTTTTGTTCTTCCCTATCATTTTTTCTGGTTTTTTCGTCACAAGGTATCTAAATCGTTC
GGATACACATTTTTGTTGTTAAAATATTTTAATTCATATTTGTTATTTGATTTTATTATT
ATGTTGGTAAAATAATTTAATTCATGTTGCAATTGGCTTCCTTCAAATCCTCAGGCCATT
TTTTCTTTGTATGTTTATTTAACTAAATCATAGACCGAGTACATGATTTGATTGTAAAAA
TAATTTTTTATTTCACTTTATTATTTTGTTCTAAAAATTATTTGAATTTATTTATATTAT
TTAAATTTTAGATTTATTATTTGAATTTAGGATATGTAAAGGATATGTAAACTATGAAAA
GGAAAAGAGAACAATGAGTGAGGGAGTGTTTTGATTTGGTCAAAAAAGAAAAGAAAAGAT
GATGAAGAAGATATTGTTGTGTTGGCCAAACGGCTTATTTTTTCTTCTTTTTAAGAAATT
CAACCCCGAAGGAAAAGATAAGGGAATGGTTCCCAATAAATAACAATAACATCATTCATA
TCTTCACCTAATATCTACTCTTCATTTATGGACACACCTCTTTCTTTTTTATATCTTTAA
TGCTTTGCTTTTTATATCTTCAATGCTCTGCTTTTTTTTATCTACACCCCAATATTAAAT
TAAAGTTATGGGCAACTAATTAATGTAGAGGAACAAAAGAAATCCTAATCATTATAGTTT
TAGTTTTTGAAATTTATCTTTTTTTTTTCCTCTTAAATTTCATACTATAGTCTTTGACTT
GTTTGAAAAAAAGATTATTAAACACAATAAACAAATATGCAAAATTTAGTAGATTATACA
TCTATGCTTTTTGAGATTGTGGTAGTGATAACATCCAAACATATTAAATAAACAACTCAT
TCCACCGTAAATAATTAATTGAAAACATGAAGTGAAAAAAATTATCACTAGTTTAAAGTG
GTTTTATATCTAAAAATTACTTAATATAGTTTTTTAAAAATGTTTGTTTCTACAAGTGCC
CCTAAATAAATACTATATATACTTGGACGCATATGCACAACTTAGAAAAAAAATAGTTAT
TGTAAATGATAAAATTGTTGAAAACATTTATAAAATATAACAAAATTTCATGATATTCTA
TCATATAGACACTGATAATATTCTATCAGTATCTATTAATGATAAATACCGATAGACTTT
TATCCGTATCTATCGGTAACATTGATAAAAACTAATAGAAGTCTATCTATTTCTACCAAT
TCACAAATAGAAGTTTATCATTTATCATTATTAGTGATAGAATTTGAATATTGTTATATT
TTATAAATATTTTGATTCATTTTGCTATATTTGAAAATGCTCAAAACAAAAAATCAATTT
TTTATCGCGTTCATCAATTTAGATACTAAAAATTAATTAAGTATCCCAAATTTGATACTC
GATCAATTTCACTTGCTTCCTCCATTTAACCAAAAAGACATCATGTAAAATTGTTGTTCA
CAAACTCATTATTAACCCTTGAATAATTTTGTCAAATTTTATAAATTTAAAACAACAAAT
ATAGCATTCATTTTTCTCTAAATTAGCTCACATGTGATGATCAAATAATGAATGGCAAAA
TCTAAACCCAACGAATTAGTCCAATAATGGATGATTGTTATTGGATAATTTTGACATATG
GAATTAGTTAATGAAATAGGTAGAAGTTGGATCTATTTGAATGTGGAAAGAGACGGCAAA
CAAATCGTATGAGAAACTTTGCATCATAGCAAGAAAATGTATATTGATAAATATAAATTT
CATATTGCTTTGTTTTCTCTCCCTTTTCCAATTTACGACGAGTTCATATGAAAATGTATG
TCAACAAAAAATTTAATGACAATAATCTAACTCTAATTAAATTTGGTTGTATTCTCTAGT
TGAAGAGTAGAGAAAAAGTGTGAGTGGTCAAAAGTTTTGACGGATGTTCTTTTGATTCGG
GAGTGAGAAAATTATTTTGTAATTTTAGCAACTTTTCACGTAATAGATTTCTTTCTTGTC
TCTGATTTTTCTCCAAGTTAGAAATTTTTGTTATTTTTTAAAAAGATACATATGGATCAA
TAGGTGCATCAGGAGGTGTCCATCTAGTGGAAATATGCTTCCAAATGTTAATAGTGCTAG
CAAATATGTTGTTGAATATTGATTTGTTATTTCTCTCCAGCCACATGGCTACAACAATTT
TGATTGTTGTTTTTCCTGTCAATCGAAGCTTCAATCTTGCTTCAGAGCAGTGTTGTAAGA
AGAAAGAGAAGAGATGATCAATAGTCTTATCACTTTCTTGACAAAGCACACACCAGTTCT
GACTAAGACATTGATTTCTCAGCCTCTTTGAAAAATATCAAAAGTGTAAACCCCATTGTG
CATCAGAAACCAGATGAAAATTTTACATTTTTTTGGGGAATTTTATATTTCCACAAAGAT
TTTTATATAGTAAGGACTCACTGTTTTCAATGTTGGAAGAGTAATGTAGAGCTTGTTTGA
CAAATGACGTGGAGAATATATACCATTTCATTAGACTCCAAATAGGGGGTATCAAGGCCT
CTCCTTTCACTTTCCAACTTCTCACAAATAATTATTTTCTCACCAAATATAATTATTTTT
ACCTTCCATAAATTAGTTATATATATAATTATACACACAAATACATATAGTTTTCCATAA
TTCTTAAAATCCACAAATTTAATTTAATCTAATTCTCAATAAATCCAAAAGTCCAAAATC
TCCGATTTATTAAATGTTCACCAACAACCTTTAATTAACTCCAATTCACACAAAATCAAA
TAATTTTCAATAATTGAATTCAAAATAATATCCGATAAACTAAAACTAATTAAACAAAAC
TAAGATAATTAACTTCAAAATTATATTTACTTTTTCGACGTTACATTGAACCTGCTTCTG
GTCTCAATATAAATATGGCAAAGTCCACTATCTCTCCCATCACACCAACTACGTTGTCAA
GTCCTCTATCGCGTCAAACAAATCGATAAGTTGTTCGATCTTTGCATTTTCGTCGTCTCC
TTCTCCATCCGCCTCAAGTGAGCCGGTCGAGACAAGCCTTTCCCTTCCAGCCACTCTTCT
CGTACGTGCAACTTCATCATTGTTCGAGTCATGCATCTCTCCTCTTCGTGAGCCAAGTCC
CTTCACCCGAGCCATTTTCAAGTCGCCTCCCTTGTATGTGAGTCGATTGCCTTTCTCCTA
GCCGAGTCGCATCCCTTCTCCAAGTCAAGTTGCATATTTGGTATCTTTTTAGCCATTTGG
GGGTGAGTTTTGATGGTTTTGGATATACCTATCAATTTTTATTTCTTTTGGACTAACTAA
ATTAGAGGAATTAAAATTTTCCAATGAGTTGATTTTGGAGTCAATAATCAACGGTTAACT
TTATTGTTTTAGTTATTGAGTTCCCTTCCTGTTTAGGACCTATCTATTGGAAAACTTTGG
CTGAGGAAAGATTTTTTTTTTTTTTAAAGGATACATGGGTCAGTAGGTGCACCTGGATAT
CTCCACTACGTGGACACCCCCTTAGCACCATCATCATTCCCGCTTCATTAATATTAAGAA
AGAAGTACAGGAAGCAAGGAAAGATAAAAGGAAAGAGCTATAGAAAAGCTCAACAAACCC
AAGAGTTATACAAAAGCATGAATGTTTAAAGCTATAGTAGTAGCGTTGTACTTAGAGAAG
AGTTTAGATCTACTACTCCAATGTCCCGTGAGAGATTTAATGTCTTCCCATAATTCAGTC
TATGTTCAGGCTTTGTTGCTGAATATTTGATTGTTTCTCTCCAGCCAAATGGACCAAAGG
GAAAAGTGGCAATCGTGTTGAACAAGATGGATCCTTTTTTGTTTTTTTTGGTTGATGTGG
CGTATGTGTTCACAAAAATCAGCTATGCTTGTGTTGTCGTGTTCCCAATTTAGTAAATTT
TCAATTTTTTTCCAAATGAAAATGGCTGCGTCGCAAGTGGTAAATATATGGTCTATAATT
TCTAAATGAGTTTTACAAAGAACACACCAGTTTGGATTTAAGCACCACTGTGGAAGCCTT
TTTTGGAGCTTTTCTATCGTTTTGATACAACCATGGAGGAGGGACCATATGAAGAATTTG
CATTTTTTGGTCATACTCGATTTCCACTGTGAGGAAAGATTTATTAAGCTAATCTCTCAT
TAAGAGATTCTAGTACTACTGGACCTTCAAAAATTAAATTAAGCGTTTGCATGTGTTTTT
TCATTATGTATTGATGTAGCTAAAATGCATAACATGATTGATATGAATGACTGAGATGTT
ATGACCGATATGTTATGACTAATATGATTGATATAAGGACATTATGATTGATATTCATGT
CATGTTATGATGTTTATGATATATGCTATATGTTATGGATGAGTGTTTTGTTAATTAACT
TTGTCTATTAAGGTTATACTCATATGGGTGTCCCTCGGGATCACCACCTTTTTATAACCG
ATGTGAGTTTGACATGACCACTAGCCTGTCATGACCATATGTCTTTTTTTATGACCGATG
TGAGTTCGATGGAACTACTAGTCTGTCATGTTAAGTTTTATGAGTGGTCAAACGGGATCA
CTTACAACCCGTTTCTCTTAAGTGTTTCCTTCGGATTCATAGAGATCAACTCAGATGTGT
CCCTATGGAATCACTGAATAGCATGTGTTCGGGAGCATGATAGTTTTGGGGTACTTTCTT
ACGAAGCCCTAATGGAAAGTTAACAGACACCTAGCAGAACTAATAGTGGGTCCCTTATTA
AGTATATGTTTATACTCATTTTTTTCTATGTTTAACATTTCAGGCAAAATAAAGATAGAG
AAAAAGTTGGCAACCAACAGAAAGGATTTGTGACATGTCATATGGGGACACAGCTTTGCT
TCAGCTTTTCATGGTTTGTTTTAAGTATTTTGAACTTAAATATTTTCATTTATTTGTTTT
TATTATTTTTAATATTTGTAAAACTCGTTGCAACATGTTTTTCATGGTGCTTTTAATGAA
AATTTAGTTTTCCTCTTTTCAAGAAATTGTCAACATTGTTATTTATTTTCAGGTAATAAC
CTCAACTTTAGTATAAATAGTTTGGTCGTTACAAAAATAAATTTTACCTATTAATTATCT
GGGTGTTCCACTAGGAGGCAAACCTTCGTTATAAAAATTCGGGGATAATATTTCTGAAAA
GATACACAAACAGATGAGCAATTGGAAATATTCTTATATATCTAAAGGTGGCAAAATTAC
TCTCATCAACCTTCCCACCTACATCAACTTTCGGTCTTCAAAGCTGCTCCTATTGCTACT
TACAAGACCATTGAAAGACACTGGCATAATTTAACTCTTTGGAAAAATCCCAATTAGAAG
AGACATCTCATGAGGTGGTCTGTCATCACTACTTCTCCAAAAGAAAAAGGGGGCTTGGGT
TAACAGATTGGTCGATACCAATTTGGAGGTTCTATTCTGAACAAAATCCTCTCTGGAAAA
GGATGATCTTAGCTGAATACAACCAATCCTTCATTGGAAAAATTCCCACCTATGAAAAAT
ATAGTAGCTCGAAAGCCCCATGGAAATCATAAAAGGATGGATTGGTTCCTTGTTCACGTG
AGATGGAAAATCAACAATGGTGAAAATCTCTCATTTTGGAAAAGTGCATAGAATGAAAAA
AGCTCTCTCTCCATATACAGACCAAGATTGTTCCCGCTTTCAAAAGTTCAAAATAGATCA
GTCAAAGACGCTTGGAACCAAAACACATCAGAATGGGACTTTCAGCCTCGGAGACCACTT
CGAAACTTTGAATCCCAACAATGGGACGATTTAAAATCCTACTTTTCACTACTCCTTGTG
ACAATAGATCAGGCCCTAATACTCCGATATGGCATTTAAAAAATGATGGCAAATTTAGCA
TTGTTTCTGTGAAAAAAAACTATACATTGCCAGGAACTAAATGGATGAGACATCTGTCAA
AACCCAAATTTTTTTAGCAATCTCTGGAAATCAAACATCCCCAAAAATGCAGGTTCTTAA
TTTATCTTGACCCTTATACATAGATGCATCAAATAATGCTCATCTGAATCCAAACTGGTG
CATTCTATAAAACACACTATGAAGATATTGACCACATCTTCATTTCTTGCTATGCTACTC
AGAAATTTTGGACTAAATCGGAGAACCTATTGAGCTGGAAAAATTATGATCATCAGAACA
TTGCTTCCCTCTATAATGAACTCTGCTCCATCAACCAAAAGAATCGAAGTGGCATCATCA
AATTCAATACTATTTCACCGGTCCTTTAGTCCATTGGCTGGAAAGAAATAACTGAATCTT
CAAAGACAAGAAATAATTGATTATTGATCTGACATTTGTGGGCTCACGGGATAGTGGACT
AGCAGATCTATCATCTTCGCCAAGTACGGTTCAAGCTTAATTGCTTTATATCTTCGTGCA
AGTTTAACTTTTCTCATTGGAGCTTATCTCTAGCCTCTTTTTATTTTCTCCTTTGTTTCG
ATGTACTTGTTTTCTTATCATTAATGAAGTGAAGTTGATGGGGTGCGTCACCTAGTGAGA
AACATATTTTAAAAAATGTAATATATGAGAACAAACATCATTCAAAACTGATTATAGCAA
TTTTGTTCATAATCGGCTCAACCGAACGCTCAAAATGCGGTTAAGATTTCTACCTAATCA
CTTCTAATGTTCTAAAAGATAATCTTAAATACGGTCTAAACAAAGGATCAAATTACATAA
GTTCATAGTTTAATTTCATACAACATACTAACTTGTTGTTTTAAAGAAGTGAAGAAATAA
AATTGGAAAATTAGCCATGAACTGATTAAACAAATTATCAAACAAAAATTAATTACTTTT
CCACCGACATAATATCACTCCAAATATATTGTGGACTTCAAGCCTTTATGAGTACACAGT
ACTTGACCACTTGAGTAAATATGGTGTTGTTATGCATTTTGCCAACTTGGGTAGGTGAGG
CAGTGAATGCCAAGCTTTCCACGAGTCGTCAAATTGTTCAGCCACGGCTTCACCTTTCAG
AAACTTCCATCTTTTAACATTTTGGTTGGAAGGTGGAATAATTCCCAATCAATAGATTGG
GTCCAGCTGAAATAAGTGATATAAATTCTACGTAGTTATCTGATTTTCTGTATTTCCATT
ATCCAAGAAAATTTTCCTACATAAATGGTGACCTGACCATTCCATTAAATATAGGAAAAT
GAGAGCATTTCTCCTCAAATCAAGCAATTGTAAACTCTGTTTCAATCTTTTATATTATTG
TAAATAGGTGGAAGTGGGCATGTATATATATTTGAGTCGGGAGATGGCAAACTAAACATA
TGAGAAACTTTGCACAATAGCAAGAAAATGAATATTGATTATGTATAAACTTCATGGCCA
TTATTACATTGCTTTGTTGTTTCTCCCCTTCCGTACCTGCGAGTTCTAGTCCTTTTGTTT
GAACTTTTCTAGTCCTTTTGTTTAAGGTTTTCTTTGCAAATCTAAGATCGATCATGTGGA
GACTTAAGATAGGTGAGGGTGGAAATGATCCTTACATCTATTCCATGAACAACTTTGTAG
GAAGACAAATATGGGAATTTGATCCAAATGCAGGAACTCCCGAAGAGCAAGCGGAAATCG
AACACTTACGCCAACGTTTTACAAAAAATCATCTCAAAGGTTTTCCTAGTGGTGACTTGC
TTTGGCGCCTCCAGGTAACATCATTTTCAAGTTTTTAAGAATGAGAATAGGTACATTTAA
CTTTTATGGTTTCAAATTGATCATTTTTTAAAAAAACAAAAACAACACGGAGTCAGACAC
ATTTTCACTAGGTGGACACCTCCTTAGAATTTCCATCTTCATATATAATATCGCCAGAAA
ATGAAAAATACATTTCTTTGTAAAAAGAATCTAAATCTAACGAATTCACGTAGTCTGTTT
AAGACAATTTTACTCGTTTTAATGAATTTCATTGGTAATTTTCTCTCGTAATAAAACAAA
TTAAGTAGCACTTCGTCCACAAAATCTGACCAATACTATACTTTGAAAAAATAAACCAAA
CTGGAAAGAAAAAATTAAAAAATAAATAAATGTTTTATGAGAGAAAATGATTGTGAAAAA
GTTATTAAAAGCAATTTAAAGAAGAAACTTATTTATCTTCTTCGAAAAGATGGTTATTTT
CGAAAAGACATATTAATTCATGAAATCATGCAACTGTATGACCATTTATTACATCAATAC
ATCATTTTCAAGATTATTTTAAATATAACAAAACATATTTAATGAAATAATAAAAATATT
TTCTCTCATTCATTCTTACTTACCTCTTACTCTCCATCCCGTCTTCAAAACTTATATCTG
TAATATATATATATATATATATATATATATATATATATATATATATATATATAGTTCGTT
ACGCAAGAAAAGGAATACATATCGATTACTGGCTCACTTTGATATTTTTAAGTTATTATA
TTACAAATTGTTATATGAAGTTGAATGGAAAAACAATAATTAATTTAAATGATATGGGTG
CAGTTTCTTAGAGAGAAAAAGTTCAAACAAAGTATACCACAGGTGAAAGTTGAAGATGGA
GAAGAAATAAGTTATGATAAGGCATCAAATGCAATGAGAAGAGGAGCATATTTCCTAGCA
GCCATACAAGCAAGTGATGGACATTGGCCAAGTGAATCATCAGGCCCTCTATTTTACCTG
TGCCCTATGCTAATTTGCATGTACATTATGGGTACAATGGACACAATATTGAGTCCTGAG
CACAAGAAAGAAATGTTGCGTTATGTTTATAACCATCAAGTAAATCATATTCTCTTATCA
TTAAAATTTATAAATTTCAAAGTATATAGTGGTAGAATGTAAAACACTACAAAAAAAAAA
AAAAAAAGTTTACTTTGCCAAATTGAATTTAGCTTCACTACCATAAAACATGCATTTTTT
TAGAGGTTCAGATTCTCATAGCCACATATATTTCACTAAAAAAACCATGTAGGTAGAGGG
ACATAGAGTAAATGACTGATTAATGTAAAATTATACTAATAATACTTTGCAGAATGAAGA
TGGCGGATGGGGGTTGCATGTAGGTGGTCACAGTAACATGTTCTGCACTACCTTCAATTA
CATCTCTTTACGTTTACTTGGGGAAGGACCTGAGGTTGAGCAACTTTCCAGATCCAGAAA
TTGGATACGACAACGCGGTGGTGTCACCTCCATACCTTCTTGGGGAAAGACATGGCTCTC
GGTATAAATATCAATTTCATCTCCATATTATCAATTTTGAAATTTCAATACCTATTTTTA
TAAAGTCTAATATTAGTTATAGTACTACGGTACATTCTATTTCATTGATATACCAAATAG
GATATACATCAGTTGACATATATATACCAAAATATGAAAGTACACCTGCTCATACACAAA
TAAATAGAGGGCTTGCAAAAATAGCTAAAAAGATTAAAAGAATATAGTCATTAGGTTTTC
TAAATTATAAAAATAAAAAATTTAAAAGTCGATAGCATTCTCATTTGCAAAAGAAGAAAT
GTCATGAACTACATTTTTCTAAATGTTTTTGTCATGCAATTTCTTCAAATAAATTGTAAA
AATAAGAAAATGGGCAAATGAGATAATTCTTTTTGTTATATTTGCAATTTTAGAAAATTA
TTGCTATATTTGTAAATTCTTTAATATTTTTTGTTATTTATTACAATTTAGATATATTGA
AAGTACATGAACAACAAAAATTGGATATTTGAGAATTTTTAGAAAATGATCATACTTTAA
AGTTAGTAGATGAACCAGAACATATGTTTCAAATTATAGAGACTAAAATTGATGATTTAA
AGGTATACAAAAATGAAAATGAAAATCTTGACCTATTTTTCACTTTTTTTAATTGACTCT
ACCTCTTATTATATTACGAAGTGTTCAACTTATGTACATATTTTGACCTGAATAATGAAA
AGATATTAAACGTGTTCGATTGGTCTGGAAGCAACCCCATGCCTCCTGAATATTGGATGT
TACCCACTTGGCTCCCCATCCACCCATGTAAGTTCAACTTTTAACTGTATCCCTAAACTA
AAATTTATTATATTCATCATATTATATACATTTATACACAAGCTTTTATATATGAACGTA
AGTACATACATATATCAAACCTTTAATTTTGATTGATCACTTGATGCATACAGCAAACAT
GATGTGTTACACTCGAATCACCTACATGCCCATGTCTTATTTGTATGGCAAAAGGTTTCA
AGCACCGCTAACGTCTTTTGTTCTACAATTAAGAGACGAACTTCACACACAACCTTACCA
TCAAATTAATTGGAAGAAAGCTCGTCACATGTGTGCTGTGGTACGATGCTAGACATCCTT
CTCTCTATATATTTAACTTAGCTAGGCCACACCCAATTATATTATATGTGTGTATGATTA
ATATTGCAGGAAGATATGTACTTTCCACATCCCTTTGTCCAAGACTTGCTTTGGGACACT
CTTTATTTACTTAGTGAACCACTCATGACTCGATGGCCTTTTAACAAATTGATTCGTCAA
AAAGCCTTGAATGAAACTATGAGACATATTCATTATGAGGATGAAAATAGTCGCTACATT
ACCATTGGCTGCGTCGAAAAGGTTGCATCTCAACTCTTAGCTCATCACCAGTTACTCACT
CTATATTTATATTTTTATTAACACGCATGATCACTTTTGAACTAGAACTATCTTGGTACA
CGTATAGATCCCTCGATTTATAGTATCTTGTATCTTTAACATTTAGCCACTATGCATGCT
TGCTTGCTGGATTGAAGATCCAAATAGTGAATGTGTGAAGAAGCATTTAGCCAGACTTCC
TGACTATTTCTGGATGGCTGAAGATGGTATGAAAATACAAAGTTTTGGTAGTCAATCATG
GGATGCTGCTCTGGCCATGGGAGCTCTACTTTCTTGTAATATCACACATGAAATTGAGAC
TGCCCTCAACAATGGCCATCAATTCATCAAGAACTCTCAGGTGATTAAATATATGCTAAT
TAATTTTTGTAAATAATTCAGACAGTACTTTTTAGACTATTTAAGAAAAAAAAATGTTTT
CCAAAAGTATATTTGTGCATTTTAATATTTTAATTTTTGTTCGGAAGAAACTCTCTAATT
ACATTTTCGAGATATTATTTTAAATAATAAAAATTTTAAAAATATTTATAATGCAGTAAA
GAACCAAATTCTATTTTGGTTGCTAAACTTCTCAAAATATTTATAATTATAAAGTATAGT
TAAATATCACAATCTATCTTCTTGGTCATTTGTCGTGATTTTTATCACCACTAGTTTCGA
ACAATCCCTAATTAACAATCAGTGACCAAAGACTGGTGAGCCATCGTGGAAGTAGTCCTT
GGTCTTTTTGGTCGCGGAAAGTAGTTATCAATGGCATTGGGTGGCTGGCGACAGAGTGTA
GTGGTCGCCATGGTCTGAGTGAAAGTAGAAAGATTTAGAAGGCCGGGTAGTCTCATCATG
TGAGGATATTTTACTAAGAAATGTTGAGAGAGGGATTCACAACTTTTTTACAAAAATCAC
TAAAAAGACTTTTTTTCTTCTCAGATACATTTTCTAAACACTCATTTTGAATAATTTTTT
ATATATTATGAAATTTTTGGAGGGTGGTCTCAAGGTAGTACCTTCTTTCTAAAAATTAAA
CACATGAAAAATCAATTCAAACACACGACTCAAATTGTGCCTTGCTCTGACTTATAAGTT
ATATGTTGGGTGAAATTGTAGGTTAGAAACAATCCTTCAGGTGACTATAAAAGTATGTTC
CGTCATACGTCTAAAGGATCTTGGACCTTTTCAGACTGTGATCATGGATGGCAACTTTCT
GATTGCACTGCTGAGAACTTAAAGGTGTGGCTTCAAATTTCATTTAATTCATTACTTTTC
ACATTAATGGCTAGGACTATTAACAATAGTTAATGAAAACTTGTAAAATGTTTCTAGTGT
TGCCTACTTCTCTCCTTGCTACCACCTGGAATCGTTGGCGAAAAAATGGAACCTGAACGT
TTCTACGATGCTGTTAATGTCATCCTAAGCCTGCAAAGCAAAAATGGGGGTCTACCACCC
TGGGAACCAGCATCAAGTTACTACTGGATGGAGGTATATGAAAAAGGAAAATATATTTAG
ATGCATCGATCTCGAGAGCGAACACCCATTTCTTTTATAGTTCATAGTCCAACAATAGTT
TGACACCTTAAAAAACTTTCCCTTTTTCTTTTTATTTTAACATTTGCATTTAAAAATGGT
AACAAATGTTGTTTTAACCTTTTCCTCATCCTTTAATATTATAGCATATATTGTTAAAAT
AAGCAACCCTAACTAAGCCTAGAAGTTTTCTTGAACTGTATCTACAAGATGTCCAAAATG
TATAGATATCATAAGTACTTTAGAATTAGGAAGTATGTAGAATCTAAATAAAAATAAATA
ACTCAAAATTAAAATCTAGAAATATCATAACATTTAAATTCTAGAGAATTCCTTTAGGTA
ATTAATGAAATGCTCACAGAAATATATAAGAAAGTCTAGAACAATCTTTTTCACTTGGGC
TCAAAAGATCTCTCACCTATAAATAGGAATGCCTCTATTTATACATCAATAGAAAAGCTA
AAGATAAAGTTATACAAACTGAAGAAAAAAGGTGTGAGCAAGTAATAAGAAAAAAAAAAG
GTCCTCTTTCAAAAAGTGTTCACAGTGGAGAGATTGGGGTATAATCGATGAATGGATCAA
CCTAGTCAAAATATTTAGAAAAAATTTAAGTGTACCCAATGATCTCTCGTTACTGTTTTT
TTATTTTTTTAAAAAACAAAAGTGTATGTAAACTTTCTTCCACATATATATTGTCTATCT
CTAAACTCATCCTACCTTCTGCTTAATTAGTGGCTGAATCCAGTGGAATTTCTTGAAGAT
CTAATCATCGAGCACGAGTATGCTTTTTCATTAATTAATTCTCATTCTTCTAAATCAAAT
TATACTGTTCTGAATTGTATTTGGTTAAACGTAATTAAGTTGATTAATATTCTTAATTTA
TGAATATTATTTTCAGACATGTGGAGTGCACCTCATCTGCATTACAAGCCATACTTTTAT
TTAGGAAACAATACCACACATAGGACGAAAGAGATCAATAGCTTTATCAACAAGGCTATT
CAATTTATTCTGGACATACAATTGCCTGATGGTTCTTGGTAACCCTATTTTTAATACACA
TATTGCGTATTGAGATTTTTGTACAAATTATTACCCCCAAGTTTCACTTCAAAATCTCGT
TTGACTCTCATTTTAGAAACAATGAAGAACATCCTAATTGTCAAGCCAGCATGTGAAAAT
ATTATTGTATTAGANNNNNNNNNNGGATTAAAAGAGAAAATCGTGTCACATTGGTCTTTT
AGTTTTTCCATTATTTTTCTCTAATCGGCATGAAAATATCTCCTTGTTTTTACACATTAG
TTTTACTCCAGTGAAAAAATAGTCTTTTTTTTCCTTTTGATTCTGCCTTGTATGGCTTGG
ATGAGTTCAAAAGAACTTCCTTGTGTAAGAACCTTAGCATAAGATTGTATCGTCTCGGCC
GGCTATCGAAATCAGATGAAGTGTTGGAGTTGTATAGTCTAGCGTTCTTTATAACCTGGT
TAATTGGTTGATACTTTCCTTTTCTTGGTTGTTTCCTTTCTACTAGACAACATTTCAACA
AATTTGGTCCATCCATTTCTGTATGTACCTTCAGGAATTAGAATGTAGCATCTTCGACTT
CTGTCATCAACACGGAAAATCTCTGCTAGGTCCCTTTTCTGTTGTAACTCTTCTGGACCC
ACAGACAATATTCCTCCAAATCTCTTTTTAACAAAGAATCTAGTCGTTCTTGGTGTCTAA
GAGGTTTTGAAGGTGGACTGAAGCCATTCTGGTGATTCTTGTGTGTGATATGGCTATTGA
AAAAGATTTATAAGGCCCCATCTCTATGATAAGTATCTTCAGTTCTCTGGGTCTATTGTC
CACAAATATCACGAAATCCTTCTTCTCAATGGAGCATAAACGGGGAAGTTGATGCAAGAA
AGCCATTGATCTGTGTTGAAAGGGAAGTACAAGAAGAAACAATAAAAGTAAATGGTAGAT
GAAGTACCTTAATAGGATTGAAGTTCAAAGATCAATCTGAGATGAATCAAAGAATTTTTG
GAATTAATGCAGTTGCTTGAAGTAATTATGAGTTCAGGGGAAGCTCACCAGTTGTCCATT
AGTGTTGCCCGTTCCCTGGTCAGCTGGTGATGAAGTGTGGGCGGCAGAGTGAATTCTAGA
GAGAGGGACTCTCGTTTTTCAAAAAATAAAATCCTTCCTTTTGACAACAAATATTAGAAG
AGCAGTTGTTCAACGTCAAAAATGTTAGAAAAGTCGTGAGTTTTTTCTACATTAAAATGG
TCTAATAAGAAAGTCAGGGGCTAGGCTATAAAGAGTTTGTCTTTGGTTTTTCAATTGTCT
CCGTTGGAAATTTTTAAATTTTATTGTGCTAACTCTAATTAAATTGCTTTTGTATTTCTC
TAGTTAGAGAGAGTGGAAAAAATGTATAAATGGTCAAAAGTTCTGAGAGAGTATTACGTG
CAATCGATGTCAGAAGTGAAAATTATTTTTGTGTGAGCAATTTTTCACATACTATCTCTT
TCTTTTTATGGTTTTTCTCCATTAAATTAGTGTGTTTTCAATTTTTATTGTTTTCACATA
ATATCTCTTTATCATTTTCAAATATATTATATATAGCAAAACGAATCAAGTTATTTATAA
AATATAGCAACATTTTACTGACCATCAACTATAAATGTCAACATGAAACTTTCGTGAGCT
ATTACTTATAGATAGTAAAATTTTGCTATACTTTTCAACAATTTTCTTATTTTTTCTATT
TTTAAGATATGTTATGACATATCAAACTAAATTTTTAAAAAATAATAATCACTCTTCTCT
CTCTTACCGTCCTCTCTTCTGTCTGCCGTCTTCCAAATTTAATTATATCTACGAACTTAT
ATCTCAAGAAAACGATACAATGAACTATACTCACTTGATTTCTTCAATTTTTAAGTTATT
GGATTACAAATTCCTAAGTAGTTGACTGGAAAAAAATAATTAATTTAAATTATATGGGTG
CAGTTTCTTTGAGAGAAATTTCAGACAAAATATTCCACAAGTGAAAATCGAAGATGGAGA
AGAAATAAGTGATGGCATTGGAAGAATATAGCAACAAGATTTCCCTGCCTTCTAAGAAAA
AACAATAAAGTTGAATTTGAATTAATTAACCCTACAAACATTATATCAATCACTTGGACT
CAAAAAGAAAAAACAAATGAAGACTTGAATACTTTTACGAAAATGAGAGGAAGTTCAGAT
GATGTATATCATAAATGTCGATGGGAAGATTTGTTTCCAGACTTACAATATTTGCTTCCA
ACCGTGCAAGTCACTGATGCTTATTATCTTTGAGTATATATCATAAAAGAAATGACATAA
CTTAACCAGTTGTACACGCATTGCATTCTTTCGTCGTTAAATATGCTCTTGAATGGTAAC
GGCAATAAATCCTTGCAGCACAAGATGAGAGTGTTAATTTTCTAACACCCACAACTTATG
TTCTGTTCTAATTGAGGGGGAGGGAGGTGAGTTTGTGGCGGCAATGGGAGGAAATTCATA
GATGGCATAAAACATATATAAGAAGTTCTCGAAATGGAAAAGAATTTTACATAAATCTGA
AATCTATTAGATTTTTGTTGTAGAAAAACTTCATAAAAAAAAAAATGAAAATAAAGTTTG
AATCTTTAAGGAAATCCGTATACTCAAAATAAATCAAAAAAATTCATAACATAATTGTAT
CTAGAGTAATTCACTTTGAAGCAACTATTCCCCGGACACACATCCTACACACCTCTTGAT
TTAAGAAAGACCTAAAGTTAGAGATTTATCAATCGATAATGTTGCTCAGTACCCAACCAA
AGGGCTACTGTGGTACCAATAAAAAAGGCGGCTGTCACTGAGATGAGAAAAGGAGGCCGG
AAGTGAATGCTTATATGGGCTTGTGTGGGTTATGGCAGTGGTGTGTTGGTGGTGGTGGCG
GCAGAAGGGGAGGATTAAAGTGGTTTCGTTGTATCAAGGAGGAGGAGATTGAGGAGGCTT
TGCTGGATGTGGAGTGTACGATGTTGATGAGGTCAGAGATTTGGACGGAGTTGGTGGTGA
GGTTGCCAACAGCATACTGTCTGAGACAGTCATGAAGAGACAATGCGGGAGTAGATGGTG
GTGGAATACCATATGCAGGTGGAGAGTGGAGCACCATATAGTTAAGGAGAGGGTGGCAAG
AGAGATGCAATCGGAAATTGTGGAATCAAACGGTTATGGAGGTGACTACTGTGGTGGCAA
CGAAAAACTTGGTGGGGTTTCCGATGAGATGAGGCGTAGTTGTGGAATCTATTCAGAGTT
AGACAATTGTTACATTGGTGGCTATGACGAACTATTGGATGAAGAATTTGAAGCTGGGAT
ATTCATGTCTTAAAGGAAAGGAAGAATTTGAAGTTGGGATATTCATGTGTTAGAGGAAGT
GAGAAGATGAACAAATGTGGATTTGTTGATATCACTTCGTAAATCTAATAGGATTGATGA
GGTGAAGAATAAAATAATAATAATTTTATTAAATGTTTATTTTGTTTTTATTAATAAAAA
TTAGTAAAGTTTTGTTGAGACATTAAAACCTTGAAGGCATTAGACGAGGCATTGAGATTG
TATAAACACGTTTAGAGGTGAGGTGTTAAGGGGCTAGGTGCTCTGATCGCTTAACGCATC
GATCGTTGAAGCATTACGCTTTAACATGACATTGAAACATTATGTTTTTAGCATGATCAT
TGAGGCGTTACAGATCCGCAGGCATTAATGCTCTTATGACTAAGGTGGTATGAAGCCTAT
ATATTATATATAGTCCATCTTCTCGTATCATTTTGAATCATCAAAAAACTTATCTCTTAC
AAAATTCTCTCTATGAGAGTTCGATATTTCAATCGATTTTGATGCAACTTCGGTCAATTA
TTAGGTTGTTTTACCCTGAGACAACGTTGCAATATTAAGAGTTATTTATAATTGAGAAAA
GCCACGAAACGTCCTAAAGAAAGCATGTTCCACAACTCAACCTTCATCTTACAAGATTCT
ATCTTGTAGCTAAGCATACTATTTAGGTGTTCCGTCCAAGTGACCATCAATCTAGGCATT
TTATCTAGGTGACCAATCTAGGCATTCTATATATGTATCGATCTTCTAGAGAACTATCAT
CCAGGTGATTAATTCAACAAGCGACCAAGTTACAAGTGTTTCTGTTCGAGGCGTTCAAAA
GCTCAATACCAGTTTCAACACAAATTCCTACTTCCACTATTATTTCCAAATTTGATAGAT
CAATCACATCCTAAAATATTTTCAAAATACCATAATAAACAAGGTTTAAATCTCATTCCA
TTCCCTAAATTTAAATTTTGTTATATTTTGATATCTACCAAAATGTTTTTTTCAAAAATT
ATTGGCGTGGCCACTATTTTAGATCGAATGGGCATTTATGTGGTCGACATGATTCCAAAT
AAGCAGGCATGGTTTATTTTAGTTAGATCTATGTAGTTTAACACTAGAGACTATTTGCTT
TCCAAGATTACAATAATCTAACTGATATTGAAACATAGTGTCCTGTGCCCATCTCAATCT
ACCAAATTGAACTCAAACTCGAACCAAAAACCATTCAAATAAACGTTCTTGTGTTTTTCA
TTGAACATGAAAAGGATAGTCATTGACTAGAAAGTCCCTGTTCACGGTTCTAATTATTCT
TAATCTAAAAAATGTGAGTAAACTCGTAATGGAGACTGCATTCTCAAATTGCAACCAGTG
CCCATCATCACGCAATCTTCTTTAAAAGATCAAGGACTAAATCCAACATCCTAAACAAAA
TTTGTTCAAAGTTTAAAGATCAAAATAAGATAAAAATATAATTTAAACAATGTACTGTAT
AAGAAGCATGCAAACCTGCCTAACTTTACAAAACTACCTAGAGTTACAAAAAGTGAAATC
GTTAAAAACAATTGTGCTACATAAATAACGTCCTCCATATTCACATTATTCTTGACCTAC
TCGAGATTTTTCATCAACAATTTGCAATCATCCTCAAATTCTACATCGCGTCAAAAACAA
GTGCAGCAATGATTAAGAACCCCAGTTTGATAGAGCAATCTTGCAAGTAATTAAGCACTC
GCCAACAAAATCCAATACAACAGCCAAAACCCTACTTCCCCCATCGTCACATTATCACTA
CTAAAAAGGTAAGATGGAATTCCAACTGCACAATGAGGGTCTGAGACTCAAAATTTCATA
CGCAGTCGAAGTTCTATTGCTATATGGAATTCTGGACAAAAAATGGAAATCAAAGTTAGC
GATAAGAGAACGATGGACCAGCGAATGAGTACAGCGATGAAACCGGCATTGTATCTTTTT
CCACATCTTTGTAGTGCACTTGATTGTAATGCGATAGAGAACCAGCAGCATGTCTCATGG
GTTCAGTATCAGCTAAATAACTTCTTGAATAAGTTGGAGGGGCTGCTTCCTCCCTCCTTG
ATGAAAGCAGATATGGATCAATAGAAGAAAGGCCATAACGACTGTAAATTGAATCATAAG
CATTGTGTTCTGTACCACTAGCAGATATTGGTCTTCGAGGTGATATTTGATGTCTAGAAT
CAATACTGTAAACTGGATAATCTTTCCCATTAAAGTATACTTGATCCGAATGGACTATTT
CTCTCTGTGCGTGTGTCGAGACATCATCCCTGTATCTAGGCTCTAGATGTTTCAGTGGAT
AGTCCCTATCATGATCCCTGCGGTATGTTTCTAAAGAAGATCGAGATACAGGGTCTAAAT
TTCTTCTCTCTGCCCGGAGCCCATATGTTCGATAGTCCCTTTCGCTTAGGTATAAATCAC
GAGGAACCTCCTCTCTACGTCTAGGTGCCTCTTCTCTCTGTCGATCCCTTCCATGAGATG
ACAAATGGTATTTTTTCCTGGCATCATCCTTGGACTTAGAGTTCCTAATCCGAATGTCTT
TAGCTTTCCCATAAACATTTCTATCCCTAATTGGTACCTCCACATGGGACAAGACAGGAG
CAGCACTCGAATGGAGTGCAACTGGTCGGAAAAGATCTGAGAGCTTCCTAACCTGAAAAA
ATGAAATCCTAGAATGTCACCACAGGAAAAAGAGAATCAAGAGTGCTAATGAAAACCCAA
GCTAGCAGAAGAAACCTGACACATCCACCTGTTTAACAGTGAGCTCGGCTTTGAACTTGT
GCTTCTCATAATAGTTCTCTTGGATAGCCTCCTTGAAAACATTCTCAGGTAGTGGAAAAC
AATCCTTGTAAATATTGAACCGCACCTGAAATTTTAATTTTCGAATTGAGACAATGTCCT
TGGCAGATGAAAAGAATAGCTTCTGGAGTAGTTTATAATAACTAACAAAACTTGAACCTG
AGCAGGGAAAGCCCCATTAAAAGCCTTTGGCTCAAGTTTCATGCCACCGGTAGAGGATGC
TTTATAAATCCCATACAGAAGCTTGAGATCAAAATCGTAGAGAAAGAGCTTCAAGCCAGG
CTTAATTGCCAAGACAACATCCATTTTGCCAGCAGAAACACCCATTACGTTGTAGTGAAA
ACAATCTGGCTTCGTTTTTGCACTGCACATGAAAATCAGTCCACCAAGATTTTCTTTATT
TTTATCTTCCCTTCGACTCCTTTGCTCTCTAACCTTTTCTTTCTTTTTCTGATTCTTTAT
GCTTTTACTTGAAGAACCAGCCTTCTCTATGATCTTCCCTTCCTTGACGCTATTTTTAGA
CTCAGAATTTTGCTTTTTACTAGCAGAAGTCTCTTCTCCCTTTTCTATATGCTCCTCTTT
TGATACACTTTTCTTAACATTTTCCTTTTGGTTAGGCTCCTCAGTATCTTCTACCTTTTT
TTCACTTACTTCCCCATTCTCCTGCAACGAACTCTTACTATTCTCCACTTTCTTTCTGAC
TTGCACCTTAGGACTATTCTGAAGCTTATTAGTCTTCTTTTGACTACTGGCTGGAGATTT
CTTTACAATTTTCCTTTTCACCTTTAAAACTTCATTATTACTCTTCTTCTTTGACTCTGG
ATTGGAACTTTCAGTGGGGTTCTGAGTCAAAGGACTTTCTTCCACTTCTTGAGCTACAGG
AACCTCTTTTTCCTTTTTTCATCTTCCTGTTCAACCTGTGCTTCTTTTTTTTTCAACACA
CTGTTAGCTGGGGATTTCTTTATAATTTTCTTTTTTACTTTCAGAACTTTTACAATTCTC
TTTTTACGCAACCCTTCTTTGACGGACTTTTGAGCAGACTTCCCAGCTTCAGTGGCGCTC
CCAACTTCAGTTACAGCTTCTTTCATGTCATCTACTTGTTCTGTAGGGGAGCCTTCTTTC
ATTTTGCTATCTTCTTGAACTGCCGAAGATACTGCTTCTTTCTCTTTGCCTTCATGTTCA
GTCGAGAACTCTTCTACATTCCCCTCCATTTTTTCTACATCAGACATACGTACTTCCTTC
TCCTCACATTCAGGAAAAGCAGAATCTGCTTCCATATTTGAATCTTGTTTCATGATCTAC
TCACATATAAATAATGAGAAAGTCAATATTGCAGCAAAGCATATTCCTTTCTGAACCTTT
TTTTATTTATCCGTGAGTGTCAAGGCCAGCTTACACGCATCTCAACTATCTCACAAGGAA
AACCATGACAATTTCTAAACCTCTTTCATCACAGGAAGTATAGGAGTGATGCAAAAATCA
AATGAATGGTCTTCAATACATTGAATGGTGATTATTATGTTTATGTATAAGTACATCTAC
ACATAGATTTATTTGTTATTTAAATACAGTGTGTGCCTCAAAAATAAAAAAATAAAAATT
CAATTTAAAAAACAAAAAAAAAAAACTGCACTACACAGCCCTAGAGGACTATTGCATACT
AGTGAGCCTCGAGCTTTCTTTTGCTTATTCTTTTCTTTGTTTTTGTTTTTCTTTTAACCA
GTGCACTTCAAGCTTACTAAAAACCTACACATTTATGATAAGTTAAATAAAGATTTGCAA
GGAAAGGAGGACTTTTTTTTAACTAAAAACCTACACAATCACCGTTCCCAAACATTGATT
GCAAAATAACGCGTATTTGGAAAATTATGGAATCAAAAGTCCTTGTAGCAAAAAAAAAAT
TACAAAGAGGTTACTTCAAGTGCTTAAAGAATTGTTTTTTGGAGAAGAGTGTTAATAGAA
GGACTAACGAGACTAGCATTTGTCTGGATTCCAAAAGAAAGAATGCATGTCATGTTGAGC
CTTTTTTCCATCTTCATAAAACTTCAGTGAATATCATCTTGATGTAAAGATCGAAAAAAA
TAATTTTGTTCGCCATTGATGTTTCCCACTCGAGTTCTACACTACAAGCTTATCGAGCAA
TCATATAAATATAAAAATTACAACAAAAAAAAAAGAAGCAAAGGACCCCAATTGCTAAAA
TGAAGAATAGAGGGGGAAAAAAACCTAATGCACCAAACTCCAACCCAATAGACCTCAAGC
TTACGATCAACTATAGCTCGTTCTAATCCAAATACGAAGCCTAACATGACCAATTACAAA
GCCCTGTATTATGAAGCAGAAATTACAAGCAAAAGAGAAAATTCAAACCAAACATAAATT
TCGAATTTACGGCAACAAAAAACACAAGACATTAGGCACTTTCGGCTCCATTTCGTCTCT
CAGTCTCTCTCGAAAACCTAAAAAAGTTCAACAATAAGTTATAGAAAGAGATAGAAGAAG
ATGGAGAGTACCTGAGGAGACGACGAAACTTGAGAGCGATCTGAGAACAGAACCGAAAGT
CTGGAAACGATGAACAATCTAGAAAGATAGGGCTTTCGCGTTCCCTTGATTGTTTGTTTC
CTTATTTATTTATTTAAATAAATATGTCCGACAAGATTAAGGAAAATTGACAAAAATGAC
CCTCCTCTTTTTTTTTAGAAAAATGAACCTTTTTACAAAAAAAAAAAAACGTTTTTTTTA
TTTAGAAAATGATGGAAGTAAAAGAGAACGAAGAGAAGAGGAAATCCGAATAGAAACTAA
ACGAAGAGAAACGAACGAAGAACAAGCAAAGTGAAACGAAGAGGAGAAACGGAGGAAAGA
GAATAGGAAACAGAATGAGGAGAAACTCTTGTTTAGTGTTTCGCAAATTTCTTATCAAAT
GAAAAATGTTTCTTGCTTGTTTATTGATTCCTTTTTCTATGGAATCACATTTCAAATGTG
TAATTACTTCCTCAATCCTCACTGATGAATCACTTTTGATATTGATGTTTCTTGTGGATA
TTTTTTGGTGAGGCATTTGAGAGGGTTTTAGTGGTATAACGCCAAATACGTTGTTAAATA
ATCAATGATAGTTGGTTTCTTCTTAATTCGTAAATATAACATTGTATGTTTAATTACTTT
TTATTCGAAAACAAACTAAGACTAAACTGACTTACCATAGTTAACATTAAAAAAAATTAA
CTCTAAAACCATGCATAAACAATTAAATCATGAATAAACATACTCTTGTGCCAACGTGAA
CAACACTTCAAATTCAAATTATCTATGTTCCGATAAAAACGATCCTCCAAATTTGTATCA
CCAAAACGTTGTGAAATCATTAATGTTCTTTGATAGTATTCACACATGAACTGAGAATTC
GACTCCTCGAATTCAGATTAGCTAAAACCTCAAAAATATAAGTCACGGACAAAATTATCT
TATCTAATTTAATTGTTTTTTCGATCAATAAGCATATTGAAATAATAAATAACATTAATA
CCCTTATTAATTCATTTATAACACAACCACTGTGTTTCCACAGCTTAATCGATGGACCTA
AAGTTATCTCTCAATAACAAGAGAGATAAATTTCATCTCGATTAACATTGTTCTATTCGA
ATAAAAATTTTATAATTATTCAATTAAAGATAAGGTTTGATTACATTATAATAGGTTAGT
TTTTATGTTTGACACCACGAAGATCTCATATCTCATATATATATATATAAGGACCAAAAC
AATCAATTATTTGAGATTATTTATAATATATGTCTATGTAATAATCTAAAAAAAAATCAA
TCTAATTTTTATTCTCTAATTAAAAAATGTTATTATAATTTATGAAAATTATTTTGATGT
TTATAAAAAAAAAAGTGACCAACTTCACGAGCACGTAAATATTTTGATGTTTTGTTATAT
TTATGAAAATTGACCTTTTATTTTACTATTATTAAATACTTAGTTTTTTAGTAGATAAAA
ATAACCAAAGAAGAATGTTGAAAGTAGATAATAAAAAAAGAAAACTGAACTTGAGAGTCG
AGTTTATAAATTTAATTTTAAAAAAATAAAGCCAAAACGATTATCAAATCGAACATTAAA
TAAAAAATCTAAAATTTAGCAAAGAAACTAACAATTGTACTAAAAGAAATGCACATGATT
CCCAAAGGTGAGTCGAAAAATTAAAGAACTACCGATAAATGTACAAAAAGAATTAAATTC
TGAGAACCAAAATGAAAAATAAAGACATGATTAATAATAGTTTTGTCATAAGAAGACCAT
GACAGTCATACCCTATGAACAATAGAAACCGAGATTAGCAAAGAGGTTCAACCTTTATAA
AATGCCCACTTCCAAACAATCAAAGCCTTTTCATTCATGCGCATGTCAATCTAATTGCTT
TTCAAGAAAAGCATCTTTTAGACTAAGAGAATATAAACAACCAAACATCTTTGAATAAAA
ACTCTCTTCTTTTGCTACGATATTAAAGAAAAAAAGAAGCCATTTCTTAACCATCGCATC
GATTGCTTTAAAAGAGACCAAATTCAGCATTTACAACCAAACCGAACCAACCACCAACAT
GGCAAAAGGGAGGAAGACTGCTTTCTAAAAAGTTACCAAGTACATCTTCCGTATACAATA
GACACATATCTATGTCATCATTGTGTCGATCTGCAGTCTCGTATTATTACACTATATTAT
TATGCACATTTATTCTATCTTACCGCCCTTTCGGTTTCTCCAGGTGGATGAGAATCTGAT
GAAGACAATGACGCCGACGATGATGGTGAGATAGCTAAACTTTTCCCTTTTTTATCTGCC
TCGCTAGCTCCTCTTGAGCTTTCCTCAACTTTTGGTTTACGGAGAAGTTGCAGTTGATTC
TGAAGGAACTGTTGGCAAATACGAAATTTTGAATTTAATAGAAGGAAAAAGGTATTGATT
TCGTAAAAACCCTCAACTACGCCTAGCTCTGTTCTACTGAAATTAGTTTGAAATTGAATT
GAGTACAAATTAATTTATTATGAAGATGTCTCCTTAACTTATCATTTCTAACCTCTAGTT
TCTAGAAAATATAGAGTTGTTTGGAAGAACTTTAACCCTTTTTGAACAAAAATCTAAAAT
CAAGTTTATATATTTATTTCTTCCATCAAAACTACAAGCATCTCCTCAACTCAACCTTTA
ATTGAAAAATTGGAAGGGATCTACAAAAAAGCATATACAACTCCAAGGACTTGGAGAGAT
ACAAAAAAGTATCTTTTTGAACCGAGTCCATACGAATTTCCATGAAATTCCTAAGGGCCG
GTGAGGAGAAGTTGTGTGCAATCTATGGAGGATAAATATCCAAGGGCTTAAAAGAATAGG
CTTCTCTCCAAGACGTTAAGTATTTCCTGAACTCAATCCACATGGCTTACATCAAAGAGT
AGACGCACTGATTTAGGTAGTTTTCAAGGAGATCCTGCATGAGTTATTATAATGCACAAG
TCCAAGGGCTGTTAAGGAGAATATAAAAGGCCTCCTCCTTTGATCTACACATCTTCGCTT
TCTATCTTATGTGTAAGTAATTGTGAGGGATTGTTGCATAGTTTGATTGAAGGAAGATGA
TTGGCTTCCAAATAGTACCCTCCGGGTGCAATTTTTGCATCGGTATTTCTTATCCCTAGT
CAAAGATTTCCAAATAGTTCATTAGCTAGAACTCTAGAAGTGGGTCTCTTTCCTCTTATT
TTCATTTTCATAAAGCCCTTTGCAATAGAGAAGTCAATAAGTAGCCTCCTTCGACTGATA
TTCTCTTCTATCCAAAGAGTAAAAGTTATGTTTGGGCTCCCAATCATTGATTGCGATCCC
TTCATTCTTATAGTGTTTCCATCGAAAAGTCTTCTGCATAATTTATTCCTTTCTTTCCTC
CCCGTATGCTGCTCCTCTTTTCTAAAAAAACTAGGATTTTGAAAATCCTCAAAAGACATA
CTTCCTTTGGAAGATTAAAACCTAGTTCTTTATCCAAAGAATCTGTGTGTAAGTCTGCCT
CAGAAGATTTTTTCTTTTAGTACAACTGCGGTACGGGGCATTGAACTTCTAACCTCCGGG
TACGCCACTGAGCCAAGCGCACTTTGGCATTTTGAGAGTTCCTTCAACTATTCACATAAT
GGTGAAAAAGCTTTCTTGAACCCAATTTCCAACATAAAGACTAATTATTAAAGAAAGTAG
AATTTGTTGCCATTCTAAGGATAGTTGTTGCGAATACACAGGAAGATTTTCTTAGAAATA
AATTGGTTTCAAAGGAAGGTCTGAGATTTGACACATTTTATAACTCTCTCTGGAGAGCTT
ACTTCGAACCCTCTTGTAATGGTCCTAATCTCTTGATCACAAACAACTAGGGCTGCTAAT
GGTGTTTTTTCTTTTTAACTGTTAAAGGTACCTCATCTTGGTCGGCCCAGTTATTTTTGT
ACTCCAATTTTGAACCACAAACATCAAAGCAGTTTCTTGTTGTTGACACAGGAGGTCCAG
GATACAGCACAAATAGGAAAACCAAACAGCGGTTTGGTCAATCCAGGACAACGAGAGAAT
CAAGACATGTTATTCTGATAATTTGAGTTCATCATGAACATCACCTAAGTATGAGAAATG
ATTTTTTTTTAGAAAAAAGGGTATGAGAAATGATATTGATTCAGGAGTATTATTTCCCCA
TGGTCAAGGCCATGTGTGCATACTAGTCAACTACTGTTCACGTTTTTTTTTTCTTTTTTC
CTTCAAAAGCAGAGCTGAAGATTATACAAGGGCCCGGCAACAAGAGACTAAATAAAACAT
GCACTAACCAAACAAAACAGCTCACTAAGTAACGTTGATAACATACCTCAATCTGTTGTT
GAAGAAATTTTTCTTGAGCTTCAAGCTGTGAGCCTGATACATTTAAACTACTGCCCAATT
CCTCTATATTGTTTCCAGTGCCCTCTCGTGGCTGAAAAGGAACAAAGATATTTTGGGGAA
ATTGAGTGAAGGACAGGTTTGAAGGGCCGCCAGGAAATGAAAAGTATTGTGGATGTCCAT
TGGGAGATTGCTCTCCGTTTGTTTCTGTATTGTTAGAGTCAAACAAAGGTCTTTCAACTT
GAGGAACTACTGCATATCCAAGAGACCTGTACACAAATAAACAAATTATACTAATTATAA
TAATAAAATTTCATACTCTTCCTTCTCTTTGCAAAGGGAGAAATGCCTCGATGTTTGTAA
ACTTTCTAGACCAACATAAAGGAGAAAAAACAGAAATCACGTAGTTTGTAATGAAAAGAC
ATACCATACTAATGTGCTCGCACAAGGATAAACATACGATTTCTCATATATTGAAGCAGC
GGCGGCAGCAGCTCGGACTCTAGCTTGATGATGACTTAAATTATCATTAGTAACGCCCGT
GCCACTTGTACCTTGTGCAGATGAACTTGTGGTTCCTGTTCCTGCTATCAACATAATAAA
CAGCTCAGTCATTGTATCCAGGTTTCAGCATGGTATACCTCCATCGTGAAAAAACAATTA
AATGAAGCCAGCAGTTCTATATCTGCAACAAAGACGTCCATTAGAGAAAGCAGAGATACA
CTAAATGGAGTCCTACAAGCATTCACAAAACAACCAAACATTTAATGTTGTTAATCCAAA
GAAATGAGATTGTATAAAAGACTTCAAACAGTTTTTTAGGTAAAGAAAGCATTTTCAGCA
ATAATGATCATCCATTCTCAATATGCTTAAGTTCATACAGTTCTAGAATGAAACTGCTTC
TTTTAGGTCTGAGTGAATGCAATTTGCTAAGAAACAAAAATATATATAACAAACTTCAAC
TTTAACGACAGTCTCTTAAGAAGAACAATCATGAAAACAAAAGAAATAAGAAGAGGGAAG
GGAGTAGAGAGAGTCAACACCCATGCAATGAATTGAGAGGCTCAAATTTCAACTTTCACA
CTGATGGTGGGGCATATAATTATATACAGAGAATACTTGCAAATATTGATAGCTTATTTT
TTAATGGTTGCTTCATGATCTAGATTATTTAATAGTTTTGAAACGTTAAACCAAATCTGA
TACTTATAAAGCACTGACACTTCTAAGCTCGGAGAAGTGTCAGTGTGGACACATGTTAGG
CATGTCCGTTATTTTTTTTATATTTATTTGTGAGTGTCGGGGCTAATTTACACACACATC
GAATACTATCATGGGTGTGTCCACTATTTTATTATTATTTATTTGTATCTTAACATGCTA
AGACACACCATCAGCACACCAAGGGCACTCCATGTACAGAAAAATAAGAATAAAAAAATA
AATAGTGAAACAAGACCCACTATCAACCGCCCCTTTAAGGGGTATTTTAAGCCAATTAAA
AATAATTATGCAGTCCAAAATTTTCAAAATTCTAGAGTTTTTACACACTTTCTCCATACT
AAAGATTCCAGAAAGGTCTACAGCCAGATAAAATACACATGGAGGAAATTAATAAAACTT
ACCTGATTAAAAATAGTACAAGACGTAGGACCCTTTAGCCAGGCAGTAAATTGAATTGAA
TTGTTACAAGTGCAATTACCTTGTTGGTTAGCATCAGACTGCACTCCATGATGACCGGTT
GTTGTACTTGAACCTTCGGGTGGTACAACAAGGGCTCTACAAGTGGGACAAGTATGTTGT
CGCTCCAACCAAGATCGGAGACAATGGACATGAAAAAGGTGTCCACATACTAGTTTCTTT
GCAACTGTCATCTCTTCACGACAAATAATGCATGTTGCATCACTTCTGCAATTCCATAAA
AACAACTTTAGTAGCTAACATAAAAGTACTGGAAGCATCAAAGACACAACAAGTTGACCA
AGCTTGGACGCACGAATTGAGTTCTTCAGGCGTTGCATCTGGAAAACGATCGTTCATGTT
TGAAGTAATCTTTCTATAACGGATGTAATCTGCAATGCGAATCCTGAAATTCCTAAAGAT
CTCATAAAGCTCTCGGATCAAGTGCAAAGGCACACCATAAGTCCTACAAAAGCAAAGTCA
AAAGTCAGTACAGTAAAGATGTGAACTGGGAATGAAGTTAGTGTGGATGTAACTCCAAAT
ATTATTTAAAGTTCAACAACCATGGGTAGGAGATCAAACCATCAATGGGATGGCGATTGA
TGTCCTATCCCATTGTGCTACATCATGCATATAGAGACAAGGAAGCTGTACATTAAACTT
GTCCTTGAGCTTTAGTTAGCTTCCTTATTTCCTTATTATTAAACAGTAGGTGAAAAAATA
TACTTGACCATATCTATGTGTGTGTGTGTGTGATGATGAAAACAACACATTCAAAAGACA
GACATATAAAAGAAAAGAATTCTAAACTTTCTACCATGTTTACAGTCTAGCAATATCCAA
AAATTAATTGGTCAGACTACAAGCAAAATCATTCTTTTTTTGTGCAATGTGTGCATGTAA
ACAGAAATCTCTGCCTCTTTCAATCTTTAAGGGAGTAAAATTCTAAAACAACTGATTGAA
AATAATAGGTATGTAAAGGATATCCAAACAAACAAGAAATACCCTATCATTCTTAAGACA
CTCCTACTATGACTTATGAGCCATCTCCCACAATTAACATGAAAGAAAAATATGAGAGCC
ATTGATACATGAAAGGACACGAATCCTAGTAACCACATCTGACTTTTTTGGTTTGCATAG
TATTTCTTGAGAAGAATCAGAACCCCATTTAGATATCGGCAGTATGAGAACATTTATGCA
GAAAGATATTAATTCTGAAATTCCAGTACGCAAGAATGAGATAGCTCATGGGTGTAGTTT
GATTACTTACATGAAAATCACAAGAAAGAAACACAAGTACATCGACAAGTGAAGCAAGTC
TCGAATAAGTTCCAAGTAAAATGTATAGACTGGTTTCCTTTCCCATTGTCCCTCCATGAG
CACATCACTGACATAGAAGATATATTTCACAAATGTTGACACAGCTGTTGTCGCAAGAAT
CATATACCTGAAACAAGTCATTGAATTTATTTTATGTTTACATAAGACCCTCTCATGGAC
ACAAGAAGCATAATCGGATAAAAACCTAACTCTTGCGAGCAAAGACTACAAGACAGAGCC
ATAAATTCTCTATATAAGAACTTAAGTATCAAATTTAAACAATAGTTTTGTGAGTTCATC
TAACATGACCTTGGCATCTCTGACATTCTAACCACACCTTCATGAAATTAATGTGATACC
AAATGTTCAAAAAATTTCATTATGAAACATCATAACTAATACTTGTCTAAATACAGAATC
AAAATAGGAACCAAATTTCATGGTCAATTGGAAAAGCATTTTGAAATCCATTGTATAGGA
CTTTCCTCTTTTGTAATTTCAACATAATAATGATATGTATATTTCCTATAACAACAACGA
TGACCACAAAAAGGAAAGAAAAAGATATGAACCAATGGAAATTGAAAACTTACTCAAATG
AAAAGAAGAGGGAAACCGAGGCCTTTCTTGTCTGTATCAGAGAATCTATCGAATTATAAA
AAAACAGACTATCGAGAACAAAGAGGAAGCCTAAGAAAGAAACAATCCGGATATGAGACA
ACAATGGCACCGATGGAGTGGTTTCCATGTATTCAACTCTCTTCTGAGCCAGCCAATGGA
GAGCTTTGATCAACAACAGAGCCGTAACCATACCCAGGAATGCAACAGAAAAATCTTGCC
GAAAAATAGTGATGGCAAAGAGGATTTCCATCAACTCCTTCCATGATTGCTCGTTGAGCC
TCTCAACTTCTGCTTCTCTAAGAGAACCCAGAAATATCTTTTTTGTTAGCTGCCACAAAA
TGCACATGATGACTAAACCCATATTGAGAAGAAGTACTAGATTTATCTTGGAGGTCGATA
AATAGACCAATGCTGGGTAGAACTGCCCTCTACTGTTGAAGGCATGATAGATAACCATTA
TGGTTGCAATAAAACTAATCCCCGCATATGTTTGCAGCTTCATCATTCTCTACCGCACTG
CCATATGAGAAGTTGAAACGTCAGCCAAATGAAACAATTAAATGATGCTAAAATAACATC
GTTACCTATCTTGAAAATATTATGAATTAGTTATCTTTCAGTAAGACATTTAAACTGAGA
ATAATGCATAAAGAGAGTCGAAATTGTTTCATTATCATCGTTACCATGCACTTATGATAA
GATAAAAGGACATTTGCAAGAAACGACCAAAGAGTTTTTTAAGCATAATTTGGGCAATCA
CCATTGACAAACATTGATTGCAAAAGAACGTGTGTATTTGGAAAATTAAAGCCCCATTTG
GTAATATTTCGTTTTTGAAAAATCAAGCATATTTCCTCCCAATCTCTTACAGTGATTAGC
ATCTTCAATGGTTGCATTCTTAGCCAAATTTCAAAAACTAAAACGAATTTTTGAAAGCTG
CTTTTTTTAGTTTTCAAGTTTTGGCTTGGTTTTATAAACAATTGGTAAAAAGTAGAAAAC
AAAGTAAGAAATTTGGAGATGGAAGCAGTATCTATAGCTTTAATTTTCCAAAACAAAATG
GTTACGGGGATAAGGAATCAAAAGTCCTTTTAGCAAAAAAAAAATGATAAAGAGGTCACT
TCAAGGGCTTGAAGAGTTTTTTCTTGGAGAGGGAATGTTGATAGAAGAACCAACGAGACT
AGCATTTGTTTGAATTCCAAAAGAAATAAATAAATAAAGATTAAGAAAAATACATTTTTT
CACCATTGATGTTTACCACTCGACTTCTAAACCACAAGCTTATCAAGCAACGATCAATAC
ATAAAAATTCCAAAAAGAACAAAGGACTCCAATTGCTAAGACGAAGAATAAAGGAAAATC
AGAAGGGAAAAAAAAAACCCAATGTGCCAAGCTCCAAACCTATAACCAAAAGCTTATCGA
GAGCCGAGAGCTTGTTCTAATCCAAATACGAAGCCTAACATAAATTAATCGTAATCAATT
GCAAAGCCCTAAATTCTGAAGCAGAAATCACGAGCAAAAGAAAACATTCATACCAAACAT
AAATTTCCAATTTACTGCAACAAAAAACAGAAGACATTAGGCAATTTAGGCTCCATTTCG
TCTGTCGCCTAACGAAGTTCAACAATGACTTGTAGAAAGAGATAGAAGAAGATGGAGAGT
ACCTGAGAAGGCGACGAAAGTAGAGAGCGATCTGAGAACAAAACCGAAAATCTGGAAAAG
ATGAAGAATGTAGAAAGATAGGTATTTTCGCATTCCCTTGATTGAATCTTAATTTAAATA
AATATGTCAGAGAAAATTAACAAGCTCTTAAATGACAACTTTAGCCTTTTAACTCTTTCA
ATTTTAATAATCAAAATTTATTTAAACTTTTTATAGAATATATTCACTTTATTTATTTAG
ACATTTTGAAAAATAACAAAATTTTGAATTTTATCAACGATAGAAACGAATTTGTAGATA
GAAGCATATGAATATTTATTAATATTTATTATTGATACAATCTGAATATTTTATTACATC
AAATGTACTATTTTTGACAATTTTCATATATTAATTCACTAGTTTTATTTTATTTTAATA
ATCTACCGATTTAATCTTACGATTTAATGGATACTTATTAACTCCAAGCGTATTAATTTT
AGATTTATTAACTATACTTGGTGTTGGTGGGTTAAATATTTCTCAATGAAATTAGCATAT
TCAAATATTCCTACGAAACATATATTCATAAATGTTGAAAACTTAATTAATTTATTGAAA
TATTAATTGTTTTTTAGATACAAATATTAATTAATGTTTGTATATATGAAAAAGAAAGAA
ACTTATGCTTAATAAGAATCTTTTAAAAGTGAAATTCTCTAGAACAAAAGAGCTCGATGG
CAATGAATCATCCAACTGAGACTTAACAACATCCAAACAATCACAAAACAAAGGAAAATC
GTAATCTTAAAATGCATGAATTCTACGGAGAAGATGAACAATTTTCACTACGAAGATTAT
ACTTGAAAATATAAACACTTTACGTTCAATGCAATGAACAACGAGACTGCTCGAACAATT
AAAAACGAGACACAAAGGACTGGGCACACTCTGATGAGCTTTTAATCTCCTTGGCTGCAA
GTTTATTCACACTAGATTTTGATCCAAAAAATTAATTTTATTGATTTTATCGGTTTTTAA
TACAAGTCTTGCCCACTAATTTTATCTTTTGATTCTTTCCCTTAATACATAAACTTTACA
ATTAAGTTTTACTTATTTCAAATTATTCTAATATCATTTTTTTCACTCAATACTCGTTTA
TCAATTTTTTATTAAATACTCATTTTTCATGAGTTTATTAATCAAATCAAAATAACTAAA
AAAAATTACTGATAATTAAGTATTGCGAGTGAGAGATTGTTGCACTCATAAGGGAAAAAA
TAATAACAATTAAGTTTTACTATATTTCAAATAGTGAAACTAAGGTCCTAGTCCAACAAA
ACTATTGAGTAAAAAGTGACTTTTTCCCCCAAATTAATCCAATTAGATTATGCCAATAAA
AGAACTTTACATTAACAAGCTGTAAACATTCTGATCCAAAATCTGAAAACTAAAATCTCT
TAAAATTTGTGGAATGTACAACTTCAAGAAATTGTTCATTTCTTCAAGAAGGAAAAGGCC
TTAAGAATTATTGGACAAGAAGAAGAAAAACCACTGCAATGCAGACGGTATCTAAACCTT
GATATTAAAACGCCTCAATAGAAGATTCAGAAGACAATTAATCAATGATCATGAAGTGTT
ACTTCATAAACTATATAAGATGTTTTTTATTCAAGATAAATTTTAACATCAATCCCATTA
TCAATAAGAGATTGAACCACAGCTCTTATTTTGCCTTCAAATTTGTCCCTCTCTCTAGGA
GTATAACTAGCGGTATAAACATCAGCTTCTCTAGCCCTCTCAGCTAAAATACGGCCAACG
GCCAAACAAGCAGGTATATCTGAACGAGACTGAAGAACAGCTTTGATATCTTTTGAGTTA
GTACCTGCAACAGCAACTTGTTTACAAGTCACCCTGTGTGTAAGTGATGCTGAAACAAAC
CGCTTTGAGATGAACACGTCAAGTGTAAATGGTTCCATGTAAGCTAAGGTCCGTTGCTTA
AATGAGATGTGCTTTTTTGGATTCTTGGATTTTTTCGACTTCTGGTATGTGTATGGCCGA
CTATTATCATCATCTAAGAAGTCCTCTATACCAAAGAAACTTCTGGGTGCACAATGAACC
TGTGATAAAGCAATCAATCATGCATTGGATAATCAAAGCCAAAGGTTTGAAAAAGTTGGA
CTCAATCTGAGCAAATGATTGTTCTAATGCAAAAAATGGAAAATAATTTAAACAGCATGA
ATATCAAAACACGATGATGATTATTCACCAAACCTTCTTGTATAACATCAAGCGAGGTTA
GTCTTTTAGAAGTCAAGAAGATAGCCAATAAGAGGAAATAGGGATATACCTAGTGATTAA
ATATGAACATATGATCTTCTATATCAGTGTTGATGTCTAGGCAAACTTATATAAGAATTA
CTGTCTAGCCCTAAAACAATTCACATCGAAAACTTGTAGAATTTTTATAACTCGAATTAC
CAAGTTTGAAATCAACACCTCTTAAGCATCATAGAAGAGACGCTATTCAGTTTAGGAGGT
GTAAAAATCTTAACTAGTTTTATGAAAATTGCCTTGCATCTTTGGAAAGACCTTCAATTT
ATAGGAGATAAAGTCCAACCACCCACCAAACTAACTATAATACGTATGTGAAAATGACTA
AATACACGAATGAGAGTAATTTAGAAATTGTTAAAATCACTTTTATGATATTCAAAATTA
CTTCAAAACAAGTTTTTAATCGCTCAATATTAATTTAACATTAAGTTTACACTTTTAAAA
CCTGAACATCTCTTCTCCCAAGCCTAAAACTAAAATCTTCAATCAAATACACAAGTGAGG
TGACCTAAGTCATTTCCCTAATAGCCAACAAACAACAACAACCAAATGAAAAAAGAAACG
AAGCTCCTAAACCAAACAAAATATTGGAAACCAAACGGTTCTTAAGGGGCACCAAATGAT
TCGAACTAATCAAGCTTCATACGGCTTCTTGGTGTGGTCTAACCAAAGCTTTTTCAAAAC
TATTTGATCCATAATATTGTTGTTAGGTACATTGCCTTTTTGGTGCAAGTCAACGTTGTT
TTCTGGTATGGAATGTTACCTTATTATGTAAAATTATGCAAAGAGTTGAATCTTGTGATG
TAAAGATGTATAGTGTGTGGTCTTTTATTTTGGAGGTTTCACTTACTAAAAGCTGAAATA
TTTATAAAACAAGAATATATAGCTACGAGATGAAATTATACCTCCCCTTTATGAAAGTCA
CTTGTTGGCACAAGCAAATAAGGCCTGAACCTGTTCACTTCACATGCACAAACCACATGT
TTCCGCATATTTCCAAGAAAGTGCTTCAACATCTTTTCCTTCTTCTACTAGCCAACTCAA
CCCCCCTTTGCTCTTTTGTGCTGAAAGAACCTGATTTCAGCTCCTATGAGCACCTAAAAG
AAAAAAAGAGGCGAAATATTATACCTCCCAGCTACATGGAAATATTTCAGGACTCGAAGG
TTTAATAAACGGACTAAACTACTAAATAAGCATGAGTACACTAGATAAGGCTTAACTTTA
TGATAGAAGAACACACACAGGTTCAACTTTTATGCGGCATAGTGTCGAACAGCTGTCCGG
CAATACAAAGTTCATACTAGCGAGCATTTAAAATATTAAAAACAAGTAAAAAAATGGAAG
AAGCCATGAATTCGAACTAAGTTATGTGCATTATTGGCAGCTTAAAATCAAAACCCATCA
AGAAAACAAAGAAATAATATGAAAAGCTGAAAGAGAATTACCCAACAGAACACAAATGAA
GGAAATTCAAAAGGCAAAACAAATTTCTGCGACAAAACCCTTTGTTTGGGACCAAGGGAC
TTGTAAGGATTTCAAATCAGAATGGATTTGAAACCACTTATTGCGTTTGAAATGGATCAA
ACAAAATATGACTAAGAACCGAAAACAATTGGAAGGAAACTTTTTTTGTGGAACAGCCGG
AGGAAGTGAGGTAGAAGAAAGAAAGCTGACTGTGCGTTGGTGGTGATGTGCGGCTGCGAC
ATAGCATACACAAAGGAAAAGAAGGAAAGAACTTTCAATATTTAATTTATATAATCATAA
GGGTTTATTTGTAAATTAATTCCTTTCCTTAATTAAGAAAGAAAAATTATTTTAAATAAC
AACATTTTATAATACTTTTGTTATAAATCATGATATAAAAACACATAAATAGTAGTTAAT
TTTAACAAGGTATTTTCTTCTATTTTATAAATATTTTAACTATATTTAGAAATAGTTTAT
AAAGGAGTTTGTAACTTTTTTTTTTTCTAAGGAGTCAGTTTTTAAGCTATTTAAATTGTG
TTTAACTCGATTTCTGTTTGATTAATATGATATACTTATTATAATTATACATTATTAAGG
TCAAAATAAAATTGAACTACGTTTTAGAAACAAGTTGTTTCTTATTATAGTTGACGCAAG
CATAAAACCAATTATAAAATTATAGTTTGAAGCCCTCTAGCAATAATCACCTTAAAACCA
AATTATAAAATTGAAACCACTTTCAGATCATTTATGCATTTCTTTACAACTATATACATT
CCTTTACAACTATAAAAGGTCAACTGCAGTTAAAATCAACAAATCTTAACTTTACGATAC
CAAATTATATCATCTTGGTATGTCAACGTCAATAGTTAACATAAATAGCATGTATTTTTT
GTCATAGTTGAGATTAGAGATTCAAATCCTCAAATCCTCTCTTCTGCCCAAAATAATAAT
AAAATAAAGAAATAAATGTAGTATCGAGCTGAGGAACAACGTTTCATTAAATTAGGATAA
AGCAACGATGACTAATTGTGTCATTTACATCCCTTGGATTAAAAAAATTGCAACCAATCA
ATAGTTGTCAATGTAAGATTGCCCATAAATAGCAAGTCTAATCCTAAATTTTATAAGTAA
TTTTGACAAAATTCCACCACCAACTAAGCCTCAGTGGCAAATATAAATCATCACTTCCTT
CTATTCCTACAATACATGGGCTCAATCCCCATTGCTTATCATCAATTGTTGATTCCGCCG
CCTTTGACACCCAAAACTTCACTCAGACCTGTTTCTTCTTCTCCAGATTAGCAGCCACCA
GTCTTTGTCGCTTCCGCCATGCCGGAATTTTACCTGGGAACATAAACCTCAACAGTCTTT
CCCAAGCGTAACAGCACAAGAACATAAGAAAAGCCCAAGCCAGAAGCTTATCCCTCATTC
CCGCAGGCAATGGAACAAGTTTCAGCCAGTCATTGAGATCTCTAAACAAATCGGAGGTAA
TAACGGTGAAAAAACCGACTGCAGCCAAGAGGGCGTATAAGAACGGCTTGTTTTCGGATA
CACTCTGGTTGAAGGGATGACCCATGTAGTTTACAGCAAAGGTTGCCACCTGAAGCATCA
TGCTCACCATGTATGAAACCGTGTTAACCAAGTTGGGATGAAAATCTGAGTCAGGCTCTA
TACATTCATCAGGCATATGCTTTTCAGCTTCTTTCACTGAAGAAATCAAGAAACATAAGT
GGATTGCAAATTGGCCCAACAAAGAAAGGAGAACATAAGAGCAAAAGACATGTGGATGGG
GGCGTTCAGCTGAGAGTGTTGGAAGGGGCCGCGCATGTGAGATGAAGAGAAAAAAGGCTG
CTGTGAATACTCCACTGATAGTGGCTTGAATATCACCTAGCTTTACACCATCCAAATACA
TAACACTCAGTACGTAGGCAGTAGCGAGGCAGTTGAGACCAAGAATTTTAAACATTTGCA
GTGTTGTCACTAGGGTACTTCGACCTTGGCGAATAATGTCAGTAGTAGGGGCAACAGAAG
CATGCTTTGCAGTGAATGGTGATGCCATGGATGCATCTCCAAGCTTCACTATAGGGGCAG
AGCGCCCATCGCCCTCTTCGTTTAACTCATCCATAAGTTTCTTTAGCTTCTGTCTTTGCA
TCTCTGCAGGTGTCCGTGCACGGTTGCTAGCTTGCTCAGCAGCAGAATCCAGTTTTGCAC
TAACTTTGCTTTTTGAAGAACCTTCTCCACTAACAAGTGCTTTTCCTGATGATTCGGATG
AAGGCTTAGATTTCTTTGACTTTCCAGGCCGTACAGCCTCATCTTTAGATGCTTCTGAAG
AAGAGTTACCACTTTGAGGAGGAGGGACTGCGTTTAGGAGAGCAATTCCTACATGGGCCT
GATAAAAAAGTATGTAATGATTGTTATAAAGGGAAGACAATCATCTCAAACTCACGAACT
AAATGTTCAAGCATAAAAATTAAAATCTATCTGTTGCTCCACGTAGTATTTGTAAATGCA
TTAAAAGTCGATAAACATCTTAAGTCAAGACCTGCTTCAAAGCTCCAACATCGTTTGTAC
CATCCCCACACATTAACGTCATTCTTCCGACTGTTTTGAAAGTGGTCAAAATGAGTTCTT
TCTGCTCAGGAGCAACTCTTGCAAAAACCTAATGAAACAGTTCAAATGTATGGCATCAAG
TTGGCATCATTGCGAGAAACAATATTTTGACCAGAGAGAAAGCGCAAGCACCTTAACATA
TGGAATAACATCCAGCACAGTGGAGGTGCGTTGTAGCATCGCAATGCAGTCACCTCCAAT
ACAAAGATCATATGTCTCTGATAAAGTTCCCACCTCTTTCTCACTGAGGAAATATATACA
AGGATAAAGAAATCAAGTTAATGCAAACACTAACATATGTAAGGGAAAAAATGTAAATCG
GCATAGTTGAGAAGCAAGGGGGAAAAAGTAAAATAAGGACTTCAAATGCTAATAAAATTC
ACCTGTAGGGAACTGTCTGTGACTCATCTGGGGAAAGCCATTTATATTCCTCAGTTCCCT
TCATTGAATTGAGAATTAAAATTTGCTTTGAGGTAATATGAACTTGGCTAGCCACGTGGC
ACGCTGTTAAAGCTTGGTCACCAGTAATCATGACCTAATACAACAAAAAAAAAAACATGT
TTCACAATTTCTACTTGCTTAAAATACAAGGAAATACAAAAAAGAAACAGGACCCAGAAC
AAAGGTAGTCCGCCCATACTAAAAAATAAATAACTTCAGTCCAAAAGAACAAAATCAAGA
TCATAATTACATAAAGGCGTAGTGACCAACACCCACAAAAAGAGAGGTAGGTAGCAAATG
TGGGAAATAAATTACTGATTAGATTGCCTATAAGACAAAACAAGACCTTCAAGAATGTCT
TGATAAATCAACCAAGTTTACCGTTACGTCATACGTGACATATACACAGTCATGGTTAGA
TCCAGATAGATATTAAAAATTCGTTGACTTACAAATTAGAGTTGAATCTATGTACCATCA
GATAAATTAAGACAATTGTACTTGGAATAACTGTCATAAATTACCGTTGGTTGACATTCT
GATTCTATTGAGAATAAGACTATATAAGAATTAAGAATTAACCGATTACATCTTTAAAAG
TTCATAGTTTTCGGGTGCCCAGAATGTCTTGTTCATCCAGATAGATGCTTAATCCAAAAA
TTTTGATTTTAAATATCCACAATTCAATTCTGAATTCCAAAGAGTACCACAGTCAGATAT
TTCACTCGGGAGAAAGAAACAAAAGAATACAAGTCAGTTACACGCAGAACAAATTCACTT
CATAATCCCCTGGTACTGATTAATTCATATTATAGCTCATCATCATAAACACATAAAATG
CAACATAGAAAGAACACTTTCTTACAAAATTAACAATGAAGCTCTTAAATCTCACTGATA
TAGTAAACCAATAAGTATATTCTATAAGTCACAATTAAGTGTTGATCCTCTCTCCCCCTA
TTGCTCTTTGTATAACCCTCATGTACATTGAGCTTTGTCTCTTTATTTATATTTATATTA
ATAATAGTGAGACTCGTATTCTTTTCAAAAAAAAAAAAGACACAATTAATGAAAATGATT
AGGCTGGATAAACTGTACCAAGTCATGGGATGATCCTTTAAGCTCAGATAATATTGTAGC
TGAATCTGCTCTAATTGGACAATTGAACACCTGGAATGTAATTGTTGAACATTAAACAAT
TGAAAATAGATACAAAAAAGGAACAGAAAAGAAGCTTTAATTTCAAGCTGAATATGTCGT
AAGAGTAAAAGTTGGGAGAATCAGTTATGGGTGGGGGATAAGTACAAGTGGTTTGGGAAT
GATAACAAGAGAAAATATAATCAGATACTAAATCTGAAACAAGAGAGAGCAAGTCCCTTA
CCGCAAAACCAGCAAATGTCAGGTCACTCTCCACCAAGTCTCTATCCAGGCCTCGTGCTT
CACTAACCTTCAATATTGGAAAGAAATAGAAACCAGCCAAGTAAATGAAGTATTCATGAA
AGGAAGTATTCATGAAATGAAGTATTCATGAAATGAAGTATTCATGAAATGAAGTATTCA
TGAAATGAAGTATTCATGAAATGAAGTATTCATGAAATGAAGTATTCATGAAATGAAGTT
ATAGATTTACAAATTCAATTTAAATAGTATATCATTGTTTTCTTCATTTTTTATTAATAT
GTTTATTTATTATTCAGTTTCAATAGATTTTCAACCTTCTTTCCAAAGCACCTAAGTTAC
CTATTCTAATATAACTTTAAAAAAATAGCTTTGACCATTTTATTCCATGCATGCACCCAC
ACAATGTGTTCCCTTTCATGTTCAAAGAAGGCACTTAAATCTTTATGAATTCAAGATTTA
AAAGTAATTAAGATCAGAGATTTCAAATCACACGTCCAGCATGTCTCCAGTGCATGTCCC
CCTGTGGGAAAACAGCTGTGCTAAAAATATTGTCCATGTTTCTGAGACAAAGATGTTGAT
AACGTCCATGACAATGATGATTATGGAAATCTCAGTTGGAAAGACCAATATAAAACAATG
AAATTGTCAACTATGACAATAACAGGGACTACTATAATGGCAATAATGATGACAGTGAAA
ACAAGCCATCTACAAAATAATGCAGTCCTTTTATGTTTATAAATAGATGTGTGGGACAGA
AGAATATCTTACTGTCATGTCTGGAAGTGATTTGTAAGCAAGAGCAAGGACACGGGAACC
TTGTCGTGTATATTTCTTATAAGTCTCAACATAAAATGAAGGTACATCAGTGAGCCTCTC
CTGGATGGTTTCGGGGGCACCCTGAAATGAAGAGACCAAGTTTATTTAGACTGGAGAGGT
TCAAACAATTATTTGCATTGTAAATACACCAACTAGACATGTAACTCCGGCTCCAGAATC
TAAATACTTGCAAGCTGCGTGTCTGCTACATCTACATGTGTTCCTACCATGTCCTAACAT
GTCTCAAATTAAATAACAATAGAATCAATGACTTTATTTTTGCCATTGTGTTCACCAAAT
TAAATTATTAATGAAAATATATGAGCATATTTGCAAGATACGTGTTCTGTGTAGAACTCC
AACACTGTAAACTAGAGTTCTTTTTTGTACACTCTAAAACTAGTGTTCATAATTCATATT
TCATAAAAGTTTATAAAACTATGAAACAAAAAATTCATATGATATTCCAGCAAACCCATT
TTCAAGATAAATAAACTACTATGCCAAACCTGTTCATTCTAGCCTCTCATTGGACTTTGG
CAAGCAAGATTTTTTAAATTTTATCACTCAAGAAAAATAGGAGAGTTTCAATGGTTTAAC
AAGTGTGGAAGGAGGTTTGGGGACTGAGCATTGCTCTCTTTGAGCATTCTAAGAGTTTGT
TAGTCAATTTAATATAAAGCATTCTTATAAGCTATAGCAGTTTTCTTGTAATTTTGCCTT
TTATTTTATCTTTTTTTTAATCCATAATTTCATTTAATACAATGAAATGTATCAAAAGGA
AGTTAGTCCTTCAAAGTGTTGACGTATAACAAATTAGAAAATATGGATAAGTGGGGTTCC
TCTATGCGCCCAGCAGGTTTTATTGCCCATTTTCACACCATGTGTTCCTTAAGAAGCCGG
AATGGGTGATGCAAAGGCATAGACTGAAGGCTAACTTGCTAGTCTAGTTATATTGGAGTG
CCTTTTGTTTAGTTTTGTGACTTTTGTCTTCCGTTGTCCTTTTCTTGAGCCATTCTTTTT
CAAAGCCCTCTATTTACACTTTCATTCAATTCTGTGAAAGTTGGTTTCTTTTAAAATAAA
TAAATCAACTTTTTTATATGAGTGTCCAAAGAAGCTTACACAAATTTCAATTAATCTCAC
AAAATATCTTGTTCGAACCTGCGACATTTTGGTGTAAAGAAAACTCATAGGATATTAAAT
CCTAGGTAGGTGATCACTATGGATGGAATCTACAATAAACACATAAATCTAGCCTCTAAT
TTAAAATATTGTTGCTCCAATGTATTAGCTGGTTTTTTCCATTTCCTTTCTTTTTCTTTT
AGTTACCTGTTGTATATCCTTTCATATTCTTTAGGAAAGTATGGTTTTTCATCCCAAAAT
GGAGAAAGAGAAAAAAATATATATAATAATCATGAAACAAGGTAAATACTAACTAGAAAT
AAACAAGTCTAAGACGACAGATAGTCATGCAGAAAAAAATATCAGACCTTCACAAATGCA
AAAAATTCCTCTTGAAGGCGCACAACAACTGCCATTCTCTTTAAATATGAAGCAAAGTGG
TGCCTCTGAACGATCTGGACAGCGTTACCACTTCCCCTGCAATTAATTAAAAGTAAATTA
TATGATGAAAGAAAGACAAATGCATAGCCAATGGAGGGTTAAATAATGACTATAATAGCT
GAATGTTTCACCCAGTGAAAAATGAAAAGAGCAGTAGCCAATGACAAAACTTAAAGCAGA
AACAGAAAATTTTGTTGGATAACACAAAATATACATTGAAGAATGAAGAGGATAACATAA
ACTGCTCAAGTGACATTGAACGTGAACTCAACGTATGTCTGTTCTGAAAAATAAGGGCAC
ATCGAAAAAGATTGCTCCTAATAGGCCCTTGTGCACAGGCATATAGAGCTACACCCTTTA
GGTCAAGCTAGATGAAAAATGAAACCAAAAAGAAACCGGTCTGTACCAAAAACAGCAAAG
TCACAACCCCTGAAAAGGTGGTCAAAATCCTCAACCAGCCTCTTGCAGAGAATACAAGAC
TCTGGTCTCATTCTAACAATCCCAACAACTTTCTCAAAATACAATCCATGGTATTAACTC
TTCCATGAAGGACCTGCTATACAAATTACAAAGAATTAAACCTTCTTAAAAATTTTGACC
TTCTATAGCAAGGAAAAGATTCAGAAGCTGGACAGGAAAGGCTTCACAAGGCAAAAGAAT
AGAGCGGCAAGAAAACCTATCAACAATATTGAGACCCAAAAGAAGATGATTCCCACTCCC
AAGGCTAAAGCTCCCAATCAAAGATTCAACAATGAGGGCAAAGGGCCAGAGAAAAAGAGA
ACACCCTTCTAGAGAAGAAGAGAATGGGAGCCATTATAATTCATATGGTCCCTCTTGGAT
GTACGAATTGATAACATATTCAAGAAAACAAAGAGCAGATAGGTCTATCTCCCATCCACA
TATCCTCCCAAAAATAAGCATCAATTTCATTCCCCACTAAACACTAAACAAAGGGAGAGA
AATATAGAAGCTACCCAAAATATCGTTCCAACCATTTCTGGAAGTGTCTTTCAAAACCCC
ATTTGGAATCCACTCAAAAGAATTTGGCCCATAATTGCTCCCAAATTACCTTACGCCAAA
TGGAATTGGCATCACGAGGAAACTTTAGAAAGATAACATCACACAAGCTTCCAAACCAAA
AAGCCAGATGGAAATACTTTGGCAGCAAAACCCACAACTGATGAAACATAGCCTTCAAAA
ATGCTATGTTTAGACCATTTCGCCAATAGACCAAGTATTGTGCCCTAAAGTTGCCCAAGG
TTAGCCAAGAAAGCCATCTTCGTGTCACGAGGAAAATGCTAGAACCATTTAGCCAATAAG
TATCATGCCCTAAGGTTAAACTAAGCCTAGCCCCCATGGTCGCGGCTTGGACACCATCTC
CCACCCAATTAAGAGAAAATTCTTTCCCCTCATGGCCCCATCCACCCCTTCCTCCCATAA
GAAGCTTTTCAAGAGCTTCTCCTAAGACTTATTAGCGGTTATAGTGATCTAAACAAAAAG
AAAAAAAATAAGTTGGAAATATCAGTCAAAATGAACTGGAGGAGCAACCTCCTTTAGTAT
TAGCAAGCTTGGATATTAACAGTTGAGGTAGGTGATCACCAAAATTCAATTTATAACCTC
AAACCAATTTAAACTTGTATCTTATCTCTTGACCGCTTGACCATGGCACAATGTGCAACT
AGTCATGCTGAGGTAATACATATAAACATAAATTTTTTAATTATAACTTTAATCACAGTT
GTAAACATAAATTTTTAAAATTATAACTTTAAACATAGTACATAGGAGATATGATTTAAA
CTAAAACTTCAATCAATTTAAGGTCTCTTTCTACATGACAATTTACATGTATTGATGCAT
AAGTATACCCACATACATAAATTCATATTTTTGCGGGTCCTTAAAAGAAAGGGGGGAGCA
TTACTTTCTGGGAACGGCTTTCTCATCAGATTTGTAAATCCAATCGACTCCCTTGAGAGC
AGCCTTTTCAAGAGGATCCCCCACCTACAGAAAAGTGAAGACCAAATATAGTGTTCCCGT
GTGCAATATTTTGTAAGGAGCATATTCGTGCATACTTTTTCTTTTCATCGATAGATATAT
CAAGGATTCAAGAATGAAGCTAGCTTACCAACTTGTTGTCCACAAACACCAATGCATGAC
AAGAAGCCAGAATTTCAACTGTGCGCAAAGACACACTGGTCATGTCAGTTTCCAATTCCT
CCTTATCACTCAAACCAACTACTCCTCGAAACTCCTACAGATACCCAGAAAGTGAAGAAT
AAACATCTGGAATAATATTGCATAATGGACAACAATTTTCGTATTTTGAGTTCAATATGA
GCAAACCATGTCATCTGATGTCAATGTTCCAGTTTTATCAAAACAACAAATATCAACCTG
CAGGAAAAGAACATACAAAATTTGATTACAAAACACAAACAGAAAGGTATCAACTTGCCG
TTCCAACAAAAAAGAACAAGAATGGGTTTACACAACACAGATTAATGTATTACAGCTCTA
AAAAGGCAATACATCAAACAAAGCAAAACCAAACTCAACAGATATCAGAGAACAACAAAA
GTAATATTAAAAATACAACGAAAATTACAAGCATCCCAAATGGTTGGAGTACAATTAGAA
AAAACACAAACTTGTTGAAAAAGGAAGTGCTAAACACCAACTTTAAAATGGAAGAAAAAT
AGTAACATTGAAATTGTATTACAATATAAAGAAAGAAAATATTGCTATATCCAAGCGCTT
CAAGGGGCCACAACTTTCCCAAAATTAAACTCCAAATTTCTGTCTTCTTTCATCCCACTT
ACCCACTCCCCATTTATAATAACCCTTTCCTAACCAACTCCCTTAACAGATGTCTAACGA
CAAACATGTGCAGCTAGTATCTTAATAACTCTCCTAACATTTCCCTACTAATAGTCCTAA
TAGACAGACACTCTCCTAACATTCCTCAACTAATATTCCTACTAGAAAGCAGAGGGAGAA
TCTTTGCAACTCAGTTATGAGTTACCAACCATTGTGGTTCCAATATATCCTTACTCACAA
ATAAGAGCTTATTAATCAATTTTACAAAGCATTTATATCCATGTGTCACACTAGCACAAG
CTTGCACACACCTCAACAATTCTCATGAGACAACTGTCTAACTTTACTAAAATTTGTTGT
TAAGGAAACTCACATATAAGTTGAATTCTTTTGAATACTTTTGTGACCTTTTATAGTTTA
AAGTTTCTAATTAGAGTAACCAACTTAAACATTTTTGTGACCACACCGTTTTCTTTGTCA
GCCTAGATTGTGGTTTGGGGGAAAGAAGTGGTCACCGTAGCTCCTCCTCCAACAATCTAT
AGTCTCACCTCTCTTCCAACAAATTATTATCAGCTGGTCCCACCACTCATCCATGCCAAT
GTCATTGACCAACTTCTTTTGCAGTCAATATTGTTTTACAAGAAATTTAAAAGAAACAAG
AAACACGAGTAGCAACCACAAAATTTTGGACATCATGCATGCACTTCAATGACTCTTCTT
AGTATACGGCTTCCACTCTCTTTTGTATTTATCTTATTTGCCACCCAATTTTGTAATTAT
CTTTTCATTAGTGAAGGTTTTGGTTTCTTATCAAATTAGGATGTCTCACAAGTCCCAACT
AAAGCTTTATAATTTTGTGATGCCATGAAAATTGAAGAAAGTTTTCTTACCAGTTAATGC
ATCAAAGGTAAAAAATGAATAGAAATATCATGCATGTAATCTGAGTAATCAATAAATATT
TTTTAATAAAGAAAGGAGTTTTAAGGGTAATTAATTGCGAAAGGAGTGCTGAAAATTCAC
AAAACACGCAGAGGTAAACTACCTTCCCAGCAAACGGTATTCGGAAAGGCTCTGTACAAA
ATATTCCACGACGTGCTAGAGCAATTAACGATGTATTAACTGCTATTGACAGTTCCATTG
GTAGTTCAGGAGGAATAACAGAAGTGATTATAAGTGAGCAACTGAGGAAAAGCTTGTACT
TGCTTCTCGTGGGATCTTCCAACCCCTGCATCAAATAAACAGCAGCTATAACTGCAAATA
CTTGCTTCCCGTGGGATCTTCACCCTATATCATTGAGATCTAAAACTCAGACCACAGAAA
AGTATGTCACTTTACCTTTACAAGTACATAACCAGCAGCTATAACTGCAAATACAACTAA
GAACATAATAAATAGGCCACTTTCCCAACTGTTAGCTGTAACCTACAATTGGAGCAAAAG
GTATATACAAACACATTATCGGATCTAGGACAAGGAGTATAAATTTCATCAGAGTTGCAA
ACCCAAATATTGTCAAATTAGTTACCCTCTCTGTAGAAAACAAAATTGTGCGCATTAGTT
TCCCTTGACTTGTTTCAAATCCAGTTCGCAAAACAACTGCTAGGCAGCCACCATCAGGGG
TTCTAAGAGGAAAGGTCTGTCTCCACCCAAATAATAAAAAATGAGAATATTCACAAGGTC
AAAACTAAAGCCACCAGATTCCTTTCAACAAATCTACCTTATCCGGAGTATGCTGTAGTA
TTTTGGTCCCACCAAATAACACATGACTTTTGTCTCTCTTAGCTGATAACTTCTCATCAA
TTCCTCTCCCAGTTATTGAAACCTGGGAAGGTAAGCTCTAGTTAAATAAATAAATTATTA
TTATTATAAAAATAAATAAATGGATAAGGTGGAGCACCTTCCATTGTGGTGTAGACTCCC
CAGTAAGAATGGCTTCATTAGCAATAGCACTTCCAGCCAAGATTAGCATATCAGCAGGTA
CAGATTTATCATCACCACTCTGACCAGAATCACGCCCTATGGAGACAACATCTCCTGGCA
AAAGCTCAGTTCCAGGTAGCTTAACCCACCTACATAACACCCCATCACAGTTACATGTCA
AGAACCAGAGTGGCCAAGAAAAAGGAAAAGTAGCCCAAGTAGTAGAAATGACATACTTTC
CACAACGATGCACCATTAAGGTCTGAGTATCCACTCTGACACGTCTCAACTCACTTAAGG
TCTTTAACCGACTTTTTGCCATTGTTGACTCAAACATGAACAGCATAAACAGCGTAAACA
GGCTGTAATACCAATACTCATCCAAACACCATAGTCCCACACAAAAAACCTGGGGGAAAG
GAAGAAAAGTTACAACCGTGTGACAAACAACAAATGCCTCTCAAAATATATCAGGTGCTG
GGGGTTGGGGGAGAGGGAAAGAGAAGGGAGAAAAACTTTAAAGTAAACACGAAATCCCTT
GATAAAATAGAGTCAACCTGAAACACAAAAAATGGTTCCATACACTGCTCCTTCATTAAT
TTCTGAAATGTAGGTTGTGGATACTCGAATCTGTAAAACCAAAAACATTTGAAAAAGAAA
AGGAGCATTAAACAAACAATTAAAAATTATCTTTGATATCCCATGTCACCCCATTCAAGC
ATGGGGCAGCCAATTGTAAAACATCCACGTTCAACACATGCACAAAGTAATAGTAATAAA
AATGAACACAAGAAAACCCACATATTGCGCCCCCATTTTTCAACAGCAGCTACAACTTTA
GGCTCAGAGCCGTAGCCAGTATTCTTTAGATAATAACCAAACGTTTCTTTTGTTGGGTAT
GGAAGCTTGCAGAAATTCTCCTTTTCCTTTGAATAAATAAATCGTTGTTTTCTGAAATCA
AAGTAGATCTCCTCGAGATCAACTGCAGATGTAGAACCCGCCAGCTGCAAAGCAGAGAAA
ATTTAGTCAACAGAACAGATACTATACTACTGAATAAACAATGTCAGAATCAGGATGCAC
GGAAGACTGTATGCCAAATGAAATAATTTTTCACTTTCCCGGAAAATCCAATTATTATTT
CTTAGTGAAAGAATACAAAATCCAATAAAATTGGAACAAGAAACAATACAAAGAAGATTA
CCATGGCCCTTGTGCAGTAATAACATGCACAAACCAATAAATAAGGAAATTCCAAACAAA
GGAACAAAAAAAAAAAGCTAGTGAACTGCAAGAATTACCCAGGGGACAAGTGTCCTGGAC
TAAAACCTATTCCAGCTAAAATTCATCATTCTTAAAGTTCTGTGTTAATGTGGAAGTAGA
ACTTATTCTACCTTCAGCCAAACCAAATCACACAAAAGAGAATAAGAATGGAAATAATTT
GCAACAGCCAGAAACTACATTTGTACTAATGAAGAGAAAAATAGTCCCCATACGTCCATA
ATAAACAACAAGAACACAATCTGAAACGGTTGCTAGCTAGATAGAACAAAATTTGTAATC
TTATTTGGATTGTATATTCTTTACCGCTGAAAACTGCAATTTCCCTTGAAATGCATACAT
AAATGTTAAATCACTTACAAGCTTACGAAAATGAAGCGAAACAATTTCTTTTGAGCCCGA
AAATTTCGCTGGAACTATCTTGCATGTATCAGCAAAGTAAATATCATTAACCTGCATGTC
AAAAGAGCACCATACGAAGACATAAGATAACTTAGTATAGACTTCATAGCAATTCAATTT
TAAGCCATAATCACGACCAGAATATTAGAAGTGTAGTTGAAAATTTAACGAATTTAAATT
ATCAAAAAAAGGTATGAGAAAAGAGATCACTTTTGAGCTTTAAAAATAGAAAACCGGTAA
ACAAAAAAGTTATCACAGGGTAACTAAATTCACTTAGCCCTCTCCATTCAGATTCTCATT
TAATGAGCCATTGCTAACCCTCATGAAACTAAAATACAAAACCATCATACATCCAAAACA
AAAAAAAAGCTACAACAGGGTAACTAAATTCAAAAGAACTTAAAGAACCAAAAGAGTTCA
AAATTAAACTTAAAGAAAGGACAACAAACTGATTCCGACTAACGAATTACATCAATAAAG
CCGTTACTAGGACAGTTTGAATGGGAAAATTTCTAAATAAGTTAAATTCTTGATCTGAAA
GCTCTACCAGGAACGTGTTAATACAGCCTATAGATTTCTAAGCTATATTATTAACTACAT
GTAAACATGTTGCGTTATCTGCTTGAGAATTAGTAAGGATCCAGGTAAAAAGATATAATT
TGTTGATTGCTTAATAAGTCTCCCTTCCAGTGTTCCAAACCTTCACGATGACCAGCCCAT
CATGGGTAATAACTCACAATGGTAACAAGTCCCAGGCAAAGAAAAATGTAAAGATTCCAT
GCACTAATGCTGAAAATGCAATCAATTGGGAACTACGGATAGAAACATATGAAACAATAT
TCAATGGGAAAAGTACTCAATCAGTGAAAAGGGATTCCGATTTCCATCCAAGCAAGAATT
GGCAAATCTAATTCAATCAGAGGAAATGGGTACTTTGCACGCTACTTCTCAGAGTCTAAC
TTTTGAACATACGCCCTCAAAGCCAGCAGAAATATATAGAGAGTGATATTTTACAGCTAT
GCTGCATATATGCAGTTAGACATACTGCAGGCAACGATGTGACAAGACTACATCTCAAAT
GTAATGGCAATACATAAGCATCATCAAATGCAAGTACAAAATTAACGAAGGAAAAGAAAA
GAATAACACCTGACTGTACTGAACAAAACATTTGAAATCAACAGACCAAGCAGTGAATAG
CAAGACCAGAACATGAAGAGCCGCAAGTCCACCTAAAACAATAAAAGCATCTCCGAAGTC
TATACTGGGAACAACAACGGCAAGCCAGGCGGCATAAAGAATGGCAAATGGCCACAGATC
GAATCGCCATGCCCAGTGTTTCTTCCTCAACAAATCAACTCTCTCGACCACCTTCCCGCC
CACATGGAATCTCAGCATCTTTTCCTCAACTCTGCTGCACGCAATTCAAAGATTCGCAAA
CGTGGACCATCTGGGGGTAATCAATAAATGAGTGTAAATCGATCAGGTCGAGAGCATGAA
GGAGAGAAGAAAGTAAAATGAAGAATTGAATTGAAACGGAAAAGTAATGAATCGGCATAT
ACCAGAGAGATCGGCGCCGGCGAGGAAGCGATTGAATCAGCAGAACGGGTCTGGGTTTTT
GTTTGAGAGAGATGAAGAGATGGTTTTGGATTTTCTTTACGGACCCGTCTTTAACCCACC
CGTTTTCACTAAACGGGCAATGCTTCTTTTTTTCTCTTTTCCTTTTTCTTTTTTCTCTTT
TTCTTTTTCCTTTTTATTCTTTTTTAGTTCGCTTTTTTATTGTTATTAAAAATCTAAATT
AAAATATCAAACGTAAGGAGGAGAGTTCTTTCTTTTCTTTTTTTTCTTTTTTTTCTTTTT
TCTAGGAAGTAAGAAGGGAAGTTTTAAACATTGAATGAATTTACTTTGTAATTTTGTCAA
ATGGTATTTTAAAAGTTAGATTAACGTTACAATTTTAATGGATTTTTGCTTTTAAGTATG
GTTAAAAAAATGTGTTATACTTATATTGGGTATGTAATTAATTATAAACATGCACGTATT
ATGAATCTCATCCACGGTATGAAAGTTAATAAAAATGATAGTAATCATAATGCATATATG
CATATAGTTCCCCTCATAAAAATTATAGTTTTGAATTTCTCAACTCTCAAATTAATTACA
TGCAAGTTGTGAAATTGGTAAGATTTTAAAGAAACCAACTTTCTAATTTTTTTTAGACAT
ATAAAATTTCGTAAAGTTATTCAATGATTAATTTATTCGTCGGTCGAGCTAGCATATGTT
TAAGCAAACCTTAGGTTGTTGAACTTAATTCGAAATTTACATTGTGTTTTTTGAAAAATA
AATAATGGATGGAACGGTGAAAGACTAAATTATGGTAAGAATTACAACACTTAATTAAGT
TTAAGGTCAAAATTTATGGAATTGAAGGAAAATTATAAGTAAATTAGGTATAACAGTTTA
CCTTCTAGCTCGTATGAAAATATATATATAACACTATGTAAAAGTCTATTGATGATATTG
ATAGAGTCATATCAATAAAATATTTTTATCACGAATAGCAATATCTATTAATAATAAAAT
TATATCGATGATAGACTCACATATTCTATTACTAATAGATTTTGTTAACAAATTTTGCTA
TATTAGAATTTATCACCAACACTCTACACGAATATGTGATTTTATTTTTCTTTTTGTATG
TCGGTTAAAATGTGAAGAAACAAACGAAGAAGAAATCGGTAACAAGGAAAAAAGTAAAAC
AAAAATAAAAACAATGCACGTAAGTTGGGTTTAAACATTCACGAATATAAAAAAAATACA
TGAAAAATAGGTGAAGGTACAATTTTTAAAATTGCTTATTTTTCAAATTATACATAAAAA
TATATTCCAATCATCACCACTTCTCTTCAAACACTTGTAAAGCAGATGAGCATCACGTTA
CATTTATATCCAAAATTTGAGTTACATACTTAAAAAGCAGCAAACTTCTGGTGCCCAAAA
TCAAATGTGCATCTTATTGACCACATACACATCTATCTACATAACTAATTACTTTTCTTT
ACATAATATATGTTTTCTGCATTCCTCATCTCCCCAACCTCCATCTACACCTTACAGTAC
TTCCATACAGCTAAACAAAGGAGGAAAACCGGCCTGGTTGCTCACCCTGCACCCCTCCTA
CTCAGTTACGTTCCATCTGCGAAAATAGCAAGACGAATGACCGAGTCATAAAATGAAATA
AAAGTGAGAGAAACCATGAATGCAACTATTGAGAACATTGTTGAAATTCAAAGGGAGCCA
CCAAGTACACTTCAGAATGAATTTCTAACAGCATAAGCAATAGAACTGATAACAACATTT
ACTTTAAAGAATACACAAAAGTAAACAGAAGTGGTTTTTCTTGAATGGCTCCACTAAAAG
CCACCCCTACCCTTTATTTATTTCACTTATTGGGACAGGAGGGATCTAGCAGGGAAATCC
TTCTATATATATATATAAGAAAGTTTTTGGTTACCACTACGTCTCTTGGTGGAGGGTTAA
TGATAACTTCCTTTGATGGTTTGAGAATGAATGATTCAACAGTTGATGGTATGCAAATGC
ATGATTCAACAATCAACTCCTCCTCCATTAATGAATTTTGATAGTTCCTTTCTTTGATCA
GATATGTTTGATTTAAATAATCCTTCAATATTAGCCTTTACTTTTATAGCTTTTATTCAT
TAAAGAGAGGGGAGAATAATATTGAGGGAATTTCACAAACTCACTTTACCCATTGTATTA
AAGTCACCTTGTGTTTATCTACCAAAACTTAAGAAAATTGTAAAAAAAAATAACCGAAAG
AATTAGGATTGATGATTTGGAAAATTTTGAATACATGCTAAAACAAACTAACAAATTTAC
AAAATATAGCAAAATCTTTAATATTCTATCTATGCCTATCAATGTTTATCATTAATAAAA
TATTAAATTTTGCTATATTTTGTCAATTTTATTGTTGTTGACCATCTTCGTTGAAGGTAT
TTGGAATGTCATTATTTAAAAAAGAAAAAAGAAGAATACTCTTTTTATGGCATATTTGTT
AAGAATAATAACCAAAAAAAAAGTTATAATGTAGGAAAATTAGGACCATTTTTGTCTTTT
AAAAACCTTCATTATTAATTTCTTTTTCTTTTAGAAAGCTATTAATTTTCCAATGTATTT
GCTCCCCTTTCAATTAAATGCAACAAAAAGATCATCTATAGATCTTAATGCAACAAAAAG
ATCATCTATCAATTTTGAATTTTGAAGTCTCAATATATAATCATTAGATAATGTGTTAGA
TTAATTTTGAAGAGTTTAATTTTTAAAATAAATTGAAATGTATTTGATATTTGTTTAAAA
CAACTTTCTAGAAAAAGTTATCCAACCTTTTCAATTTTTAAATTTGAAGAAACCTAAATT
CAAAACCTTAATCTTTCAACTTATGTTTCATTTTATTGGTTCGGAACTTTACTACGTCAA
AGATGAAAATAATTGAAGAAAGTGAGAAATTATGGATAAACTCAAAGTTTTAGGTGCTAT
TTCTTTTATAAACCACGCACACCCACACGCGTGTAGAAGCAATAATTTATAGTACAATTG
AAATATCAAAAAAAATATTTTTTAAGATACATTTTATTTAAACACTTTCGTTAAAACGAG
TTTGAAATTTAAATACATGTTTAGTTAGATTTTTTTATAAGTGCTTATATATACATAATT
TTGGTTGGTTTGTCATATACTTAAAATTGTTTTTATTTAATTTAAATGACCATAAAAGAC
TATTAAGTATCATGAATTAATTTTGAAGAAAAATATATTTTTTGATTCTTTTTATAAAGA
AATATATTTTGAAATTAATCATAGGGAAGCTATTAATTTTGTTAGAAACTTGATTTTCTT
ATAAAGAAATGTATTTTGAAATTAATAGTACGTTATCTCAAAACTATTGACTGTTTAGAA
ATTTGATTTTTTTTGTGTTAATTTTTCTATCTCAAATTAATTTTTAATTTTTAGTAAAAA
TTGATATCAAATTAATTTGATGAATTTTATCTACCCACGAGATTAAATTGTTATACAAAG
AATAATTTGTTACCTACCAAATTTTACGAACTAAATTGATACAAAATTAAATATACATGG
ATTAGATTGTTACAAAACAAAGTTGAAAACTAAATTGTTATTTTTTTTTTAAAGTTTGGG
ATCAAAAATATTTTTTTAACCGATTTTGCTTTCTAAAAAGACTAGAAATAGAAATTCACA
CAACACATCAAATTGACAAATTCCACGGATCAAATTGAACAATAACTAAATTCATGACAC
AATGAAGAACAATAATTAGGCACTGAAACAGTAGACAGGGAGAAGAAATAAATTGAAGTC
CATGTGAGAATGAATAGTAACAGTTCAATGATATTGATTCAACATTCAATTCTTCTATAA
ATGCATTTTGAACATCTTTCTTTGATGTTCCTTTTTGAGTATTTAGTGCGTGAATGCTCC
CAATGATCCATGAGGCTCTTCCAGATTGAAACGAAGAAAATATAATTTTAGAAAAATAAT
AATGAAGATTTTAAAAGACAAAATGATCATTTTCTACTATAAAATCCTTGTTATTATTGC
AAAATGTTTAAAACAACCCCTTATCCCTATTTTTTTTTCCCCAAAACTTCCCTTCTTTTT
CAATGGACCTGAAAAAATATAAATATTTTATAGTGTGTGTGTATGTTTACTTACAACTTT
ATTCCAAGACTTTCTAATTTTATTGTATAGTGCTTTTTAATCTTGTTTATAGACCCTGGT
CATGGTTACTTTGTAAACTTAAACTATTATTTTTTTTTCTTTCTTTAAATTAATCAAATT
TTAGAATAAAAAAATAAAAAATAGATAAGTAAAACAAAAAGGAAATATTATATTATTTAT
AAACAAAATATTTCAGAATATTAAAACTATCTACAAAATATAACCAAATTAATTCATCAA
ACTTCCTATAATTTATTTAAATTTATTTTTACCATATTCTGTAACTATTCATAACAATTC
CTCCTTATAAACTCATTTTAAAAGACCAAGAAATATAAAATAAAATGATAACAAAATAGA
GCCTTTTTAAAAGTATAAATTTAAGGACCAACTTTAGAATAGATATTTATAAATAATTAT
TTAATTGTATTCTACTACTAGTAATAATAACTATAGCTTCTTACAAGTCCCCACAAAATT
TTCTTGTTTTAAAATCCCTCTACCTAATAACATCAATTCAAAAGATACTCCAAATCATAT
TCATAGAAGACCAAAAATGCTCATATTAGAACACAACTGAACAAGTATGACTTTCCAATA
CAAAAAAAAAAAAAGTTCAAAATTTCGGTTAGAATCAGCACATAGACTAACTCAGAAACA
AATCACAAAAAGAAAAAGGGAAAAGAGAGAAAAGAAGACCAATATGAAACCCAACATTTG
GTCAACCATCACAACTCATCTTCAAACATTGGTAAAAGCAGATGAGCATCGTGTTAGATT
TATACCCAAAATCTGAATTGCATACTAAGAGCAGCAAACTTCCAGTGCCCAAAATCAAAA
TGTGCATCTTATTGACAACACACCGCACTAGCTACTGATCTATCTACATAAGTAAAATAT
TTTTCTTTACATATTTTCTGCAATCCTCATCTCATCTCCTCCCCACCTTACACTTCAATG
GTGCAAAACGAATCCGAACACAATGCAAATTAACGCCACCATACAGATAAACAAAGGAGG
AAAACCGACTTGATTGCTCGCCCTGCCCCTCCTACTCAGTTCCAGCTGAGAAAATAGTAA
GATAAAACACCGAGTCACGAGAAGTAATGATAGAAGAAATGGAAGTGAGAGAAACCATGA
ATGCAGCTATTGAGAAACCAGCTGAAATCCAATAGTATACAAAATCCGGAAGCACAAGTA
CAGTTAAGAATGAATTTCTGAGAGCAGAGTGTCCAAAAAGATCAAAACAAGTGAACTAAA
TAACAATATTACTTTTGGGATGGCTCCACTAAAGCTACCCCTGCACTATTTTTTCTTGAT
GGGACAACAGACATTTAGGCACTCTATTCCTTCTACTTTGCATTAGTATTAGTACACCTC
AAACTAAATTGTAAGGAGGTGGTGCTGGGGCGCTGAGTTAATCTGTTATAGTTAGAGCCC
CGTGGGCCATAATATCCCATTCCACCAACTAAAACTGAGAGGCCCGTACACCCTGAGAGG
ACTTCAACCACTCCAAAGTGAGACAGTAACGATTTCAAATTTTCAAGCGAGAAGTTTCAA
CCTAGTACCTTGAATACATCTCCAATCCTTACGGCTGGGGAAAAAGGTACCTAATCTCCC
TAATATTAGGGTCCCTTGAGGTGGCAAGGCTTGAATATCAAATGGACATCATAAGACTCT
AACATGGAAGAAGAACATCCACTAACAGAAAAATAAGGTCCAGGAAGTTACCAATTTCTC
CTTCAAGATTTTCACTTCTTGAGCACTTAATCTCCTCGCTTCAGACAGCATTGAAATGGT
ACCTTGAGCCTATTAAATGATGTGGCAAAAAAACATATTAACAATTGTGTTGGTCAATAA
AAAGTACAATAATACGGCAAATGAAAAATGAATATTAGTGAAGTAGTTTCTTTCCTTTCC
ATCAACATTTCATTTCTTGGGTACTGAGATGATTATGATTAAAGGAAGCCCTCGCCTAAT
TCTTCATCTAATTAAGGAAAAACATTGCAAACTTCGAAGGGAAAAGGAAAAAAAACAGAT
GATAACCGGCAACTGAGACCAAGTTTAAACAAATTTTAAGAATCAACCTGTATCACAAAA
CCAAGCTTATCTAGATGCAGTGAAAAATCAAAATCAACCACAAAAGTTGCATTACTGAAC
ATCCAAATGAATTAGCAAATGAACCAAGTTTAACAAATTTCAGGGAGTGCAATTTGCAAC
AGGGTAAAATGAATCTCATCAGGAAATTGTTTTAACAAACAGAGTGCAAACTTTCAAACG
GCATATAAGATTCTTGATCATTTTCGGGACAAGGCTTGATTTTTTGGCTTCTTTATGAAG
ATTTCTTTCTAATGGTTTCAGAACTAATTCTTTTGGGAGTGATTTTCTTAATATTCTACA
AAGATTTTTAGGGAGAACTCGTCGCCCTCCCCTCCCCTCCCCTCTCCTCCCCTCCCTTCT
ATAGGTGTAATGTCATTTTCTCTCCACATAATATTAATTTCTATTCATTCGGCCATCTAC
AAAATTTCAAGCCCAAAAGTGGGTAAGAGTGTTTAAGTGTTTGTATAATAAAATTTACCA
TAACCCACTAGTTTAAGCTTTAGGGTCAAATGATGATTTAACAAGCTCTCTTTTTCTGAA
TAAATTTCAGTTTTTTATCTAAAAGTTGTTTGACATAGGTCACTGGTTCTTTCTACAAAT
CAACTGTTATGGTAAGTTCATAGATAAATTGAATACGCATGCGCATCAACAAAATTAAAA
ATCAATCACAGTCCTATTTCTTAATTGAATTAGGTGAGGATCAACAATCTCAATGATCAG
ATTTTCAATAATAGCTTAAAGGCAGCACAAGAACGAGAAAAGCACAAAAGGCAATAAAAA
ATCACCTCTCCAAGCTTTAATTCAATTTCATGTAGCTTCGATTTCATCTCATCAATGTCC
TTAACTAACTGTAGCTGTTCAGCTTTTTTCAGTTTCAAAGGTTCCAATTCTGTGCCTTGC
TTTATCTCAGCAGTCTTTTGTAATCTTGACATGCTATTGTTTAGCTCTAGGGATTCATCC
GCATCCTCAGGAAACTGATGCACAAGAGAAAAACTTCAATGTTCTAGAAGCCGATGCACA
GGAAACTGAAAATCTCAAATTGAACAATGCCTAAATCATGACACGATCTACAGTTTCCTA
CTACAATTTTTTTTTTTCTCTCTAGAAAAGAAACACTTTCTACTGGGAAAAACAAGGAAA
AGATAAGGCACCCTCCCTAGGAAATGTGGAAGAGGTTACTATAAAGAGACCTCTGGCTCC
AAAAATTTCTTAGAACAACAAAAATTAGTCAGTATATCATCAAATTTGATAAGGAAAGTT
TTTTCTTACTTTTGTGTCTGGTACTGGATTCTCCAGATGTGAACTTCCGTAGGCTCCCCA
CTTCAGTGCACCATTTTGAACTTTTTTTGTTGGTGATTCAACACTCAACTCCTCTTCCTT
TAATGCTCGATTTTGATCTCTCGGTTTTAATGCTTCACGAGGTAGCTCTTCCTTTGATGT
TTCATTTGGATCCTTCAGTCTTGAAAACTCATGAGGCAGAACCTCCTCCCTGAATGCTCC
ATTTTGATCAGATGGCTTTAAAGCTTCAATGGTCCGCTCCCCCTTCAATGCAACAAAATC
ATCTTTGAATCTTGAAGCCTCATGGGTCATGCCCTCATTTGATAGTCCATTTTGATATCT
TAGGATTGGAACCACGGAGGGAAGTACCTCATCTGATGCACCATTTTGATCTTTCAGCTT
TGGGGTTTCATTGGTGTCCATCCCATCACTTAATGGTCCACTATCTTCATTCAATTTCAT
AACGTCATCCATTCTAGCGTCCAATGCTCCATCAGAAGGCGAGAGTATTGGGGAATTCAG
CGGACTAATGAGCGCCACTTTGAGCTTATCCTCTTCAATATATTTGCCTCCATCTTTTGA
AAACTGGAAAGAAATGTAAACAGTTCAAAACCCAAGGCATGAAAGCTGAATGTATCCAAA
AAACTTACCATACTTGCAGTGATGTCCTCTTCTGTTATCCCTGAAGGAACGATTGTGCTT
TGAATTAAAAACTTGTCTTTACATAACATATCAGGTGGGGCAGCCCGTTGAGCTTGCATT
ATAACTACGTCAGAATCATAGAAGAAATTAGCTTCTAAAAAGAGGAGGAAAAGCAACAAT
ACACAGCCAACTTCCAGGTTTAGGTTTTCTTTTTAGGAAAAACAAGAACAAAAGCAAAGA
AAAAAAAAGGACGCAAGTATTACAGTAAGACAGTTGCACAGTCTTCCTAAAAGAAACTGT
AAGGGAGAAATAGTTGTTAAATGCAGGATTGAATCATGACATGATATTAGACATTCTTAG
TTTTTATTCCTCAAAACACTAAAGTGATATGTTCTCAAATTTCCCTTTTAAAACTTTCCA
GATAGTCCTCATAATTTTGATTCAACTAAAGAAAGACATTGAGCCGATCAGATACTGTAC
ATGTCAAGTACTAGATGGAAGAATCAACTTCATTGAAACGTCAATCATCATGGTAGTAAC
TTCGTTAAAATATCTAGAAACACTCTCTTTTTTGTTTCTGGGGGACCGGGAATCAAATGT
CCCAGGTGGCCAAATATGTTAGATTAGAAGAAAATTATAAAGAATGTACCTGAAAATTCA
CATGTTGATTTTGGCAAAATTATCCCAACATTTGGTCGAACACAATATTTCTTAGGAGAC
GTAGTTTTAACCTGCCAAACATAATAATAACATTGCACACATGACATGAAAAATCATATG
AATTATCAAAGAAACAAGAGATGAACAAAAAGAAAAGAAGGTTGTTCATACTTTAAAGGC
AACATGATGATGGGTATTATTGGATAGTTGAACTGTGCACGTACTTTGTTTCCTCAATTC
AACTGAAAGTAGCAAGGTACTTTACATCAATTCTTTTTCAAAAAGCAAGCAATGACTAGT
ATTACTAGTAATGCACTTACATAAGAATTGTAATTCCTTAGGCTGGATATGCAAGAGTTT
CGTACTCATGTCTCTTCCTCACAATACACCAAATTCAAAATTAATACTTCTGCATCCAAA
GCCTGGGAAACAATTACTCTGCACACAGAAACGTTATTTTCTTATAATCGGGAAAAACAA
ATTAAATTTGATTTAGAAGAAAATTCAAAAAATAAAAAATAAAAAGAAAGAAAAAAAGAA
ACATAGAATAATCCCAAGTATTTCATCATATAATTACAGATCATAGAAGCTAAAAACCAC
GTGTTTCCAATCCACCCTGTTCCTGGCTAAAATAAAATAATAATAATATCCCATTTCCCC
AACTTTCCAAGGAAAAAAAAAACTGGGTTGAGAAAGTCAAACCAAACCCACTAAGATCAA
AATCAAAGACGCACCGCTGGGCTTATTCCAAAACAGATCGTTCAAAGTTACAAACCAAAC
ACTACTCGAACCATAAATCATTAGTCAACGAACAGAGTCACTCCAAACACTAATCCGATT
ACAAACTCCAACCCATTTCCAAACTCAACAAATCAAACACAAATCGAGAGGCAAAAAAGA
AACTCCAATATTCAAGAAACCAGCAGAAATTCAGGAAAAAACACAGACTGCGTTCTTAAC
AAGATACCATGAATTTCAAACAACAAAAATAGCCAAACAATAAGATTCTTCCACGCAGAA
TATAAAACAAGAAGCGGAAAAAGAATCCAAAAGACTCACCAGTTACGCGGGAACGAAGAT
AGAAAGAGAAAGATAAACTGAAATGGAATAAATAAAAGAGAATGGAATGCAGAAATTGAA
AGAGAGTCCAAAGATTTTGGTGGAATTTACAATTCCATATGAAGGGGGAGAGAGAGAGAG
AAACCCTGGAAAATTCTAGAGAGAGGAAGGTGAGAATGAATGATCTAGTTGGTGGAATGG
AGGATTAAACTGAGTGAAAGCAAAGTAGAGAGAGAGAGAGAGGTAGTGTTAGTTGTACCA
GCAGTGGTGTGATCTTAGCTT

>Cla97103 Citrullus_lanatus cv 97103  Chr02: 29789700..29914667 - 124968 bp
ATGGAGAATGATACCATTCGCAAAGCTTCTATTCCATGGTATGTGTTTTTCATTTTCAGC
TGCTCTTATGCTCTATTGAAGATTTGGGAGTTTTGGTTTTTTGGATTTTGCATGTGCTAT
TCGGTGGTAGAACTTAGAAGGTGGATTTTGGTTTCTGGGTGTTTGTTGTTTGGTCATTTC
TAGTGGAAAATTACATACCCTTTTGGATTCATGTGTTGTGGAAATGGAGATTCTGTGAAT
ATCTTGCTTCTTTTTGTCCTTTTTTGTTGGCCTCTTTTGGGTTCCTTGAGATTTTTGGCC
CCTTTGGGAAGATGGGGATTTCCCAAATTTCCCCATGCTTGTGTTTCTTCAACTTTTTCC
ATTTTGGAAAAGAGGGACAAGAGAGTTGCCTTTTTGTGAACTGAGGAATGTTGTAATCTG
CTTTTGTTTTTGATATGTTTGATCACTTAAGATTTGAGAATGATTGTGTTGAGGTGTATT
AAATTTATACTTCTATCTGTGAAAAGTAAAGAATGATTAATTGAATTGAAAACAATTATA
AGCAGGAAACATTTAAAATTGTTATAGGGACGGCCTTCAAATTTTAAAATACAAAAGCAA
TACCAAACTGAGTTATTATATTTGTTGAGGTCACAATCGTAATCATTCTTTTTTGGGATG
CTTGGAGGGAAATTCTTGAAGGTTCTGGGTTCGAGCCTTCAATGAAAATCCTTGACGACT
CTTAGAGTTGATGTCGAGGTAGTTAAAGTCAATATAAGTAAAAGAATTACTCTTCTTTTT
ATTTCAATCTGTAGAGTTTTCTTTGGAACTTTGAAAAGTTATTGCAACATTTACACTATC
TGTTGTGATTTTGACTATTTTGAATTCTCTGTTGTTTTCATAGGGAGAATGATAGGGGTT
TGGGTGAAGTAGCAAAAAGACCTCCACTTCACATGGCTACTTATGGCAAACATAAAATGC
GGAGCAATATGTTTCCATCTGCTTCGGCTCGAGGTGAATATCTGTTTGATTTTCAGTTTT
GTGTGCTGATATAGAAACATCATTTAGGCTGATGAATTGTGGCATTTGTGTGCTCTGTTT
TGTAGACTTGAGATGTTTTGACCTGGAAAGTGAGCAACGTGATGCATCATCCCCGAGAGG
AGTTTTGGAAGCAAGCTTGCAGAGTTCAGAATTCGATGCCGATTCTTCGAATGATAGTAC
CCCCGAATCAGAAAATCAACGTTCACAATCAAGGGCTCTTTCTCACTGGAAAAAGTTCTT
CAAATTATGGAAGAAAAGATCATTCAGGCGCCTAGCCTCGTTTCCTCCTCTTGGGGTACT
GAAGATTTCAAGAAGAGGGAACAGAAGCGGGAGAGATGATCCGGGGCTAAGTGACTTGTA
CAAGTTCAAGTCCTCATTGGGAAACTTTAAGTTCTCTGAGCTCCAAACTGCGACCAACAA
ATTTAGCCATGGTTGGTTGCAATTTGTATTTCATATACTTGTTAGTCTGACTTTGGTGTC
GATGATGTTTATTGTTCTTCATGGATCTTTTTGTTCTTTCTTTCCGTAGAAAATTTGATC
GGAAAAGGTGGTTACGCTGAGGTTTACAAGGGCCGTTTACAAGATGGGCAGCTAATAGCA
GTGAAGAGGCTGACTAAAGGAGCACCAGATGAGAGAACTGCTTGTTTCTTATCCGAGCTT
GGCATCATTGCTCATATCGATCATCCTAATACTGCCAAACTGATTGGCTGCGGCATTGAT
GGAGGCATGCACCTTGTTTTCAAGTTATCTCCAAATGGAAGTTTAGGATCTTTTCTCCAT
GGTGATTCCTTTAACCTTGTTGAACTAACTACTCTTTGGTTTTAAGAATTCTTATTCACC
CCTCTATTCACCATTCTTCAGGTCCAAATGCGAACAAACTTGATTGGAGTAAAAGATACA
AGATCGCTCTTGGTACAGCTGATGGTCTGCTGTATCTCCATGATAATTGTCAGAGGCGTA
TTATTCATCGAGATATCAAGGCAGATAACATTCTGCTTACAGAAGATTTTGAACCTCAGG
TAGCTTTCATGTTCTACATATCTTGATGCTTTACTTGCTCACACATGTTTCTGGAAACAC
CTTTTTTATTTTTGCCCTCTTTGATTTAATACTACTACTACTGGAGGAGTTATGTCAACA
CTTCTACAAAATTATAGGGGGAAAAAGATATTGGCCCCTGTATCTTCATCGTAAGTACTC
TTCGATTTACGGGAAAATGTCAATGAAAATTTTATTTCATGCTTCTATGAAAGTTGAAAA
GAACAGAGAATACCAGTAAAGTTTACTTTATGCCTCTAGCCTTTCTATCTTATTTCATGA
TTGAGATCATTCTAAACTCAAATCAATGCAGATTTGTGATTTTGGCCTTGCAAAGTGGCT
ACCCAAACAGTGGACTCACTACAGTGTGTCAAAATTCGAAGGCACATTCGGGTTAGTAGT
ATGCCTACATTTTTCTCCTCGATGTTACCGTTTTTCTGTTGTTACATTTCTCATTTCTTC
AATGCAGATACTTTGCTCCTGAATATTTCATGCATGGGATAGTTGATGAGAAAACTGACG
TGTATTCTTTTGGAGTTCTACTGTTGGAGCTTATAACCGGTCGCCGTGCTTTGGACGAGT
TGTGTCAAAGCCTTGTACTATGGGTAATAATAACATTAGAACAAACTAATTTCATTAGTA
CCCAGTAGATCATTATATTCCTTTAAGCACTGTTAAAATTTTCTTCATTTTAGGCAAAGC
CTCTCTTAGATAGCAACAATCACGAGGAGGTCATCGATCCCGCTCTCAGTAACAGTTACG
ATCTCGAAGAGGTGGAGCGCATGATTTTGACTGCATCTTTGTGCATTGAGCAGTCTCCTA
TACTCCGACCTCGAATGAGCCAGGCAAGTAGGAAACTACAGCATGGTATGCGCTCGTCTT
CTCTTCAACAAACATGTTTAATAGAACACACTCTGATTTACTGCAGGTTGTTGTCCTGCT
AAGAGGCGACAAATACGTAGCAGAGTGTGAAAAGAGTACAAGGGCACCACTGCAACGAAC
ATACTCGGAAGAGCTCTTAGATGCACAAGAATACAACAAGACGAGATACCTTAGCGATTT
GAAAAGACACAGGCAGGTTGCTTTTGGGTCTTGAAAGTAATGTTGAAACTATTCACCTAA
AGGAAAGAAGCTATTGCAGTTTATAAGGGGCTTGTTTGGAGGAGGTCAGTGAAATGGCAA
AAAGAAGTATTTGTGGATGTAAGTTTAGAATCAAAAAGCAAAGTGTTAATAGTTAAGTTA
AGAGAGTTTAACTTTGTAATCCCCAGTGGATCAACAGCCAAACAGTCCCTTCCCCCCTGT
ATTTGTACTGCATTTTTTCAACACAAATATGAAGTTGTTTGAATGAAAGGTGAAGTTTCA
ACTGTTTGTATCTGAAACTCCTTTGTTTTTTTTAAATTTTGGTAGTGGCAACGTAACTAA
TTTTGGGTTGAGATTTTGAACTCTGAATTTCTATAGGTAAATTAAATATATGAACCTAAT
GACTTATTTATACTAGCAAATAATAAGCAAGGGACTGATTAATCCTTATAAGATAATCCT
AAATTAGACAATCTAATTGATGTAACTTAATCTAATTTTACGAACTAGTCTTTGACCAGC
TCGGTTTTCCCATTGTACAAGTGCAACTGTTATTGATAATTATTTGTTTTTGAAAATTAA
GTTTATGAACCTCCCATGCATGATTTCGTTTGTTTTGTTGTTTATTTTTTATTATTATTA
TTATTATTTTTTAAAAAATTTGAGGCTAGTTCTGAGAAACTATAACATGTTTTTGTTTAA
AACATGTTTTTAATTCTTGAAGAAATTTGTCAAATTTTACATTTTATGATTTTAACCTAT
GGAGTTTGGAAAAAATAGTTTGTTTGTTTGTTTTTTGCAAGTAGGATTGACCGGACATTT
AAAAAAAAAAATGAAATGACATAAGGATATTGATTTTATGATTTTTTAAAAAAATCATAT
TTTTTTAAATATATATTGACAACAATAGGGTGGATGATAAAATAATGTAAAAAATAGGGT
TGTGAAATCGTGGACAGGGTCCACGATTTTGTTGTCTCGCGCATGCCAACTGCCAACTTT
GCATCGCTGACGTCTACCCCTTTGCTGAGTTTGCATGGCTGAACGTCTGTAGCAAAATCG
TGGACTGGGTCCACAATTATCTTATTTGTGGACTCGGTTCACGATTTCATGCCTATTTCT
TTCCCTCCCCCATTGGAGCACTCCACAACCCACTCTTCCTCTCTTATATTTCTTCCCTTC
AGTCTCCCACTAATAGCTGATTGGGCAGTTGACGAGTCTTAAGGGAACTCTGTACTCAGT
ACATGATTTTCCTACAGTACTTTCCTAATTAATCCACCTTAGTTTTTAATTTTGTTTCCT
ACCTACCCTATTTTTGTAGTTATTTTGGAAAACTACTTGAAAATAACCCTGATTTTATGT
ACTTTTATTTTTCTTTCCTTTTTATTTTATTTTTCTCTCCATTCTCTCTCCTCTACCTCC
ACCACAATATTTAGACCTAACTAGTATTTGCTAGCTCGATTCCATTTAGAAAAGTAGTAT
GGTGAAACGAGTAAGTTTTTCTTCTTTTTTTTTTTGTTTTAAAAAAATAATAAAGAATAG
GTGGAGTGACTATTAAGCTATTACTATTTGTAAGTATGTAGTATTGTAATTTACAGATAT
ATAAGGACCGCTACTACAAATAGTATTACACCCTTGATCGTGAAATATCGATTGCTTGTT
GAACCCTGTGAATTGTGTGAAAATAGGATACTCCAAATTCGGGAGTCTAAGAGTTTTTAA
AACATTCTTGATGGAAAAAAAATGTGAATGAAAGATCCCACTGAATTGAATTGGGTCCAT
GAATCTAAGAAATAGTGAGAATTCTTGATCTCACTCAATTCGGTTGATCTTTTGAGTCCG
CTTCAAGACAGGATAACTAGTGACCCAATCTTGGGATAAAGGCTCTCTTGCGCCTATATT
TATTTATGCTTAACTCTTATACATAGAAAATGAGACTCAATATTTTGACTGCTAATTTTG
GTAATTAGGATGAGTAGGAAGATTTGAACCTTAGAGTTTTTTTTTTTTGCAAAATTTGCA
TTTTATGTCGGATTATTAATATTTATAATTATGAATTGGTAGAGGTAATTACATTTGTAA
CTTGAAAATTTTATATATATATAAAATAGTTGCAATGACCGTGTTTCTATGATTTGATAT
GATATTAACTAATTTTGGCATAATGCTTGTACTATTAATTTTGAGGTTTGAGGTTCGATT
CTCCTACCCCGAATTTAATCTAATACCTTTAAAAAAAAAAACTAATCTTCATTATGACCC
TAATACTCATTTATTATTTATTATATTTATAACTATATTATCCTACATTTATTAATATCA
ATAAATTTAGATTTAATTATGATGTCATTTGAAATTTGTCTCATGTTATTTTTTAAAATT
TTAAATAGATCATTTCATAAAATTTAAAGTAAGACACATGTTATAGTACACTAATTGTGT
TAAAGTAAGACATATGTGAGTTAGATGTGATTTTATTTTTTATTTTTAGTTCAACCGTAG
TAGAAAAAAAAAAGTTGAATCTTACCTTCATATTAAATGTGATATTTAAATGAAACTTGT
TTAAATAATTTAGCATAATCATTTAAGCCTCATTTGATAATTATTTAATTTTTAAAAATT
ATACTTTGTTCTCTCAATTTTTCACTCATGCTTCTCATATTTCATATTTAAACATTTAAA
TTTTTAGCTAATTTTCAAAAACAAAAACAAATTTTTGAAAATTTTAATTCTTACATTTGG
CTATGATTTTGAAAATTATCCTAAAATGTAAACAACAAAATATAGAAACAAATAGATGAA
AGTTGTGTTTATAGAGTTATTAAAAAAAAAAAAAAATCTAAATGATTTTTAATCCATGGT
GGCCACCTACCTAAAAATTAATTTTCTACTAGTTTCTTTGACAGTCAAATGTTGTAGGGT
TAGATGAGTTGTCCCATGAGATTAATCGCCGTGTGCGTAAGCTGGCCCGAATACTTATGG
ATATATAAAAAAAAAAACATATAAACACTATTTTCATTTATAAGATTTATGGTTTGTTTT
GCTATACACTTTCTACTATTATTTCAAAAACCAAACAAGTTTAAAAAACTAACTAATAGT
TTTTTGTAAAAATAACTTATGGTTTTACAATGACTAAAAATTTAAGTATTTTTTTTAAAC
AAAAATGAGACTCATAATTAAAAGCTTAAGGAGAAAAATAAACATGAGCCTTGTCGTCGT
AACCGAAATCATAATCGCTGGCAACAATGGACATTGCCTTGTTAGCCCAAGAACTAGGCA
AACATGAATCAAAGCTTGAACTTCCAGAATTTGGAAATATAATACTAAATCATTATCAAA
TAGAATATAATTGTCTTATATACATATTAACAATATTATAGTTAATCATGTTTGAAATTT
AAAAGCAAAACGGCGCATAATGGAAATACAAACACCAAGAAATTATAATATTAAAATAAA
ATAAAATAAAATAACAAAAATTAGAAATTTTCTTCAAATTATCTCAAATATTTTTGCATC
TCTCACCTATATGTGTCTATATAATATCCATACTAAACCACTGTTTATAGACAATGAGCA
ATTAAGAATGTGACATTTTATGGATACCAAGGGTGCTTTGACATTAAACACATGAGATAA
TTGAAAATTGACACTTAATTTGCAGCACGTTGAGACACTAAGCAATTTGAACATCTATTT
TCTAATATTTATAATAAATCAATATTTTATATTCTAATTATTATTTTGTTTGGGGGAGAT
CAATTTCCCATTCTCATGTTTTCTTTTTAATTAAATATATTCTTACATTTTTTAATAAAA
AAAAAGTACAAGGTAAATATTAAATAAAATACAGTCGGTACAAGTACCAATTTCTCATTG
CAATTAATACTCTTAATTTGCCAATTTGCAATAATACTCAAGGAACCTTTAACCCCCAAT
GAAAACTCTACACGTGGATAACATTAAACACGTGGAATGACATTATCGACCGATTTCAAC
ACTCTTATTTAAAATGGATATTTTTTTTTCTCAAATTAAAAACTGTCCTTCGCAAAATCC
AAAGCGATTTTGAAATTCCCCAAAACCAAAACCCTCCATTTTCCCTCTCTAACTCAACTT
GCCGTTTCCCGTCCTCTTTCTTCTCCACCTTAAAAACCTTCATCCAAAACCCTATCTACC
AGAGCCGCAATCCATTCAAATCCTTTCAAAAGACCCAAAAATGGCGAAAAAGAGACCCAC
CCGATCAGCCGAAGAGCCGAAGCAAATCCCCAATCACCAGGAAGACAATAGCGATTCAGC
CCCCATGGATGACTCTCTAGGGAAGTTGCAGAGCTTGAAATCTCTGAATGATCGCCTTGT
TAAGCAGATGGTCGAGAAGAGAGTGGAGGTCGGTGTTCTTGTGCAGAGTAAAGAGGCATT
GGAACTCGACTTGAAGCGGAATGTGGACGAGAAGGAACAGGTAATGAGTGAGTTGAGTGA
GGCTCGTGATGGGGTTTATGGGTTGGAATTGGAAAGAAATGTGGTTTGTGTTTATCTGCA
GAGTCGAATGGAGGAAATGGGTAGTGGGATGTGTGGGTTACTTGAGAGTGAGAGAGTTAA
GGGTTTGGAGATTAGGAGTTTGAAGGCTGAGATTAATAAACTTGTTTTGGAGGTTGAGGA
AGAGAGGGAGAAATGGAGGAGAGTGTGTTGTGAGAGGGATGAGATTAAGGTTGAGTTTGA
TGGGTTGTTCAAGGAAACAGGGGGTTTGAAAGGGAAAGTAGTTGAAATGGAGAAAAATGA
GAGAAGGGCAGTGGAAGAGATTGATGATTTGAAGGGAAAATGCAAGAAGTTGTTGAGTGA
AAAAAAGGAATGCGAGCTTTTGAATGGGACTCTAATGAAAGAGAATGAATTAATTAAGAA
GTTGTTTGATGAGTCAGGTAGGGTAATTGCAGATTTAGAGAGGAAAGTAGATGTGAAAAT
TAAGGAGAAAGTAGAGATTGAAAAGGAAACAAATGGGCTGAAAATGGAGATTGAGAAATT
AGAGAAGGAAGTGGCTCAACTGAAAGAGACTACATTCTGTTTCAAACAGGAAAAGGAAGA
AAATGGGAAGAGAATTTGTGAGCTTCAAATGAGAATGGAAGAGGCTGTGGAGAAGGGAAG
TGGCATGCTCTTGGAGGTTGATGTTCTAGTAAAGAAGTTACAGAAGAAGGAGAAAGATAT
GGAGACGTTAACTCAAGAAAGAGATTCACTTCATGTGAATTTGAATCTAGTCCAAGAGGA
GGTGAAAAGTTTACGACAAACAATTGAGATACTCAACCGTGACAAAGTTGAAATGGAGGA
GGCGAAGACTGAAGCAGAGAATATCATTGGGGACTTGCAAAAGGACTCAAGTAAACTAAA
AGAAGCTATAGCTTCTTTGACCAAGATGAGCGATGTCGAGAAAGCAAGAAATGAGGAATT
ACTGACTGAAATAGGGCGTGTTCGTGATGCCTTAGATGAAGTTTCATTAGAAAGGGATGA
TGCTAGAAAGAGTTTTGGTGATGAGAAGGAAAAGGTTGAGAAGCTGAGTCTGTTACTCAA
AGACAACGAGAGAAGGTTGAAAGAAGCCATGAATGAACTAGATAGAGCAAAGAATGCACA
AGAAGAGGATTCACTCAATATGAAAAAGGAGATGGAGAGGCGGATCGACATGTTGGTCGT
AGAAAGGGATTCGATGGAGAAAAACTTGTTGGAAGCAAAGAGTAGAATTGATGAACTGAA
ATCTAAGGTAAAATCAGCTGTTGCTAATTCAGAGAAAGCATTGGCATTGTTGAAGAAAAC
TCGTTTGGCTGTTTGTGATGGTTATGAGAAGGGAGAAGTGGAAGAAGCTTCTTCTGAGCA
TAAGCTTGTTGAAGAAATGCAGCCATTTGTTGAACATTTGGATGCAATAAAAGCATCCTT
CACAAACAAGGAGAAAATGGTGGAAGAAATGAAGCAACAACTCGAGACTGAACGAGCGGA
AGAACGGAAGAAGAAGAGCTTCTTCACCATAGTGACTGCAGCAACAACAATATTGGCTGC
CGTTTCTGCTGTTTATGTTAGCAAAGGGCACTGAAGCTGAGGCCATAGTTTGTTTGTTAA
CATCTTTTTTTCTTCTTTGTTAGTTGGCAATGCCTCACCCCAGTAGTTCTTAAATCAACA
AACTGACTTGTATTTGGTGAAGCTTTGTTGAAGTACTGATCTGGTAGTTTTAATGAGAAA
ACACATTTGACATCTAGAGTATAAAGCCTTCTTTTATTGAATAATTTCAATTATTGGAAA
ATGTGAGATGGGCAGTATTGTAATATTCCATGATACAAAATTTATAAGTTATTTGTTATT
ATTAAATTGTAGGCTAAATTACAAATTTAGTCCTTATACATTAAAAGTTAGAATTAAATT
CATTTTTAAAATTAGAACTTAGTCTTTGATAAAAACCTCTTAAATAGTCCATACAACTTT
TAGTCCATACAATTTAGTAAAGTTGTATAAAAAGCTAATTATAATTATGAATTTTACTCT
CTAATTTATAATTCACAATTTAATTTGAATTCTAATAATTTTCTACGGTGACAGTTTCAT
TTTTTTTTTAAAGAAGGGTTTGGAACATGGTTTCTTTAAAATATATATTCTTTTATCAGT
TGTCTAGAGATTTGAACAGTATTAATTAGTTAAACAAGAGTTAGGCCGAAAGGAGTTTGA
AACATGATTTATATAAATTAGAATGAGTTTATAGATTTGATTTAATTAGTAAATATTCTA
TGAGTGGGTTTTTTCGAATATTTTGATGGATATCAACTTAAATAAATAAATAATTTAACA
GAGGGACTTAATTAAGTATTCTTCACAGATTAGGTACATATGAAAATTTCATATGAATAA
TAAGCTAAGCACCCATTTTAGAGAAGATATCGAGTATCTCACATTGGAAAAATTAAATGA
CCTCACAATGTTTAGAACTTTAGATGATACATAGCCTATCTATTATGTCAGTTGAAAAAT
TAATTACCTTTGCCATTGTTAATTTATTTTGAGATGAAACCCTATGTTATCTAATATTTA
TTTAGCCTCTCATAATGTTTTTAATTATGAAAAAAAAATGAATTTATGCAACACTTGAAT
TCAAGAAGGGTACATGAATGATTCGAGAGGGATCTTGAGGATTATGAAAGTATGGTTAAA
AAAGACTCAAAATTAATTTATAACTACTACCTAAACCGACAAGGTGCATCTTCCTTTTTT
GTGACGTGTGAGCGAGAATAAAAAAACTAAAAGAACTAGTGTCGATTTGTGAAGATAGTT
TTCACTCTTAAAACAATTTAAGATTAGCAAGGTTGACGTTGTCAGGTTGGAACGTCAACC
TTGCAGAAAAATGTTGCGGAATCAAGCACTAAATCTAAATTATAAATCATAATATGAATT
TTGGGCCTACATGTTACAATTTATCCTTAAAACATACAAATTATATCAGTTCTCACTTTA
TTATTATTTTTATCAAATTGATATTAGTAGCCACGTAAAACTTTCAATTTCATCCCTTTA
AACTATAAAATATGCAATTGTTACAACATTTACCATTTTCTTAAATTCAGATAATTTACC
CATAGTTTTCAAACAATAATGTAAAAACTCTATTTTTCTTTTTCTTTTTTTTTAACGAAA
ATCAATTTTTGCACAAAGCAAAAATGTGTCAATCTATAAAATCAACCATTAAGTAATTCC
GCTAAAACTTATAAATTTCAATAAATAAAGTCATTTTTGTTTAAATCCTATCAATTACAT
ACTAAATATATGTTTATAATTCATTACATTTTTTGTCCCTAAGTTTTGAATCTAGTTTCT
ATTTAATCCTTAGATTTTAAAATGTTATACGTTCAATTTTTAAGTTTTGAGTTTGATATC
AATTTAGTCTCAAACTAGGTTTGAAAATAATACAATTTTATCAATAAAATTTGAGTTTTG
TATGAATTTGGTCCTTAAGTTTCAAGATTTATACTTTAATATCAATTTGTATCTTGATAA
ATATATTGGACTTCAAACTACATTGGTATTTTAAAAATCAAATGAGTGTAATTGAAGAAC
TCGTTTTAACTGTTCCTGAAACTTTGTGTAGAAACATTTTTGTATGTACAGGGAAAGATT
TTGAAAATATGTGTTATAAAACTATACTTGGCATGGTTTATGAGAATAAGAGATATTAGA
TGATTGCTTTTAATTACCCCTTTTTCCCCCTTCTCTACAGATTATTTCAGTTTCTGATTT
TAAAAAATTAATAGCAGAGTATTTGAAGATTTGGTTGTTAGAATTAAGAGAAGATAATAA
TCTGCTCTATTTACTTGGTTTTAGCATGAAAAGAGTTAGAATATAAAGTTGACATAATTT
ACATTTTGCTTATATTTTTATTTTTAAACTTGTGTCAAATGTCGATGCCAAAATCAGGAT
AGAAAAAAACACCTTACCTTTACATGACGATGATGGTGAGTTTGTAATCCAGGGAAGACA
TGACCTGCAAAATGAGGAGAAAATGAGCATCAGTTTAAGGTTTAAAATGTCGATGTCGAT
GAAAATGTTGAGATCTTCATTTTATGGAAATATTGATGAAAATATCCATAAAATGACGAT
GTTTATGGATTTTTTTTGGAAAAAAATTATAAAAACAAAAAGTTAAAATATAAATAAACA
TTTTATGATTTAAAAATAAGTTAACATGTTTATTATTTATATTATATTTATATTAATCAC
ATTTTGGTGCTTATTTTTATATTTCAATGAACATTTCTACGATATAATGGAGATATTGAT
TCAATGTCAAACCCAAAGAAATATGGAAATATCGACGTGTCCATGAAAATTTAATATCAT
GTACCAGACAAACGCCTCGATGCCTAAGTGAATAAGAGAGTTTTTGGTAGTAGCAAAAGT
TTTAGCCTGAATCAATTTGCTCCTTCTAGTGCCATTTTGATGTATTTATAATAGCAAAAT
AACTTAACAATTTTGAACAACATAACCCAAATAATTTCAAAACCTAAATTGGACTATCAA
AATCAAACTTATCGAATAAAAAAAACTCCATACCAAAATTAAACAAAATAAACATAATAC
CCACCGTATTTAAAAGAACATCATCGACAGTAAATAATTAAAGTTATGATATATCAATTG
TATAAATGATATAAAGAGTATCTCTGGACTAATACACTTAATATAAAGCATATCAAATAT
ACTTATTGATATATAAATGAGGATAAAATAAATCATATTTAAAGTTTTTGTTATATTTAC
AAAGAGCAATGATTAAATATATTCCTCCACTCCTTTATATACAAAGATGTTTTTTAAAAA
GAACAATTATATTGGGTAACAAATTAGAACTAAATATTTGTGACAAATATTATTTTAATT
TTAGAATCTTAAATAAAAATAAATTTACGGAAAAATAGGAAGGTTAGGAAGGAAATGAAT
GAAGAGGAGAACTTCCCAAGAATTCAAGTCACAGGGAGGAAAAGAATGAAGCACTCTGTC
ACGTTTCCCGTAAAGTTCTTTATGGAAAAAGTGATAGAGAGGCCAATTCCTTCCTAATAA
GTTCAAGCTTACTTATCAAGAAGGAATTGGCCTCTCACCGGAACTTAACAGGAAAAGTCG
GGACTTTAAGGGAAAAGTGACAAAGAGACCAATTCCTTCCCGATAAGCTTGGACTTATCG
GAAAGGAAGAGCTCAGAACTTTACAGGAAAAGTGACAGAGAGCTTAATTCCTGGTAAGTG
TGAACTTATCGGGATGAAATTGAGCTCTCTGTCACTTTTCTTGTAAAGTTCTGATCGGAA
CTTTACGGTAAAAGTGACAGAAAAACAAAAAAAACTAACGACACTTCACTTTTTCAGAAT
GCTGTAAAAAAAACCAACACACTTCACTTTTTCGTTCATTTTTCTGTGCGGCATACTCTG
ACAGTCAAATAAAGACAAAAAAAAAGCACCTACTTTCCTAATTTTTAAAGAACCCTTTTT
ACCTAAATTCTTTCTAAAAGTACCCCCATCTAATAGACCCTATTTGCAAATATAGCAAAT
CTTAGAAATGATATTTGTTGTTTTTTTTTTTTTTTTTTTTATCCTTTTTTGCCCCTATTT
TTAAAGGAGAGTATTTGGTCCAATTTCTTCTTCTCCAGCCACTTCCGGATTCCTTTCCTT
CCCAATCCCATCTCCAGATCCACGTACTTTCCCTCCCCTCCTTCCCCAACTAATTTGCTC
TTCTTTGCTCACATAATCTTCCTCTCCCACTCTCTCTTTTTATTTTTACTTTTTAATTAA
AATGTAATTAAAAAATATTAGTTTCTAAAATTTGACATCTTTTTTAGAAACGTGTCTTGA
AGTTCATAGACTAAGTCTATTATAGTCTATCAATGATAGGTTTCTATCTGCTTCAATCAG
TGATAGAATCCTATGACTTATAGACTTTTATCAATTAATCATGTATAATAGTTTATTATT
AAATATTTGTTTGACACTTCTCTCGAGTAAATTAACATTGAGTGCATAAGAGTTAGTTTG
GATGCTTGTAACTAAATTGTAATTAGATACTTAAGTTCTAACTAAAAGTCTAAAACTTAT
AGATACTATTAGTATCTGTCACTGATAGACTTTTATTATTAGGACATAATAATAGAAATC
TATTAGTAATAACTACCGATATACTTATATATTAGTCATTCACAGGATTCTATCATTGAT
TGAAGAATTCATTGACTATCACCCATGTCCTTAAATATTAGAAAAGAATTCACTGAAACC
CTATTTAAAATGTGAAAAATCTAAATTTGGTGATTATAGCGTTTAAAATTGATGACATTG
GTGATATCAATGATATTAGTGATATTTGTATATGAGTGATATAACTTAGGTAGATATTCA
ATGATGTCAATTATATTAGTGATATTGATGATATGACTTAGGTAGATATCAGTGAACCGA
TGATATTATTTATCAATGATATAAGTGATAGAATTTAGGTAGATATCGATGATATTCATG
TATCAGTAATATCGGTGATAAAAGTAAACTAGTTATTATTGATATGATCTGTGTATCAGT
GATATCGATGCTGGAAGTTAGGTAGATATCAATGATATTAGTGTATCAGTAATATTAGTG
ATAAAATGTAGGTAAATATCAATGATATCCGTGTATTACTGATATCGGTGATAAAATTTA
GGTTAGATATTGGTGATATAGGTAGATATCAAAACTATTAGTGATAGTTGCTATCAATGA
TAACAACAATCACTGATAGTAGCTACCATTGATAAACTAAAAAAAAAAAAAAAAACTGGA
ATTTCATACCTCTAGTGTGTTTTTTGTTTCCAATGGGCTTTTCGGACCTTTTTTTTTTTT
TTTTTTTTTTTATGGATTGTAGGTAAATTAGGCTATATTTGCAATATTTTAGCGTCATTT
TGTCATATATGCAAGATCCCATTAAAAACCATTATTAGATTCGCAAGTATCCTTATGGGT
TTTTTCTTGGCTACCAATTACAATTTCTAATAAAAGGATAGAACAGTGGATCTTTTTCTT
TTTATTACTCGGCTGAAAAGATACTCATTTTGAATAATTAGAACTTTGTAACTTGTATCT
ATTTTTACCTTATTAGCCTCGTTTGGCGCTATATACCTACCTTATTTGCTTTGCTTCTCT
TACGTGTCCATGAACATTAGTTCGAGTCTACACCCATCTTTCTGAGTTCAAAGAGGGTTT
CGCGAGTCCAAAACAGGAGGTTTAGTGTGAGTCCACAAAAGGGGAGTCTGTTTTTGGGCC
ACTCACATGTTGTCAATTCGAATGCTTTCGTCTTTGCTTTAAGGAAACTTTCGATTTTAT
CAAATTCAAGTGATGCAATCCTTATTCTGTATTTAATTTTCATTAATTTCACTAATTTAC
ACAAAGAGAAAGAGAGAGCAATTGTAAAGAAAAAAGCCAAGAACTCATTAATTTATTGAA
GATTAAGCTTTATACATAAAATTCATTTTTAATGACTATTTGTTGGAGATTTGTTGGTTG
GCTCTCTATTGTTTTAAGGCCGTTTGTGGTGGTTGTCGTAGATGTCACAAATGTAGTCTT
AACATTTGACTCAGACGGTATTTTGTCTAGCGAAGATCTTTCTTTCATAATCTAGAGATT
CTCTGTAGATGTATATTGTTTGATATTTTTCCTTTTAAGGTGCAACTTATTTTGTTCAAA
GGGGAAATATTCTTTTGAAAATTCTTTCCTAATTTGAGGTGCAATATAATATTGATAATT
CTCATTTTTGAGAATTATTTAGCTTTTAATCCTAAGAATTTTGATGAAAATTGCATACAT
TTAGTTATTTTCATAGAAAAATCAAGTTTAAAAATAGCAAATAATTCATAGATAACATGT
TTAATCTTAAATGTGAAAAAATAGTGAATATGACCAGATTCTTTTTAATTTTGGTGTATT
TTTACAAAAAATTTGTTGATTCCAAATTGCTTCAGCATTCAATCAGATTGCTACAAGAGA
ATTAAATTTCCAGATTTGATTGTGGGCTTGATTTCATGATTTTCTCCCCCAATCTTGCAA
ATTAGGGCAACCCATGCATGGTCTTCCATATTCAACAACCACCACCACCTCTTGTGATCT
ATAAAAAGGCTCCAAAAGCTCTCCATTCATTCATCCATTCTTCATCAAAGAATCCATTCT
TCCTCCATTTCACAAAGAAAAAATGTAATTATTTCTTAAAGAGTTGAGTTGCAACACATG
CATAGATCAGGTTACCTTTGAAAGTTGGGGGTGTCATTTCTTGATTCATCTTGACAAAGA
TTAAATCAAGAAAGATCTAAGGTTAATGTGCACATTTATTCTTCAAGCTTTTAGTTTCTT
TTAACTTGTTCTTCTTTGTATTAGTGTAGTTTCAATTTAATTTATGTATCTCATTCAATT
ATTTCAATTTCTCAACAACTTAGTTTAATTTTGTCCCTTCATTTTATAGCAATTAATTCA
ACAAATTGTTCTTCTTTTGAATTTATTTTGTTCTTAAATTCTTGTAGATATTTTGTTTTG
TTTTTTTTTTCTTAGAACTTTTACTTATTCCAAGTTTTGTTTTTAGTTTCAATTTTATGT
TTCTGACAGTTTATCTACAAATTGTTCTTCATTTTGAATTTATTTTGTTTTTAAATTCTT
GTAGATTTTTTTGTTTTTTGTTTTTTTTTTCTTAGAACTTTTACTTATTCCAAGTCTTGT
TTTTAGTTTCAATTTTATGTTTATGACAGTTTATGATAGACAATAAAATTTTGTTATATT
TATAAATATATTGGTTTGTTTTTTTAGTAAAAATTTGTTATTTTTATAAATATATTGTTT
CAATTTTCTGTATTTAAAAATAGCCTATTATTAGTGTCTTCTTTCCTGAATCTTTTTAAT
GAAATAATAGAGAAGACAATTCATTTATTTATATATTCATTCAACATTAAAATGATATTT
CCTACCATGATGCTGACGTGTGTGGGACCGATCCCTTAAAATAAATTTCCCAAATTGTTT
TTTTTTTTAACAAGAAAAATATTTTTAATCTTATCGAGTGACGTGTAAAATAAAATAAAA
ATGAATAGTCAGAGTTCTATTTGTCGATGTCATCTTATATTAGGTGTATAAATGTTATTT
TTGAAATAAAACATACAGATAGATTAAAATACTAAATATAAACTATTTCATATACACCTT
TTAATATACAAACGAGGATAAAATCTTAATAATAAAAAAAGAAAAAATTATCTTTTAATC
CTCAAGTTTTGGATAATATGTACATTTGGTTCTTGGGTTTTAAAAATTGTATCTTTTTAG
TCCTGAAGTTTATAAGAATATGCCCATTTGGTTTCGAGTTTTCAAAATTTACATTTTCAG
TTTCTGAATTTTTAAAAATAGGTTTAAAAGGTCCTTTAAGTTATTTTTTTTTTGAAAAAA
TAATTATATGATATTTAAAATTAGAAAAAATAAGTTTTAGAGAGGATATGATATGGTTTT
TAAAAATTATTCTGCTAATTTAAAATGTCATATAATTATTTAAAATAATAATAAAAGAGT
ATTTAAGGGACCTTTAAAACCTATTTTAAAAACTTAGTGACTATACATTTCGAAAACATG
AGGACCAAATGGATTTATTCTTATAAACTGTGGACTAAAACGGTATATTTTTAAAATTTA
AGAACCAAATGTATATATTATTCAAAACTTAGGGACTAAAAAAATAATTTTCCCTAAAAA
ACCAGGAATTAGATTTAAATTTTGGCCTCTTTTCAAATACAGCAAAATGAACAAAAATAT
TTATAGATATAACAAAATTTCACTCGACACAGATAATAATAGTCTATTGTAGATAGATGG
TGTATTAAATATATTCAGTAATTTTGACATAGTCAAGCTTTTTGAAGCAAGCTGCTAGAA
GTAGCGCTCCCGCGCTTTACTAATAACATAGAGCGCAAGACTTCTTCGTGAATCTCCGCT
ATTTGAATATGGAACATCATAACAACGAATAGGAATGAAACGGCTATAGCTCCTATATGA
ACTACTGGGAAGATCATAGCGAAGAAGTTGGGAAGATCATAGCGAAGAAGTCGAGACCTA
AAGCTTGACTAATAGTTTCGAAATGCTCTTCCGCTGAGCGAAGCTGCGAGCCTACCCTTC
TCGAGCCTACTTAAAAATCGCTTACGCTTACCAAGCCTAGTCTACAAAAAGATTCAAAGA
AAAAGTGATCCTCCGTCCGGCTTTGAAGAGGCCTTAGTCGGTCAACTTTCCTGAGGGACA
GGTAGCTTGCTTCCAAGCCGGCCCGGCCAAACCGAGTATTCCCACTATGTCTAGATTTGG
GGCCTATTGCTTTGATTCAAAAGTTGCTGATTCAATAGCGGCAAATTCTATCACATCGGG
TCCGAGAACAAAGATTAAGTTCCTTTATGAGGTCCTATCGGGATAGGTAGGCCCAAGCCT
TTCCCCTCTTCCCGACCGAGCTAACTTAGATCAATTCCCATACCTAAATCTACTTCCCAT
CTAGGTTTGTCTTGTGTCTCCGTAACAAATGGTCCATTTATTGATGGGCGAACGACGGGG
GGAAGGAGGAGAGGCACGGAAACATGATGTGACGGGGGATCTCCCTAGTCCCAGAGTGGG
AGTGCCGATGAACCCCACTTGGGAGTAGTGGCAGTATGTTCAGTCTCTGCTCCAGAAAGA
CAAGAAACCAGCAGGTCCTTTTCCGCTTGATCGCTCACTCATGAGCAAAGCCGCAAAGAT
AATTTCTGTTAAATTTTGTACTATATATCTGCAAGTATATATATGTATATATTTGTTTTT
GCTAACCATTACAATTTTCCTTGAAAAAATTATTTAAAATCGGGGGACTTAAGCATTTAA
TAAGAAAGAGATGTGACTAATAAACCAAAAAAATACTATTTCAACAATGGGGCCGGTTTC
TTCTTCAATTATTGATCGATTTTGGCATCACTTCTTTGCTTCCATTCACATCCCCATTTT
CCAGTCTTCATTGTCTTCTTCATTTTTCTTTTCTGTTATCTCTTCTGCAGAAGATCTTAT
TGCTCCAATCAGGTGAAATGTTTCATCCCTCACCAATTTCAGTATTTATATTTTTACATT
TTCTATCTTATTTCTGTAAGCTGAATTATTGTATATGAATCTTGTTTCCATTTTTGGATA
GTTTTTGGTTGGTCTGTGTGTGTGTTGGCTTATACTTTTCTCTGTTTGGATAAAGCTTCA
AAGTTCTGGTCCATTCGTTGTGGGTCTTTTAGCTTTAAAATAATTTGTAGGTTTTCTTTT
TGAAGGTCAAGACCATGGCAATGGACATTCTTATTAAAGTCATTACAAAAATTGCTGAAT
ACACTGTTGAGCCCGTTGGACGTGAACTGGGTTATCTATGCTTCCTTGATCGCAACTTCC
AAGAACTCGAGACTCAAGTAGAAAGGCTGACGAATACAAGAGTATCTGTGCAAGACAAGG
TCTCTGTTGCAAGAAGAAATGCAGAACACACAAAACCTGCTGTTGAGCAATGGTTGGGTA
TGGTTGATGAGATTGTTGGAAAATCAGAGGCGATACTAGCCAATGAAGGTGGACCGTGTT
CCACGAATCCGGTCCGACGATACAAGTTAAGTAGACAAGCAAGGGAAATGGCAGATGAGG
CTCTTGAGATGAAAAATGAGGGGGAGAATTTCGATATGGTATCGTTTTCATGGGTTGAGA
GTTCATTGCCAAAAGTACCTGGCTTTCTAAACTTTGATTCAAGAAAGTTGATTATGGAAC
AAATCATGAATGCAGTCTTTGATGATAATGTCCATAGGATTGGAGTGCACGGGATGGGGG
GTGTTGGAAAAACAATGCTAGTAAATAAAATTTTAAGAAAAATTGTGGAGAGTAAGTCAT
TTGATGAAGTGTTAAAATCGACGGTAAGCCAAACACCAGATGTGAAAAGTATTCAAGAAC
AATTAGCTGAACAGCTAGGTTTGAAATTCGAACAAGAAACCATAGGAGGAAGGGCACTGA
GGCTACAAAAGAGGTTGAAGATGGAGAAAAGAATCCTACTCATGTTGGATGATGTCTGGG
AGTATATTGATTTGGAAACAATAGGAATTCCAAGTGTTGAAGATCACACAGGTTGCAAAA
TCTTGTTTACCTCTAGGGAAAGACATTTGTTCTCAAATGAAATCTGCGTCGATAAAATTT
TTGAGATAAAAGTTCTAGGAAGAGATGAGTCTTGGAATTTATTCAAGGCAATGGCAGGTG
AAATTGATGAAGCATGTGATCTGAAGCCTATAGCTATTCAAATTGCGAGACAATGTGCAG
GTTTGCCTATTGCTATTACTACTGTTGCAAAGGCATTACAATAAACCTTCCCCCATTTGG
AATGATGCCTTAGATCAACTAAAAAGAGATGATGTGGTTGTGAACATTAGAGGAATGACC
AAGGCAGTGTATTCGTCACTACAATTGAGTTACGATTATTTAGATAGTGAGGAGGCCAAG
TTACTGTTCTTGTTATGTAGCATGTTTCCAGAAGACTTTAACATTAAAGTGGAAGAGTTG
CAAGTATATGCTATGAACATGGGTTTCTTACGTGGTGTTGATACTGTGGCACAAGGACGA
CGTAGAATTACAAAATTGGTTGACGATCTTATATCTTCTTCTTTGCTTCTGCAATCTGAG
TACTGGATGAAGGATCGTGTGAAAATGCATGATATGGTTCGTGATGTAGCCATATCAATT
GCATCTAAGAATGATCACATTCGTACATTGTGCTATGTGAAAATATCAAACGATGAATGG
AAAGAAGAGAAATTGTCGGGTAACCATACTGTAGTCTCCATAATTATTCAACATTTGGAC
AATCCTGATCTCCCGAAGTTAATGTTACCTAAAGTTCAATTATTAACGTTAGAGACACCA
CGATTATATCATAAGTATGTGACGGTGGTTGAAACTTTTTTTGAAGAAATGAAGGATCTC
AAAGGATTAGAATTAAACAACGTGAAAATATCCCTATTGCCACCATCGATTTACTCCCTT
GCAAACATTAGATTATTACGTTTACATTCCTGTCAGTTAGGGAGCATAGATATGATTGGT
GAATTAAAAAAGCTTGAAATTCTTGATCTTAGTGATTCTAATATCGTCGAAATTCCTGCA
ACCATTAGCCAGTTGACGCAGCTGAAAGTGTTAAATTTATCTTCTTGTTATGAACTCACG
GTAATCCCACCGAATATTCTTTCAAAGTTGACAAAACTGGAAGAATTAAATCTGGAAACT
TTTGATAGATGGGAAGGAGAAGAATGGTACGAAGGAAGGAAAAATGCTAGTCTTTCTGAA
CTCAGGTACTTGCCACAGCTTTATGCTTTAACTTTAACCATTCAAGATGAAGAGATTATG
CCAAAACACTTGTTTTCAAGAGAGTTGTTGAATTTAGAGAAGTTCGACATTTATGTTGGT
TGTGAGAGAGAAAATATATATTATCACAAGAATCAAAACCGAATATTGGGTCTGAAGATG
GAATCAAGAAGCTGCTTGGATGATTGGATTAAAATGTTGTTAAAGAGGTCAGAAGAAGTG
CATTTAGAAGGATCAATTTGTTCAAAGGCTCTCCACTCGGAATTATTAGATGCAAATGAC
TTCTTACATTTGAAGCGTCTCCACCTTTATAGAAGTTTAGAAATTAACCATTTTATCCAT
GAAAAGAACAAGCCTTTGCGAAAATGCTTATCCAAATTGGAGGAGCTATATCTGGGCAAT
TTGGTGAATTTGGAAAGTATAATTCATGGGTACGCTGGAGAATCTCCTTTCAATAAGTTG
AGGAATGTAACTGTATGGGTTTGCAATAAATTGAAAACTCTCTTTTTCAACTGCACCTTG
GATGACGTTTTGAATCTTGAGAAGATTGATATTTCTTTTTGTGAGAAGATGGAAGTGATG
ATCACTGTGATGGAAAATGAGGAGGCAACCAACCACATTGAGTTTACTCATTTAAAGTCT
TTATCTCTAAGGGGGTTACCACGGCTTCAAAAATTTTGCTCCAAAATAGAGAAACTTGGA
CAATTACGTCGAGATAATTCAGAAAACCCCGAAACAAACACAATTAGCAATGACATTGGC
GGTTCATTTTTCAGCGAACAGGTGAGCCCTCACTAAATTTCAGAGTTGTAATAGGAGGTT
TTGTATACACATATTTGAAATTAGAACTTTATTTTAGTAATATATTGGGAATTTGGTCTA
GGTGAAACTAATGAAGATAAAGAAGTTTACAAGATTTTTCCTATCCAAGGAAAGCTAATT
AGTTACGATATTTTATGTTTTTAGCATCTCTTGTGATGATGGTTACATTGTCCCAACTGA
AATTCAAGTATATGTCCATTGTAGGTATCACTTCCTAGTTTGGAGCAATTGAGAATTGAT
CGTGCAGACAATTTGAAGATGATATGGAGCAATGTACTCATTCCTAATTCCTTTTCTAAA
CTCAAAGAAGTAAGGATTGATTCATGCAACAAGCTTCAGAAAGTTTTTCCTCCAAATATG
ATAAGCATACTTACATGCCTTAATATCTTAAGGATTAAAGATTGTAATTCATTGGAAGGG
ATATTCGAAGAGCAAGAGCCAATTAGTGTTACAGAAACCAGTCTTATTGTGCTCCGAAAT
TTGACACACTTGGAATTATGTAATCTTCCAAACCTTGAGTATGTATGGAGCAAGAATGAT
CCTTGTGAGCTTCTGAGTTTTGTAAATATGAAAACTCTCTCCATTCGAGAATGTTCAAGA
CTTAAAAGACAATATCCAGTCAAAATTCTTAAGCAGGTTGAAAGATTAGAAATAGATATC
AGGCAATTGATGGAGGTTGTTGAGAAGGAAAAGTCATCAGATACGTTGGAATCAAAGGAA
TTGGGGTCTTCTAAGGTACATATTCATATTCTACAGCATCAATGTTCATTCATATTTTGG
CAAATAAATTTGTTTCTTTTTTCAAGTATATCGTGTTTTTAGATAACTGAAAATATTTTT
GGATTATTTGTTCTACTTTAGAGAGCATATGGATTCAATTTAAATATGTTTAAATATCAC
TTTGGCCTTGTACTTTTAGTTTTCGTTCATTTTGGTCCCTATATTTTCAAAATTTTTATT
TTAGTCTCTGTACTTTTGAACATTTTATTTTAGTCCCTGCACTTTTGAACCAAAGTTGAA
AGTATAGAGATCAAAATGAATATTTTAAAATTATAAGGACCAAAATGAGCAAAATCCAAA
AAGTAGATGAATTATCTAATTAAAATCAAGTCAATTTAACTAATACACAAATTATTTTTA
TTGATATTAATACTAAAATGGGACATTTGCAACTATAGCAACCAGACTTAAAATTTTTGT
AGATACATCACAATGCAAAAGAATTTACATATATAGCAAAATTTAGATTTTGCCTTTGAA
GTCTGTTAGTAATAGACCATATCACTAGTAGAAGTCTATCAGTGATAAACCAATCTATCA
ATGATAGACTTTATCACTAGTGAGGTCTATTAGTGATAGATCATATTGCTAGTAGAAGTC
TATTGGTGATAGACCATATCGCTGGTAGAAGTCTATTAGTAATAGATTTTGCTATATTGC
AATTTTTTTTAAATGATGCTATGCACTTAATTATTATCCCTAAAAATGCTACCCAACACA
ATTACCATGCTAAAATTATTAATCAATATTTTAAATAAATACTCTTAATTACATTAGTTA
AATGTATTTTTATCAATAGAAATAAATTAAATAGGTATACGATTATTTATTTATTATCAC
AAGTTATTTAGTTTTAGTTAATTAGACTAGAGTTGAATTAATTTTAATTTAAATAAATAA
GAAATGAAGGTTAGGAAAAGACAACAAAATATATGATAGGTTAATAATGAAAGTTAATAA
GAAATATTAGTACATGTTTAAAATTATGATATGTTAATAATGAATCATCTAATTAAAATC
AAGATTAAAATATGAAAGTCAATATCAATATTGAGATTTTAATTTTACGGATATTGATAA
TTATTAAGTTATTTTTACTCCTAAATTAAGTTATGAATATTGTTATTAGTATTCATATTC
ATATTGGACTAAATAGATTACTTTTTATGTTATGCAAGCATTTATAAAAGACGTTCGAGA
TATCCATGAATATTTAATATCAAAGTTGAACCCATCGAATTATGGATATATCTACGTGTG
AACAGACATATTTTCATCATTCCCATGAAATAATAAATATTTAATTAAAAAATTAATAAG
TAATCTATCATAAGTATTGAAAATGAATTTTTGTACTAATTTAATTTAACTCCTTAATTA
GATATATGTAAGATATTAGTAGCTAATTAATTAATAATTTTTCCAATTACGTAATTACTT
TCATTTAACAGATCTTTATTTATAAAAATGAATTGAGTAAATATTTCAATAAATTTGATT
TATTAAAATAAATAATTATATTAAGGGCTCTTTTTAAATATAGCAAAAGGAACCAAAACA
TTTACAAATATAGTAAAATTTCATTATCTATCTGCGATAGATCGCAATAGATTGTAGATA
GACGGTATATTTTGTTATTAGTTGTAAATATTTTCAGCAGTTTTGTCAGTTAAGATAATT
TCTCTCATATTAATTTATTTAATTAATTAACTAGGTTTAATATAAACATATATATAAAAT
GAAAAACAGTATATAGATAATGACCGGTAAGGAAAATGTCCAAAGAAAAATAAGGAAGGA
ATTAAAAAAATATATGGAAAGAGGATTAAGAGATATTAAGTTTGATACAATTTCTTCTTT
TTTATTTTTCTATATATAGTTTCGAATCATTTGTTATATTACAGGACATATAATATTTTG
AATCTTAATTAACAAAGTTGTATTTGATCAGGTTGAGGTTATACAATTGCGAGATGATTC
TGTGTTGTTTCCCAAGCTTAGAACTTTGAAGCTCTATGATTTTGTTGACTATAGCTCAAC
TCGTTTGCCAATGGAAATTCTACAAATCTTATACCAACTTATGGAGTTTGAATTGGAAGG
AGCATTTATTGAAGAAATTTTCCCCATGGACATGCTGATTCCAATGAGAAAGCAGTATGC
AAGATCTAAGATTTCACGGAGATTGGTTCTATCTAAACTACCCAAGCTTAGGCATTTGTG
GAGTGAATGCTCACAAAAGAATACCTCAATTTTTCAAGATTTGGATTCCCTATGCATTTC
AAAATGTGGTGCATTGAGTAGTTTAGTGTCGTCATTAGTGTCTTTTACAAACTTGAGACA
TCTTGAAGTGGGTAACTGTGATAGACTAACCCATTTGCTAAATCCTTCGGTGGCTAGAAC
GCTTGTGGGACTTGAATATTTGAGATTAGAAGGATGCAAAAGGATGAGTACTGTCATTGA
GGGAGGAGCTGAAGATGGAAATGATGAAATTGTATTCAACACGCTACAATCATTACACAT
TATTTCTGTATCCAAACTAACAAGCTTTCATTCTGGGAGAAGCATCATTAAATTCCTACG
TTTGAGCTATGTAGGCATTAGGAGGTGTCCTGAAATGAAGGTCTTTTCGCTTGGAATTGT
AAGCACACCTCGTTTGAAACCTAAACATTTTTGGGTGACTAATGTTCATCATAATCCACG
TTATCTCCCAAAAGATCCCAAACAGAGGATGGTGGAAGATATGAATGTCATCATCAGAGA
ATATTGGGAGAACGATATAGATACCCGCATTCCATATTTGTTTGCAGAAAAGGTTAGTAT
ATGTACCTTTTACTCATCTGGTAATTATAAAAATCCTCAAATCTTATATAATTGACTAAA
ACTGCAATTTTTGTTTTTAAAATTTATTATTTATGCAGAATTTGGAGGAAAACCAATCTG
AACATTCTTCTTCACGTGCTAAGGAATAAGAATTATATGGATTCTGCTACACTACTTTAA
TTATGATTTCATCCTTAAGGTGAGACAATTGAAACCTCCTTTCTTATATATGAGAGAGGT
ATACATGAAAAGAATTGGTGGTGTTGTAACAAAAAGTGAATTTGGAATAGTGGTAGTCAT
GACCTAACTTGAATGTACAGGATCTCTGTGCTATAGGTTTTACGTTGTGTCTTTTGAGTT
CTAAGGAGATAAGAATTTGGAACAGTGATAATCAGTGTTTAAAATCACTCCGCACCATGT
TTTTAATCATTTGAAATCAATTTTGGTTGTAAGAACATCATGTTTAAAAGTGTAAACTAT
ATTTTGAGTGCGATTTTAAACAAGCTACAAAAGTTTCGTTCCATTAAAAAGAAAAAAAAA
AAACTATCAAAATTAGGAGTATTTCAAAATTTGGTGAGTGAATTAAGGCTTGAGAGTGAT
CTCGAGATTGGGAAGGTGAAGTTATACTTCGAAAACTAGATTTATCATGTAATTCCACCA
TGATTTATCTTTCAATATATTATTGGGATATATATAGTGAAAGAAAGTGAAAATTTGAAA
CATAAAAATGGATTTAATTGTGTAAATTAAATTCATTGTTTAGAAACTTTCAAATTGGAT
TGAAACTTCAAATTAAAATGATGTTTCATGTACAAATTCATCATGTATGAAAGTTAAATT
TATACTTTCTTCAATTCCAATGAGTTATGTTTGATTTTGTCAAGTAACAACTAAATTTAG
TTCATTTTGACAAATGTTTCGATTTTTGTATTTATTTAATTTTATTTTGTATTTTGGGAG
TTATTAAGTTGCTAGCCTATAAATAGCAACTTGTTTCATCATTTGTAGGATCCCGCTTCA
AATTGAAGAATTCTCTCATTTCTTTCTTTCTTCCTTTTGGTCTTTAGTTGAGTTGACAGC
AAGTATCCAAGAGTTCTGCTAAATCTGAGTTGTTCAAGGTTGCAGTTCTACTGAAGTTAG
TCGTTGTATCCTGCTGAGATGATCACTATAGTCTCCTTGCATCCAATGCAAAGAGAATAA
TTGTCTTCAAGACATCGCTTATCAAAAGCGTGTCTCAACTATTTATTGACGTCTCTACAA
TATCTTGAGGTTTTTAGTTATTTCAATTCATAAACCTTGTTACACCATGTAAGCCCCGTA
CTTGACATTGTGAGAAGGCAAGTTAAGAAGAGACTATGAGACGGGCATTAAGTAGAGAAA
AATGGCTAAGTGTTGGCCATACGTTGGTGGGGCTATGCGTTGAGAGTATGTCTGAGGCTT
AACGAGACCACTGGTAGCTATGCGTTGAAGAAGGTAGTTCGGCGTGGACGCAGATGTGAA
GGAAGGCCACTAGGCGTTGAAGGCCACGAGGCGTTGAAGGCCACTATGCATTGAAAGCCA
CTATGCGTTGAACACTACCATGCGTTGAAGGTTCGTGCATAGAAGAGTGGCCAAGAACAG
TTATGTGTTGAAGGGTGGTATGCGTTGGTGCATAGAAGAGTGGCCAAGAAGACCATGCGT
TTGTCGGCTATCCGGCGATGGGGCGTTGGGCAATTGTAACACAGTAAGTTGAAGCTATGC
GTTGCTGAAGCCTTGCGCAGAAGGTATGCATCGATTAGTTAAATATATAGAGATGAAGTG
GAGATTAAGTCGGTGGTATATATATATATATATATATATGAGTGGACTGAGTATTCAATT
ATTTTAATCACATTTCAGAGCTCGAGTTGATCTCATTTCGAAGCTAAACAACGAAGGGAG
GTAGAAGAAGGTGTTTATGTTGGTTTGGAGTGGAATTCTCATCGTTTTCGTGTAGAAACT
AAAGCTGGAACGGAGAGTTGGGCTGGTGTTACTTAATCTGAGTATCGTTCAGTGTTTGGA
GAAGAACGAACTATGGAAGTTGTGGCTAGGGTCGAAATTTTGAGGTTAGTAAGTTAACTC
GATTTCTAGCAATTTTCATGAAGGATACTTAAGCCGAATTTGAGTAAATGTGTGATAAAC
TTCAGGTAGAAATGATCGGAGCTGAAGTGCTAAACGATTAGGAGCAATCCGAGGTTATTT
GAGAATATCTCTCAAATGAAGAGGACTTTCATTACGAGACTTTGAGGTAAGATAAAGGGT
TTATTTCTTTACAAGTTTGTAGAAGAAAGAAAGTTCTGAATTTGGCTGGAATGCGATGTT
TAGCAGGTTAAAGAAAGAGTTAGAAGGGAAAGAAGAAAACAATGGCCATTAGGTGTCGCT
TAGACAGTGGTATCGTTGAAGAGCTGGAGACTGAGCAGCGAAGCGAGTGTCGCTGGTAAC
GCAAAGGACTTTGCGTCTCACAACTCTCGCTAAAGTCTCGCTGGGTGTCGCTCCTCAGGT
AATCTCGCTAGTCTCATTCATGCCGGTTTCACTAGTGTAGTGCCCTATTGTGTGGTTTCG
CTAGTAATCTTGCTAGTGACATAGAGTATAGCTACTTGTGAATATTTTGGGGGAAAAAGA
GAGTTCGGTGATGGAACGAGTATAAAGTCTAATTATGTATACTTATTGATCATAGAAAGG
AAGTCCAAAGAAAACTTAATGTGAGAAATGTGTATTTTCAGGCTAAGAAGAGCTCGGGAA
GGCATATAATCCGCTCAGAGCCAAGACAAGTAGTGAGTGACTTTCTATTTTATATAATGG
TTACTCTTAGCATGGTTACTTAGTAATGGATGAGTAGAAACTATCGTATGGTGTAGCTAT
TGAACATTTGTGTTGTGTTGATAAGTTTAGAGGATGTTATACATACTATCTAAATGCAAC
CCATGGCTGAGGGACCTTGTGTGAAGGCCTATGGAGAATATGTTATATGATACTCAGTGC
TAAAGGACCCCGCGTGAAGGCACTTGAGTAGTTGGATAAAACGGATTCCAGTGTTGAGGG
ACCTTGTGTGAAGTCATATGGAAATCCAATACATGATAGCCAAGTGCTGAGGGACCACAA
GTGAAGACACTTGAGCAGTGGATTGGTAGGAAACCAGTGCTGAGGGACCACGTGTGAAGG
CATATGGAAATTTTGACATAGTGAAGCTCAGTGCTGAGGGACAATATGTGAAGGCACTTG
AGGGTTTGAAAATGCCAAGGGACGAAGTGTGAAGGCACTTGAATATGTGAATAATGAGAG
TTTTGGTACAGGAGGTTGAGTGCGTTGAGCTTCGCTCCGCCACAGCTAGGGAAGGATAAT
TATATTGCTATTGTTCGGATAATGGTATTGCTAGTATTTTATAGCATGGGTGACTTAGAA
TTCCTATTTATATAAATATGTGGTAGCTATTATGACTCATGTTAACTCAAGAAGTTTAAT
AGTAATTGGATAAATTCAGCCACTCATTGGGCGTTAGGCTCACACTTTCTTGTTTGTATG
TTTGTTGTTTCAGGTAGCGAGCGTGTCCGGGACGCCTAGCCTACAGCAGATTCTAGTCTG
GGCCTACCTTGGAGTAGTCCTCTGGGATAGTTGTAAATTCACAGTTTATGTTCATGTTTT
ATTGTCATACTTGTTCCTTGGGGGTGTAGAGAGATTTGATTCTGTAGTGTATATAAAGAA
CACTTGTTTGATGAGTTGTTATGTTTATGCAAGATGTTTGAGTAGTTATGTTTATTTTAT
GAGGTTAAGCTGGCATGTAGCTAAGTCTTAATGATCTGGAGTTGATTAATGTTACAGTAT
AGAGGAAACGGTGTGTGTATGCAGGTTCGCACTCACTCCTAAAGGAGAAGGGTATCTGGG
AGGGGATGTGATGCACCATCTTACTGGTTGAATATTGTACATTGAAAGTACTATTTCAAG
TTTAGGTGTTATCAATTTGCTAGTTTATTCAGCTCATATATATCATTTTCCCCCACATAT
ATTTGGATTCTATCACTTTTGTAGGTTTTATGATATGGTGGATATTGATGATTCGTTGTT
AATTAAATATCATGCAGGTTGTAATTTCTAATTTGGAGAATTGGATAATCAAAGAATATA
TGCCAAAAATGAACTCATATAGGTTATAGGTTATAATATCATGCATGTTACTTCAATTTT
GAGCTACACCAATGTAAGTTTCTTAAACTCTATTTTTGGGTTATTGAGCAAGCATGTTTA
ATTCTTAAAATTGATGTAATTAGAGTGTTTTAGATCCAAATTACTTTCGCATGCATGATC
CCTACTCTTCAATTGGAACAATAATCACCATATGAATGAGAACAATGGCAAACCAGCGAC
AGCCATGATGGCCACTCAAAATAGCAATCCGTTCCATGCAAGCACTGGGAACATGACTAA
CTTGAGTTGGTATGCTGATAGTGGGACGTTGAATCATGTCAGAGTTGATTACAACAATTT
GAATAATCCGATTGACTATATAGGTAATGAGTGTGTAATAGTAGGAAATGGGAATAAATT
AAATATTGCTTCGGTTGAAAATATTGCTTTAATTATGAAATGAAAAGTCACTACTAAAAC
TAAATAACATGTTGTGTGTGCCTGAGATTGCAAAAAATTTGGTGAGTAATAGCACTATAA
AAGTGTTATTTTTCTTAGTTTAATTCGGGCTTGTTCGCAGATTTTATGCATTTATTATGC
CATTTTATAGGAATTCGAACAAATTATGCACCTCGGAGCGTTATGGACCGTTTGAGATTG
ATTAGGAGCTACCCAAAGTGAAAACGGACACCCAGAGCTCAAGGACGTGAAAATTACAAA
AATGCCCTTGGGGTAGTGCAGGGTAGAGCGTAGCTACGTTGTAAGAGAAAAAATGGCGAG
AGCGCAGCGATGCTCCCCTAGAGCGCAATTGCGCTCCAGAAATTGACAGACGTACGACGA
AGTGCACAGCGTCGCTACACTCTAGATAGGCGCTCCGACTAGCAACACTCTACCTTTTTT
ATAAAAGGGATTTTTGCTAATTAGGGTAGTGAGTTCAGGCTTTCAGCCCCCAATCTGAAG
TTCCTCTTCTCTTCTCCTCATTCCCTCTGTATTTCTTCATCTTTGGGTGTATTTTCATGG
TTGTAAAATTCATCTTGGACCGATCTTGTGGCTAAGGTGAATTGCTAGCTTAGGTCTAGG
TGAAACACATGGATCAATTTTGAGGATTTTTGTTCTTAATATATATTTCTCTTTGATTTT
CTGCGGTTCTTGAATGTGATTGAATTTCTATGCTTAGATGTATGATAAGCTTGATCAACC
ATTATTCATTCTTTGATTGCTAGAGATTAGGAATGCTCTAACGTGTTTTTAATCTCAAAT
GGGCAAGGGTTAAAGCATGCTTAGGTTGTGAAATTAGGTTGTTTGGAATAATTTTTTCAC
AAGCATTGTATGATTAACTATTTCAAGAACGAAATCGATTTGTAACTCTAAGCTTTCTGG
GTTATAATTGAACCCTTCGCGCTTAATGCAATTGTTTGCTTGTTATGGACGCTATCGAAC
CCAAACAACTAAGTAATTAGTCTAATTAAGAAATTAATTAAAGTGAATGTGATATTTCTA
TGGCCGCTATCGAACCCAATTAATTGAGCATTTGTTTTAATTAAAGTAATTAGCTAGTAA
TTAGGGGGCTTGCTCTAGGCTTTCTGGGCAAGTTAGCTAAGCACGTTAAATCCAGAGAGA
TAATCCTAAGTAATCTTATGATAAATCGAACATTAGGTGGATCCTAAGTCCTAAGCTAGA
TGTTTTCTTTTATTTTTTTCTGCATTTTTATTTTCCTGCACTTTAAATTTCGAAATTTAC
ATTTCCGCATTTAATTCAAGCAAAACCCCTTTGTTTTTACTGCTTTCCATTGACCTATCT
AGCTTAGAGAGATCGTATATTAGGCACCCTGTAGTTTGACCTGGACCTGTCGCTTGTGCT
ACTCAGTAGTATAAGTTGTTGGTTCGGTGAATTATAAATTTTATTTGATTGTCGGAGAGA
GGTTTACGACGTTCATTCTTCAGCCTATCAGTGAGTCTATCTAAGTTAGCACAAGATAAT
AGAGTATTTGTTGAGTTTCATGATTGTTATTGCCTTGTAAAGGACAAGGGTACAGGTCGA
GTTCTTTTGAAAGGAGTGTTTAACAATGGACTCTATTAGCTGGAGGAAATTGCAGTAGTT
TCGAAGCAGTTCTTGACAAATTTTGCCACCCAAAAGTTAGGAGGGTGCCGGAGGTGGTAA
TATAATATCGGTTAATTAGAATTAGATGTTTAGTATTGAGAATGCTCGAAGACTAATTGC
TGAGATGATCATAATTGATGAGTTGTCATTTAAATTTGTGGAGAATGAGAGATTTAAGAG
GTTTGTGGAAGGGACTTTGATGTTAATAGAACCAAATTTTGTTATTTCTTTTCGTACTAC
AATTGCTAGAGATATTTTGGGAATATATGGTAACGTGAAAGAACAGTTGAAAGATATTTT
TGTGGAGGAAGGATATAGAGTATCACTTACAACCGATACTTGGACACCAATTCAAAATAT
TAATTACATGGTTTTGACTACACACTTTATTAATAGAGATTAGAAGCTACATCAGATTGA
AAACCACAAAGGGGAGACAATAGGAAAAGAGGTTGAGAAATGTTTGAAACAATGGGGTAT
TGAAAGGGTTTTGACATTAACTGTTGATAATGCTTCATCAAATGATACCACCATTGCTTA
CCTAAAGAAGCATTTTAAACATGAGTTGATGTTAAATTGTGATTTCTTGCATGTTAGATG
TTGTGCACATATATTGAATTTAATTGTCTGTGATGGCCTGAAAGATGTAAATGATTCATT
GATTCGAATTCGAAATGTCGTGAGGTTTGTTAGATCTTCTCTTGGTAGGCTTGCTAAATT
TAAGAAGTGCATCGAAGAAGAGAACATATCTAGTAAGAGTATGTTGTGTCTTGATGTTCA
AACTAGATGGAATTCTACATACTTGATGCTTGATGCAGTGGAAAAGTTTGAAAAGACATT
TTGAGAGGGTAGAAGGCTACGACACAGTGTACATGAATGAGGAGAGTAAACTAACCACCC
AAGATTGGAAAATTGCTAAAATATTTACCAAATTCTTGTATGTATTCTATGAAGTAACTG
TTAGGCTTTCAGGGTCTCTTTATGTTACTTCCAATACGGTCTTCCATGAGATTAGTATTA
TTTAAAATTGCATAAGAAAATATTCAAGTGTAACTGGTCCTGAAAATTTATTTTTGCATG
AAATGACAACAAAAACGCAAGAGAAATATGATAAGTATTGGGGGAAGAGTGAGAAAACAA
ATTTCTTCTTGTATATTGCTTTCGTTTTGGACCCTCGTTACAAGATGAAATCTCTTATGT
ATTGTATGAATCAATTATTTGATATGGATGCGGCAAAAGAAATAGGAAGTAAGGTGGAGG
ATGCTTTAAGAAAATTGTTCAATGAGTATATAGTTTGTTAGTTATTAATGATGGTTCAAC
TTCAAGTTCATCAGCTCACAAGTCCAAGAATTGTGCAAGTATGAGTCAATCTTCAAGTTG
TACTAATAGTAACTCTATGAATTCATGTATTATCACTACTACTATTAGTACTGCTTCAGA
GGTTTTTCATTTGGATTTTGAAGATATAAGGGATGAGGATGCCCACACTGTGGATGCAGA
AGTTGATATTTACTTATTGGAGCCTTGTATTAAATGTGAGAAGAATTTTGATATCTTATA
TTGGTGGAAATGAAATTATTCTAGATATAAAGTTCTTAGCAAAATTGCATGAGATCTTTT
AGCAATTCTAGTATCCACAATTGCTTCCGAGTCTGCATTCAGTACTAGTGGGAGAGTAAT
TGATCCTTTTTGTTCTATGTTAGCTCCAACCACAGTTGAGGCACTTGTGTGTGCACAAAA
TTAGTTACGTTTAAAAGCAATTAGCATTGATCTTTAAAACTACTTGGAGGATATTATAAT
TTTTTAATAAGGTTATTAGTTTCTTTCAAACATTTTTTTTAGACTTCAAAATTCAAATAT
ATTATTTATATAATTATTATGTTAACAATTTTACTTTTCTTTTTTTTTAGACTTTAAAGC
AGGTTTAAAGGCAAAAAAAAAACAAGGAGAAGAACGAGAAGGAGAAGGTGGCTTGAAGTT
TGTAGTACTTTTCAAGGTGGTAGTTTGGATTGGACTTTGAACTTTTATGTTTGGACTTTT
AATTTATGTTTTTGTTGTTGAACTAGCAGTATTAGTAGTAGTTTAAAACAAAAATGGAGG
TAGAATTGTTTTGATTTAATTATGTTTAGTTGCTTGAAATAGCTTGAAATAGCCGACCAT
TGTTTACATTTTGTTGTTTGAAATAGCCAATCATTATTTTTGTTTAGTTGCTTGGATTTG
ATTTTTGTGATAAGTTTTTTTGGTTCCTTAAAGTTTTTGGGAAGATCAAAAATATTGGAT
GAATAGCTTCTTCTAAATAATCTTCCATAGATATATAATTAGTTATATATCGAAAATTTC
GAAGTATAGGAAATATGAAATAGAGGGGAAAAAAAAGCAAAAAGAAAGAAAAAAAAAGTG
AAACTGCAAACCAAACCGACATATATGCAAGTTTTTAAAATTTGCGGTTTGGTTCAGTTT
GAGCCCCAAACCAAACCGAACCGAACCACAAACACCCTTAAAAATAACCCTTGACTAACT
GAACCGCAATTTATAACTTTGAGCAATATATATATATATATATATAATTTTAAACTCTGT
TGAGTTGAAACAAATAAAATAATTAATATTAATGTGAAATTATGTTATGAAATTATCCCA
AACAGCCACGATGTGAGAAGCCCATCCATTTGTTGCCCATACAGCATAAACAAAGTCAGA
CGTATTTGAAGCACCCCTCAATCTTAGATATTGTTGAATTGCATGGGACTATCTTTCCAT
TGCGAGATTGTTATCAACGCCCATACTCCTAAATAAAACAACAATACTTGTGATTTTCAT
ACAGGTTGATCCAAACCAAATTAGTGCATATTGTAGGGGCCCTTTCTGTGTCTTGCCCAT
GAGGGAAGCTTTTTTACACTTGTGTGCCAGACTAAATTTTTAATAAAACTTTTGGCCCAT
CAGATTTTAATACAATATTTGGTCTAGAAATGCAACAAAAAAACCAAATCAACCAAAATC
GATTCAATGGTTTGATTTGGTTTTTTACTATAAAATTGGTCATCTTGGTTTTTGTATTTG
GAGAAAACAAAAAGGTATTGCTTTGGATCAATTTTTTATAGGAAAAATCAATCAAAACCG
AACCAAACCAATTGTGTATATATACCCATAAAAATAAACTCATTAGGTATCTTTTAGTAT
TTTAATTATTATCACATGTATTAGAAAAAATACCAACTATTATGGAGCATGCATAATTTT
TTAGGAAAACTACTATAAATAGAAAAGAAATATTAAACTATTTACAAATATAGCAAAATT
TTACTTTTTATCTGTAATAGACTGCGATAGACATAGATAGACATTTATCTGTGTCGTAAA
GTGTTAGGTGTTTATCTAGATCTATCGAAATCTATCATAGATAGAAAGTAAAATTATGTT
ATAATTATAATTATCTTCAACTATTTTTCTATTTTTGAAAACATCCCAATTTTTTTAATT
TGAAAAATGCCAAAAAAAAAAAATGAAACTACAATTTAAAAAAAAAAAAGAAAGAAAGAA
ATAGATCCAATTTTAATTTAAAAATAACAAAATATATAAATTCAAAACAAAGTGGAAATA
AAATTAAAAATTGGAATAAAAAAAAGCCAAAAACCAATAATCAAATTGATCCAAATCAAA
ACCAATCTATTGATTTTGTTATTTATTGGACATTAGTTTTGATCTCTTCCTTGTAAAACC
AATTAGTTTGTTTTAGTTCTTGGTTGGCTCCATAACTAACAAAACCGAACCGACTATCAC
CCTTTAATAGGTATAAAGTGATATTGTTGGGTTTGAATTTGATTTTTAAACTACATGCTA
AGTTGCGTTGCATTGTAATTGAGCAATAAGTACACAAGTAAGATAAATCCCAAACACAAG
CAGATATTAAAAAATACGTGGCGCCTTTATTGTGTCGTCTTTGTTACCTCCAATTAAAAA
TTATTAGAGGACAAAAAAAAAAAAAAGTTTATATATATATATATATATATATATATATAT
ATTTATGTAGAGAGAAAAAAGAGCGTGAGATTAGATTGGAGCTGGTAGTTACGTAATCTC
ATCCCCATCCTCCCAATTGATTGAAAGAACGCCCCTTGGATGAAAGGATTGAAATTGAAT
AGTGGGCCTTCTTCTTCTTCTATTATTCAATTTTGTCGTTTCCACTTCCATCTACCGACA
AGATTCTCATTTTTTAATAATAATTATAATTAAAATTAAAATTACATAAGCTCATGGTGG
CATATCACATACTAACACATTCAATTAATTAAACAAGTGTATTTAGGTGAAATAATCAAT
TGTAATTAAATCAAACGTTTAAACTAAAAGTAGCAGGAGCTGATATATTGAACACATTAA
ATGATCATAAATTTTAAGGGACCATTGTTTCAATTATATTCACCTACTTTCTTCTACCGA
CATATACATCACTTCAATTAGTGTGGACTTTTAAGCATTCAATAACAAATTGATGAATAA
CCACGCAACGCTTCTTCTTCTTCAATTATTGATCAATTTTGACATTTACATTACTACTTC
TCTCAATATAGTAAATGATTGAATTTAATTTGTAGCTGGGGAATTAGTTAGGGAAGGTTT
CTTTTACAAGATTAAAATTGCAACCTTTTATTTTCTTTTTCGCCTTTTAAGTTCAAGTGT
TGCATAGGCACAATCTGTTAAAATGAAAATTTAATGTTAAAATTGATAATGTTGCTCCTT
ATAATTATAAGGAGCAACATAAGTGATGTTATTCTATGTCGTTTATGACTTGAAAAAAAA
TAGAACTTTCTAGGATATCGGAAAGAATCAAAGTCCCTTATGGGATGATATCATTGCACT
CTCGACTCTTTGGAGTACTAAATTTGTCTTGTTTTGTAATTATGATACAACTACTATTGC
ACTTAATTGTCGGTTTTCCTTTAACCTAGCTATTCCTCTTTTTCTCTTTTGTATTCAATT
GCCCTCAAGCTCTCTTTGTACTTTTCAGACTATTCATATTTTGAATGAATGCATCTCTAA
AAGCATCTGGGCATAATGAGGGTGCTAAGGATGTGTCGAACCTAGTTGATATGTCCTGGT
ACACTTCTTGATCCCACTTTTTTATAGTAATTTGTTAAAAAAAAATGATACAACATAACA
AATTTAGGGGTCAAAATTAATTTATTTTCCCAAAATTTTAAGGGACAATTGCAAAAAGTG
CAAAACAAATTATATGAATTAGGTCTATAGTCCACACATTAATTGTTTGTAAAAATGGCA
AAAATGAAACCCAGCCCACATATAAATATGTAAAATGTCGCAAATGGCCTCAGTACTGAT
ATGCACTTGATACAACCGATATACCTGATACACTCAATACACTAGATACACATGATATCC
CTTGCTACACTTGATGCTCATTGATATCATACACTTGATACCCCTTGATACACTTGATAT
CCACTTAATACACTTGATGCCCCTCTTGATACACTTGGTACACTATTGATGTACACTTGT
ACACTTAGAATGTGACGCATATGCTTTTACTCCCAAATAAGTTATTGATTGAATGTCGAT
TGTTGTAAGGTATAATATTGATGCACTTAAAATGTTCATTATTGTTAGATATATTGTTGA
TACCATCATATATTACTTCAAGTACTTATTGATTGATGTCAGATAGACTTATATCTTAGA
TCTGATATACTTCTAATACACTTGGAATTTCATGCTTATAAAATGAAACACCATCCTTTA
CTTCAAATAGAACACGCATGCTTTTACTCCAAAATAAGTTATTGATTTCCTGTTGATTAT
TGTTAGGTGTACTAATGATACACTCATGTGACTTTAAGTATTTATTGATTGATGTCTAAT
AAACTCATGTCTTAGATTTGGTATATTTATGATACAAAACTTCTCGAGGAAAAAGCATAC
TAAAAAATCAACTATAAACCTAAAGTCCACGATATACTCAATATTAAGTATATCATTAAA
ATGAAGTACACGAGCTCCAATTCCAACAACAACGATCCTTCTCACGAGTTATTTGATATA
CCTTATACTTTAATGTCAGTATACATGATTGGCATTTGATTGTTATTTGATACACTATTG
ATATACTTAGAATGTTGATTATTGTTAGATATTGTGATAATACTATCATGTCTTATTTCA
AGTATTTATTGATTGATGTTTGATGCACACGTGTCTTTATATGTCTTATATACTTTTATA
CACTTGGAATATCATGCTTATAAAATGAAAAATTCGTGTATTATATATATATATATATAT
ATATACTCTCATATCTTATTTCAAGTATTTATAATGTTTAATTTTATTTGATTTCTATTT
GATACCAAGTATTTTATGATTACTATTTGATACTAAGCAGTTTTTAAATTTTATATTATT
GTAACTGATTTCTGTTTGATATTAAGTATTTTATAATTTCTATCCGATTGTTATTTGATA
TTCTTGAATATTGATTACTGTGTGTACTATTAATGTTCTTGAAAGTTATTTTACATGTAA
TAATATAAATGGTTGATATACTATTTCATTTTCCATCATAATTATTTATATTAAAAAAAT
CCTCTTCTACCACCTAAAATTTATTTCTTTATTATCAGCTTTTTCAAGAGTTCTACTAAT
TTATTTTCAAAATTTCCCCTATTTATCATAATGAAGATCTCTAAACAAAATATGAATAAT
ATATACTAAAAATTGTTTTATGAATAATATATACTGAAAATTGTTTTACTTTTTATTTAG
TTCTATTAAGAACAAAAATATATATATAGTTTTAATTTCTTTTGTAATTGAAAAATAACA
CAGGTTCAGGGAGGAGGAATGTGGGCCACTCATTATTATCACCTTTTATTTTTTAAATAA
ACAATATTGAAAAGAAAACATAAAATAAAAATAAAAAAATGAGGGAAGAGGTACGGTCCC
AAGGAACTATGTAGAAGAGAAAGAGAGGTAGTTTATCAATCTATTTTTAGATTTGTAGTT
TAATTTCCAGTTTTTGAAGCAACATAGTAGTAATAAAATAAAATATTAAAATTAAAAATT
AAAAATTTTGTCATATATACAAAATCTCAAACGTGGATACATGGTTACAAAATTATACTC
TCGAATTACCATCCATTGCAAATTTCTAAAATTTAAATTAAAAAAAATTGAAAACCAAAA
TTAGATAGGCGCAAATGGACAAATTTGAGCCGAAGGATGGCAAACCAAACAACATATGAG
AAACTTTGCATGATAGCAAAACATGGTTATTTATTTAGTATGCATATGGTTAGGAATGCG
ATCAAAGTCCCGTAGTTAGATAAGGGATGATCATAGATATATAAGTGGTAACAATTATCT
CTATTGGTACGATACTTTTTGGGTAAAACAAAAAACCAAGTCATGAGAATTTATATCCAA
AATAGACAATATCATACCATTGTGGAGATTTGTGGAGGGTCATTGTCACTAACAAGTGGT
ATTAGAATTATGCTCCTGACTTACTCATGTTCGATAGAATCCTCAGGTGTTGAAAAAAGA
TATAATGGAACTTTGAAAGTAGGTTATGGTGTGATCCTTGGAGATGGGCAATGTGCTCTG
TTGAAGAAGAGCTAGCCTAGATAAGAGTTAGATGAATGTATGACTATTTGAGAGGAGGCT
CAGTGGTCCTTTGTACAATGGGAGTATTGTTCTAAATGCGGCCAGAGTTTCACATTAGTT
AGCTAGGAAGATTGTTGGGTAAAACTAAAAGCAAAATCATGAAAATTTATACCAAAACTA
GACAATACTATACCACTATGAAAATATATGAAGGGTCATTGTCATAATACATGTATAAAG
CATGGAGGAGGTTAAAAAAAGCCCACCTATACGAGAATACCTGTCTCTTCTCCTTTTGGA
AGGTGCAATTAAGCAAGAAAATGAATTTCATGGCCATTATATAGCTTTGTTTTTCTCCCC
TTTCCTATCTACGAGTTCTATCGTTTTGTTTGAAGTTTCTTTGAAAATCTTTGGATTTAG
ATCAATAATGTGGAGGCTTAAGGTAGGCGACGGTGGAAATGATCCATACATCTATTCTGT
GAACAACTTCGTAGGAAGACAAATATGGGAATATGACCCAAACACTGGAACTCCTGAAGA
GCGAGCCGAAGTCGAACGCCTTCGCCAAAATTTTACCAAAAATCGTCACAAAGGTTTTCC
AAGTGCTGACTTGCTTTGGCGGCTCCAGGTAACACTATTTTTAAGTTTTTAAGAATGGGT
AAGTTTAATTTTTATGGTTTTAACTTGACCAATTTAGTCCATCAATTTCGAAAAATACAT
GAAAAAATATACATATATATTTTTGTCTCTTCTCTCTTACTATCCTCTCCTCTCCCTCCA
CTGGTCTTCAAAATTTATATCTATAATATATTAAAAAAAAAAAAAAAAGTTGTTAGTGCA
AATGAGGTGGTATTTGTTAAACCTTTTTATTAATTTATATATTTTTTTAAAGCTATACAA
CAAGTAGAGGTCATAAAAGTTCTATTAGTGTTAAGCTGCTGGGTTTTAAATAATGGAAAG
ACAATAATTTGGGTGCAGCTTCTTAGAGAGAAAAAATTCAAACAAAATATCCCACAAGTG
AAAGTTGAAGATGGAGAAGAAATGAGTTACGAAAAGGCATCGGATGCAATGAAGAGAGGG
GCGTATTTCGTAGCAGCCATACAAGCAAGTGATGGACATTGGCCCAGCGAAACATCGGGC
CCTCTATTTTACATTTGTCCAATGCTAATTTGTATCTACATAATGGGTTTTATGGATAAA
GTATTTACTCCCCAACACAAAAAGGAAATGTTGCGATACATTTACAACCACCAGGTAAAC
TATTCTTATGATCCTGACCTCAGTGTTTTATGACCGTACCACTCATATCTACATTTTCTT
ATACTTATAAACAAAAGGAAGGTAGGATGATATGGCCCCACAACAATTGGCTAATGTAAT
ATTTTACAGAATGAAGATGGCGGATGGGGGTTACACGTAGGTAGTCACAGTAGTATGTTC
TGCACTACCCTCAATTATATCTCTCTACGTTTACTTGGTGAGGGACCTGATGCTGACGCA
CTTTCTAGACCTAGAAATTGGATCCAAAAACGCGGTGGCGTCACCTCCATACCATCTTGG
GGAAAGATGTGGCTCTCGGTATACTTTTATTTGATTTAGTTTTCTCACTTCAAGTTAATT
TTTATGACCTAAATAATAATAATAATAATAATAATAATAATAATAATAATAATTTTCATC
ATAAAAAATTGCATTGCATGAATTTTCTTTTTCAAATTTTATAGTAGAAACACATATGGA
TTATTAATTTTTTTTTTTCTGAAAAAAATCAACAATAAACTTAAGATTTATATTAAAAGT
ATAAGAACAAAGATTGGATATTTAAAATTAGAAATGAAAATGAAAATTTTAACATATTTT
TTAATGTACTTTCTTATCACCCTCGACCCTTATTATATTATTATTAGAAAAAATTAATAT
ATTAAGTATATCCTAGACTACATCCATTTTAGTAAATATTTAATTATTGTATTGCTTCTA
TTTATTAAGTAATTATAAGTGTGGAACGTAACTTACTTTTACTTGGAATAATGTAAAGAT
ATTAAACGTGTTCGACTGGTCTGGATGCAACCCCATGCCTCCTGAATGTTGGTTGTTTCC
CTCTTGGATCCCCATTCACCCATGTAAGTTCTATTTATAATTATATCCTAATTAACAAAT
TAATTAAATTCATATCATATACATATGAATATGAGACAAACACGTGGTTTTCATGTGACT
TGATGGCTGCAGCAAAAATGATGTGCTACACTCGAGTCACCTACCTGCCCTTCTCCTACT
TGTACGGCAAAAGATTTCAAGCACCACTAACGCCTCTTATTTTAGAATTAAGACATGAAC
TTCACAACCAACCTTATGATCAAATTAATTGGAAGAAAGCTCGTCACATGTGTGCTACGG
TACGATAAGTGTATATAACAATGTTTATAAAGAATTACAAATATAGCAAAATAGATTCTA
TTGCTAATAGGTTTCTACTAGTGATATGATCTATTACTATTGAATTCCTACCTAATGATA
TGGTTTATCACTAATAGACTTTAAGAATTAAATTTAAATTTTTCCATATTTACAAATTCT
TTTGCATTGTGCTATATCTGTAAATACTTTGAGTCTAATCGCGAGAAAATGTTATTTCTA
AATCCAAAAAGTTTTTGATTGGACAAAACTAACATTTTTTTTTTCTAACCTATTTTTCAA
CTTTTTAGATTTTAAGAAGTGAGCCCTACAAAGGGAAAATGAAGACAATTAGGTGGGAGA
AAAATTGGGGGTATGACACACTTTTTATTATGTAGGGTCCATCTCTGAAAATCTAAAAAG
TTGAAAAAGATGTTAGAAAAAGATGTTTTTAAAAAATTGTTAATTTTGTCCCATAAAAAC
TTTTTAGGTTAAAAATAGCAATTTTCCTCTAATTACTATATTTGCAATTGTCCTAGGGTA
ATTGAATTGGATAATACTTTTAGGGATAATAATTAAGTGTATAGCAATATTTATAAATAA
TGGTAAATATAGTAACATCTATAAGTGATAAACTCTATGGTTGATAGACTTCTACTAGTG
ATATGGTATTTCACTAATAAGCTCTACTATGATACGGTCTATTACCAATAGATTTTGAGA
ATTAAATCTAAATTTTGCTATATTTACAAATTCTTTTATAGTATGTTATATCTGCAAATA
TTTTGGATATAATTATTATATTCGCAAATGCTCCCATAATTAATATCGCAGGAAGACCTC
TACGTTCAACATCCCTATGTTTACAACTTGCTTTGGGACACTCTTTACTTAGCCAGTGAA
TCAACCATGACCCGGTGGCCTTTTAACAAATTGATTCGCCAAAGAGCATTAGATGAAATT
ATGAGGCATATTCATTATGAGGATGAAAATAGTCGCTACATTTGCGTTGGCTGCGTCGAA
AAGGTTGCATTTTTAACCATTTATTAATAAATGCACATTTAATTATTATAATATAGAAAA
ATTATTAGGAATTAAAAAAATATATCAAACTATTTACAAATATAGCAAAATTTTACTTTC
TATCTGTGATAGACCACGATAGACTCATATAGACATCTATCCACATCTATCTGTAAAAGT
GATAGATGTCTATCTGGGTCTATTGTGGTCTATCATATATATAGAAAGTAAAATTTTGCT
ATATTTGTAACTATTTTCAATAGTTTTTCTATTTTTTTGAAAACATCCTTATAATATATA
AGCCTCTTTTCAAATATAGAAAAATAAACTAAAATATTTACAAATATAACAACATTTTAT
TGTTTATTTGCAATGGTCCATATACTTTTAAATGTCCAATTTGAGTCATGTCTATACCTT
CAATAAATTTTAAATTTAGTTTCTTGAAGTTAATATTTTCTTTATAGAAATTGATATATA
ATAATAATAATTTTTATGCATGAAAATGCACTATGAGATTATGTTTCTAAAGTTTATAGG
TTAAATTATGAAGAATGCCTTTGAATTTTGACACTTGTTTAACAGTACTCATATCTTTCA
AAAGTTGTAACATTTACCTTTGAACTTTTATGAACAGTTTAGAAATACCTTTGAAGTAGA
AATTCTTTAGAATTTTGGATGAAATTTAAGATATGAAATGGTTTGGTAGTGACCTAAAAT
ATCACCACATGATCATCTTAAGTTATACGTATTCACACAGGATTTCTATAGAATTTTTAT
ATCAAGAGTAGCTATGAAACATATTTGAAAATATATAGATATTTTTAAAAATAAATGATC
AAGTTTAAAAGTATCTTTTATAATTTAGCCAAGTATATAATGAAAACGTTAATAGGTAAG
TAACAAAATTGGAAAAATCAATGAATATATGAACTAAAATGAATGTAATATATATATATA
TAAAAGAAATGGTATTGATGTGGAATATTGTGATTGGCATGCACACAGCCGGTATGCATG
CTTGCTTGCTGGGTTGAAGATCCAAATAGTGAATATCTGAAGAAGCATTTTGCAAGAATT
CCTGATTATTTTTGGATGGCTGAAGATGGGATGAAAATACAGAGCTTTGGTAGCCAATCA
TGGGATGCCACTCTCGCCATGGAAGCTCTACTTTCTTGTAATATCACACATGAAATTGGC
TCTGCACTCAACAAAGGCCATCAATACATCAAGAACGCTCAGGTAATTAAAAGCTTCTAC
TCATTTAAAATTACGTTAAAAGATGAGTATTAAACACTATAAATTAATAATTTTGAATTT
GAGTTGTTGTTATTGGTGTTGGTTGTCAACTGTGATTGGTTGTTGCCAATCATCGATTCC
TAGCCTTACTCGCTAGTTGCACCAATTGCTAGTCTCCAATTTCAGGCCTGTTCAACAATT
AGAAACCTAGTGCTCCATCCCTAAAGTACAATCGTCGATCTTTGGTCCCATCGTGAGTGG
GTTTTGGTGGTTGATGGTGGTGGCCAGTGGTGGGTGGTTGTCATTAACAACATTAGTGAG
ATTGAAGGTAGAAAGATTTAGGAATAGTAGGAGGATATTTAAGTAATTTTATTATATTAT
GAAAAGTTGGGAGGGATTTACAATTAAAAACTTAAAAACCTATTTTTTAAATTTTGATTT
CAATTGTTTCCTTTAAAATGAAAATATTATTTTAATATTGCAAATAGGTAATAAAATTTT
GCTATATTTATAAATTTTTTTTTTTTTCATTTTTCTATATTTAAAAACAATCCTTTAAAA
TGATTTTCTTTGTTTTCCTCGAACTCTTTTTTTTAACCGGTAAATTAGAGTCCCTTTAAG
CTAAAGGCAAAGAAAGTCTCGTGCTCCTACCAACCCTTGGGAGTTCTCAAACTCGTCTGT
CAAATATTGCAAATTTTGCTAAAAAGATTTTTGTTTCGAAATTAAACACTTGAAAAATCA
ATCTAAACACAATTTCAATTGTTCTACCGTGTCCTAACTTAAATATATATTTGGTCAAAT
TGAAGGTTAGAAACAATCCCTCTGGCGACTACAAAAGCATGTATCGCTACATGTCTAAAG
GATCTTGGACCTTTTCAGACTGTGACCATGGATGGCAAGTTTCTGATTGCACTGCTGAGA
GCTTGAAGGTGTATATGGCTTCAAATTTTATTTATTGATTAATTAATTCCCATTAATAAT
TATTAATTAATTAAACTCGTAAAAAATTTATAGTGTTGCATACTACTCTCCTTGCTACCA
CCTGAAATAGTTGGTGAGAAAATGGAACCTGAACGTTTATACGATGCGGTTAATATCATC
CTGGACATGCAGAGCAAAAATGGGGGTTTAGCAGCGTGGGAACCAGCGTCAAATTACTAC
TGGCTCGAGGTACATCAAAAATACTTACCTGCTATGCTCGGTCCAAATCACATTTTGTCA
CGTGACAAATTTTCATATTTTATTATACCATATATTGTCTATTTTAACTCATCCTGTCTT
TTTTTTTTCTTAGTGGCTGAATCCGGTGGAATTTCTTGACGGCCTAATCGTGGAAGAACA
GTATGATTTTCCTTTTTTTCTTATTTAAAAACAAAAGTTATTTTTTATTCTCTTAAATAT
GATTTTTATTTGAAAAATACGCTGATACTGCACCATCTTTTTCCACTACATCTAGTTATT
AAATCACAATTTCTATCTTCTACTCATATGAAAAAAAATTTAGAAAGTCACGGGTATAGA
ATTGCTCCAAACATAGTATGTGTTAACTTTAGAATTCTTATAGTTGATTACCAAAAAGAG
ATGTGACTATCAATTCTTTTTAAACTTATCTAAAATATGCCTTTATAGTCTCAATATCCC
TTCTTATTTATTATAGTTGAGATCTAAACTCAAGTGTTACAGTGTGGTTAAAAAAAACTA
TGAAAAGATAAGTGTAGTCTAGAATGCAACAAAGTATTTCTCATTTTATTTTATTAAATC
TATTGAATGCTTCAGGTATGTGGAGTGCACCTCATCTGCTTTGCAGGCCATGCTGTTATT
TAGGAAGCAATACCCAGATCATAGAAGCAAAGAGATCAATAATTTTATCAACAAGGCCAT
TAAATTTCTTCTGGACGTGCAATTGCCTGATGGTTCTTGGTAAGAGAATAAAATGTTCTA
AAGATTTATGGAATTAGAGAGAATAAAATTTTAATTGAATTGTCAACATAGGTATTCAAA
TTGGGCGATCTGCTATACTTATGGAACGTGGTTCGCACTTAACGCATTGTCAATGGCGGG
GAAGACATATGACAATTGTGAAGCACTTCGAAAAGGTGCTAATTTTCTATTAAAGATACA
AAATTCAGAAGGAGGGTTTGGAGAAAGCAACTTGTCGTATACTTACAAGGTAACAACATG
CATATTTATTTTTTACTTCCTAGCCTACTTGCATTGACCGATCTAGAAATCCATGTTAGG
GAGCACAAATGTATATAAGGTTAGAAAAAAAATGAAAAATTGTACCTAAATTGCAAAATG
TTACATTTTTAGATTTTTTCACTAAGTATATTTACTTACCGTCCTTAGTATTAATATCTA
TTAATTAATTTTAAAAATTGAAGAATTGTAATTAGTTTTATTTAATTTTTCATTGCTATT
AAAATTAATTATAAAATTTTCTTCTATAATTATTTAATTAATTAAAAGTTAATATTAAAG
ATTATTAGCTAATACTTTTTTAGTACAACAATTGGGGAATGAGATCGAACTTTCGACCTC
TTGAGAGGAAGGTCGTGCTAATTACTATTAAACTAAGCTCACTTTGACAAATAATATTAG
TTAACACACATGGGTAAAAACGTAGAATATTGAAATCTAAGAACCAAAAGAATACTAAAG
TCAAAGGTAAAATTTAACATTTGGAAACTTAGTGACTAAATAAAAATTAAACTAAAAATG
AAGCGGTAAAAATGTGTTTAATAGGTTACTTTTCTTTTTTAAAAAATTAAATTTCACCTA
CTAGAATTTTAAAAAAATTAATGTGTTTGACAATACAAATTTAAAAATTAATTCTACCAT
AAAACCTATTTTGTTTTCGAAATTTAGTTAAAAATTAAACTCTTTTAAAAAAATTGAAAA
CTATTATAATAAATGGGAGAAACAAATTCAATTGCTAAAAATTAAAAATCCAACGGTAAA
CGGCAACCAAATGGGTTAATGTGTATTTAAATAGAATTAAGTGTTTTTCATGTAAATTAA
AATGGAATAATAATATAAATATGTGTTGTGAAATCAGAAAATTAGAATGTAATAGAAAGT
TAACTTCGAAAACTTAATGTCATTTTAGACCCTCTCCTTTGGTTTCATTCCATTTTAATA
TCCTTGTAAATTAAATTGTCCAATCTTCATAGAAGAAATATATTATGTAAATATATTTTC
AGAAGGAATGTGAATAAAGGCTAAATTTTTTTTTTTAACAAAATCAACAATAAACTAACT
CCATCATCAAAAGACTCATTTTAAGATTTATCAAAAGTATATTGGATATTTAAAAAAATA
GAGACCAAAATAATACATTAATCCAAAATAATTAACCTCGAATTTTGCTCTTGGGTTTTA
GAAGTACCCATATTTAAGGGAAAAAAACCGCTCTAGTATTACTCTTAACCTTTCATAAAT
GTTTCAAAACTACTATTAGATTAGAAATTCTTTAGAATTTTGGGGAAAAAAAAATTGAGA
CTTTGAAGGATGTAGTACTGACCTAGTATGATATGGTCATGTGGCGATGCAAAGTTTCAT
TGTATGTCACCACGAAACACCATTCTAAATACCATTTTATGAGAGAATAGCTTTGGAACG
TCAATAAATTATTCAAATTAGGTGATATTGCAACATTGGATAGTATTAGAGTATTTTTTA
AAGAAGAAAAAAGTTGAAGAATATTGTTTTTAAGCAATAATGTATTATATTCATTATAGG
GCTAACGTATATTTACATTTGTAGTATATTATATATTGATTGGATTATTATTATTATTGC
ATGGACAAAATAGAGATATATACCACTGGATGGGAAACGATCAAATTTGGTGCAAACGGC
ATGGGGTATGATGGGTTTGATATGTGCTGGACAGGCAAGTCCACCTCATCTCTCTCTTTA
CTTTTTCACTGCCAGCGACGTTTCAAAAATATTTTAAAAGGCTTAAAATTACTTTGGGTC
AAATTTAAAGTCATTTACAAATTAAAACATGTCTCTAATCATTTTAAATTAATTTAGTAT
CTAATTTTACACTTTTTAAATATTATTTTTATATAATCAAAATTGATTTGGAATATCCTA
AGAAAAAATTGTTTCATGGAAGCTAAATAAGGAGGGGAAATGTATTCCTTGTTACCGTCC
CTCTCCGTTCTCCGTCGCTTCTCTATTTGCTTCTTGTTGTTATGTTATAATTATTGTTAT
CAGTGTATATGTTTTAACTGTCAAGATAATGGATATATTTGAATGATATAGTCAAATATT
ATATTTCATTCTAATAGAAGATTTAAGTAATTTTTTTTCCTCTAAATTCAAATTGTCTAT
GAGGAATTAATTTTTTTAGTGAAAAATTAACTAAAAGTAAAATGAAAATTTTTGTAAGAA
CGGAGAATGAAATGTGGAACAAAGAGGAAAACTATCCCCATCTCCACTCTACCCTATAAA
CATCTTTATTTTAGAGTCATTGAGAAAATAGAGTGATTAATTATTTTAAATCACTCTCAA
ACATGTAATTTAATTTACCTCAATAACAAGAATTAATTACTTAACAGGCAGATATAGACC
CTACTCCTATTCATCGTGCTGCCAAGTTGTTGATCAATTCTCAAACGGAAGATGGTGATT
TTCCACAAGAGGTCAGTGCCAAATTCCTTTTTCTAATGCTCTAAAACATACATAATCAAT
AATAACAACTTCTAATTTCTTACTTCATACTTTAAAAGAAGGTATCCCAAATCAATTATG
TTGATATACATGTGCAGGAAATTACTGGATCATTCTTCAACAGTTGCACCTTACATTATG
CAGCATATAGAGAAATTTTTCCTGTGATGGCATTGGGAGAATATTGTAACAAGGTTTCCT
TACCTTCTAAGAAAAAACAACAAAGTTGATATTTAAGTTAACACATTCTTTCTTAAGTAT
GCTTGAACAAACACTTGCACATCATGGTATGTTTGAGACAAACTCATCAAGAAATTCAAC
CGATTTTAAGAACTTACATATATGTACCCTTTCACTAGCAATACCAATGTATACACATCT
ACCAAATTCAACGTATCGTTTTATGACTTTGGTTTCTTGCTTTTGCAAGTGTAAGTATTG
TCATATATTTAAATGTATACCAAATTCAAATGAGTGTCTCTCATGTCTTTTGTGTTACCC
TTCAATAAAATGTTCGTCAAAGGCCCAAGCAAATTGTCACATACTTTAAAAAAAGTGCAT
GACATCCAACTTATGTACTCTTAATAGAAGTTTAGACCAACAAGGTGGTTCGATTAATAT
ACTCTTTTCGGTCTAGTTAACTACTATGCTTCCTTTTTTATCTTGTGGTAGATGAATACT
CACTCAACAGTAGAAAGATAAGTGCTTTAATTACTTGTCGTAGGATCTCATCTCCATCCA
TTATAACTCATGAAAGCCTATGCTCCAATTTGTTGTCATATTGTTTACTTGTACGCCAAT
TATGATTAATTGGAAGATAAATCAATGTCTCATGAAAGATATTTTTCCTCCTATGCTAAA
CAATAATATATCTTCTTTACAAATGGAACATGTTAATTTAGACAAGTGGTCTTAACGATT
CTTGTCCCAATGTGTCGCTTCAACTTGTCTCAATAACCTAGTGGGTTCTATGGTCAGATT
GCAATAGAGTGGTGCACGGTGAAACTTTAGCTGATTCTGTTAACAAAAGCAAATTGGATA
TTGAACTATTTTGAAGAAGTAGCTAAAACCTACAGTTTATCGTTATCTTGGCAATTTGCT
TTTCCTGATTGGATGGAAATATTGTCCACTTTATCTACCACCCTTGAGGCATTAATAAAG
AGATATTTTTTTAAAAAAAAAATACATATTAAAACTATAAGTTAAAAGTTAATAGGAATG
AGATTCATATTAAAACTTAAAACTATAGGTTAGAAGAGATTTATACATTTGAATATAATT
CAAATATTCATTTAATTAAATAGAAAATATTTAATAAATTTAATTAAATAACTCCTATGC
AACATCGGAAGGGAGTTGGGGGGAGATAATGAGGAAGTTATCCCCTCTCTCCGTAAATAT
AGAATGTCTGTATTATAGTTTCTTTTTCGTGGATGAATTCTCCATAAAAATTTAGCTCTC
TTAAAATTCATTTTCCTCCCAATTCCCATAATCTTTACAAAAGAGACTCCCAACAAGCTG
GTCTTTTGCCAGAGACATAACAAAGAAGGTTTTTTTTTTTTTTTTTTTTTTTTTTTTTCC
TGGAGAAGTCACTATTGAAGAGGAAGAGAGTCCTACAAGGGTATTTTTTCCTCTTTTCAC
GCTTAACTCAACGAATTATAACATGCTTTAATGGTTTTATAATTCAATGTTCACTTTTTT
GTTTTTTAATTCAAACCAAAATCATTGTAAAAGATCATTCTTGGATCTTTGGTCATGCTT
TGAATATCTATCTAAACCTTTTTTTCCTTATCGAAGATTTAGTTAGGTTCCTAGTGCACA
TCCACCATAACTAAGTAACGCCCAACGCAAGTATTGGTATCATGCTCGACTTATCTTAAG
ATGCATAGATACTCAAGCTTGGCTTTCCTGTCAATTTTGGCCTACCCTTATTTGACAAGT
CTGATCGGAGGTGTTGATTAGATCGTCAATATATCTAATCAATTCTCTGGTTATCATCCT
CCTGCACTTAAGCGGAGTTAACCGACCTATCTTTTGTGATGGACTTCGGTATATGTCTTT
AGTCCAACTTGAGGTGTCACCAAATTTTGAACTTTTAATTTGGTTAATTGTAAGGTGACT
TACCCCAAAAATCTTCACTCAGAAATTTGTTTGAGTTCCAATTAGGTTCCTTGTGGAAAT
TTTCCTATGAATAATCTAGCTCTTAGTGGTTGAAGAATATTTCATAATCTCCTACATCCA
AATACTTTATTATATAAGAAATTGTGTTGCATTGATTCACATATTATTTTGTACATTCTT
TATGCAATTCAATTAATAACTAATCTATGTTATATACAAATTGACTATTAAATATAAGTG
TAGGATCAAAGTAAAGCTTATATTGTGTTTTGTATGTTTATAGGTTGGGATTTCAAATTT
GTTCTAATTGTATAAAGCTTCCTTCAATTAAGTAGTTGGTTGGTGCTTCATCTAGACCCC
AAATTCTTTGTGTTCCAATTGTTTTAGGTTTTAATTGTGATCAGGAACTTTAAATGAGTT
ATCATTCTCTCATGCATTTGAATCTTTTCATACTTGTTATAGCCTCAATCTTTAATGGCA
TTGATTTTCCCTTTCAATCTCTTTTTTCTCGTTCACAATTTTATGGTAATTTCCACGTGC
TGCATTATCAATGAAAACAGAACTTCCAAGCCAAAACAAATTTTGTTGACGCTCATGTTG
TCATGGTAAATCCCTAAATCTACTTTGTGCCTATGTTAAACCATTTGGAGTAGAAACTAA
CAAGTGTGGAAGCTAGAGAACCTCATCTTTTCTATCAGAATCTTTGCCCTTTGTTTTTAG
GGTGTAAGTTAGTAGGTGCACCAGTATATTTTAACTAGGTTCACACACACTTTGCACCCT
CATCATATCTCACTCTCAATTACTCTTTAATATATCATTAAGTACAAAAGGGAAGATGAA
CTCCCCCCTTATGGTGTGGGTCAATAGTTGCACCAGTGGGTTGACACGCAGTTAGCACCC
TCATCTTATCCCACACATGATCACCTATTAATAAATAAAAAAAAAAAATAAATAAATAAA
TAAAAAAAAGTATAAAGTCGAAAATGAGCCCCTTGGCTTTTGTGTCCACAAATTGAATTT
GAAGAAGAATTTGTCACTCGTTATAGTTGTTACCCATGCACTGTAATCATCAGGTCACAC
ATTATCATCGTTGGATGAGTCTTTCACCGGTGAATTTGTGTGTGTTAGCCATTTGCAAGC
TTGAATGAAAATCATTGAAATCTGCTTCCTTTTTTAATCGTTGTAATTATCTTGAAGTGG
TGAGAAAATATTTGTACTAACGGTGAACCCATGAATTCACAGACTCATGACTGGCGAGCA
CTCTGATGTTTCAGGATAACCCATCAAGGGATCTATGCGTTGTGGTGCTCGTGAACCCAC
AATCGGCGAGAACACCAACGGTAGATCCCTCGTGAATAGTCACGAATGGATCTAAGTGCA
AAGTAATGACAAGCAATCACCAATGGCGGCGAATCTAAGTGGCAACAACAGATCTAGGCA
GCAACAATGGAGTTGGGCAGTGATGACGAGCAGTCACAAATGGATCTTGATAGCTCTCAC
AAAGAGCTATTTATCTCGGCCTAAATTTTGTTAGTTCACGTGAATTTAATGTTTATTCAA
GTGATTTGGACAAGAAATCGAGCAAAGGAGACCATAGGGGACATTTCAAATAAAATTCGG
GTCAAAACGAAGCATTTAGCAACAAATTGAGGGAAAAATAGGGAATTTGGATGAATTGGA
CGATTTCAAACGATTCAACTGCCTTTCGCGTCGGTGAATTTGGATGAATTGGACGAATCC
TTGTGAATGCATAATCAAATATATGTTTATCAAGATATTTTAATGATAGAAGTTACATAG
GAACCCGATTTGCTTCTAAGGCTAGATTTCCCATTCTTTGGTTACATCTACCCTTTATCT
TTACTTTATTGCATTTGATTTTTTGCACATTAATTATATGCAACACAACCCCCATTTGCC
GCTATAATTAGAAAATTGACTATACTAATTATCTAGAACATCTCAATGGTCTCCTTCATG
GGTCAAAACGAAACATCATTAGTGTCTCTTTGTGGATCGACCGGAACTTCCCATTGTTGC
TGTGCCATTGTAATAATAGGAGCACAGCTTGGTATTATAGATTTTTTTTAATCGGCTTCC
TTTTGGAATTAAATGACGCTCGAAAGGACAATATCAGATCTTTCTATGTTTCCATGAGTT
CAATATCGACATGAGTGACAAATCGAAATTTCCATTATATCATAGAAAAATCTACATAAC
ATAAAAACTAATCGACGAAACGTCACTAATATAAACGTAATATAAATAATAGACATGTTA
ACTTGTTTAAAAAATCATAAAATGTTTATTTAGGAATTTTAATTTATTTTATTTTTTATT
TTTTATATAGATTTAGGATTAAGTATGTACTCATATACTTCAATTAATTATTATTTTGGT
TAACCAGATATTGAAGCAATTAATATAGCCTTAACAAACTCACCTATAGAGTTGTATAGA
GTTGTGAGTGGTTATTTTATTAGTTATTTTTATTATTTACTAAAAGTTTGGAAATAGATA
TGGCAATTTCAAGAATTACCCCTGAATTTTGCAATTTTATGTTTTTAATAAAAAATTGGT
GATTTTAGAAATGTTTGAGATGTGTTGCTATACATCAATTGAGAATTTTAGAAAGGTTTA
TGTTTAAAGAGAATATGTTTTTTCTTTTAATATGATTTGAGAATGATGAGATTTATAAGA
TTTGAGATAAGAATGGTCTTTAAACCATTGGATATGTGCATGTACCCAAAGTGATTACTC
GTATGTTATGGGAATGTATTTCTATAGTATACTAGATATAGGTCTTTGGGACCCACTTCA
GTGCATACATAGGCTTCGGTCGGGTGTCTCAGTGTTTATGTTGAGATTTATGTTCTAAAG
CCTCGTAATATGAATTACTTAATTTAATTATTAATTACGCAATATTAATTTATCCATTGA
TCGAAAAATTTCAAAATTATTGCATGAAGTCTTGAACATGTATGTGGTTCACATACAAGG
GGATCATGTTCAAGAAATAACCTAAAGGTCTACAGGATATGGATAAGGTTAGGTGTCTTA
TCCTAGTGACACTATGTATACAACCCACTTTGTAATAGTACAAATGGTATGATCTAAACC
ATTTATATGGAGACATGTGAGTGACTGTATCTTATACAAAGAGTTTGCATAAGACTGGAT
TGTAAAATATTTAATCTCCCTCTGTAAATCCGCTAACTGATGAGATTAATATTTCATAGG
ATGATAATGTGCGACTCGAACTTAATCCTGAATGACTTATGAACTCCTATCTGTGAAGTT
AGTCCTTTGATTTACACGAGTGAGAGTAGCCCGAGTTGTCGACTTAATCAGCCTACCATT
TTAGGGACTTGACTAAATGGAGAGTTGGGAACAACTTCACAAAATAGAGTTCATTCCTTT
TCATATAGATTAAGTAGATGATTAGTTTCCTTAAGTATTAATTTTGGGTCTTAAACAAGG
AGCCCCACCCTCTCACTAGCGCGAGAGGGACTTAGTTTATAGTTGGACCATAAACAAATT
CTTCATTAAAGAAATCAATGGTACTTAAGGAAAAGAGATAATTACAAGGGTAAAACGAAC
ATTTGACCCAGCTGTAATTATGAACAACTCGTAAAGGATCGACTTGCTTATATTGATTAT
ATCCATAAACACAACTTATCCTATAGTGCATAAGAGTTCGGTCTATTGTGGTTTGCCCTT
CAATGAATGGAAATTAAATTAATTAAAGAGTTTAATTAATTAATTATGGATCATTGGAGT
TGTAGGTTTATAAGGTCTCCTTGCTAGCTCACCACAACTAATAAGGATCAATTATGTTGA
AAGAAAAATTGGAAACGTTCAAATTTACGAGGGAAAATATTAATTTTATTGAATAAAATT
AATTACATGGTTTATTATAAAGTTTATTTGAATAAGATTCAAATTATAACTTCATATTAT
GGAAAATTAATTTATTTAAATATGATTCAAATAATTAATTTTTATTTGAATGAAATCCAT
ATAAATAAATAGATCATTAATTAATTTATTTGAATTGAATTTAAATAATTAATTATTTAA
TTGCGGATGAGATTTGAACTAAAGATTATGGCGAAGATAAATATTTAAATATCATTTTAA
TATTTTAAACCTTTTAATATGAGATATTATTTGAATAAATATTTATTAATATTAGATATT
ATTCAATATTTAATTTAAAATCTCTAGGTGGTTATCCAGTAAGATTAAGAGTAAGTACTG
TAAATAAGGTTCTTTGGGAGCCCGTATAGACTTACTCCATAATCTCTACAACTATTTCAT
AAAGATTCCCCTCTAGAAAAATTCTCTCAATTTTCTTAAAAGAGTTCTAGGAATATTTCT
TCCTCATTCCCACCATTCTTTTGAGGAGTAGTTCCCATAAGTCGAATCCTTGCCAGAGTC
ATAGCGAAAAGATCTTGTGGAAAAATGAAAATTTCGAGGAGAAAACTACCGGCCAAGGAG
AGGATTTTGTTGGAGTTACGGATCGACAAAAATATGATGCTTAACCTTCTCTTCATTTTG
TATTTTTTTAATTCTTTCAAGAGATCAAAAAAACGCAATCACATGCTTCTATTAGGATTC
AAATCCCTTCAATAGGTATCAGAACCAATCTTTAATTCTTGATTTGAATAAAAAAATCTT
GAATTGTGAGTGTTTTAATTGTTCATATATGAGATTTGCAAAATTGAATGTTATGGTATA
TTTGGACATTAGATTTTAAAGCTTTTGGTATAAGGGTCAGAGTTTTCTTGTAAATTTTTC
ATTGAATTTGATGAAAAAGTGGTGTAAATTCTAGAATATCACGGATTTCCTTTGAATTAA
AGAAATTTTTAAAATTTGGAAATCTGAAAATTCATCTATGCGTCATCCATGGTACGTCTT
TAAAGTATATGGAGATTTGATAGAAGCTTATGCGGTCAAAATTTCAAAGGTTGAAATTTA
AGTTTGACGACCAAAGATGAAGTTAAGTACCAAATATGTCTTGAAAATTTAAATTAATGT
AATTTCAAATTTTATCTTTAATTCCTAGGATATGCCAATATCTTGACCAATTGTGTAGTT
TTAATTTAATTTTGCATGAGACATTTGATTTAAATTTTTTTAAAAAAAATTGAATGTTGC
ATAAAGTATGTCATTTAGATTAAAATCACACCATAGGTTAAGCATACTATATCATGCATA
TTTATGCATGTAGTAGAGATTTTCTTTTATTTAAATATAAGTGTTATATTTAATTTATTA
TGATAATTATTAATTAGATACATGTAGAGATTCTCTTTTGTTTAAATATAAATATTATAT
TTCAATTTTTAAGATAGTTCCTAATTAAATGCATGTAGAGATTGTTCTTTAATTAAAATA
TTAGATAATTAAATGAAGAATTAAGTAAGATCGCATGCTTAGGTAAAGATTAGTTTAATC
TTAAATTGATCAAAATCCTAGTTTATCTTTATAATTATTTAATGAGATTAGAATATTGTA
TGTTTGCCTTATAAGATTAGGATCTTGCTTAGATAAAGATATAATTAATTAATTTTAATT
TATCTTTATCATTTTCTTATGAGAATAGAAAGATTACAAACTTGCTTAATGAGACTATGA
TCATACTTCGATAAAGATAAAATGGATTCAAATTTTTAAATAGTTTAAAATTTTTATTTA
TCTTTATTAAAATTATAATAAGATTAGAATAAATAAAAGAATTGCATCTAAGTAATGAAA
CCATTATTTCAACATATTTAGTGGGAGAATAGATTAATATGATATGGCATCTCTCCTACG
TTCTCTGGAAAGATTCACATAGTGAGACCTATGTTTGGCCTCGTGGCGACTCTACTTCCA
TCCCCCTAAGTAAGGTGTTTGTATGGATCAAGATCAAGGTGGATTAGAGAAAGTATTATA
GTAAGTGAGAGAAGAACATATGTCGATATTAGAGAAAGCATTATAGTAAGTGAGAGGACA
TGTGTCAGCATTAGAAAAGGTATTATAGTAAGTGAGAAAAGGACATTTGTCAACATATCC
TACGATCTCCATCATTGGTTGCCAACATAAGATTTATGCTTCGCCTCGTAGCGACTTTGT
TACGACTTTGCTTCCGTCACCCTAAGGAAGATGTTTGCATAGATCAATATTCTGGTTAAT
TCCTGAAAAGGATATGCTTATAGTTTTTGTTTCCAATACTTGACCTACCCTATAGCGGCA
CTTGTTGGTGCAAAACTCCAAAATCCAAATTGACGGGTTACACTTACAAAAACATATTAA
AATTGTTAATGGTTTTCTGACTAAATAAATGGTCATTAAACTTTATAAGAATAAAAGTTA
TTCTAGTATAGTGTTTAGTTGTGAATGTTTCAATCCAGTAAAGGAGCATTTGACCTACCC
TAAAGCAGCACTAGTTCTAAATCACTAGAATATCATTACATTAAACATAATTTATAGTGT
TCATAAAATTTAATACTAAATTTGAATTGATATTTGATTGCATACTGGTAACTAACATAC
TTTATATATTTCAATGTTGTGTCATTTTCTCTCATGATTTTAGTTTTGAATTACCGATAT
AAGTCAAAATTTGAGGAAAAAAAATATTACTTGGACCTACCATTGACACTTTTAATAGCA
ATGTAATTTTCAAAATTTATCGTTAATTGAGAAATATTCTTTGTCACTTCATGAATTGTT
CATGAACCATATGATTGATGAATCACAATTGGAGATGATTATATTTATCTCCTAACTGAC
ACATTTGGCATCAAGTGTAAAAGATAAAGTATAAGGAAACAACAGATGAGAAGTTAAAAT
CAATATAAACTTAATTCTTATAATTATACAAATAATCTCATAATTAAATATCATGTTCCA
AGAAAATAAATTATGTCTCAATTGGAAGAAAAATAAAAATAAAAATAGTGTTGGTGGAAA
ATAAAGATTCGCACTAAGATAGTTGAATGATAATTCACTATCAAATTTTTCTTCAGTACA
ATTAGATTGTAATTTTTAGAAAATACTTAATGATGTATAATAGTTTCTACATGTTGGCAC
TGTGAAATCCATCTCAGTTAGTGTAGTTGGGACGAGATGTCATAATTGTTATTTATGCTA
AAAATAGTATTTTTACCACCATAAGAGAGATTCAATTTCTCAAAACTCTAATATTAATTA
ATTTGTATAATTAATTAATCCATCTCAGTTAGTCTGAAGATGCTTTAGGCTCAAAATTTA
TTAGGTTTAGAAGTTGACCTTTCAATTCTTCATCGACTTCAAGGTCATTGATTTTTTGCT
TCATTGGACTTCTATTGGCATAGTGGCCTGACCCGCTGCATTTGTAACATTGGATTTTTC
TTTTTCCTTTCTGTTTCATAAATCCAGGGAGATCACATTGGAAAGCACAATGAAGTCTTA
GATACGTACGGGGAACTTAAGGAGCTAGACTTATATACAAAATGAATGAATTTTCAAGTT
CTGAATTAATTGGCTATGTGGATTCTGACTATGTTGGTGATTTGGACAAAAGATCTATAT
ATAGTTATTTCTTCCTACTTGGTAAAAATTTACTAAACCGATCATGCAATATGCTTTGAT
TCTTGCTACAAAAGATTAATGCACAGCTAAATGTCAAGAATTATGAATCAATTACTAGCA
AAACAATGAAAGTATGTAAGGGTGATCAATCCAAACATAATCCAAGGCATGAAAATTCAA
ATACATTCAAAAGTCACAAGCATTCATAAGATGATACATGAATTACAAGTCCTCACAAAA
TAAGCCACTGGGTTTCTTCCTCTACCTAAGATAGAAAGTACTCACCTTAAGCACTTAACA
TTTGAAACAACTTTCTTGTGACCAAGATAAGCCTCCACAGTATACAAATAAACTAAAAAC
AGTAAAGAACAGAGAAAAGGAAGAGAGGGAGCTGAGGCACAGGCGTTCTATCATATCCTT
TGACCTAAAACAAAAGAAATCCATTTATAAACCCGTAGTGCCACAATGCTACAGAATGTT
ACAGCGGACTTTCCATATCAATAGTGTCGCAGTGCCACAGTATAGCGTTGCGGCCTATTT
CCTTCCTTCAGCTACTGTGAACAGTGCCAAGCCTAGCACTGCAACAGCGCTAGGCCTCAA
GGGTATTATTGTCATTTTACCCCTCTTTGACCTAAACGCTCCGTTTGGGGTCCAAATGCT
TCATTTTAGGGGAGTTTTCATCCCAATGCTCAAATCTACATTTTTGGTGTTCGAAACCTA
TAAAATCATTAGATAAGCACATTAAACCTAAGAACAATTATAAGTTAAGCTGAGCAAGAT
AGCACACTTCAAGTGCTATTAGAGCCTCTTACTAATCCATTTGAGGGAAAAAAAATGTCA
AACTACATGTAGACCATTGTGTAAGTGACTCTGCATGAGGGCGTAAAGAAATTCCTTGAG
GTGGCACAATTTCTATTCTTGTCCTTTAACAAATGGATTCATATAAGTTTGTTCATATAA
GTTTCCTTCTCAAGATACATCGGTGAAGGAAAATTGACTTAACATCCATTTTTTGTTCAT
GGTTTCAGCTTAAAGATCCACTCCAACCTACGAGTCTTTCTTTTGGTTGTAACTTTACCA
AATTTGTTTATAATTTGTTAAAACGCTCATTATGTTACTTGTGCATATGTGTCTAAAGGC
ATCATTTCAAGATCCCCAGTTTATCTTCTACGTTGATGATTTTTTACTTTGCAAAGTTCT
TTCTTCTTTCTTTATCAAAGTCCAAAGAGACACTTAATTACATAAAATTCTAACTCTTGG
GGTCAATTACGTAAATTCTAACTCTTGGGGTCCTTCTCAAGTTGAGTCTATTGGAGGTAA
TGGGAATTTAAGTCTATAATCAATATCTTCTCAAGCATGACTAGTATGTTTATCATAAAG
CATAAAAGTGAATTTCGTAGAAGGCCTTGATTGAAAAACAACTGGGAAGAAGATCAAAAT
GTTGTGAACTAATAATGGCCTTGGAAATTTTGTGGTCCGAGTTCAATGAGTTTGTAAAGT
TCTGGATTGTCTATCATCATATTGTCTGAAATACTTCACAGCAAAATAAAGTGGTATAAT
GCATGAATCAGACATCGTTGAGGAGAGTAAGATGCATGCTCTCTAATGTCGAGTTAGTTA
GAAGATTTTGGACAAAAACAGTAAACACATCATGTTATCTAATCAACCATAGACCTCACA
CAAGTATAGATGTGTTATGAGGTGTAGTCTGGTAAGTCTGCAAATTATTCTTTATTGAGA
GTTTTTTATTATACTATTGTTGGGCAACGAAGCAAACAGTCATTAGGTCCAAATATCGAA
TCTCATGGAAACAAAGTACAAGTAGTCCATATTAAATAAAGACCTCTAAATTTGCAATTA
ATGGTAACCAAAATAAATGATTTGAGTTGTGGGGTGCTTTAAAAGAAAGAATCCAAGTAC
TAAAAAACACAGTATAAAAAGAGAGAGAGAGAGAGAAGTAAGGGAAAGATGGTGTAAAAA
GATATAAGAGAAAAATAGGAAGCAAATGAAAGTTTCAACCTAATTGATTGAGGCACATGT
AAGCTAGCCTAGATACTCACAGATGTAAAAAAAAAAGTTTCAACCTATATAATGGACATT
GTGCCTATTATGTGCCCACAACTACATTGTGCCTGCATATTTGCTCTTTCAAGCTAGGAG
GGATTAAGTCGTTTGCGATTGGGTTGCACCTACAATTTTCCCTAATTTGACACTTAACCA
CATGAATCGGATTCAACTTATCCAACTCCCTTAGAGAATCAACTTTAGGAGATTAAGAAG
TTAAACACATAGCTCTATGGATAATTCACACTTAGATAATTAAGCATTCAATCCAATAAT
CCTATATACACAAACCAATTTCTGGGAGTCAAATGAAATTCTATCTAGCGATATAATCTA
CAAATTCTTTGACAATGTGTTATATAAGCTAATTCTTTAAGTTTGATTGTTATAATTGCA
AGCTCTATTTTAGTAACTTTCAAAATTTTTGTTCTAGCCTTTGAACTTTTAAAAGCGTCC
ATTTTGGTCTTTGGTGTTAAAATTCTTTTAAGTTATTAAAACACCAATATTGTGGCCGCT
AATTTGGGATGAATTGGGCATCTAGGTAGTCGTGATTCCAAATAAGCAGGTTATGCGGAT
TGTTATCTATTTACAATTAAATCTGCTAGATGTTTAACCCCAAAGACTAAAATTAAAAGG
CAGATAATCCTTCAAGACCTTGCCAGTTTGGAATCTCTGCCAAACAAAAATTCCACTTTT
GCTCTTCAAAACCAAATTCCCAGTATCTAAGACATTGAAACCCTGTTGTCTCTGGCCATC
TCGGCCTACCAAATTGAACAAGGATAGTCATTGACCAGAAAATGCCTGTTCTTCGTCCAA
AACACTCATCTGAAAATGTGAGTGATTCAAGGGCGAGTGCATTGTCATCAACACTGACAT
AGAACCCAGGAGCAAAACTGGAGAGGAATACTCAAATTTTGTGATTGAATTCTAATGCCA
AGGGTTTGAAACAAGAAAATGACATCAGGTTCATTAAACTGAACTCTTAAATAAAATTAT
GAAAATGACATTTTGGCTGCTAGATTTGCCACAAATTACATAACAACTAGATTTGCCACA
CATTACACAACAGCAGCTAGATGGAAACGACTAAAGCACGTAGTCAACTCGAGTGCAAAG
CAATCAAGGTGAAGGTGAAGAAGCAGATGGTAGTGGGAGGGGCAAGGACTTCGGTCTGTT
GACAATAAGGAGTGAAAGAAACTACCTCAAACAACCAACAATGCATAACCCACAATTACA
TCAACCACATAGATATTCATCTTAAAATTGCAACCCATCATCAATCTGCTAATAATTTAA
CATAATCTCAAAATAGACAACTTTTAAACAATCAGGGACAAAATCTAACATCTTGAACTA
TCAAAGTTTGAGGATTAGGATCAAAATAGAATTTTGACGAACAATTACTTGTCTAAGAAA
CATGGGAAACCTGCCAGCTTTACATAACGGTTGGTGTTACAGAAACTGAACTCATTGAAA
ACGATTGTGCCAAATGAATAACATAGTCTACATTAGCATTCTTAACCTACACAAGATTTT
CATCAAATTCTGTCTTCATTTAAAAACACGACTAAAAGAAGTGCAACAATGATAAAGATC
GCCAGTTCGTAGAGACCAACACAATCCAATACAACAGCCAAAACCTACTTTCCCATCACC
ACTAAAAAGGTAAGATGAACTCCAACAGCACAATGAATCTGAGACTCAATAATTTCATAC
ATGAAAGCTCCTGTGCCATATGAAATTCCCAACAAAGCTTAAAAATAGATATTACAGTTA
GCGATATGAGAAAGATGGACCAGCAAATGAGTACCGCGATGAAACCGGCATTGTATCATT
TTCCACTTCTTTGTGATGTGCTTGAGTGTAATGCGATAGAGCTCCAGCAGCATGTCTCAT
GGGTTCAGTATCAGCAAGATAACTTCTTGAATAAGTTGGAGGGGCTGCTTCCTCCCTCCT
TGAAGGAAGGAGATATGGATCAATTGAAGGAAGGCCATATTGACGAGTGTAAATCGAATC
ATAAGTATTGCGTTCCAACCCACTAGCAGATATTGCTCTAGGAGGTGATATTTGATGTCT
AGAATCAATACCGTAAACCGGATAATCTTTCCCATTAAAGTATACATGATCCGCACGAAC
TATTTCTCTTTGTGCGTGTGTAGAGACATCGTCACTATATCTGGGCTCTAGATGTCTCAG
TTGATAGTCCCTATCATGATCTCTGCTGTATGTTTCTAAAGAAGGTCGAGACACAGGATC
TAAATTTCTCCTCTCTGATCGGAGACCATATGTTCGATAGTCCTTTTCGCTTAGGTATAA
ATCACGAGGAACTTCCTCTCTATGTCTAGGTGCCTCTTCTTGATGTCGACCCCTTCCATG
AGATGACAAATGGTATTTCCTGGCATCACCCTTGGACTTAGAGTTCCTAACCCGAATGTC
TTTAGCTTCCCCATGAACATTTCTATCCCTAATTGGTACCTCCGCATGGGACCGAACAAG
AGCAGAACTCGAGTGGAGTCCAATTGGTCGAAAAAGATCTGAGAGCTTCCTAACCTGAAA
AATGAAATCCTAGAATGTCATAACAAGCAAAAAGAATTAAGATTGCTATTGAAAAGTCAA
AGCTAGTAGAAGAAACCCGACACATCCACCTGTTTAACCGTGAGTTCAACTTTGAACTTG
TGCTTCTCATAATAGTTCTCTTGGATAGCCTTCTTGAAAATACTTTCAGGTAGTGGAAAA
CAATCCTTGTAAATATTGAACCGCACCTGAAATTTCAATTTTCGAATTGAGACAATATCC
TTGGCAGATGAAAAGAATAGCTTTTGGAGTAGTTTATAATAACTAACAAAACTTGAACCT
GAGCAGGGAAAGCCCCATTAAAAGCCTTTGGCTCAAGTTTCATGCCACCGGAAGAGGATG
CTTTATAAATCCCATACAGAAGCCTGAGATCAAAATCATAGAGAAAGAGCTTCAACCCAG
GTTTAATTGCCAAGACAACATCCTTTTTGCCGGCAGAAACACCCATTACATTGTAGTTAA
AACAATCCGGCTTCGTTTTTGCACTGCACATGAAAATCAGTCCTCCAAGATTTTCTTTAT
GTTTATCTTCTCTTTGACTCTTTTTCTCTCTATCCTCTTCTTTCTTATTCTGATTCTTTG
TGCTCTTATCTGAAGAACCGACATTCTCCATGACTTTCCCTTCTTTTATGCTATTTTTAG
ACTCAAACTTGTGTTTATGACTATTAGAAGTCTCTTCTCCCTTTTCGATATGCTCCTCTT
TTGAGATACTTTTTTTAACATTTTCCTTTTGGTTAGGCTTCTCCGTATCCTCTACCTTCT
TTTCACTACCTTCCCCATTTTCCTGCAACGAACTCCTACTATTCTCCACTTTCTTTCTAA
CCTGCACCTTAGGACTACTCTGAAGATTATTAGTCTTCTTTTGACTGTTGGCCGGAGATT
TCTTTACAATTTTCCTTTTGACCTTCAAAACATTGTTAGTCTTCTTCGCCTTTGACTCTG
GTTTGGAATTTTCAATGGGATTCTGAGGTTGAGCTGTTTCTTCCACTTCTTGATCTATAG
GAACCTTTGACTCTAGTTTGGAATTTTCGGTGGGATTCTGGGGTTCAAGTGTTTCTTCCA
CCTCTTGAGCTACAGGAACCTCTTTTTCCTTTTTGTCATCTTCTTGTTCAACCTGTGTCT
CTTCCCCTTGAGCTACACGAACCACTTTTTCCTTTTTGTCATCTTCCTGTTCAACTTGCG
CCTTTTTTCTCTTCAACACACCGCTAGCTGGGGATTTCTTTATAATTTTCTTTTTGACCT
TCAAAACTTTTACAATTTTCCTTTTACGCAACCCTTCTTCAATGAACTTTTCATCCGACT
TCCCAACTTCAACAGTGTTCCTAACTTCAGCTACGGCTTCTTTCATGTCATCTGCTTGTT
CTGCGGGAAAGTCTTCTTTCATTATGCTATCTTCTTGAATTGCCGAAGACCCTGCTTCTT
TCCTCTTACCTTCGTGTTCAATTGAGAACTCTTCTACATTCCCCCCAACTTCCTGTACAT
TAGATATACCTACTTCCTTCTCACATTCAAGCAAAGCAGACTTTGCTTCCATATTTGAAT
CTTGTTTCATGATCTACTCACATAAACATAATGAGAGTCAAAATTGCAACAAAGTGTATT
CCTTTTTGAAACTTTCTTATCATAAGAAGTAAAAAAGAGATGCAAAAATCAAATGAAGAG
TCTTCAATACAAATCAAGGGCGTGGTCATGCAAATCCATCACCAAATATAATGGGAATTG
ACTACTCTTTGGCAAGTGCTTTCAAAAACCCCTTGAGGCATGAACGCCACTAAGCACAAC
ATTAGCGCGTTTGATAGGGAAGCACGGATAAGTTGAATTGGTGTCAGACGTGTTTGAAAT
GGACATCCTCGAACATGTGTTTTGAAATGGACATCCTCGAACATGTGTCGAACACATGTC
AAACAAATTTGTTTGTCCGTCTTCGATTTTTTTAGAAAAGAAAATTTGATTACATCCCAT
ACACCCATGGGACACACTCGAAGATGCAATTTTCTGATTGCTTAAAGTGAGGTCTCTCTC
GTTAATCAAAATTAAAGCTCATGCCACCCATTTATTATTTTTACTATGTTTTTAATATAA
TAACAAAAACAAAACCCTATAAAACCCATGACTTTTTTTTTCTTGTGCAATAGTGAGCCT
CGAGCCCTTTTTTCCTTTTTCTTTTTCCTTTTCTTTTTCTTTGTTTCTTCTTTTTTTCTT
TTCTTATTGCAATGCACTTCAAGCTTTTTAAGAGACTACACTTACAATAAGTTAAAAGGA
GATCTGCAAGGAAAGTAAGAGGAATTTTTTTATTGCAAACCAACGTCTGTGTTTCTGGAA
AATTAAGGAATCAAAAGTCCTTTTAGCCAAAAAAAAAAAAATTACAAAGAGATTACTTCA
AGTGTTTCAAGAGTTTTTTTGGAGAAGGGAATATTAATAGAAGAACTAACGAGACTAGCA
TTTGTCTGGATTCCAAAAGAAAGGCGCTGTATCATGTTGAGCCTTTCTTGTCCTCTTCAT
AAAATTTCAGTGAATATCTTAATGGAAAGGTTAAGAAGAGTGCTTTTTTTTCACCATTGA
TGTTTCCTAGTCAACTTCTTTCATAGGAAGGGAAAATTTAGATGCTATTATCTTACAGTA
GAGACAGTTGACAAATGTTCACAAATGATGAAAGAAGGCTTTATTCTAGAGGGAAATAGA
CCATACATAAACAAAAGCCAAGAACAACAGAAGGAATCCAAGAAAACAAGACAATATAAA
TATAAAATTACAAAAAGAGCAAAGGATTCCAATTGAAAAAAAAAAAAAAAAAAAAAAAAA
AAAAGGAAAATCAGAAGAGGAAAAAACCTAATACGCCAAGCTCCAAACCTATAAACCACA
AGATTATCGAGCAACGATAGGTTGTTCTAATCCAAATATGAAGCCCTAACATAATTTACT
GGTAAACAATCACAAAGCCCTGAATTCTGAACCAGAAATTACGAGCAAAGAAACAAGCCA
AAAGAAAGCACTCACACCAAAAATAAAGTTCCCATTTACCGCAACAAAAACACCAAGGCA
TTAGGTCCATCTCGTTTCCCTGACTCTCCTCGGAAGCCTAACGATGTTCAAGAATAACTC
GTAGACAGAGATACAAGAAGATGGAGAGTACCTGGGAAGCCGACGAAACTAGAGAGCGAT
CTGAGAAGAGAACCGATAATCTGGAAACGATGAACAATCTAGAAAAGATAGGGCTTTCGC
GTTCCCTCCACTGTTGCTTAAATAAAGGCTAAATCATAATAATAATAATAATAATAAAAT
AAAAAATAAAAAAGTTGCCCCTCAACTTGCACATTTTTTTTTTCCAAAATACTCCTAAAA
TTTTAAAAATTTCGAAAGGATTCTTAAACTTAAAAAAATAGTTCAAAAATAATTTTACCA
ATAGTTTTTTTTTTTATGGAAATTGTTACAGTTTTGTTTAAATGTCTTTAAACTTTAAAA
AAAAAATTAAAAATACCTACACCTTTAATATATGAACAATCACGGTTAATACTTCTTTGA
AAAAATAATTTTAAATTTTTTAAAAATGGTTTTAAAATAGTCTTAGTGATCAATTTGTCT
GAGGTTTGCTTGATTTGAAAGAAACCAATTTTAAAATAAATTATATAATATCTTCATTTT
TTTATATATACATACTTTCACTTTTATCTTATTTTTTAATTCTTACACCAAATTTTTCAA
CAACAAAAATAAAAACTAAAATTTTAAGTTAAAATAAAAAAAATCTCACAAAATTCCAAA
AATAAAATCTCCCTTTAAAACATATCAAAATGATAAATAGTCAAATAAAAAATGTATTTG
CTTATTAACACACATTCAACTACTAACATACAACTTTGTTAAAACATGTAAGTCTTAAAA
TTCCTTGGTGGTTCTATTATTCTATTTCTTCTCATTATAGTTCATATTACCTAAGTGTGT
GATTTTATTTGTTTTTTCAAATATACAAATGTCAAATATTCAACAAAAAGAGGAGTAAGA
GAGTATTGAAGAAGAGAGAGGAGAAAACAAAGGAAAAATAGAGAAGTAAGAAGTTATTAA
TGGTGTTTGATCATATAATACTAAAGATATTTTTTTAATTTATGATTATTTTTTAAACTT
TTAAAAATTCAGGGTATTTTTTACACAAAAAACTAACCGTTTTCATGCAAAACTAACAAT
AAGGATATTTTGGAAGTTTAAGGATATTTTTAAAACTTTAAAAAGTTCAAGAGTAATTTT
GGCACAAAATACAAATGTAGAAATATTTATAATTTAGCCTTAAATAAATATGTAAGAGAA
AATTAAGAGGGTCCAAAAGGTAAATGACAATGTTAGCCTTTTAACTCTTTCGATATTTTT
TTTTTCTAACTTTAATGAAAATGTATTAAACTTTTAATGTTGCGTTTATGTAATATTCAA
AATATTTTTAAAAAAATTAGGTTTCAGTGTGTGTATATATACTAAAAAAATTAATTAATT
TATCAAATATGATTTTTTTTTTTTAAGCAGATCAAATATGAATATATGTTTATTAAGATA
TTTTTAAAGAGAAATTATTAAAGAGGGGTGAAAGCGCCCACCAAAAATCAATCATCTAGG
TTAGAATTAACAACATCTAACAATAAAAAGGAAGAATAAGACTCGAAAACACTTTTAATT
AACAAAAATCACACTCAAAAACGTATATTAAAATTTTAAACCTTCAATATTGTGTTTAAT
AATTCTTTGAATTTAAAAGTACTACATAAATCAAATATCTATAAAAGACAATTTCATAAA
TTTAAAAATTTATTGGACATAAAATTGAAAGTTAAAGAATTATTAGACAATTTCTAAAAT
TAAATAATCTAGGATAAAATATACTTTTAGTTCTTGAGGTTCCAGGTTAGCGTCTATTTG
ATCCCTAAAGTTTCGAAAGTTACATTTTAGTTTCTGAGATTTGGAAAATAGTTCTAAATG
GTCATTGAGTTAAATTTAACTGTTAGTTGATTAACGAAAAATGACGCATCATGTTGATGT
GACAAATTTTTAATGAGTTGGATAATTTTATTAATTTTATATTAAAATTTTAGATTATAT
GGCTTTTTCATGGAAAATTGCTACTTCTAACTCAAAATGTTTTTTATGGGACAAAACTAA
CTCTTTCTTAAAAACTTCTTTTTCTAACCCTCTTTCAAACTTTTAGAGTTCCAGAGGTAG
GTCCCACGTGGTAAAATGATGTTAATACCCAAAAATCATCTTTCTCACCACTTAAACCAT
TGTCTTCTTCCCTAACCCTTGAGACCATCTTCTTCCCTAGAGTCTTTTCTATCATTTGTG
TTAAAACCATATCCTATGTGACCCAATTTCTAGGAACAAACTCACAAAGAATATGTTTGA
AACAGTGGAAAGAAATTTAGGTTTTCGAATAGTTTGTGGTAAAAAAGGGAAAAGAAAATG
AATTTTTTGGTAGAGAAGGTTTAATATTTGTATGAAATGTCTTAAATCGGTTAGAAAAAG
AATTTGGTATGTGCTTTTTGCTTACTGTCATTTTTCCCGTAAGTTGAATGAGTTTACGGA
AAAAGTGATAGAATGCTCAAATCTCATGAGTACACACCAACTTTCAGGACATTTGGGCAT
TCTATGATATTTTTTTGTTAGAAACCTTACCGAAAAATCACAAATGCCCAAAATTTCCGA
AAATGTTTGAACTTGTGACTATCGTCTTGCTCGTCTCGCTTTCTCTAGTATCGTTTCGCT
CTCTCTGGTATCGACTCGATAGTCTTGCTCTCACCTTAGAAACCATTCGATCTTCCTTCG
TCATTCCACATACCCATGACGTCAGCAGAAGGTCAATTAACATTTTTTTTAAATGTGGGT
CATTTGTCATTTTGGGCCTCTTGATTAGGTTAGCCATGCAAATTTCCCATTGTAATTTTG
TAAAGGTTTGATTGTAATTGTTTTATTTGTATTAAAAAATTTGTAAGATTTTATTATTAT
TATTATTATTTTGACCATAGTTGGTTAACTAAACCTTAAAGTGAATAGTAGAAGTAGTTA
AATTATGCTTATTTTGATAATGATGTTTGAATTTTAACTTGATAAGTTTGATTTGTTTTT
ATTAATATGATATGGTTTTTTAATTATACATGTTTTCAAAAATAGAAAAATTGTTGAAAA
TAATTACAAATATAGCAAAATTGTATCTTCTATTTGTGATAGACAACGATAGACCCTCTA
TATTTATAAATAGTTTGATATTTTTTCTATTTATTATAATTTTACTAATTGCTATTGTTA
TTTGATATAAAATGTATATAAATAATTAATATGTGTTCTTGCACAAGGTAAAAGAGATAA
AACTCTTTTTGTTTCTCGTAGGTGATAAGAAATTTTAATTTGAGTGATTTCTTAGGTTCT
ACACACAAATAGAAATTTGAAGTTGTTTTCTTATTTTAAATCCTAAAATTTGAAATGTTT
GTATTTGAAGTTTGATGTCAAATGAAACATTAATGATTAAGTTAGTTACTGTGAGTCAAA
TAAAATTGGGAGAGAACTAAGTTAACTCTAACATCTAAATCAAAGCAAACATAGTTAAAC
GATAATTAACGTATAATCCTCTATTTGAGATCGAAGCTCCAAATCTTCAGATCCAAAATA
ATAAAATAAATAAAATAAATAAAGAAATGTAGTACCGAACTGTGGAACAGCATATCATTA
AATTAGGATAAAGCAACAATGACTAGTTGTGTCATTTACATCTTTTGAATTTGAAAAACT
GCATCCAATCAATAGTTGTCAGTCTAAGATTAACCATAAATAGCAAGTCTAATCCTAGAT
TTTATAAGTAATTTTGACAAAATTCCACCACTTAGTAATCCTCAGTGGCAAATATAAATC
ATCAGATCCTTCTATTACTACAATACATGGGCTTAATCTCATTGCTTATCAACTGCTGAT
TCCACGCCCTGGCCACCAAAAATTTCACTCAGACCTGTTTCTTCTTCTCCAGATTAGCAG
CCACCAGTCGTTGTCGCTTCCGCCACGCTGGGATTTTACCTGGGAACATAAATCTCAACA
GTCTTTCCCAAGAGTAACAGCACAAGAACATAAGAAGTGCCCAAGCCAGAAGCTTATCCC
TCATTCCCACAGGCAATGGAACAAGTTTCAGCCAGTCATTGAGATCTCTAAACAAATCAG
AGGTAATAACGGTGAAAAAACCAACTGCAGCCAAGAGGGCGTATAAGAACGGCTTGTTTT
CGGATACACTCTGGTTGAAGGGATGACCCATGTAGTTTACAGCAAAGGTTGCCACCTGAA
GCATCATGCTTACCATGTATGAAACCGTGTTAACCAAGTTGGGATGAAAATCTGAGTCTG
GCTCTATACATTCATCAGGCATGTGCTTTTCAGCTTCTTTAACCGAAGAAATCAAGAAAC
ATAAGTGGATTGCAAATTGGCCCAACAGAGAAAGGAGCACGTAAGAGCAAAAGATGTGTG
GATGGGGGCGTTCAGCTGAGAGTGTTGGAAGGGGCCGCGCATGTGAGATGAAGAGAAAAA
AGGCTGCTGTGAATACTCCACTGATAGTGGCTTGAATATCGCCAAGCTTTACACCATCCA
AATACATAACACTCAGTACATAGGCAGTAGCGAGGCAGTTGAGACCGAGTATTTTGAACA
TCTGTAGAGTTGTCACTAGAGTACTTCGGCCTTGGCGAATAATGTCAGTAGTAGGAGCAA
CAGAGGCATGCTTTGCGGTGAATGGTGATGCCATGGATGCATCTCCAAGCTTGACAATAG
GGGCAGAGCGCCCATCACCCTCTTCATTTAACTCATCCATAAGTTTCTTTAGCTTCTGTC
TTTGCATCTCTGCAGGTGTCCGTGGACGGTTACTTGCTTGCTCAGCAGCAGAATCCAGTT
TTGCACCACCTTTGCTTTTTGAAGAACCTTCTCCACTTACAAGTGCTTTTCCTGATGATT
CGGATGAAGGCTTAGATTTCTTTGACTTTGCAGACCGTACAGCCTCATCTTTTGATGCTT
CTGAAGAAGAGTTGCCACTTTGAGGAGGAGGGACTGCGTTTAGGAGAGCAATTCCTACAT
GGGCCTGATAAACAAGGATACAATGATTGTTATAAAGGGAAGACATTGATCTCAAACGTC
CAAGCTAAATGTTCGAGCATAAAATTCATCTGCTGCTCCACATTAAATTTGTTAATGCAC
TAAAATATAAGTCAATAGACATCTTAAGTCAAGACCTGCTTCAAAGCTCCAACATCGTTC
GTTCCATCCCCACACATTAACGTCATTCTTCCAACTGTTTTGAAAGTTGTCAAAATGAGT
TCTTTCTGCTCAGGAGCAACTCTTGCAAAAACCTAATAAAACAGTTCAAATGTGAGGCAT
CAAGTTGGCATCATTGCGAGAAACAATTTTTTACAAAAGAGAAAGATCGAGAACCTTAAC
GTATGGAATAACATCCAGCACAGTAGAGGTGCGTTGTAGCATTGCGATGCAGTCACCTCC
AATACAAAGATCATATGTCTCCGATAAAGTTCCCACCTCTTTCTCTCTGAGGATACAAGG
ACAATGAAATCAAGTACATGTAAACACTAACATATATGGGGGGGGGGGGGGGGGTGGTAA
ATCAGCACGGTTGAGAAGCAGGGAAAAAAAGTAGAACCAAAATAAGGATTTGAATGCTAA
TAAAATTCACCTGTAGGGAACTGTCTGTGACTCATCTGGGGAAAGCCATTCATATTCCTC
AGTTCCCTTCATTGAATTGAGAATTAAAATCTGCTTTGATGTAATATGAACTTGGCTAGC
AACATGGCACGCTGTTAAAGCTTGGTCACCAGTAATCATTACCTAATACAACAGAAAAAC
ATGTATTTCACACTTTCCACTTGCTTCAAATAAATGAGAATAAAAAATGAGCGCTACTGG
AAGAGATTGAAGATGCAATCATTTAACACCATTTAACATAATTTATTTCCAACAAAGAAG
AGTGGACATAAGAAAGGAAAAAACATTGAAAAGAAAAATAAAGGAATACTAGGAACGACA
AAAAAGAAACAAGTCCCAAAACATGGGACACCCAGCTTTAAAAATGACTTCAGTCCAAAA
GAACAAGACCAGGGTCATAATTACATAAAGGAGTAGTGTCCAACACGGCAACACCCACAA
AATGAGAAGTAGATAGCAAATGTGGGAAATAAACTACCAACCAGATTGCCTATAAGACAT
AACGATGCCTGCAAGAATGTCTTGATAAATCAATTGAGTTTACAGATACGTGACATACGT
AGGGCAGGAGATCAAAGGAGGTAAAATTTCAGGGATCATAGAAAATTCTTACGGTCATGG
TTAGAATCCAGATATATATTAAAAATTCAATGGACGTGGACTTGCAAATGGAGTTGAATC
TATGTACCATCAGATAAATTAAGACAATCGTACACTTAGAATAGCTGTCATAAATTACCG
TGGGAGCTGTCATAAATTACCGTGGGTTGACATTCAGATTCTATTGAGTATTGAGAATAA
AACCATATAAGAATTAAGAACTAATAAAGTATATTTTTAGAAGTTTATAGTTTTCGGATG
TCCAGAGTGTCTTGTTCATCCAGTTAGACGCTTAATCCAAAAAATCTGATTTCAAAGATC
CACAGTTCAATTCTGAATTCCAAAGAGTACCATCGTCAGACATTTCACTTCTGAGTAAAG
AAACTAAAGAATAACTCGGTTTCACACAGAACAAAATCACTTCATAATCCCCTGGTACTG
ATTAGTTCATATTATAGCTTATCATCATAGACACATAAAATGCAAAATGGAAAAAAGATT
ACTTGCTTACGAAATTGACAATGAAGCTCTTAAATCTCACTGATATAGTAAACCAATAAG
TATTTTCTATAAGTTGCAATTAAGCGGAAATAATTAGGCTGGATAAACTGTACCAAGTCA
TGGGATGACCCTTTAAGCTCAGATAATACTGTAGCCGAATCTGCTCTAATTGGACAATTG
AACACCTGGAATGTAATTGATGAACATTAAGCAATCGAAAATAGGGACAAAAAAGGAAAA
GAAAAATAGCTCTAATTTCAAGTTGAATGTTACTTAAGAGTAAAAATTGGGAGAATGAAT
TATGGGTGGGGATAAGTACAAGTGGCTTTCAGAACGATTAACAAGAGAATATAATCAGAT
ACTAAAACTGAAACAAGAGAGGGCAAGTCTCTGATTACCGCAAAACCAGCAAATGTCAGG
TCACTCTCTACCGTGTCCCTATCCAGGCCTCTAGCTTCACTAACCTTCAATATTGGAAAG
AAATAAAAACCAGCCAAGTAAATGAAGTATTCATATAATGAAGTTATAGATTCATGTGCA
TTTCATTTCAAATAGTACTTAATATTGATGACATTAACAACAATGAAGAAAACAATGACA
ATGATCTAAGGAACAAGAGTACAGACAAGGAGGCATACCCATGTTCTAAGAAAGTAGGTC
ATTTATAAAAATAAACATTTTTGTTTCCTTCGTTTTTATTAATTAATTTATTTATTGTTC
AGTTCCAATAGATTTACACCCTTCTTTCCATTGCACCTAAGTTCCCTTTTCAAATATATC
TTTTGAAAAATAGTTTTGAACATTTTCTCTCTTACGTGTGTCACCCACCTAATGTGTTCC
CCTTCATGTTCAAATATGGCCTTAACGTGTTCAAGATTTTAAAAGTAATTAAGATCAGAG
ATTTCAAATCACACGTCCAGCAAGTCTCCGGTACATGTCCCTGTGTGGGAAAACAGCAAT
GTGCTAAAAATAGTGTCCATGTTTCTGAGACAAAGATGGTGATAACATCCATGACAATGA
TGATTATGGAATCCCAGTTGGAAAAATAACCATAACAGAAAAATGAAATGGTCAACTGTG
ACAATAACATGGACTACTATAATGGCAATAATGATGACAGTGAAAAGAAGCCATCTACAA
AACAAATCAATAACTTTCAAAACAAGCATTAGTGTCTTTTCATTAAATCAATGAAAAGTT
TTGTTTCCTTTATAAAAAATAATTATTAAAAAAAAAGAGAGAGAGAGAGAGAGAACAAGC
CATCTACAAAATAATGAACAGTCCTTTTATGTTTATATCTAGATGTGGTGGGGGGATGGG
TCAGAATGTCTTACTGTCATGTCTGGAAGTGACTTATAAGCAAGAGCAAGGACTCGGGAA
CCTTGTCGTGTATATTTCTTATATGTCTCAACATAAAATGAAGGTATATCAGTGAGCCTC
TCCTGGATGGTTTCGGGGGCACCCTGAAATGAAGAGACCAAGTTTATTTGGACTGGAGAC
GTTCAAACAATTATTCACATCACAAATACACAAACTAGACATGCAACTCTGACTCTAGAA
TCTAAATACTTATAATCCCAAATGTATGCTACATGTGCTCCTACCATGTCCTAATATGTC
TGAAATTAAATAACAATAATATCAATGACTTTCATTTCGCCATTGTGTTCACCACATTAC
ATTATTGATGAAAATATATGGGCATATATTGCAAGATAAGTGTAGAACTCCAACACTCTA
AAAATAGTGTGTTTTTTTATAAACACTCTAAAAATAGTGTTCATATTTCATGAAAGTGAA
TAAAACTATGAAACAAATAATTCATATGATATTCTGCCAAACCCGATTTCAAGATAAGCA
AATTACCATGCCACACCTGTTCATTCTAGCCTCATTGAACTTTGGCAAGTGGGATTTTTT
AAATTTTATGGCTCAAGAGAAATAGGAGAGTTTTAACGGGTTTATGAAATGTGGAAAGGA
GGTTTGGGGAGTGAGCATTTCCCTGCCTCTATATGGGCATTCTAAGAGTTCAGTAGTTAA
TCTTTTATAATGCCTTCTTAAAACTAGAGCAGTTTTCTTGTAATCTTGCCTTTTATTTAT
TATTTTTTTTAAATCCATAATTTCATTAACCATCATGAGTTGGCTTAGTGGTAAAAAGGA
GACAGTCTCAATAAATGATTAAGAGGTCAAGGATTCAATGTATGGTAACCACCTACCTAG
GAATTAATTTTTTACCAGATTTCTACCATAATTTCAGTAATACAATGAAATGTATCAAAA
GGGAGGAAGTCTTTCAAGTGTTCACATATGCAAGATTAAAACATATGGATAAGCGGGGTT
TCTCTATGTGCCCAGAAGGTTCTATTGGTGATGGTTCTAGTACCTCTTTCTTGAATAATG
CTTGGCTTAGTTGCGGTGTCCTTTCATCTGTGTTTCCGAGGCTGTTGTGGCTAATGTTTG
GACTTCTTCCTCTAGAGCTTGGGACTTAAATCTTTGTCGTAATCTTATTGAGTTAGAAAT
TGCAGAATGGCTACTTTATCGTATCACTTGGCTTTTGTCAGATTGGGCTCCTCTCCTGAT
TCTTGGATTTGGCCTTTGGATTCATCTGACTTTTACTGTTAAGTCTCTTATGGCTGCCTT
GGTGGGTGCATTGGTTCTATCTTATCTAATATTTATTCATTGATTTGGAAAGACTGTTAT
CCCAACAAGGTCAAAATCTTCCTGTGGGAGCTTCATTAGGGTGCCATCAATACCATTGAT
CATTTGCAACATCGATTTCCTTATATGTGTAATTCTCCCTCTTGGTGCATTATGTCTCGT
CAACATGCCGAATCTCCCGTCCATTTGTTTTTACAATGCCCGTTTGCTGCCAATTTTTGG
GGATCTTGTTTTGTCTACTTTTGGTGGTGGTCTTTCATTTGTCCTAATTCCATCTTTGAT
GCTTTTGCTTCCTCATTGGTGGGTCATCCTTTTGGTTGTACCAAGAAGACGGTTTGCTTG
GTTCTTGTGCATGCTTTTTTCTGGAGATTGTGGGGCGAACGAAATAGCCAGCTTTTTAAT
GACTCTTTTTCCCCTTTCAATCGTTTATGGAATCGGTTTTCTTCATTACTTTTTGTGCAA
AATTAAGCACCCTTTCAGTCATTTTAGCTTATCTTTTTTGGTCAATAATTGACGTTCTCT
GATATAATCACCTTTTGGTGTTTGGAGTTCACCCCTACTTTCATTTATCAATGAAATTGT
TTCTTTTACCAAAAAAAAAAAAGGAAAAAAAAGCATGAATAGGTGGTGCAAACACAAGGA
GTGAAGGTTGCTAACTCGCTAGTCTAGTTAAATGGCGTACCTTTTGTCTTGTCGTTTGTT
GTCCTTTGTTTGGGCCATTCTATTTCAAACTCCTTATTATACTTTCATTCAATTTCGTGA
AAGTTGGTTTCTTTGTTTAAAAAATAATAATAATAATACAAATAAATACCTAGATCTTTT
TATATCTATAAATGTCCAAACCAGTTTGCGCGCATTTCGATTAATCTCACGAGACAACCC
GTTTGACCCAACAATATGTGGGTGCCAAGAAAACAAATCCTAGGCTAGTGGTCACCATGG
ATTAAACCCAAAAAGGGAAAGAGAGAAAGAAAGTATGGTTTTTTTTTTTTTTTTTTTGTT
AGTTAACTGTTGTATATCCTTTCATATTCTCTATGAAAGTATGGTTTTTCATCCCAAAAA
GGGAAAGAGAGAAAGAAAAATACTAATCATGAAACAAGGTAAATACTAACTAGAAATAAC
AAGTCTAAGACGTATGATGGCCATGCAGAAAAAACAATCAGACCTTCACAAATGCAAAAA
ATTCCTCTTGAAGGCGCACAACAACTGCCATTCTCTTCAAATGTGAAGCAAAGTGGTGCC
TCTGAACAATCTGGACAGCGTGGCCACTTCCCCTGCAAAAACAATTATATAATGAAAATA
AAGAAAAACGCATAGCCAATGGAGAGTTAGATAATGACTATAATAACTGAATGTTTCACC
CAGTGAGAAATGAAAAGAGCAGTAGCTGATGACAAAACTTAAAGCAGAAGCAGAAAATTT
TGTTTGATAAGCAAAAATAAATATTGAAGAATGAAGAGGATAACATAAATTGCTCATGTA
ACATTGAACGTGAACTCAACGTGTATATCCTGTTCTGAAAAATAAAGGCACGGGAATAAA
GATTGCATGAAGTACAAAAGAAACATTTTATCTTCCTAAGAGGCTCTTGCACAGGCATAT
ATAGAGGCTTTTGTACGTCCTTTTTCTGCACTTGTTGTATCCATCCCCCATCAGTGAGTT
GGTCTTCGATGTTCTGTGAAGGATTAAGATTCCTAAGAAAATTAAGTTCTTTATGGAAGT
TTTAATCGGTCGTATGAACTCTATGGATCGGTTCTCAAGAAAGATATCTATGTTAGTTGG
CCCATTCTGTTGTATTCTTTGTTGAAAGGTGAAGAAAGAACTAGATCACCTTCTTTGGAG
TTGTGAGGTTGTGAGATTTTCATGAAGTCGCTTCTTTTAGATGTTCGGTTTTGTGCTTGC
TCGTCATAGGGATGTTAAGAAATTCAATTGGAGAGTTCCCCTCCATCTGCCTTTAGTGAG
ATCGACAGTTTTTATGGTTTGTTGAAGTGTGTGCTTTGTTGTGAGATCTTTGGGGTGAGA
AAAATAACAAAGTTTTAAGAGGTGTGGGGAGGAACCCTAGTGACGTTTGGTCCTTGATGA
GGCTCCATGTTTCTCTTTCAAAGCTTGTATCCCTTGAACATCTATTATTTTTCATTATAT
CAATAAGAAGTTGTTCCTTGTAAAATAATAATAATAATAAAAAATTGAAAAATTAGCAGT
AGACCATAATTACAAAATAATTTTGTGTCTTACGCCCCAAAGCAACCTCTTTTCTATTGT
TATTTAGAACACCAAACCTTTCAATGAGTAAAAATGATGAAAGAACACAATAAGCATACA
AAAAGAAGTCTAATCAAAAGGAGTTCAACTAAAACAAAAAAGAGCTCTAGTCAAGCAAAA
TAAGACCAACTAGGTAATTACAAGATACCTTAGAAACCAAAAAGCCCAAAGTGAGGCAAA
GAACCTAACAAGGGACCACAACTTCTCCTTAGGTCTCTCAATCTCCCTAGAATTCTATTG
TGCAGCTCAACCCAAAAGCCCCACAAATCGCACTAACCTCATCGAGCCACAAAAAGTGCC
CCTTCATCACGAAGGAGGTGAAGAAGGGTTCTTCAATTAGACAGCTACACCCTTTAGGTC
AAGCTAGATGAAAAATGAAAACCAAAAAGAAGCCACTTTATACCGAAAACAGCAAAGTCA
CAACTCTGGAAAAGGTGGTCAAAATCCTCAATCAGCCTCTTGCAGAGAATACAACACCCT
GTGGTCCTATCCTAACAAACCTAACGACTTTCTCAAAACACTGTTAGGATTTTCTTCACC
TGCAAACAGAAAATTCCCAACAAAAGCTCCCAAGAACAGAGCAAGGCTCTGATAGATAAT
ATTATTTATGTACTAAAGGGAAATTCAACAGAGTTCATCACAGGAACAAACATCAAAGAA
AGAAAAGATGGCAAGCAAGCAATTCCCAGCACTTTCTTGAGGGCTGGTAGTCCTCTCCCC
TCAAGCCAAGCTTGATTCTATAATTCACAATGCCCTAGCTCACCCCCCAAAACCTCTCCT
AAACCTCTCCCCCTACATGGTCCCCTCCATCTCTAACGAATTCCCTTGCTGTGGTCCCCT
TCCAGCTCCCGAATCTCCAACCTCCACATTGCTAATTTCTCCTGTGTTTCCCCTTTTACC
CTCCTCTTATATGGATGTATAATTTTGGGTCTTACAAACACAATCCAAGGTATTAACTCT
TCCATGAAGAACCTACTACACGAAGAATTGAACCTTCTTGAAAATCTAGACCTTCTATGG
CAAGGAAAAGATTGAGAAGCTGAGCGGGAGAGGGTTCACAAGGCAAGAGAAGAAGGAGCT
GCAAGAAAACCCATCATCAATATTCAGACCCAAAACACGATGATTCCCACTCCCAAGGCT
AACCACAAACACCCCAATCAAAGATAAGAGGTCATAATATCCTTCGCTAACGGATCTAAC
AACGAGGGCAAAAAGCCAGAGAAAAAGAGAACACCCTTCTAGAGAAGAAGAGAATGGAAG
CCATTATAATTCATATGGTCTCTCTTGGATGTATGATAACATAATCAAGGAAACAAAGAG
CAGATAGGTCTATCCCCATCCACATGTCCTCCCCACTAAACACTAAACAAAAAGAGAGAA
ATAGAGAAGCCACCCAAAATATCTTCCCACGGATTTTTTCTGGAAGTGCCTTTTGAAACC
CCATCTAAAATCCACTCAAAAGAATGAGGCCCATATTTGCTGGCAATAACCTTACACCAA
ATGGAATTTGCTAGAACCATTTAACCAATAGAGCCAAGTATCATGCCCTAAGGTTACCTA
ACCCTAACCCCCATGGTCCAACGGCTTGGATACCATCTCCAACCTCATTAAGAGAGAAGT
CTTCCCCCATCCACCCCTTCCTCCCATAAGAAGCCTCTCACAAACTTCTCCTAAGACTTA
CTAACCGTCATAGGGACCCTAAACAAAGAGAAAAAGAATAAGTTGAGATACCAGTCAAAA
TGGACCGGACGAGAGTAAGTCAGCCTCCTTTAGTATTAGTAAGCTTGGATATTAATATTT
GAGGTAGGTGATCGCCAAAATTCAATTTATAACCTCAGATCAATTTAAATTTGTATCTTA
TCTCTTGACCGCTTGACCATGGCCCAATGTGCAACTAGTTACATGCTGAGGTAATACATG
TAAACATAAAATTTTTTAATTATAACTTTAATCACATTACATAGGAGATCAGATTTAAAC
TAAAACTTCAATCAATTTAAGGAATCTTTCTACATTACAATTTACACGTTATGTATACCG
ACATACATAAATCCATATTTTTGCAGGTCCTTAAAAGAAAGGGGGGAGCATTACTTTCTG
GGAATCGCTTTCTCATCAGATTTGTAAATCCAATCAACTCCCTTGAGAGCAGCCTTTTCA
AGAGGATCCCCCACCTACAGAAAAGTGAAGACCAAATATAGTGCTCCCGGGTGCAATATT
TTGTAAGGTGCATAGTCACAAAGACTTTTGTTCTCATAGATAGATATATCAAGGATTCAA
GAATGAAGCTAGCTTACCAACTTGTTGTCCACAAACACCAATGCATGACAAGAAGCCAGA
ATTTCGACTGTACGCAAAGACACACTAGTCATGTCAGTTTCCAAATCCTCCTTATCACTC
AACCCAACTACTCCTCGAAACTCCTACAGGTGCCCAGAAAATGAAGAAGAATAAACATCT
TGAATAATATTACATAATGGATAACTATTTTTGTATTTTGAGTTCAATATGAGCAAACCA
TGTCATCTGATGTCAATGTTCCAGTTTTATCGAAACAACAAATATCAACCTGCAGAAGAA
GAAACAATACAAAATTTGATTACAAATACAGATAGAGAGAGAGAAGTACTAACATGCCAT
CCCAACAAAAACAGAATAAGAACAAGCTTACACAAGACAGATTTATGTTTACAGCTCTAA
AAAGGCAATACATCAACACAAAGCAAAACCAAACTCAACAGAGATCAGAGAACTACAAAA
ATAATATTGAAAAAATAATGAAAATTACAAGCATTACAAATTGTTGGCTATACGATTAAA
AGAAAACATGAACAAGTCTTAAGTCTAAGACATACAACCATTCGAAGGCAGTGGTAAACA
CCAAATTGAAGCCTTAAACTGCATCAAACTCCAAGTCCTTGATAGGACTCCGATCTTGAA
AGTGGAAGAAAAATAGTAACATTGAAATTGTATTACAATATAAAGAAAGAAAATATTACA
ACATCCAAGCACTTCGAGAGACCACAACTTTCCCAAAATTAACCTCCAAATTTCTGTCTG
CTTTCATCCCACTTACCCACTCCCCATTTATAAAAACTCTTTCCTAACCAACTCCCTTAA
CTGATGTCTAATGACAAACATGCGCAGTTAGTATCTTAATAACTCTCCTAACATTTCCCA
ACTAATAGTCCTAATAGATAGACAGAGAGAGAATATTTGCAACTTAGTTAGGAGTTATCT
ACCATTGTGGCTCCAACATAACCTAGCATGCACGCACCAAGAACTCAGAGGAGCACAACC
ATCTATCCCACACTTCCAAGCCACTCAAAATCGATCGTCTCCCCTCTTCCAACAATTTAA
TATCAGCTGGTCCCACAACACATCCATGTCCAACGCCATTGACCAACTTCTTTGGGGATG
TGCAGTCAATATCATTTTACAAGAAATTTGAAGGAACATGAATTTTCAATAACACAAGCG
GCAACCATACAAAATTTTGGACATCATGCACTTCAATGACTCTTCTTGGTGTATGGCTTC
CACTCTCTTTTGTATTTATGATATTTACCACCCAATTTTGTAATTCTTCTTTCATTAGTG
AAGGTTTTGGTTTCTTATCAAAATAGGATATCTCCCAATGAACGCTTTATAATTTTGTGA
TGCCATGAAAACTGAAAGAAAGTTGTCTTTCTAGTTAATGCATCAAAGGCAGAATACAAA
ACAATGAATAGAAATATCATTTATATGATCTGAAAAATCGATTAACAATCTCATATTTTA
TAATGATGATAGGAGTTTGCAAAAGAAGTGGTGAATATTCACCAAACAGGCAAAGGTAAA
CTACCTTTCCAGCAAATGGTATCCGGAAAGGCTCTGTACAAAATATTCCACGGCGTGCTA
GAGCAATTAACGATGTATTAACTGCTATTGACAGTTCCATTGGTAGTTCAGGAGGAATAA
CAGAGGTGATTATAAGTGAGCAACTAAGGAAAAGCTTGTACTTGCTTCTCGTGGGATCTT
CCAACCCCTGCATCAAAGAAACTATCTTCATCCTATATCATTGAGATCTACAAGTCAGAG
CACAGAAAAGTATGTCACCTTACCTTTACAAGTACGTAACCAGCAGCTATAACTGCAAAT
ACAACTAAGAACAGAATAAATAGGCCACTTTCCCAACTGTTAGCTGTAACCTACAATTGG
AGCAAAAGGTATATACATATATATTATCAGATCTTGGACAAGAAGCATAGTATAAATTTC
ATTACGGTTGCAAACCAAAAAATGTCAAATTGGTTACCCTCTCTGTAGAAAATAAAATTG
TGCGCATTAGTTTCCCTTGACTTGTTTCAAATCCAGTTCGCAAAACAACTGCTAGGCAGC
CACCATCAGGGGTTCTAAGAGGAAAGGTCTGTCTCCACCCAACAAATGATAAAAAATGAA
AACATTCACAAGATAGAAACTAAAGCCACCAGATTCCTTTCAATGAAACTACCTTATCCG
GAGTATGCTGGAGTATTTTGGTCCCACCAAATAACACATGACTTTTGTCTCTCTTAGCTG
ATAACTTCTCCTCAATTCCTCTCCCAGTTATTGAAACCTAGGAAGGTAAGCTCTAGTTAA
TGTGGTCATGGAACATAGATATAAAATCTTTCAATGTCATTCTCAACCCTTATAAAGTAC
CCCACTGCAGGAACTTATTTAAATAACTCACTTCACATCAATGGTATTTAACAAAAGTTG
AAACTATTATATAAATACTGTATGTTAAGTATTAAAAAAGAACACCTAGCTGAAAATGCT
TTCTTGTAATTTTGGGTTAGAATTTTTCACAATTACTCAGTACTTGAAGTTAATTCTTCT
GGAATGCTTCTTGTAATTTTAGGTTGTTGTAACTTGTAAGTATACATTACATTGTTTTAG
CTTCAGGGGGCTATGCAATTATGTTTGTGGTAGAAAGTTTGCTATTTGGTACATTTTGGA
GGCTGTAAGTATGCACTTCTTTTCTCTTTTTTTTCTTTCTTCTTTTTTTCTTTTTTTTTT
TTTTTTGGGGGGGGGGGGGGGGGGGGGGGGGGGGGGGGGGGGGGCTGTTGGGTATGCTTT
TTCATAGAAAGATGGTGAAAAAGTAGAACGAACACACACAAAGAAAAATAAAAAATAAAT
AGATAAAAGGTGAAGCACCTTCCATTGTGGTGTAGACTCCCCAGTAAGAATGGCTTCATT
AACAATAGTACTTCCAGCCAAAATAAGCATATCAGCAGGTACGGATTTATCTTCACCACT
CTGACCAGAATCACGCCCTATGGAGACAACATCTCCTGGCAAAAGCTCAGTTCCAGGTAG
CTTCACCCACCTAAGTTACACCATCACCCTTACATGTCAAAAACCAAAGTGGCCAACAAA
AAAAGGAAAAGTAGTCCAAGTAGTAGAAATGACATACTTTCCACAACGGTGCACCATTAA
GGTCTGAGTATCCACTCTGACACGTCTTAACTCACTTAAGGTCTTTAACCGACTTTTTGC
CATTGTTGACTCAAACATGAACAGCATAAACAGAGTAAACAGGCTGTAATACCAATACTC
ATCCAAACACCATAGTCCCACACAAAAAACCTGGGGGGAGGCAGAAAAGGTACAACCGTG
TGAGAAATAATAAATGCCTCTCAAAATATATCAAGTGGTGGGGGTTGGGGGAGAAGGAAA
GTGAAGGGAGGGAAATTATAAAGTAAACACAAAATTCCTTAGATAAAATAGAGTCAACCT
GAAACACAAAAAATGGTTCCATACACTGCTCCTTCATTAATTTCTGAAACGTAGGTTGTG
GATACTCGAATCTGTACAGCCAAAAACATTTAAAAAAGAAAGGAGCATTAAACAAACTAT
CAAACATACCAATTCTGTAACAAGGATCAGGTTCCACAAATCCAATTCTTCACATCCCAT
AGTCAAATGCAGTTAGTTTATTGCATTTTTGTGGATTATCATTATTCTTAAAATTTTGTA
TTTCAGGATATAAGTACAAAAAGAAAGAAAAGGGGAAAACCGAACAAAACAGCCCGGTAT
AAACAAAAGCTACTGCAAAAAGTACATTAGGAGCACTTTGTAGTAGTGTATAGCATATTA
CTTCCTGGTCGTGCTCAAATCACAATAAATTCATTAATAACTATAGTCTACTTATGATGA
TTAATGATTAGAAGGCTCTTCTTTTACAGATCTTTTGGAAGAAACTTTCCTCAACCCCAG
CCTCCAAGTTGTTTCTCTTTTGTTCTTAATACATCGTTTTTTGTCAAAAATAAAAAATAA
AAAAGAGGCACATAGTATAATATCAATTTGAAGCTGGGAATAATGACAGACTTTCTTCAT
GAATGTTTAAGATACCAGATACCCAAACAAAAAATTTTGGTCAGAAGTACAGCCTGGTCT
CATAAAATTACCAAAAGCCCCTTCAATAATTCAAATACATTCCTCTTTTCTGAAACTTCT
TTTGCAGTAATAGTCCACAAAATGGCCTTCTCAGAGTATTCTTTCTAATCCAAAAGTGTT
TAGCAAAAAGCGGTTAACAGATCGTTTCCATGGAAAATGCCCTGAAAGGATGTAGCAATC
ATAATCTCTCCGTCCTCCCTGACGTCAAAAGTCCAATGAAATCGAACTCTCAATTGATAC
TATTCAGGGTTTTCTCTGTGCGGCATATTCCTTTTAAATGATAGATATCCAGCAAACATT
AAATGTAACAATGTATTGTGGAAACATTATCTTTGTTATCCCATGCACACCATTCAAACA
TGCAGCAGTGGATTGTAAAACATCCACGTTCAACAGATGCACAAAGCAATAATAATAAAA
GTGAATTGCAAAAGAAAACCCACATATTGCGCCCCCATTTTTCAACAGCAGCTACAACTT
TAGGCTCGGACCCATAGCCAGTATTCTTTAGATAATAACCAAAAGTTTCTTTTGTTGGGT
AAGGAAGCTTGCAGAATGTCTCCTTCTCCTTTGAATAAATAAATCGTTGTTTTCTGAAAT
CAAAGTAGATCTCCTCAAGGTCAAGTGCAGATGCAGAACCTGCCAGCTGCAAAGCAGGGA
GAAATTAGTGAACATAACAGATACTAGACTGTTGGAAAAAACAATGTCAGAACCAGGATG
CATGGAAGACTGTATGCCAAATGAAATAATTTTTCACTTTTTATGAAAATCCAACTTTCA
TTTTTCAATGAAAGAATATGCAATCCAATAAGTTACAATTAAAAAATATGCAATCAAATA
AAATTGGAATAAGAACGATATAGAGAAGATTAGCAAGGCCCTTGCACAAGAATGACATGC
ACAAACAAATAAATAATCCGAACATAAAATGGAAATAAAAAATAAATAAATAAGGAAATT
CCAAATCAAAAGGAACAAAAAAAAAAAAAAAAAAAAAGAAGAAGTAAACAACCTGCAAGA
ATTACACATGGGACAAGTGTCCTGGACTAAAGCCTATTCCATCCAAAATTCATAATTCTT
AAAATTATGTGTTCATGTGGAAGTAGAACTCACTCCACCTTCAGCCAAACCAAACCACAC
AGAACAATACAATAATGGAAATAATTTGCAACAGCCAGAAACAACATTTGTACTAATGAA
GAGAGAAATAGTCACCATAATAAACAACAAGAAATCTGATAACGGTTGCTAGTTAGATCG
AAAAATCATTTGTATTCTTATTTGTTTTAGTTATTTAGCTAGGTTAGTAGAAGGATCTTA
TCAGGATTTACCATACATTAGTTTGCTTTTATGATGTTAATTACAATCATTCATCTAACA
CCAACAATGGTACACATATATAAATGCTCGGTGATGGATACTTGTAACAAACTATCTTGA
CGTTTAATAAAAATAAAATAAAATTTAAAAGAAAAATAAAATAATAAGTTCGCTCATTTT
TTGTAGTTCCACCACATAAAAAGTTTGCTCAAAGAGATTACAGAAATCCCTACAGCTCAG
GATCAACACCTTAGAAAAGCAATCATTGAACTCTAATATATAATGCAAACTGTGGAGTGT
ACTCATGCAACCAAATCCATAATTATATACACCATACTTTGTCAGCAGTAAATATTTAAA
ATGCCTAATTTAAAATTTAAAGCAAGATCTTGAAATGCATACTTAAATGTTAAATCACTT
ACAAGCTTACGAAAATGAAGTGAAACAATTTCTTTTGAGCCCGAAAATTTTGCTGGAACT
ATCTTGCATGTATCAGCACGGTAAATATCATTAACCTGCTTGTCAAAAAAGCACCATACG
AAGACATAAGATATTTACAAACTCATCTAGCACAGACTTCATTGCAATTAAATTTTAAGC
CATAAAAATAGAATATTAAAAGTATGATTAAAATATTAACGAATCCAGATGATCAAAAAA
AAGTATGAGAAAAGATATCCTTTTGAGCTTTAAAAATAGAAATTTCTAAGTGAATTAGTG
AATGCGATAGAAAGCACGTGAACCATGGAGGTATTAGTTTTTCCTTTTTTTCTCTCTTTG
ATGAGAAATGATCAAAAATCATATTAACACCACAAAAGGAAACGACGAAACCTGCTCCTA
AAGAATACTAACATGAAAAGACTTAAATCATATTAAGACTATAAATATAATTACAAAGAA
CTCTGTGGTTTTAACTTCACCAAGGAGCCAAATGTTGTATGCTAAGACAAAGAGCCCTCA
ATCCTCAGTATTCACCTTTAAACTCAAAAATTCTAAGGTTCCACTTCTTCCACTTTAATC
AAAGCATAGCTCTCACTGCACGCATCCAAAGGACCTAAGTGTTACCATCAAAATGAATCC
CCATTCCCCAGCAAAATTTCCATCAGCAAATCATTAACCCTCTATGGTAAAACACATGGG
AAGGCCAAACTCGTTCAAAATAGTACAACGCATATGGGGAGGGGAAGAGAAGGGGTAAGA
GTGAAGTAAAAACGACAACATCAGGGTCCTTGTTACTAAAATACTTATCCACAACTAACA
CAAATTAAGTGGTATAATAACAGTGGTTAATAAATGATGTAACTTGTTATTTAGAATCAG
TTTGTTGTCCTTTCTTTAAGTTTTGGTTTAGAACTCTACGGTTTTCTTTTCAGTTCAGTT
CTTTTGTTTAGTTACCCTGTAGTAACTTTTGTTAGTTTAGGATGTATTGATGGTTTAGTA
TTTAAGCTAAAACCATCAGCTCTTTAATGAAGCATTGAGGTATTATTCAGAATTCAAAAA
CTCTCCCAACTTGATACACCAAGTATTTCGTTTAGGTACCATCTTACGTCGCTTCTTTTC
AATTATTTCCTCCGCTTTAGTTGCCATTGCAATCGTATCTGTCAGTAGGCTAATTGATTG
AAGGTCCATCTGCTCTTGGATGTCATCACGCAATCCATCCACAAATCTTGCTATTTGATA
ATATTCACTTTCGCGGGTGCACCTGTTGATCCTCATTTACTTTTTTGGATATCTTGTTTC
TTTGTAATTGAGCTATTGCTCTTTTCATTATATCAATGAAAAGTTCCGTTTCCGTTTCAA
AAAAAAAAAAAAGTAAGATAATGTTCACTTTCGGCTAAGTTGGTCCGAGCACTCAATCTA
TGAAATTCCTTGTGTAATCTGCAATGTTATGATTCCCCTGTTTGCAATTTTTGATATTGT
TGGTACAACATTTGTTCATAGTTTGCAGGTAGGAAACGAGTCTTATCATCTGAAGCATCC
TTTGCCAATTCTTGATAGGCCTTTTTTCAAGTTATCTTCAATTTCCTTACAACTGTTCCC
ACCATGCCGAAGCCCCAAACCTCAATTTAAGGGTTACTAATTTGACTTTTCTATGTTTTG
GTGTGTCCATATAATCAAAAGATCTTTCGACGTTTTTAATCCAATCAAGAAATGCCTTAG
TATCACTCTTGCACCAAATATAGGCAAATCAATCTTCATCTTATAATCTTGTTGATATCC
TTCTCTTTCTTGATTAAAGTCTCTTCTTATAACTTGCCTTTGCTGTGGAAATCTCCTAAT
CAGTTTTTCGTCGTCACTTGAAAATTCATAATATTGATCTTCTTCATATGCATCTTGATT
TCTTGGAAGGTTGGCAATAGCTTGAATTCTTTCCATAGATGGGGAGCATCATCTGTAATT
CCTTCTTTCCTAATTTTGTAGAAAACCATTATAAAAATCCCCATTTCTTACATTGTTACT
GTCATTATTTTCTTGCTCCAGTTGTGCGACAATAAGTTGCTCCTGTCGTTGTGACACATT
CCTCATCATTCTCTGCAAATCATCAATACTTGCTCACATTTCTACCACATTTCCTTCAAC
TAACAGTAAGCGTTCAATTGTCGTCTTTGGGGAGAGAACTTCTGGTGGGTTTTTAGTCTC
GACATCCCTTCCCCTATGATATTAGCTGCGTTTTACCATCCATGGAGTCCCCAAAATCTC
AGGGCTCTGGTACCAAACTTGGTGTATTGAGTTGGGAGAGTTTTGAATTCTGAATAATAC
CTCAATGCTTCATTAAAGAGTTGATGGCTTTAGCTTAAATACTAAACCATCATAACATCC
TAAACAAACAAAAGTTACCAAACAGTAACTAAACAAAAGAACTTAAAGAACCGTAGAGTT
CTAAACCAAAACTTAAAGAAAGGACAACAAACTGATTCTAATTAACAAGTTACATCAATA
AAGAAGTTACTTGGACAGATTGGAAGGGGAAATTTCTAAATAGGTTAATTCTTGATCTGG
ACACTCTACCATGAGAGCTTTAATATAGCATATAGAATGATAGGCTATATAATTAACTGC
ATGTAAACATGGCTTTAGATCCAAGTTGTGTGGTATCTGCTTGAGAACTAGGAAGAATCA
AGCTCAAATGATTTTGTTTGTTAATTAAGCAATAAGATTCAGACTCTCTCGTCCACTGTT
TCAAACCTTCACGGTGACCAGCCAATCAAGGGTAATATCGCTCATTTGGTAACCAGACAT
AATCAAGGGCAATATCTCTCATAAGCTAATGCTGAAAATGTAATCAATTGGGTCTATGGA
TAGAAATATATGAAAGAATATTCAATGGGAAAAGTACTCAATCAGGTAACAGGGATTCTG
ATTTCCAACAAGTAAATCTAAGTCAATCAGAGAAAATGGGTATTTTGTACACTAGTACTG
AGAGTATAACTTTTGAATATGCACCCTCAAAACCAGCAGAAACATATTAAGAGTGATATT
TTACAGCTATGCTGCACATATACAATTAGAGATGCTGCAGGCAACCATATGACAAGTCTA
CGTCGCAAATGTAATGGCAATGCATCAGCATCATCAAATGCAAGTACGAAATTAACGAGG
GAAAAGAAAAGAATAGCACCTGACTGTACTGGACAAAACATTTGAAATCAACCGACCAAG
CAGTGAAAAGCAAGACCAGAACATGAAGAGCCGCAAGTCCACCTAAAACAATGAAAGCAT
CCCCAAAGTCTATACTAGGAACAACAACGGCAAGCCAGGCCGCATAAAGAATGGCAAATG
GCCACAGATCGAACCGCCCTGCCCAGTGCTTCTTCCTCAACAAGTCAACTCTCTCGACCA
CCTTCCCGCCCACATGGAATCTCAACATCTTTTCTCAATTCAAAGATTCGCAAACGTGGA
CCATCTGGGTAATCAAGGAATAAGCGTAAATCGATCAGGTTGAGAGAAGAAAGTGAAAGG
ACGAATTCAATTGAATTGAATTGAGACGGAAAATTAATGGATCGGCATATACCAGAGAGA
TCGGCGCCGGCGGGGAAGCGATTGAATCAGCAGAACGGCTGGGCTTTTGTTTGAGAGAGA
TGAAGAGATGGTTTTGGATTTTCCTTACGGACCCGCCTTTAACCCACCCGTTTTCGTTAA
ACGGGCCTTGGTTCTTTCTTTTTCTTTCTTGTTTTCTCTTTACTTTCTTTTTTTTTTTTT
TCTCTTTACTTTTTTTTTTTCTCTTAAACTTTGGTTTATAACTATTTAGTTTTTGTATTT
TCAATTTTATAACAATTTAATCTCTAAAATTTAATATATAACAATTTAGTTATTATATTT
ATAAATTTGTAACAATTTAGTCTTTAACATAAAAAAAATTCAAAATTAGATGTCAATTTT
TATTATTCATGATATAAACTTTGTATTTTACAAAAATATTGAGTTTCTAATTAGTTTTTA
GATTTATTCATGCAAGAAATCTCATTAAATCTTAACAATAATGATTAAATTGTCACAAAT
TTTAAAGTACAAGGATTAAATTGTTACAAACTAAAGTATAGGGACTAAATTGTTATAAAA
TTAAAATTTAAGGGACTAAATTGTTACAAACTAAAATATAGGGACTAAATTATTACTTTT
ATGAAAGTTTAAGGACTAAAAATGATTTTTAACCCTTTTTTTAGTTCACTTTTCTTTATT
AAAATCATAACTTAACTACAAAACGTAAGAGGGAGAGTTTTAAATATATAATTATATATC
AATTTTGATGAAAAGTTTGCTAAATCGAGTCAAAATGAGCTTAGCTTAACTGGCATAAGT
AAGTCATAACGACCAAAAAAATTTATGGTTCAAATACTCCACTTTATAGTACTCAAATAT
ATATATTAAGTTGTATCAATTATACTCTACAATTTCAATTTTATCAAATTAGACATCAAA
TTTAGAGTAGTTTTACACTTTTGACCATCTAATAAATTATCGTATTGTAAAAAGAAAAAA
CAAAAAAATTTATACATTTTAATGAATTGTAAAACATGCCGACGTGAGCATTATACAATT
AACATAATGCATATACTCTCGACCATAAAATTAGAGGATTGAGTCTCTTCTGCTCCAAAT
TGCATGCACGGTGTGAAATTGATAAAATTTTAGAGAAAACCAAATTGTAATTCCTTTTTC
TTGTTAAAACTTGCGATTTATTTGTGCATCTGCTAGAAATATTTTTGTGCAAAGCCTTAA
TTAGTTGATTTTTAACATTGTGTTCGATTAATCGGTGAATTAGTGAAAACTAAATCGATT
GTAAAATTTTAAAAAAAAAAGAAAAAAAAACTTAATTAAGTTTAGCCAATTGTATGAAAT
CCAAATTGATATCACTCACAATTTTAGTAATTAAAAAAAATAATTAAAAAAAAAAACATT
TATTTGATGTATTAGGATAAGTTTGGTATCTAGTTTTTTTTAAATACAGCACTCTCGAAG
TAGTTTGGAGATTTAATCCTCAAACCAAAAAAAGTAGTGATGCTCAAATTGGGTTATTTA
ACCATGATGTGATTTCATGTTTTCAAATTCACAAAATTGAATAGATTCAATGAATATTCT
ATTGATAAGTCTGTAATGTTTTGAATTGTATGATCTAAATAATGAAAATTTTGAAACATA
TTTTTGTTCATATATCCAAAATTTGAATTTTTTAAAATACGCTTTAGCAGGGTGAGATTT
GAGTAGGCTAAACACCGAGAACTCTTTTATTAATTGGAGGGAATAGAAAACAAGAAAAAC
GTGAGCTGAAAGCCCAGTGAGTTACATAATAATAAAAATCTAACTTTAGAGTTAAGACAA
GCTTAATATTAGAAGAACATAATTTATAGCATAAAAATCATGCTTAGGCAATGAAGAAAA
TATAAGTCATGCCATTTGATTAAATAATACTAAAACTCATCAAATATTCATTTGCATTCA
AAAATACCCTTAGTTGAGGCGGAGCAAACTCAACACACTCAACGTCGAAAACAAACCTTA
GCTGATGTGGAGTAATCTCAACACAATAGCATCATTGCTCACTATGTGCACATAGGAATT
ATCTCGGGCTGCCCAAGTACCTTATTCATGTCCTTTAGTACTCGGTTCCTAGGAAACTCA
AATGTCTTCTCAACGTCCTTCAGCATTGAGTTATCTCATGTCATAGGGTTGCCCATATGC
CTTCTCAACGTCCTTCAGCATTGGGTCCCTTAGAAAACATTTAGAAAACAAGTATGCTTT
GCATAAAAAGTACATCATAAAACGTTTCATGGAAAATCAGATCATTCCTCAATAAATAGC
ATCATTTAAACATGCTTTCTAAAAACTTGTGGAAAATAGATAAATCATGTTTTTCATGCC
ATAAAACCAAATAACACAATAGTTATACTTAACATTTAACAAATCATCATCAAATCACAT
TTTATAAGAAATCACAGCTAGACATTTTAAATAGAATCCTTTTAAGAAAATGAGTGTCAC
TCACAATCCGGGCTTGTTCCTCGGGGTTTATAGGCTTTTCCAATCTCAATGTGACCTAAA
ATATCATTTACGAGCCATTAGATACTCTCCTTGAAGTCCTTACACACATTATTTAACTAA
[truncated: 1,091,713 more chars]
