# Supplementary material for: Building a cluster of NLR genes conferring resistance to pests and pathogens: the story of the Vat gene cluster in cucurbits
Source: Hortic Res. 2021 Apr 1;8:72. doi: 10.1038/s41438-021-00507-0 (PMC8012345; doi:10.1038/s41438-021-00507-0)
Supplement: Supplementary file 19 — Data S7 Gene ontology annotation (InterproScan) for all genes in the cluster region of six cucurbits.Cucumis sativus cv Gy14 and cv 9930, Citrullus lanatus cv 97103, Benincasa hispida cv B227, Cucurbita argyrosperma Subsp argyrosperma, Luffa cylindrica and Momordica charantia cv Dali 11. [file 41438_2021_507_MOESM19_ESM.txt]

## Cucumis-sativus_cvGy14_Vat_cluster_GO
#############################################################################################
CsGy14.01	GO:0004672	molecular_function	protein kinase activity
CsGy14.01	GO:0005524	molecular_function	ATP binding
CsGy14.01	GO:0006468	biological_process	protein phosphorylation
CsGy14.06	GO:0016866	molecular_function	intramolecular transferase activity
CsGy14.07	GO:0000250	molecular_function	lanosterol synthase activity
CsGy14.07	GO:0005811	cellular_component	lipid droplet
CsGy14.07	GO:0016104	biological_process	triterpenoid biosynthetic process
CsGy14.07	GO:0016866	molecular_function	intramolecular transferase activity
CsGy14.07	GO:0042300	molecular_function	beta-amyrin synthase activity
CsGy14.09	GO:0000250	molecular_function	lanosterol synthase activity
CsGy14.09	GO:0005811	cellular_component	lipid droplet
CsGy14.09	GO:0016104	biological_process	triterpenoid biosynthetic process
CsGy14.09	GO:0016866	molecular_function	intramolecular transferase activity
CsGy14.09	GO:0042300	molecular_function	beta-amyrin synthase activity
CsGy14.14	GO:0003735	molecular_function	structural constituent of ribosome
CsGy14.14	GO:0005840	cellular_component	ribosome
CsGy14.14	GO:0006412	biological_process	translation
CsGy14.15	GO:0000166	molecular_function	nucleotide binding
CsGy14.15	GO:0016021	cellular_component	integral component of membrane
CsGy14.16	GO:0000166	molecular_function	nucleotide binding
CsGy14.16	GO:0016021	cellular_component	integral component of membrane
CsGy14.17	GO:0005789	cellular_component	endoplasmic reticulum membrane
## Cucumis-sativus_cv9930_Vat_cluster_GO
#############################################################################################
Cs9930.15	GO:0000250	molecular_function	lanosterol synthase activity
Cs9930.15	GO:0005811	cellular_component	lipid droplet
Cs9930.15	GO:0016104	biological_process	triterpenoid biosynthetic process
Cs9930.15	GO:0016866	molecular_function	intramolecular transferase activity
Cs9930.15	GO:0042300	molecular_function	beta-amyrin synthase activity
Cs9930.18	GO:0000250	molecular_function	lanosterol synthase activity
Cs9930.18	GO:0005811	cellular_component	lipid droplet
Cs9930.18	GO:0016104	biological_process	triterpenoid biosynthetic process
Cs9930.18	GO:0016866	molecular_function	intramolecular transferase activity
Cs9930.18	GO:0042300	molecular_function	beta-amyrin synthase activity
Cs9930.22	GO:0003735	molecular_function	structural constituent of ribosome
Cs9930.22	GO:0005840	cellular_component	ribosome
Cs9930.22	GO:0006412	biological_process	translation
Cs9930.23	GO:0000166	molecular_function	nucleotide binding
Cs9930.23	GO:0016021	cellular_component	integral component of membrane
Cs9930.24	GO:0000166	molecular_function	nucleotide binding
Cs9930.24	GO:0016021	cellular_component	integral component of membrane
Cs9930.25	GO:0005789	cellular_component	endoplasmic reticulum membrane
Cs9930.01	GO:0004672	molecular_function	protein kinase activity
Cs9930.01	GO:0005524	molecular_function	ATP binding
Cs9930.01	GO:0006468	biological_process	protein phosphorylation
Cs9930.07	GO:0000250	molecular_function	lanosterol synthase activity
Cs9930.07	GO:0005811	cellular_component	lipid droplet
Cs9930.07	GO:0016104	biological_process	triterpenoid biosynthetic process
Cs9930.07	GO:0016866	molecular_function	intramolecular transferase activity
Cs9930.07	GO:0042300	molecular_function	beta-amyrin synthase activity
Cs9930.09	GO:0000250	molecular_function	lanosterol synthase activity
Cs9930.09	GO:0005811	cellular_component	lipid droplet
Cs9930.09	GO:0016104	biological_process	triterpenoid biosynthetic process
Cs9930.09	GO:0016866	molecular_function	intramolecular transferase activity
Cs9930.09	GO:0042300	molecular_function	beta-amyrin synthase activity
Cs9930.11	GO:0000250	molecular_function	lanosterol synthase activity
Cs9930.11	GO:0005811	cellular_component	lipid droplet
Cs9930.11	GO:0016104	biological_process	triterpenoid biosynthetic process
Cs9930.11	GO:0016866	molecular_function	intramolecular transferase activity
Cs9930.11	GO:0042300	molecular_function	beta-amyrin synthase activity
## Citrullus-lanatus_cv97103_Vat_cluster_GO
#############################################################################################
Cla97103.01	GO:0004672	molecular_function	protein kinase activity
Cla97103.01	GO:0005524	molecular_function	ATP binding
Cla97103.01	GO:0006468	biological_process	protein phosphorylation
Cla97103.04	GO:0000250	molecular_function	lanosterol synthase activity
Cla97103.04	GO:0005811	cellular_component	lipid droplet
Cla97103.04	GO:0016104	biological_process	triterpenoid biosynthetic process
Cla97103.04	GO:0016866	molecular_function	intramolecular transferase activity
Cla97103.04	GO:0042300	molecular_function	beta-amyrin synthase activity
Cla97103.06	GO:0000166	molecular_function	nucleotide binding
Cla97103.06	GO:0006812	biological_process	cation transport
Cla97103.06	GO:0016021	cellular_component	integral component of membrane
Cla97103.06	GO:0016887	molecular_function	ATPase activity
Cla97103.07	GO:0043531	molecular_function	ADP binding
Cla97103.08	GO:0005789	cellular_component	endoplasmic reticulum membrane
## Benincasa-hispida_cvB227_Vat_cluster_GO
#############################################################################################
Bhi.01	GO:0004672	molecular_function	protein kinase activity
Bhi.01	GO:0005524	molecular_function	ATP binding
Bhi.01	GO:0006468	biological_process	protein phosphorylation
Bhi.04	GO:0000250	molecular_function	lanosterol synthase activity
Bhi.04	GO:0005811	cellular_component	lipid droplet
Bhi.04	GO:0016104	biological_process	triterpenoid biosynthetic process
Bhi.04	GO:0016866	molecular_function	intramolecular transferase activity
Bhi.04	GO:0042300	molecular_function	beta-amyrin synthase activity
Bhi.09	GO:0003735	molecular_function	structural constituent of ribosome
Bhi.09	GO:0005840	cellular_component	ribosome
Bhi.09	GO:0006412	biological_process	translation
Bhi.10	GO:0000166	molecular_function	nucleotide binding
Bhi.10	GO:0006812	biological_process	cation transport
Bhi.10	GO:0016021	cellular_component	integral component of membrane
Bhi.10	GO:0016887	molecular_function	ATPase activity
Bhi.16	GO:0003723	molecular_function	RNA binding
Bhi.16	GO:0003726	molecular_function	double-stranded RNA adenosine deaminase activity
Bhi.16	GO:0005789	cellular_component	endoplasmic reticulum membrane
## Cucurbita-argyrosperma_cluster_GO
#############################################################################################
Car335.01	GO:0004672	molecular_function	protein kinase activity
Car335.01	GO:0005524	molecular_function	ATP binding
Car335.01	GO:0006468	biological_process	protein phosphorylation
Car335.03	GO:0003735	molecular_function	structural constituent of ribosome
Car335.03	GO:0005840	cellular_component	ribosome
Car335.03	GO:0006412	biological_process	translation
## Luffa-cylindrica_cluster_GO
#############################################################################################
Lcy.01	GO:0004672	molecular_function	protein kinase activity
Lcy.01	GO:0005524	molecular_function	ATP binding
Lcy.01	GO:0006468	biological_process	protein phosphorylation
Lcy.03	GO:0043531	molecular_function	ADP binding
Lcy.06	GO:0003735	molecular_function	structural constituent of ribosome
Lcy.06	GO:0005840	cellular_component	ribosome
Lcy.06	GO:0006412	biological_process	translation
Lcy.08	GO:0000166	molecular_function	nucleotide binding
Lcy.08	GO:0016021	cellular_component	integral component of membrane
Lcy.09	GO:0043531	molecular_function	ADP binding
Lcy.10	GO:0043531	molecular_function	ADP binding
Lcy.11	GO:0005789	cellular_component	endoplasmic reticulum membrane
## Momordica charantia_Vat-cluster_GO
#############################################################################################
Mch.01	GO:0004672	molecular_function	protein kinase activity
Mch.01	GO:0005524	molecular_function	ATP binding
Mch.01	GO:0006468	biological_process	protein phosphorylation
Mch.06	GO:0003735	molecular_function	structural constituent of ribosome
Mch.06	GO:0005840	cellular_component	ribosome
Mch.06	GO:0006412	biological_process	translation
Mch.08	GO:0004784	molecular_function	superoxide dismutase activity
Mch.08	GO:0006801	biological_process	superoxide metabolic process
Mch.08	GO:0046872	molecular_function	metal ion binding
Mch.08	GO:0055114	biological_process	oxidation-reduction process
Mch.12	GO:0005789	cellular_component	endoplasmic reticulum membrane
