# Supplementary material for: Building a cluster of NLR genes conferring resistance to pests and pathogens: the story of the Vat gene cluster in cucurbits
Source: Hortic Res. 2021 Apr 1;8:72. doi: 10.1038/s41438-021-00507-0 (PMC8012345; doi:10.1038/s41438-021-00507-0)
Supplement: Supplementary file 20 — Data S8 Gene annotation for the cluster region of six cucurbits. Cucumis sativus cv Gy14 and 9930, Citrullus lanatus cv 97103, Benincasa hispida cv B227, Cucurbita argyrosperma Subsp argyrosperma, Luffa cylindrica and Momordica charantia cv Dali 11. The annotation was manual for Vat-related sequences and was conducted using MAKER for other genes. [file 41438_2021_507_MOESM20_ESM.txt]

##Cucumis_sativus_cvGy14_Vat_cluster
##sequence Cucumis sativus cvGy14_Chr02_Reverse-Complement region: 32537385..32669591 (132207)
CsGy14	maker	gene	465	3604	.	+	.	ID=gene-0.57;Name=CsGy14.01
CsGy14	maker	mRNA	465	3604	.	+	.	Parent=gene-0.57;ID=gene-0.57-mRNA-1;Name=CsGy14.01;_aed=0.01;_eaed=0.01;_qi=0|1|0.87|1|1|1|8|0|512
CsGy14	maker	exon	465	502	.	+	.	Parent=gene-0.57-mRNA-1
CsGy14	maker	exon	1345	1457	.	+	.	Parent=gene-0.57-mRNA-1
CsGy14	maker	exon	1552	1917	.	+	.	Parent=gene-0.57-mRNA-1
CsGy14	maker	exon	2003	2254	.	+	.	Parent=gene-0.57-mRNA-1
CsGy14	maker	exon	2335	2492	.	+	.	Parent=gene-0.57-mRNA-1
CsGy14	maker	exon	2821	2900	.	+	.	Parent=gene-0.57-mRNA-1
CsGy14	maker	exon	2981	3116	.	+	.	Parent=gene-0.57-mRNA-1
CsGy14	maker	exon	3209	3604	.	+	.	Parent=gene-0.57-mRNA-1
CsGy14	maker	CDS	465	502	.	+	0	Parent=gene-0.57-mRNA-1;ID=gene-0.57-mRNA-1:cds;Name=CsGy14.01
CsGy14	maker	CDS	1345	1457	.	+	1	Parent=gene-0.57-mRNA-1;ID=gene-0.57-mRNA-1:cds;Name=CsGy14.01
CsGy14	maker	CDS	1552	1917	.	+	2	Parent=gene-0.57-mRNA-1;ID=gene-0.57-mRNA-1:cds;Name=CsGy14.01
CsGy14	maker	CDS	2003	2254	.	+	2	Parent=gene-0.57-mRNA-1;ID=gene-0.57-mRNA-1:cds;Name=CsGy14.01
CsGy14	maker	CDS	2335	2492	.	+	2	Parent=gene-0.57-mRNA-1;ID=gene-0.57-mRNA-1:cds;Name=CsGy14.01
CsGy14	maker	CDS	2821	2900	.	+	0	Parent=gene-0.57-mRNA-1;ID=gene-0.57-mRNA-1:cds;Name=CsGy14.01
CsGy14	maker	CDS	2981	3116	.	+	1	Parent=gene-0.57-mRNA-1;ID=gene-0.57-mRNA-1:cds;Name=CsGy14.01
CsGy14	maker	CDS	3209	3604	.	+	0	Parent=gene-0.57-mRNA-1;ID=gene-0.57-mRNA-1:cds;Name=CsGy14.01
CsGy14	maker	gene	5508	7259	.	+	.	ID=gene-0.41;Name=CsGy14.02
CsGy14	maker	mRNA	5508	7259	.	+	.	Parent=gene-0.41;ID=gene-0.41-mRNA-1;Name=CsGy14.02;_aed=0.21;_eaed=0.22;_qi=0|-1|0|1|-1|1|1|0|583
CsGy14	maker	exon	5508	7259	.	+	.	Parent=gene-0.41-mRNA-1
CsGy14	maker	CDS	5508	7259	.	+	0	Parent=gene-0.41-mRNA-1;ID=gene-0.41-mRNA-1:cds;Name=CsGy14.02
CsGy14	GAFL	mRNA	17560	26235	.	+	.	Parent=Vat-related;ID=Vat-related-mRNA1;Name=CsGy14.03
CsGy14	GAFL	exon	17560	20391	.	+	.	Parent=Vat-related-mRNA1
CsGy14	GAFL	exon	20784	21323	.	+	.	Parent=Vat-related-mRNA1
CsGy14	GAFL	exon	22664	23392	.	+	.	Parent=Vat-related-mRNA1
CsGy14	GAFL	exon	23692	24264	.	+	.	Parent=Vat-related-mRNA1
CsGy14	GAFL	exon	25239	26102	.	+	.	Parent=Vat-related-mRNA1
CsGy14	GAFL	exon	26179	26235	.	+	.	Parent=Vat-related-mRNA1
CsGy14	GAFL	gene	17560	26235	.	+	.	ID=Vat-related;Name=CsGy14.03
CsGy14	GAFL	CDS	17560	20391	.	+	0	Parent=Vat-related-mRNA1;ID=Vat-related-mRNA1:cds;Name=CsGy14.03
CsGy14	GAFL	CDS	20784	21323	.	+	0	Parent=Vat-related-mRNA1;ID=Vat-related-mRNA1:cds;Name=CsGy14.03
CsGy14	GAFL	CDS	22664	23392	.	+	0	Parent=Vat-related-mRNA1;ID=Vat-related-mRNA1:cds;Name=CsGy14.03
CsGy14	GAFL	CDS	23692	24264	.	+	0	Parent=Vat-related-mRNA1;ID=Vat-related-mRNA1:cds;Name=CsGy14.03
CsGy14	GAFL	CDS	25239	26102	.	+	0	Parent=Vat-related-mRNA1;ID=Vat-related-mRNA1:cds;Name=CsGy14.03
CsGy14	GAFL	CDS	26179	26235	.	+	0	Parent=Vat-related-mRNA1;ID=Vat-related-mRNA1:cds;Name=CsGy14.03
CsGy14	maker	gene	28360	30638	.	+	.	ID=gene-0.61;Name=CsGy14.04
CsGy14	maker	mRNA	28360	30638	.	+	.	Parent=gene-0.61;ID=gene-0.61-mRNA-1;Name=CsGy14.04;_aed=0.17;_eaed=0.17;_qi=0|0.25|0.4|0.6|0|0|5|0|143
CsGy14	maker	exon	28360	28436	.	+	.	Parent=gene-0.61-mRNA-1
CsGy14	maker	exon	29142	29278	.	+	.	Parent=gene-0.61-mRNA-1
CsGy14	maker	exon	29512	29519	.	+	.	Parent=gene-0.61-mRNA-1
CsGy14	maker	exon	30274	30357	.	+	.	Parent=gene-0.61-mRNA-1
CsGy14	maker	exon	30513	30638	.	+	.	Parent=gene-0.61-mRNA-1
CsGy14	maker	CDS	28360	28436	.	+	0	Parent=gene-0.61-mRNA-1;ID=gene-0.61-mRNA-1:cds;Name=CsGy14.04
CsGy14	maker	CDS	29142	29278	.	+	1	Parent=gene-0.61-mRNA-1;ID=gene-0.61-mRNA-1:cds;Name=CsGy14.04
CsGy14	maker	CDS	29512	29519	.	+	2	Parent=gene-0.61-mRNA-1;ID=gene-0.61-mRNA-1:cds;Name=CsGy14.04
CsGy14	maker	CDS	30274	30357	.	+	0	Parent=gene-0.61-mRNA-1;ID=gene-0.61-mRNA-1:cds;Name=CsGy14.04
CsGy14	maker	CDS	30513	30638	.	+	0	Parent=gene-0.61-mRNA-1;ID=gene-0.61-mRNA-1:cds;Name=CsGy14.04
CsGy14	maker	gene	31185	35118	.	+	.	ID=gene-0.65;Name=CsGy14.05
CsGy14	maker	mRNA	31185	35118	.	+	.	Parent=gene-0.65;ID=gene-0.65-mRNA-1;Name=CsGy14.05;_aed=0.36;_eaed=0.36;_qi=120|0.6|0.5|1|0.4|0.33|6|0|382
CsGy14	maker	Five_prime_utr	31185	31304	.	+	.	Parent=gene-0.65-mRNA-1;ID=gene-0.65-mRNA-1:five_prime_utr;Name=CsGy14.05-mRNA-1:five_prime_utr
CsGy14	maker	exon	31185	31505	.	+	.	Parent=gene-0.65-mRNA-1
CsGy14	maker	exon	32179	32457	.	+	.	Parent=gene-0.65-mRNA-1
CsGy14	maker	exon	32731	32919	.	+	.	Parent=gene-0.65-mRNA-1
CsGy14	maker	exon	34407	34491	.	+	.	Parent=gene-0.65-mRNA-1
CsGy14	maker	exon	34628	34794	.	+	.	Parent=gene-0.65-mRNA-1
CsGy14	maker	exon	34891	35118	.	+	.	Parent=gene-0.65-mRNA-1
CsGy14	maker	CDS	31305	31505	.	+	0	Parent=gene-0.65-mRNA-1;ID=gene-0.65-mRNA-1:cds;Name=CsGy14.05
CsGy14	maker	CDS	32179	32457	.	+	0	Parent=gene-0.65-mRNA-1;ID=gene-0.65-mRNA-1:cds;Name=CsGy14.05
CsGy14	maker	CDS	32731	32919	.	+	0	Parent=gene-0.65-mRNA-1;ID=gene-0.65-mRNA-1:cds;Name=CsGy14.05
CsGy14	maker	CDS	34407	34491	.	+	0	Parent=gene-0.65-mRNA-1;ID=gene-0.65-mRNA-1:cds;Name=CsGy14.05
CsGy14	maker	CDS	34628	34794	.	+	2	Parent=gene-0.65-mRNA-1;ID=gene-0.65-mRNA-1:cds;Name=CsGy14.05
CsGy14	maker	CDS	34891	35118	.	+	0	Parent=gene-0.65-mRNA-1;ID=gene-0.65-mRNA-1:cds;Name=CsGy14.05
CsGy14	maker	gene	40820	46148	.	+	.	ID=gene-0.88;Name=CsGy14.06
CsGy14	maker	mRNA	40820	46148	.	+	.	Parent=gene-0.88;ID=gene-0.88-mRNA-1;Name=CsGy14.06;_aed=0.37;_eaed=0.37;_qi=0|0.66|0.71|1|0.5|0.42|7|0|270
CsGy14	maker	exon	40820	40909	.	+	.	Parent=gene-0.88-mRNA-1
CsGy14	maker	exon	41011	41166	.	+	.	Parent=gene-0.88-mRNA-1
CsGy14	maker	exon	41973	42019	.	+	.	Parent=gene-0.88-mRNA-1
CsGy14	maker	exon	42127	42270	.	+	.	Parent=gene-0.88-mRNA-1
CsGy14	maker	exon	42718	42895	.	+	.	Parent=gene-0.88-mRNA-1
CsGy14	maker	exon	45811	45894	.	+	.	Parent=gene-0.88-mRNA-1
CsGy14	maker	exon	46035	46148	.	+	.	Parent=gene-0.88-mRNA-1
CsGy14	maker	CDS	40820	40909	.	+	0	Parent=gene-0.88-mRNA-1;ID=gene-0.88-mRNA-1:cds;Name=CsGy14.06
CsGy14	maker	CDS	41011	41166	.	+	0	Parent=gene-0.88-mRNA-1;ID=gene-0.88-mRNA-1:cds;Name=CsGy14.06
CsGy14	maker	CDS	41973	42019	.	+	0	Parent=gene-0.88-mRNA-1;ID=gene-0.88-mRNA-1:cds;Name=CsGy14.06
CsGy14	maker	CDS	42127	42270	.	+	1	Parent=gene-0.88-mRNA-1;ID=gene-0.88-mRNA-1:cds;Name=CsGy14.06
CsGy14	maker	CDS	42718	42895	.	+	1	Parent=gene-0.88-mRNA-1;ID=gene-0.88-mRNA-1:cds;Name=CsGy14.06
CsGy14	maker	CDS	45811	45894	.	+	0	Parent=gene-0.88-mRNA-1;ID=gene-0.88-mRNA-1:cds;Name=CsGy14.06
CsGy14	maker	CDS	46035	46148	.	+	0	Parent=gene-0.88-mRNA-1;ID=gene-0.88-mRNA-1:cds;Name=CsGy14.06
CsGy14	maker	gene	51998	57535	.	+	.	ID=gene-0.70;Name=CsGy14.07
CsGy14	maker	mRNA	51998	57535	.	+	.	Parent=gene-0.70;ID=gene-0.70-mRNA-1;Name=CsGy14.07;_aed=0.44;_eaed=0.44;_qi=0|0.54|0.5|0.83|0.36|0.41|12|0|681
CsGy14	maker	exon	51998	52204	.	+	.	Parent=gene-0.70-mRNA-1
CsGy14	maker	exon	52594	52869	.	+	.	Parent=gene-0.70-mRNA-1
CsGy14	maker	exon	53199	53387	.	+	.	Parent=gene-0.70-mRNA-1
CsGy14	maker	exon	53758	53842	.	+	.	Parent=gene-0.70-mRNA-1
CsGy14	maker	exon	53979	54145	.	+	.	Parent=gene-0.70-mRNA-1
CsGy14	maker	exon	54259	54450	.	+	.	Parent=gene-0.70-mRNA-1
CsGy14	maker	exon	54654	54887	.	+	.	Parent=gene-0.70-mRNA-1
CsGy14	maker	exon	55187	55309	.	+	.	Parent=gene-0.70-mRNA-1
CsGy14	maker	exon	55401	55556	.	+	.	Parent=gene-0.70-mRNA-1
CsGy14	maker	exon	56332	56378	.	+	.	Parent=gene-0.70-mRNA-1
CsGy14	maker	exon	56504	56647	.	+	.	Parent=gene-0.70-mRNA-1
CsGy14	maker	exon	57310	57535	.	+	.	Parent=gene-0.70-mRNA-1
CsGy14	maker	CDS	51998	52204	.	+	0	Parent=gene-0.70-mRNA-1;ID=gene-0.70-mRNA-1:cds;Name=CsGy14.07
CsGy14	maker	CDS	52594	52869	.	+	0	Parent=gene-0.70-mRNA-1;ID=gene-0.70-mRNA-1:cds;Name=CsGy14.07
CsGy14	maker	CDS	53199	53387	.	+	0	Parent=gene-0.70-mRNA-1;ID=gene-0.70-mRNA-1:cds;Name=CsGy14.07
CsGy14	maker	CDS	53758	53842	.	+	0	Parent=gene-0.70-mRNA-1;ID=gene-0.70-mRNA-1:cds;Name=CsGy14.07
CsGy14	maker	CDS	53979	54145	.	+	2	Parent=gene-0.70-mRNA-1;ID=gene-0.70-mRNA-1:cds;Name=CsGy14.07
CsGy14	maker	CDS	54259	54450	.	+	0	Parent=gene-0.70-mRNA-1;ID=gene-0.70-mRNA-1:cds;Name=CsGy14.07
CsGy14	maker	CDS	54654	54887	.	+	0	Parent=gene-0.70-mRNA-1;ID=gene-0.70-mRNA-1:cds;Name=CsGy14.07
CsGy14	maker	CDS	55187	55309	.	+	0	Parent=gene-0.70-mRNA-1;ID=gene-0.70-mRNA-1:cds;Name=CsGy14.07
CsGy14	maker	CDS	55401	55556	.	+	0	Parent=gene-0.70-mRNA-1;ID=gene-0.70-mRNA-1:cds;Name=CsGy14.07
CsGy14	maker	CDS	56332	56378	.	+	0	Parent=gene-0.70-mRNA-1;ID=gene-0.70-mRNA-1:cds;Name=CsGy14.07
CsGy14	maker	CDS	56504	56647	.	+	1	Parent=gene-0.70-mRNA-1;ID=gene-0.70-mRNA-1:cds;Name=CsGy14.07
CsGy14	maker	CDS	57310	57535	.	+	1	Parent=gene-0.70-mRNA-1;ID=gene-0.70-mRNA-1:cds;Name=CsGy14.07
CsGy14	maker	gene	64302	64987	.	+	.	ID=gene-0.103;Name=CsGy14.08
CsGy14	maker	mRNA	64302	64987	.	+	.	Parent=gene-0.103;ID=gene-0.103-mRNA-1;Name=CsGy14.08;_aed=0.21;_eaed=0.21;_qi=0|0.5|0.66|0.66|0|0|3|0|70
CsGy14	maker	exon	64302	64304	.	+	.	Parent=gene-0.103-mRNA-1
CsGy14	maker	exon	64677	64760	.	+	.	Parent=gene-0.103-mRNA-1
CsGy14	maker	exon	64862	64987	.	+	.	Parent=gene-0.103-mRNA-1
CsGy14	maker	CDS	64302	64304	.	+	0	Parent=gene-0.103-mRNA-1;ID=gene-0.103-mRNA-1:cds;Name=CsGy14.08
CsGy14	maker	CDS	64677	64760	.	+	0	Parent=gene-0.103-mRNA-1;ID=gene-0.103-mRNA-1:cds;Name=CsGy14.08
CsGy14	maker	CDS	64862	64987	.	+	0	Parent=gene-0.103-mRNA-1;ID=gene-0.103-mRNA-1:cds;Name=CsGy14.08
CsGy14	maker	gene	76658	85759	.	+	.	ID=gene-0.163;Name=CsGy14.09
CsGy14	maker	mRNA	76658	85759	.	+	.	Parent=gene-0.163;ID=gene-0.163-mRNA-1;Name=CsGy14.09;_aed=0.19;_eaed=0.19;_qi=0|0.6|0.63|1|1|1|11|0|625
CsGy14	maker	exon	76658	76978	.	+	.	Parent=gene-0.163-mRNA-1
CsGy14	maker	exon	77792	78067	.	+	.	Parent=gene-0.163-mRNA-1
CsGy14	maker	exon	78323	78511	.	+	.	Parent=gene-0.163-mRNA-1
CsGy14	maker	exon	80095	80328	.	+	.	Parent=gene-0.163-mRNA-1
CsGy14	maker	exon	81081	81203	.	+	.	Parent=gene-0.163-mRNA-1
CsGy14	maker	exon	81297	81452	.	+	.	Parent=gene-0.163-mRNA-1
CsGy14	maker	exon	82180	82226	.	+	.	Parent=gene-0.163-mRNA-1
CsGy14	maker	exon	82346	82489	.	+	.	Parent=gene-0.163-mRNA-1
CsGy14	maker	exon	82932	83109	.	+	.	Parent=gene-0.163-mRNA-1
CsGy14	maker	exon	85436	85519	.	+	.	Parent=gene-0.163-mRNA-1
CsGy14	maker	exon	85634	85759	.	+	.	Parent=gene-0.163-mRNA-1
CsGy14	maker	CDS	76658	76978	.	+	0	Parent=gene-0.163-mRNA-1;ID=gene-0.163-mRNA-1:cds;Name=CsGy14.09
CsGy14	maker	CDS	77792	78067	.	+	0	Parent=gene-0.163-mRNA-1;ID=gene-0.163-mRNA-1:cds;Name=CsGy14.09
CsGy14	maker	CDS	78323	78511	.	+	0	Parent=gene-0.163-mRNA-1;ID=gene-0.163-mRNA-1:cds;Name=CsGy14.09
CsGy14	maker	CDS	80095	80328	.	+	0	Parent=gene-0.163-mRNA-1;ID=gene-0.163-mRNA-1:cds;Name=CsGy14.09
CsGy14	maker	CDS	81081	81203	.	+	0	Parent=gene-0.163-mRNA-1;ID=gene-0.163-mRNA-1:cds;Name=CsGy14.09
CsGy14	maker	CDS	81297	81452	.	+	0	Parent=gene-0.163-mRNA-1;ID=gene-0.163-mRNA-1:cds;Name=CsGy14.09
CsGy14	maker	CDS	82180	82226	.	+	0	Parent=gene-0.163-mRNA-1;ID=gene-0.163-mRNA-1:cds;Name=CsGy14.09
CsGy14	maker	CDS	82346	82489	.	+	1	Parent=gene-0.163-mRNA-1;ID=gene-0.163-mRNA-1:cds;Name=CsGy14.09
CsGy14	maker	CDS	82932	83109	.	+	1	Parent=gene-0.163-mRNA-1;ID=gene-0.163-mRNA-1:cds;Name=CsGy14.09
CsGy14	maker	CDS	85436	85519	.	+	0	Parent=gene-0.163-mRNA-1;ID=gene-0.163-mRNA-1:cds;Name=CsGy14.09
CsGy14	maker	CDS	85634	85759	.	+	0	Parent=gene-0.163-mRNA-1;ID=gene-0.163-mRNA-1:cds;Name=CsGy14.09
CsGy14	maker	gene	87566	89914	.	+	.	ID=gene-0.148;Name=CsGy14.10
CsGy14	maker	mRNA	87566	89914	.	+	.	Parent=gene-0.148;ID=gene-0.148-mRNA-1;Name=CsGy14.10;_aed=0.52;_eaed=0.52;_qi=0|1|0.33|1|0.5|0.33|3|0|150
CsGy14	maker	exon	87566	87637	.	+	.	Parent=gene-0.148-mRNA-1
CsGy14	maker	exon	89457	89602	.	+	.	Parent=gene-0.148-mRNA-1
CsGy14	maker	exon	89680	89914	.	+	.	Parent=gene-0.148-mRNA-1
CsGy14	maker	CDS	87566	87637	.	+	0	Parent=gene-0.148-mRNA-1;ID=gene-0.148-mRNA-1:cds;Name=CsGy14.10
CsGy14	maker	CDS	89457	89602	.	+	0	Parent=gene-0.148-mRNA-1;ID=gene-0.148-mRNA-1:cds;Name=CsGy14.10
CsGy14	maker	CDS	89680	89914	.	+	1	Parent=gene-0.148-mRNA-1;ID=gene-0.148-mRNA-1:cds;Name=CsGy14.10
CsGy14	maker	gene	89429	89698	.	-	.	ID=gene-0.35;Name=CsGy14.11
CsGy14	maker	mRNA	89429	89698	1350.0	-	.	Parent=gene-0.35;ID=gene-0.35-mRNA-1;Name=CsGy14.11;_aed=0.00;_eaed=0.00;_qi=0|-1|1|1|-1|0|1|0|89
CsGy14	maker	exon	89429	89698	.	-	.	Parent=gene-0.35-mRNA-1
CsGy14	maker	CDS	89429	89698	.	-	0	Parent=gene-0.35-mRNA-1;ID=gene-0.35-mRNA-1:cds;Name=CsGy14.11
CsGy14	maker	gene	91821	94146	.	-	.	ID=gene-0.175;Name=CsGy14.12
CsGy14	maker	mRNA	91821	94146	.	-	.	Parent=gene-0.175;ID=gene-0.175-mRNA-1;Name=CsGy14.12;_aed=0.00;_eaed=0.00;_qi=0|0.66|0.5|0.75|1|1|4|0|679
CsGy14	maker	exon	91821	92597	.	-	.	Parent=gene-0.175-mRNA-1
CsGy14	maker	exon	92694	92810	.	-	.	Parent=gene-0.175-mRNA-1
CsGy14	maker	exon	92903	94042	.	-	.	Parent=gene-0.175-mRNA-1
CsGy14	maker	exon	94141	94146	.	-	.	Parent=gene-0.175-mRNA-1
CsGy14	maker	CDS	91821	92597	.	-	0	Parent=gene-0.175-mRNA-1;ID=gene-0.175-mRNA-1:cds;Name=CsGy14.12
CsGy14	maker	CDS	92694	92810	.	-	0	Parent=gene-0.175-mRNA-1;ID=gene-0.175-mRNA-1:cds;Name=CsGy14.12
CsGy14	maker	CDS	92903	94042	.	-	0	Parent=gene-0.175-mRNA-1;ID=gene-0.175-mRNA-1:cds;Name=CsGy14.12
CsGy14	maker	CDS	94141	94146	.	-	0	Parent=gene-0.175-mRNA-1;ID=gene-0.175-mRNA-1:cds;Name=CsGy14.12
CsGy14	maker	gene	97459	103761	.	-	.	ID=gene-0.177;Name=CsGy14.13
CsGy14	maker	mRNA	97459	103761	.	-	.	Parent=gene-0.177;ID=gene-0.177-mRNA-1;Name=CsGy14.13;_aed=0.00;_eaed=0.00;_qi=0|1|0.85|1|0.83|1|7|0|558
CsGy14	maker	exon	97459	97632	.	-	.	Parent=gene-0.177-mRNA-1
CsGy14	maker	exon	99623	99902	.	-	.	Parent=gene-0.177-mRNA-1
CsGy14	maker	exon	100062	100218	.	-	.	Parent=gene-0.177-mRNA-1
CsGy14	maker	exon	101334	101539	.	-	.	Parent=gene-0.177-mRNA-1
CsGy14	maker	exon	101628	101777	.	-	.	Parent=gene-0.177-mRNA-1
CsGy14	maker	exon	102582	102758	.	-	.	Parent=gene-0.177-mRNA-1
CsGy14	maker	exon	103229	103761	.	-	.	Parent=gene-0.177-mRNA-1
CsGy14	maker	CDS	97459	97632	.	-	0	Parent=gene-0.177-mRNA-1;ID=gene-0.177-mRNA-1:cds;Name=CsGy14.13
CsGy14	maker	CDS	99623	99902	.	-	1	Parent=gene-0.177-mRNA-1;ID=gene-0.177-mRNA-1:cds;Name=CsGy14.13
CsGy14	maker	CDS	100062	100218	.	-	2	Parent=gene-0.177-mRNA-1;ID=gene-0.177-mRNA-1:cds;Name=CsGy14.13
CsGy14	maker	CDS	101334	101539	.	-	1	Parent=gene-0.177-mRNA-1;ID=gene-0.177-mRNA-1:cds;Name=CsGy14.13
CsGy14	maker	CDS	101628	101777	.	-	1	Parent=gene-0.177-mRNA-1;ID=gene-0.177-mRNA-1:cds;Name=CsGy14.13
CsGy14	maker	CDS	102582	102758	.	-	1	Parent=gene-0.177-mRNA-1;ID=gene-0.177-mRNA-1:cds;Name=CsGy14.13
CsGy14	maker	CDS	103229	103761	.	-	0	Parent=gene-0.177-mRNA-1;ID=gene-0.177-mRNA-1:cds;Name=CsGy14.13
CsGy14	maker	gene	106582	108267	.	-	.	ID=gene-0.53;Name=CsGy14.14
CsGy14	maker	mRNA	106582	108267	.	-	.	Parent=gene-0.53;ID=gene-0.53-mRNA-1;Name=CsGy14.14;_aed=0.19;_eaed=0.19;_qi=0|0|0|0.5|1|1|2|0|187
CsGy14	maker	exon	106582	107034	.	-	.	Parent=gene-0.53-mRNA-1
CsGy14	maker	exon	108157	108267	.	-	.	Parent=gene-0.53-mRNA-1
CsGy14	maker	CDS	106582	107034	.	-	0	Parent=gene-0.53-mRNA-1;ID=gene-0.53-mRNA-1:cds;Name=CsGy14.14
CsGy14	maker	CDS	108157	108267	.	-	0	Parent=gene-0.53-mRNA-1;ID=gene-0.53-mRNA-1:cds;Name=CsGy14.14
CsGy14	maker	gene	109996	116989	.	-	.	ID=gene-0.179;Name=CsGy14.15
CsGy14	maker	mRNA	109996	116989	.	-	.	Parent=gene-0.179;ID=gene-0.179-mRNA-1;Name=CsGy14.15;_aed=0.35;_eaed=0.35;_qi=0|0.7|0.45|0.81|1|1|11|0|844
CsGy14	maker	exon	109996	111111	.	-	.	Parent=gene-0.179-mRNA-1
CsGy14	maker	exon	111265	111381	.	-	.	Parent=gene-0.179-mRNA-1
CsGy14	maker	exon	111465	111576	.	-	.	Parent=gene-0.179-mRNA-1
CsGy14	maker	exon	111716	111867	.	-	.	Parent=gene-0.179-mRNA-1
CsGy14	maker	exon	112870	112941	.	-	.	Parent=gene-0.179-mRNA-1
CsGy14	maker	exon	113153	113218	.	-	.	Parent=gene-0.179-mRNA-1
CsGy14	maker	exon	113944	114072	.	-	.	Parent=gene-0.179-mRNA-1
CsGy14	maker	exon	115479	115587	.	-	.	Parent=gene-0.179-mRNA-1
CsGy14	maker	exon	115948	116059	.	-	.	Parent=gene-0.179-mRNA-1
CsGy14	maker	exon	116151	116336	.	-	.	Parent=gene-0.179-mRNA-1
CsGy14	maker	exon	116626	116989	.	-	.	Parent=gene-0.179-mRNA-1
CsGy14	maker	CDS	109996	111111	.	-	0	Parent=gene-0.179-mRNA-1;ID=gene-0.179-mRNA-1:cds;Name=CsGy14.15
CsGy14	maker	CDS	111265	111381	.	-	0	Parent=gene-0.179-mRNA-1;ID=gene-0.179-mRNA-1:cds;Name=CsGy14.15
CsGy14	maker	CDS	111465	111576	.	-	1	Parent=gene-0.179-mRNA-1;ID=gene-0.179-mRNA-1:cds;Name=CsGy14.15
CsGy14	maker	CDS	111716	111867	.	-	0	Parent=gene-0.179-mRNA-1;ID=gene-0.179-mRNA-1:cds;Name=CsGy14.15
CsGy14	maker	CDS	112870	112941	.	-	0	Parent=gene-0.179-mRNA-1;ID=gene-0.179-mRNA-1:cds;Name=CsGy14.15
CsGy14	maker	CDS	113153	113218	.	-	0	Parent=gene-0.179-mRNA-1;ID=gene-0.179-mRNA-1:cds;Name=CsGy14.15
CsGy14	maker	CDS	113944	114072	.	-	0	Parent=gene-0.179-mRNA-1;ID=gene-0.179-mRNA-1:cds;Name=CsGy14.15
CsGy14	maker	CDS	115479	115587	.	-	1	Parent=gene-0.179-mRNA-1;ID=gene-0.179-mRNA-1:cds;Name=CsGy14.15
CsGy14	maker	CDS	115948	116059	.	-	2	Parent=gene-0.179-mRNA-1;ID=gene-0.179-mRNA-1:cds;Name=CsGy14.15
CsGy14	maker	CDS	116151	116336	.	-	2	Parent=gene-0.179-mRNA-1;ID=gene-0.179-mRNA-1:cds;Name=CsGy14.15
CsGy14	maker	CDS	116626	116989	.	-	0	Parent=gene-0.179-mRNA-1;ID=gene-0.179-mRNA-1:cds;Name=CsGy14.15
CsGy14	maker	gene	117472	123368	.	-	.	ID=gene-0.180;Name=CsGy14.16
CsGy14	maker	mRNA	117472	123368	.	-	.	Parent=gene-0.180;ID=gene-0.180-mRNA-1;Name=CsGy14.16;_aed=0.29;_eaed=0.29;_qi=0|0.92|0.85|1|0.84|0.92|14|0|612
CsGy14	maker	exon	117472	117555	.	-	.	Parent=gene-0.180-mRNA-1
CsGy14	maker	exon	117680	117805	.	-	.	Parent=gene-0.180-mRNA-1
CsGy14	maker	exon	117898	117948	.	-	.	Parent=gene-0.180-mRNA-1
CsGy14	maker	exon	119414	119596	.	-	.	Parent=gene-0.180-mRNA-1
CsGy14	maker	exon	119707	119793	.	-	.	Parent=gene-0.180-mRNA-1
CsGy14	maker	exon	119897	120007	.	-	.	Parent=gene-0.180-mRNA-1
CsGy14	maker	exon	120089	120193	.	-	.	Parent=gene-0.180-mRNA-1
CsGy14	maker	exon	120268	120439	.	-	.	Parent=gene-0.180-mRNA-1
CsGy14	maker	exon	120527	120699	.	-	.	Parent=gene-0.180-mRNA-1
CsGy14	maker	exon	120848	120920	.	-	.	Parent=gene-0.180-mRNA-1
CsGy14	maker	exon	121092	121294	.	-	.	Parent=gene-0.180-mRNA-1
CsGy14	maker	exon	121875	122021	.	-	.	Parent=gene-0.180-mRNA-1
CsGy14	maker	exon	122708	122782	.	-	.	Parent=gene-0.180-mRNA-1
CsGy14	maker	exon	123120	123368	.	-	.	Parent=gene-0.180-mRNA-1
CsGy14	maker	CDS	117472	117555	.	-	0	Parent=gene-0.180-mRNA-1;ID=gene-0.180-mRNA-1:cds;Name=CsGy14.16
CsGy14	maker	CDS	117680	117805	.	-	0	Parent=gene-0.180-mRNA-1;ID=gene-0.180-mRNA-1:cds;Name=CsGy14.16
CsGy14	maker	CDS	117898	117948	.	-	0	Parent=gene-0.180-mRNA-1;ID=gene-0.180-mRNA-1:cds;Name=CsGy14.16
CsGy14	maker	CDS	119414	119596	.	-	0	Parent=gene-0.180-mRNA-1;ID=gene-0.180-mRNA-1:cds;Name=CsGy14.16
CsGy14	maker	CDS	119707	119793	.	-	0	Parent=gene-0.180-mRNA-1;ID=gene-0.180-mRNA-1:cds;Name=CsGy14.16
CsGy14	maker	CDS	119897	120007	.	-	0	Parent=gene-0.180-mRNA-1;ID=gene-0.180-mRNA-1:cds;Name=CsGy14.16
CsGy14	maker	CDS	120089	120193	.	-	0	Parent=gene-0.180-mRNA-1;ID=gene-0.180-mRNA-1:cds;Name=CsGy14.16
CsGy14	maker	CDS	120268	120439	.	-	1	Parent=gene-0.180-mRNA-1;ID=gene-0.180-mRNA-1:cds;Name=CsGy14.16
CsGy14	maker	CDS	120527	120699	.	-	0	Parent=gene-0.180-mRNA-1;ID=gene-0.180-mRNA-1:cds;Name=CsGy14.16
CsGy14	maker	CDS	120848	120920	.	-	1	Parent=gene-0.180-mRNA-1;ID=gene-0.180-mRNA-1:cds;Name=CsGy14.16
CsGy14	maker	CDS	121092	121294	.	-	0	Parent=gene-0.180-mRNA-1;ID=gene-0.180-mRNA-1:cds;Name=CsGy14.16
CsGy14	maker	CDS	121875	122021	.	-	0	Parent=gene-0.180-mRNA-1;ID=gene-0.180-mRNA-1:cds;Name=CsGy14.16
CsGy14	maker	CDS	122708	122782	.	-	0	Parent=gene-0.180-mRNA-1;ID=gene-0.180-mRNA-1:cds;Name=CsGy14.16
CsGy14	maker	CDS	123120	123368	.	-	0	Parent=gene-0.180-mRNA-1;ID=gene-0.180-mRNA-1:cds;Name=CsGy14.16
CsGy14	maker	gene	127014	131118	.	-	.	ID=gene-0.183;Name=CsGy14.17
CsGy14	maker	mRNA	127014	131118	.	-	.	Parent=gene-0.183;ID=gene-0.183-mRNA-1;Name=CsGy14.17;_aed=0.00;_eaed=0.00;_qi=0|1|1|1|0.85|0.87|8|0|439
CsGy14	maker	exon	127014	127124	.	-	.	Parent=gene-0.183-mRNA-1
CsGy14	maker	exon	127791	127868	.	-	.	Parent=gene-0.183-mRNA-1
CsGy14	maker	exon	128953	129141	.	-	.	Parent=gene-0.183-mRNA-1
CsGy14	maker	exon	129439	130032	.	-	.	Parent=gene-0.183-mRNA-1
CsGy14	maker	exon	130098	130243	.	-	.	Parent=gene-0.183-mRNA-1
CsGy14	maker	exon	130739	130820	.	-	.	Parent=gene-0.183-mRNA-1
CsGy14	maker	exon	130921	130991	.	-	.	Parent=gene-0.183-mRNA-1
CsGy14	maker	exon	131070	131118	.	-	.	Parent=gene-0.183-mRNA-1
CsGy14	maker	CDS	127014	127124	.	-	0	Parent=gene-0.183-mRNA-1;ID=gene-0.183-mRNA-1:cds;Name=CsGy14.17
CsGy14	maker	CDS	127791	127868	.	-	0	Parent=gene-0.183-mRNA-1;ID=gene-0.183-mRNA-1:cds;Name=CsGy14.17
CsGy14	maker	CDS	128953	129141	.	-	0	Parent=gene-0.183-mRNA-1;ID=gene-0.183-mRNA-1:cds;Name=CsGy14.17
CsGy14	maker	CDS	129439	130032	.	-	0	Parent=gene-0.183-mRNA-1;ID=gene-0.183-mRNA-1:cds;Name=CsGy14.17
CsGy14	maker	CDS	130098	130243	.	-	2	Parent=gene-0.183-mRNA-1;ID=gene-0.183-mRNA-1:cds;Name=CsGy14.17
CsGy14	maker	CDS	130739	130820	.	-	0	Parent=gene-0.183-mRNA-1;ID=gene-0.183-mRNA-1:cds;Name=CsGy14.17
CsGy14	maker	CDS	130921	130991	.	-	2	Parent=gene-0.183-mRNA-1;ID=gene-0.183-mRNA-1:cds;Name=CsGy14.17
CsGy14	maker	CDS	131070	131118	.	-	0	Parent=gene-0.183-mRNA-1;ID=gene-0.183-mRNA-1:cds;Name=CsGy14.17
##Cucumis_sativus_cv9930_Vat_cluster
##sequence Cucumis sativus Chineselong-cv9930_Chr02_Reverse-Complement region: 22210484..22379284 (168801)
Cs9930	maker	gene	509	3647	.	+	.	ID=gene-0.55;Name=Cs9930.01
Cs9930	maker	mRNA	509	3647	.	+	.	Parent=gene-0.55;ID=gene-0.55-mRNA-1;Name=Cs9930.01;_aed=0.03;_eaed=0.03;_qi=0|0.85|0.75|1|1|1|8|0|512
Cs9930	maker	exon	509	546	.	+	.	Parent=gene-0.55-mRNA-1
Cs9930	maker	exon	1389	1501	.	+	.	Parent=gene-0.55-mRNA-1
Cs9930	maker	exon	1595	1960	.	+	.	Parent=gene-0.55-mRNA-1
Cs9930	maker	exon	2046	2297	.	+	.	Parent=gene-0.55-mRNA-1
Cs9930	maker	exon	2378	2535	.	+	.	Parent=gene-0.55-mRNA-1
Cs9930	maker	exon	2864	2943	.	+	.	Parent=gene-0.55-mRNA-1
Cs9930	maker	exon	3024	3159	.	+	.	Parent=gene-0.55-mRNA-1
Cs9930	maker	exon	3252	3647	.	+	.	Parent=gene-0.55-mRNA-1
Cs9930	maker	CDS	509	546	.	+	0	Parent=gene-0.55-mRNA-1;ID=gene-0.55-mRNA-1:cds;Name=Cs9930.01
Cs9930	maker	CDS	1389	1501	.	+	1	Parent=gene-0.55-mRNA-1;ID=gene-0.55-mRNA-1:cds;Name=Cs9930.01
Cs9930	maker	CDS	1595	1960	.	+	2	Parent=gene-0.55-mRNA-1;ID=gene-0.55-mRNA-1:cds;Name=Cs9930.01
Cs9930	maker	CDS	2046	2297	.	+	2	Parent=gene-0.55-mRNA-1;ID=gene-0.55-mRNA-1:cds;Name=Cs9930.01
Cs9930	maker	CDS	2378	2535	.	+	2	Parent=gene-0.55-mRNA-1;ID=gene-0.55-mRNA-1:cds;Name=Cs9930.01
Cs9930	maker	CDS	2864	2943	.	+	0	Parent=gene-0.55-mRNA-1;ID=gene-0.55-mRNA-1:cds;Name=Cs9930.01
Cs9930	maker	CDS	3024	3159	.	+	1	Parent=gene-0.55-mRNA-1;ID=gene-0.55-mRNA-1:cds;Name=Cs9930.01
Cs9930	maker	CDS	3252	3647	.	+	0	Parent=gene-0.55-mRNA-1;ID=gene-0.55-mRNA-1:cds;Name=Cs9930.01
Cs9930	maker	gene	5536	7287	.	+	.	ID=gene-0.35;Name=Cs9930.02
Cs9930	maker	mRNA	5536	7287	.	+	.	Parent=gene-0.35;ID=gene-0.35-mRNA-1;Name=Cs9930.02;_aed=0.00;_eaed=0.00;_qi=0|-1|1|1|-1|1|1|0|583
Cs9930	maker	exon	5536	7287	.	+	.	Parent=gene-0.35-mRNA-1
Cs9930	maker	CDS	5536	7287	.	+	0	Parent=gene-0.35-mRNA-1;ID=gene-0.35-mRNA-1:cds;Name=Cs9930.02
Cs9930	maker	gene	7526	7896	.	-	.	ID=gene-0.131;Name=Cs9930.03
Cs9930	maker	mRNA	7526	7896	.	-	.	Parent=gene-0.131;ID=gene-0.131-mRNA-1;Name=Cs9930.03;_aed=0.00;_eaed=0.00;_qi=0|1|1|1|1|1|2|0|88
Cs9930	maker	exon	7526	7691	.	-	.	Parent=gene-0.131-mRNA-1
Cs9930	maker	exon	7796	7896	.	-	.	Parent=gene-0.131-mRNA-1
Cs9930	maker	CDS	7526	7691	.	-	1	Parent=gene-0.131-mRNA-1;ID=gene-0.131-mRNA-1:cds;Name=Cs9930.03
Cs9930	maker	CDS	7796	7896	.	-	0	Parent=gene-0.131-mRNA-1;ID=gene-0.131-mRNA-1:cds;Name=Cs9930.03
Cs9930	maker	gene	8430	8834	.	+	.	ID=gene-0.36;Name=Cs9930.04
Cs9930	maker	mRNA	8430	8834	.	+	.	Parent=gene-0.36;ID=gene-0.36-mRNA-1;Name=Cs9930.04;_aed=0.02;_eaed=0.02;_qi=0|-1|0|1|-1|1|1|0|134
Cs9930	maker	exon	8430	8834	.	+	.	Parent=gene-0.36-mRNA-1
Cs9930	maker	CDS	8430	8834	.	+	0	Parent=gene-0.36-mRNA-1;ID=gene-0.36-mRNA-1:cds;Name=Cs9930.04
Cs9930	GAFL	mRNA	17701	26371	.	+	.	Parent=Vat-related;ID=Vat-related-mRNA1;Name=Cs9930.05
Cs9930	GAFL	exon	17701	20532	.	+	.	Parent=Vat-related-mRNA1
Cs9930	GAFL	exon	20920	21459	.	+	.	Parent=Vat-related-mRNA1
Cs9930	GAFL	exon	22795	23523	.	+	.	Parent=Vat-related-mRNA1
Cs9930	GAFL	exon	23825	24397	.	+	.	Parent=Vat-related-mRNA1
Cs9930	GAFL	exon	25375	26238	.	+	.	Parent=Vat-related-mRNA1
Cs9930	GAFL	exon	26315	26371	.	+	.	Parent=Vat-related-mRNA1
Cs9930	GAFL	gene	17701	26371	.	+	.	ID=Vat-related;Name=Cs9930.05
Cs9930	GAFL	CDS	17701	20532	.	+	0	Parent=Vat-related-mRNA1;ID=Vat-related-mRNA1:cds;Name=Cs9930.05
Cs9930	GAFL	CDS	20920	21459	.	+	0	Parent=Vat-related-mRNA1;ID=Vat-related-mRNA1:cds;Name=Cs9930.05
Cs9930	GAFL	CDS	22795	23523	.	+	0	Parent=Vat-related-mRNA1;ID=Vat-related-mRNA1:cds;Name=Cs9930.05
Cs9930	GAFL	CDS	23825	24397	.	+	0	Parent=Vat-related-mRNA1;ID=Vat-related-mRNA1:cds;Name=Cs9930.05
Cs9930	GAFL	CDS	25375	26238	.	+	0	Parent=Vat-related-mRNA1;ID=Vat-related-mRNA1:cds;Name=Cs9930.05
Cs9930	GAFL	CDS	26315	26371	.	+	0	Parent=Vat-related-mRNA1;ID=Vat-related-mRNA1:cds;Name=Cs9930.05
Cs9930	maker	gene	29639	30668	.	+	.	ID=gene-0.60;Name=Cs9930.06
Cs9930	maker	mRNA	29639	30668	.	+	.	Parent=gene-0.60;ID=gene-0.60-mRNA-1;Name=Cs9930.06;_aed=0.10;_eaed=0.10;_qi=0|0.5|0.66|0.66|0|0|3|0|83
Cs9930	maker	exon	29639	29752	.	+	.	Parent=gene-0.60-mRNA-1
Cs9930	maker	exon	30385	30468	.	+	.	Parent=gene-0.60-mRNA-1
Cs9930	maker	exon	30618	30668	.	+	.	Parent=gene-0.60-mRNA-1
Cs9930	maker	CDS	29639	29752	.	+	0	Parent=gene-0.60-mRNA-1;ID=gene-0.60-mRNA-1:cds;Name=Cs9930.06
Cs9930	maker	CDS	30385	30468	.	+	0	Parent=gene-0.60-mRNA-1;ID=gene-0.60-mRNA-1:cds;Name=Cs9930.06
Cs9930	maker	CDS	30618	30668	.	+	0	Parent=gene-0.60-mRNA-1;ID=gene-0.60-mRNA-1:cds;Name=Cs9930.06
Cs9930	maker	gene	34893	46555	.	+	.	ID=gene-0.81;Name=Cs9930.07
Cs9930	maker	mRNA	34893	46555	.	+	.	Parent=gene-0.81;ID=gene-0.81-mRNA-1;Name=Cs9930.07;_aed=0.07;_eaed=0.07;_qi=0|0.91|0.92|0.92|0.16|0.15|13|0|671
Cs9930	maker	exon	34893	35093	.	+	.	Parent=gene-0.81-mRNA-1
Cs9930	maker	exon	35764	36042	.	+	.	Parent=gene-0.81-mRNA-1
Cs9930	maker	exon	36316	36504	.	+	.	Parent=gene-0.81-mRNA-1
Cs9930	maker	exon	37944	38028	.	+	.	Parent=gene-0.81-mRNA-1
Cs9930	maker	exon	38165	38331	.	+	.	Parent=gene-0.81-mRNA-1
Cs9930	maker	exon	38429	38620	.	+	.	Parent=gene-0.81-mRNA-1
Cs9930	maker	exon	39376	39609	.	+	.	Parent=gene-0.81-mRNA-1
Cs9930	maker	exon	44289	44411	.	+	.	Parent=gene-0.81-mRNA-1
Cs9930	maker	exon	44513	44668	.	+	.	Parent=gene-0.81-mRNA-1
Cs9930	maker	exon	45477	45523	.	+	.	Parent=gene-0.81-mRNA-1
Cs9930	maker	exon	45631	45774	.	+	.	Parent=gene-0.81-mRNA-1
Cs9930	maker	exon	46223	46400	.	+	.	Parent=gene-0.81-mRNA-1
Cs9930	maker	exon	46535	46555	.	+	.	Parent=gene-0.81-mRNA-1
Cs9930	maker	CDS	34893	35093	.	+	0	Parent=gene-0.81-mRNA-1;ID=gene-0.81-mRNA-1:cds;Name=Cs9930.07
Cs9930	maker	CDS	35764	36042	.	+	0	Parent=gene-0.81-mRNA-1;ID=gene-0.81-mRNA-1:cds;Name=Cs9930.07
Cs9930	maker	CDS	36316	36504	.	+	0	Parent=gene-0.81-mRNA-1;ID=gene-0.81-mRNA-1:cds;Name=Cs9930.07
Cs9930	maker	CDS	37944	38028	.	+	0	Parent=gene-0.81-mRNA-1;ID=gene-0.81-mRNA-1:cds;Name=Cs9930.07
Cs9930	maker	CDS	38165	38331	.	+	2	Parent=gene-0.81-mRNA-1;ID=gene-0.81-mRNA-1:cds;Name=Cs9930.07
Cs9930	maker	CDS	38429	38620	.	+	0	Parent=gene-0.81-mRNA-1;ID=gene-0.81-mRNA-1:cds;Name=Cs9930.07
Cs9930	maker	CDS	39376	39609	.	+	0	Parent=gene-0.81-mRNA-1;ID=gene-0.81-mRNA-1:cds;Name=Cs9930.07
Cs9930	maker	CDS	44289	44411	.	+	0	Parent=gene-0.81-mRNA-1;ID=gene-0.81-mRNA-1:cds;Name=Cs9930.07
Cs9930	maker	CDS	44513	44668	.	+	0	Parent=gene-0.81-mRNA-1;ID=gene-0.81-mRNA-1:cds;Name=Cs9930.07
Cs9930	maker	CDS	45477	45523	.	+	0	Parent=gene-0.81-mRNA-1;ID=gene-0.81-mRNA-1:cds;Name=Cs9930.07
Cs9930	maker	CDS	45631	45774	.	+	1	Parent=gene-0.81-mRNA-1;ID=gene-0.81-mRNA-1:cds;Name=Cs9930.07
Cs9930	maker	CDS	46223	46400	.	+	1	Parent=gene-0.81-mRNA-1;ID=gene-0.81-mRNA-1:cds;Name=Cs9930.07
Cs9930	maker	CDS	46535	46555	.	+	0	Parent=gene-0.81-mRNA-1;ID=gene-0.81-mRNA-1:cds;Name=Cs9930.07
Cs9930	maker	gene	48477	49645	.	+	.	ID=gene-0.82;Name=Cs9930.08
Cs9930	maker	mRNA	48477	49645	.	+	.	Parent=gene-0.82;ID=gene-0.82-mRNA-1;Name=Cs9930.08;_aed=0.58;_eaed=0.70;_qi=0|0.33|0.5|0.75|0|0|4|0|128
Cs9930	maker	exon	48477	48602	.	+	.	Parent=gene-0.82-mRNA-1
Cs9930	maker	exon	48712	48774	.	+	.	Parent=gene-0.82-mRNA-1
Cs9930	maker	exon	49308	49391	.	+	.	Parent=gene-0.82-mRNA-1
Cs9930	maker	exon	49532	49645	.	+	.	Parent=gene-0.82-mRNA-1
Cs9930	maker	CDS	48477	48602	.	+	0	Parent=gene-0.82-mRNA-1;ID=gene-0.82-mRNA-1:cds;Name=Cs9930.08
Cs9930	maker	CDS	48712	48774	.	+	0	Parent=gene-0.82-mRNA-1;ID=gene-0.82-mRNA-1:cds;Name=Cs9930.08
Cs9930	maker	CDS	49308	49391	.	+	0	Parent=gene-0.82-mRNA-1;ID=gene-0.82-mRNA-1:cds;Name=Cs9930.08
Cs9930	maker	CDS	49532	49645	.	+	0	Parent=gene-0.82-mRNA-1;ID=gene-0.82-mRNA-1:cds;Name=Cs9930.08
Cs9930	maker	gene	55475	63651	.	+	.	ID=gene-0.88;Name=Cs9930.09
Cs9930	maker	mRNA	55475	63651	.	+	.	Parent=gene-0.88;ID=gene-0.88-mRNA-1;Name=Cs9930.09;_aed=0.03;_eaed=0.03;_qi=0|0.92|1|1|0.30|0.28|14|6|735
Cs9930	maker	exon	55475	55681	.	+	.	Parent=gene-0.88-mRNA-1
Cs9930	maker	exon	56071	56346	.	+	.	Parent=gene-0.88-mRNA-1
Cs9930	maker	exon	56697	56884	.	+	.	Parent=gene-0.88-mRNA-1
Cs9930	maker	exon	57262	57347	.	+	.	Parent=gene-0.88-mRNA-1
Cs9930	maker	exon	57487	57653	.	+	.	Parent=gene-0.88-mRNA-1
Cs9930	maker	exon	57767	57958	.	+	.	Parent=gene-0.88-mRNA-1
Cs9930	maker	exon	58162	58395	.	+	.	Parent=gene-0.88-mRNA-1
Cs9930	maker	exon	58694	58816	.	+	.	Parent=gene-0.88-mRNA-1
Cs9930	maker	exon	58908	59063	.	+	.	Parent=gene-0.88-mRNA-1
Cs9930	maker	exon	59840	59886	.	+	.	Parent=gene-0.88-mRNA-1
Cs9930	maker	exon	60012	60155	.	+	.	Parent=gene-0.88-mRNA-1
Cs9930	maker	exon	60799	60976	.	+	.	Parent=gene-0.88-mRNA-1
Cs9930	maker	exon	63335	63418	.	+	.	Parent=gene-0.88-mRNA-1
Cs9930	maker	exon	63520	63651	.	+	.	Parent=gene-0.88-mRNA-1
Cs9930	maker	CDS	55475	55681	.	+	0	Parent=gene-0.88-mRNA-1;ID=gene-0.88-mRNA-1:cds;Name=Cs9930.09
Cs9930	maker	CDS	56071	56346	.	+	0	Parent=gene-0.88-mRNA-1;ID=gene-0.88-mRNA-1:cds;Name=Cs9930.09
Cs9930	maker	CDS	56697	56884	.	+	0	Parent=gene-0.88-mRNA-1;ID=gene-0.88-mRNA-1:cds;Name=Cs9930.09
Cs9930	maker	CDS	57262	57347	.	+	1	Parent=gene-0.88-mRNA-1;ID=gene-0.88-mRNA-1:cds;Name=Cs9930.09
Cs9930	maker	CDS	57487	57653	.	+	2	Parent=gene-0.88-mRNA-1;ID=gene-0.88-mRNA-1:cds;Name=Cs9930.09
Cs9930	maker	CDS	57767	57958	.	+	0	Parent=gene-0.88-mRNA-1;ID=gene-0.88-mRNA-1:cds;Name=Cs9930.09
Cs9930	maker	CDS	58162	58395	.	+	0	Parent=gene-0.88-mRNA-1;ID=gene-0.88-mRNA-1:cds;Name=Cs9930.09
Cs9930	maker	CDS	58694	58816	.	+	0	Parent=gene-0.88-mRNA-1;ID=gene-0.88-mRNA-1:cds;Name=Cs9930.09
Cs9930	maker	CDS	58908	59063	.	+	0	Parent=gene-0.88-mRNA-1;ID=gene-0.88-mRNA-1:cds;Name=Cs9930.09
Cs9930	maker	CDS	59840	59886	.	+	0	Parent=gene-0.88-mRNA-1;ID=gene-0.88-mRNA-1:cds;Name=Cs9930.09
Cs9930	maker	CDS	60012	60155	.	+	1	Parent=gene-0.88-mRNA-1;ID=gene-0.88-mRNA-1:cds;Name=Cs9930.09
Cs9930	maker	CDS	60799	60976	.	+	1	Parent=gene-0.88-mRNA-1;ID=gene-0.88-mRNA-1:cds;Name=Cs9930.09
Cs9930	maker	CDS	63335	63418	.	+	0	Parent=gene-0.88-mRNA-1;ID=gene-0.88-mRNA-1:cds;Name=Cs9930.09
Cs9930	maker	CDS	63520	63645	.	+	0	Parent=gene-0.88-mRNA-1;ID=gene-0.88-mRNA-1:cds;Name=Cs9930.09
Cs9930	maker	Three_prime_utr	63646	63651	.	+	.	Parent=gene-0.88-mRNA-1;ID=gene-0.88-mRNA-1:three_prime_utr;Name=Cs9930.09-mRNA-1:three_prime_utr
Cs9930	maker	gene	72139	72345	.	-	.	ID=gene-0.45;Name=Cs9930.10
Cs9930	maker	mRNA	72139	72345	.	-	.	Parent=gene-0.45;ID=gene-0.45-mRNA-1;Name=Cs9930.10;_aed=0.00;_eaed=0.00;_qi=0|-1|1|1|-1|1|1|0|68
Cs9930	maker	exon	72139	72345	.	-	.	Parent=gene-0.45-mRNA-1
Cs9930	maker	CDS	72139	72345	.	-	0	Parent=gene-0.45-mRNA-1;ID=gene-0.45-mRNA-1:cds;Name=Cs9930.10
Cs9930	maker	gene	76704	85032	.	+	.	ID=gene-0.93;Name=Cs9930.11
Cs9930	maker	mRNA	76704	85032	.	+	.	Parent=gene-0.93;ID=gene-0.93-mRNA-1;Name=Cs9930.11;_aed=0.28;_eaed=0.28;_qi=0|1|0.92|1|0.58|0.69|13|0|699
Cs9930	maker	exon	76704	76904	.	+	.	Parent=gene-0.93-mRNA-1
Cs9930	maker	exon	77734	78009	.	+	.	Parent=gene-0.93-mRNA-1
Cs9930	maker	exon	78263	78451	.	+	.	Parent=gene-0.93-mRNA-1
Cs9930	maker	exon	79174	79258	.	+	.	Parent=gene-0.93-mRNA-1
Cs9930	maker	exon	79405	79571	.	+	.	Parent=gene-0.93-mRNA-1
Cs9930	maker	exon	79661	79852	.	+	.	Parent=gene-0.93-mRNA-1
Cs9930	maker	exon	79998	80231	.	+	.	Parent=gene-0.93-mRNA-1
Cs9930	maker	exon	80993	81115	.	+	.	Parent=gene-0.93-mRNA-1
Cs9930	maker	exon	81209	81364	.	+	.	Parent=gene-0.93-mRNA-1
Cs9930	maker	exon	82141	82187	.	+	.	Parent=gene-0.93-mRNA-1
Cs9930	maker	exon	82307	82450	.	+	.	Parent=gene-0.93-mRNA-1
Cs9930	maker	exon	82896	83073	.	+	.	Parent=gene-0.93-mRNA-1
Cs9930	maker	exon	84925	85032	.	+	.	Parent=gene-0.93-mRNA-1
Cs9930	maker	CDS	76704	76904	.	+	0	Parent=gene-0.93-mRNA-1;ID=gene-0.93-mRNA-1:cds;Name=Cs9930.11
Cs9930	maker	CDS	77734	78009	.	+	0	Parent=gene-0.93-mRNA-1;ID=gene-0.93-mRNA-1:cds;Name=Cs9930.11
Cs9930	maker	CDS	78263	78451	.	+	0	Parent=gene-0.93-mRNA-1;ID=gene-0.93-mRNA-1:cds;Name=Cs9930.11
Cs9930	maker	CDS	79174	79258	.	+	0	Parent=gene-0.93-mRNA-1;ID=gene-0.93-mRNA-1:cds;Name=Cs9930.11
Cs9930	maker	CDS	79405	79571	.	+	2	Parent=gene-0.93-mRNA-1;ID=gene-0.93-mRNA-1:cds;Name=Cs9930.11
Cs9930	maker	CDS	79661	79852	.	+	0	Parent=gene-0.93-mRNA-1;ID=gene-0.93-mRNA-1:cds;Name=Cs9930.11
Cs9930	maker	CDS	79998	80231	.	+	0	Parent=gene-0.93-mRNA-1;ID=gene-0.93-mRNA-1:cds;Name=Cs9930.11
Cs9930	maker	CDS	80993	81115	.	+	0	Parent=gene-0.93-mRNA-1;ID=gene-0.93-mRNA-1:cds;Name=Cs9930.11
Cs9930	maker	CDS	81209	81364	.	+	0	Parent=gene-0.93-mRNA-1;ID=gene-0.93-mRNA-1:cds;Name=Cs9930.11
Cs9930	maker	CDS	82141	82187	.	+	0	Parent=gene-0.93-mRNA-1;ID=gene-0.93-mRNA-1:cds;Name=Cs9930.11
Cs9930	maker	CDS	82307	82450	.	+	1	Parent=gene-0.93-mRNA-1;ID=gene-0.93-mRNA-1:cds;Name=Cs9930.11
Cs9930	maker	CDS	82896	83073	.	+	1	Parent=gene-0.93-mRNA-1;ID=gene-0.93-mRNA-1:cds;Name=Cs9930.11
Cs9930	maker	CDS	84925	85032	.	+	0	Parent=gene-0.93-mRNA-1;ID=gene-0.93-mRNA-1:cds;Name=Cs9930.11
Cs9930	maker	gene	85239	85777	.	+	.	ID=gene-0.94;Name=Cs9930.12
Cs9930	maker	mRNA	85239	85777	.	+	.	Parent=gene-0.94;ID=gene-0.94-mRNA-1;Name=Cs9930.12;_aed=0.54;_eaed=0.54;_qi=0|0.5|0.66|0.66|0.5|0.66|3|0|79
Cs9930	maker	exon	85239	85268	.	+	.	Parent=gene-0.94-mRNA-1
Cs9930	maker	exon	85468	85551	.	+	.	Parent=gene-0.94-mRNA-1
Cs9930	maker	exon	85652	85777	.	+	.	Parent=gene-0.94-mRNA-1
Cs9930	maker	CDS	85239	85268	.	+	0	Parent=gene-0.94-mRNA-1;ID=gene-0.94-mRNA-1:cds;Name=Cs9930.12
Cs9930	maker	CDS	85468	85551	.	+	0	Parent=gene-0.94-mRNA-1;ID=gene-0.94-mRNA-1:cds;Name=Cs9930.12
Cs9930	maker	CDS	85652	85777	.	+	0	Parent=gene-0.94-mRNA-1;ID=gene-0.94-mRNA-1:cds;Name=Cs9930.12
Cs9930	maker	gene	89456	89934	.	+	.	ID=gene-0.123;Name=Cs9930.13
Cs9930	maker	mRNA	89456	89934	.	+	.	Parent=gene-0.123;ID=gene-0.123-mRNA-1;Name=Cs9930.13;_aed=0.05;_eaed=0.05;_qi=0|1|1|1|1|1|2|0|133
Cs9930	maker	exon	89456	89622	.	+	.	Parent=gene-0.123-mRNA-1
Cs9930	maker	exon	89700	89934	.	+	.	Parent=gene-0.123-mRNA-1
Cs9930	maker	CDS	89456	89622	.	+	0	Parent=gene-0.123-mRNA-1;ID=gene-0.123-mRNA-1:cds;Name=Cs9930.13
Cs9930	maker	CDS	89700	89934	.	+	1	Parent=gene-0.123-mRNA-1;ID=gene-0.123-mRNA-1:cds;Name=Cs9930.13
Cs9930	maker	gene	91837	94798	.	-	.	ID=gene-0.133;Name=Cs9930.14
Cs9930	maker	mRNA	91837	94798	.	-	.	Parent=gene-0.133;ID=gene-0.133-mRNA-1;Name=Cs9930.14;_aed=0.00;_eaed=0.00;_qi=0|1|1|1|0.75|0.8|5|0|671
Cs9930	maker	exon	91837	92613	.	-	.	Parent=gene-0.133-mRNA-1
Cs9930	maker	exon	92710	92826	.	-	.	Parent=gene-0.133-mRNA-1
Cs9930	maker	exon	92919	93653	.	-	.	Parent=gene-0.133-mRNA-1
Cs9930	maker	exon	93740	94057	.	-	.	Parent=gene-0.133-mRNA-1
Cs9930	maker	exon	94730	94798	.	-	.	Parent=gene-0.133-mRNA-1
Cs9930	maker	CDS	91837	92613	.	-	0	Parent=gene-0.133-mRNA-1;ID=gene-0.133-mRNA-1:cds;Name=Cs9930.14
Cs9930	maker	CDS	92710	92826	.	-	0	Parent=gene-0.133-mRNA-1;ID=gene-0.133-mRNA-1:cds;Name=Cs9930.14
Cs9930	maker	CDS	92919	93653	.	-	0	Parent=gene-0.133-mRNA-1;ID=gene-0.133-mRNA-1:cds;Name=Cs9930.14
Cs9930	maker	CDS	93740	94057	.	-	0	Parent=gene-0.133-mRNA-1;ID=gene-0.133-mRNA-1:cds;Name=Cs9930.14
Cs9930	maker	CDS	94730	94798	.	-	0	Parent=gene-0.133-mRNA-1;ID=gene-0.133-mRNA-1:cds;Name=Cs9930.14
Cs9930	maker	gene	95902	101196	.	+	.	ID=gene-0.101;Name=Cs9930.15
Cs9930	maker	mRNA	95902	101196	.	+	.	Parent=gene-0.101;ID=gene-0.101-mRNA-1;Name=Cs9930.15;_aed=0.34;_eaed=0.34;_qi=50|1|0.90|1|0.2|0.27|11|0|525
Cs9930	maker	Five_prime_utr	95902	95951	.	+	.	Parent=gene-0.101-mRNA-1;ID=gene-0.101-mRNA-1:five_prime_utr;Name=Cs9930.15-mRNA-1:five_prime_utr
Cs9930	maker	exon	95902	96095	.	+	.	Parent=gene-0.101-mRNA-1
Cs9930	maker	exon	96474	96558	.	+	.	Parent=gene-0.101-mRNA-1
Cs9930	maker	exon	96698	96864	.	+	.	Parent=gene-0.101-mRNA-1
Cs9930	maker	exon	96978	97169	.	+	.	Parent=gene-0.101-mRNA-1
Cs9930	maker	exon	97373	97606	.	+	.	Parent=gene-0.101-mRNA-1
Cs9930	maker	exon	97905	98027	.	+	.	Parent=gene-0.101-mRNA-1
Cs9930	maker	exon	98119	98274	.	+	.	Parent=gene-0.101-mRNA-1
Cs9930	maker	exon	99051	99097	.	+	.	Parent=gene-0.101-mRNA-1
Cs9930	maker	exon	99223	99366	.	+	.	Parent=gene-0.101-mRNA-1
Cs9930	maker	exon	100010	100187	.	+	.	Parent=gene-0.101-mRNA-1
Cs9930	maker	exon	101089	101196	.	+	.	Parent=gene-0.101-mRNA-1
Cs9930	maker	CDS	95952	96095	.	+	0	Parent=gene-0.101-mRNA-1;ID=gene-0.101-mRNA-1:cds;Name=Cs9930.15
Cs9930	maker	CDS	96474	96558	.	+	0	Parent=gene-0.101-mRNA-1;ID=gene-0.101-mRNA-1:cds;Name=Cs9930.15
Cs9930	maker	CDS	96698	96864	.	+	2	Parent=gene-0.101-mRNA-1;ID=gene-0.101-mRNA-1:cds;Name=Cs9930.15
Cs9930	maker	CDS	96978	97169	.	+	0	Parent=gene-0.101-mRNA-1;ID=gene-0.101-mRNA-1:cds;Name=Cs9930.15
Cs9930	maker	CDS	97373	97606	.	+	0	Parent=gene-0.101-mRNA-1;ID=gene-0.101-mRNA-1:cds;Name=Cs9930.15
Cs9930	maker	CDS	97905	98027	.	+	0	Parent=gene-0.101-mRNA-1;ID=gene-0.101-mRNA-1:cds;Name=Cs9930.15
Cs9930	maker	CDS	98119	98274	.	+	0	Parent=gene-0.101-mRNA-1;ID=gene-0.101-mRNA-1:cds;Name=Cs9930.15
Cs9930	maker	CDS	99051	99097	.	+	0	Parent=gene-0.101-mRNA-1;ID=gene-0.101-mRNA-1:cds;Name=Cs9930.15
Cs9930	maker	CDS	99223	99366	.	+	1	Parent=gene-0.101-mRNA-1;ID=gene-0.101-mRNA-1:cds;Name=Cs9930.15
Cs9930	maker	CDS	100010	100187	.	+	1	Parent=gene-0.101-mRNA-1;ID=gene-0.101-mRNA-1:cds;Name=Cs9930.15
Cs9930	maker	CDS	101089	101196	.	+	0	Parent=gene-0.101-mRNA-1;ID=gene-0.101-mRNA-1:cds;Name=Cs9930.15
Cs9930	maker	gene	101835	102856	.	+	.	ID=gene-0.97;Name=Cs9930.16
Cs9930	maker	mRNA	101835	102856	.	+	.	Parent=gene-0.97;ID=gene-0.97-mRNA-1;Name=Cs9930.16;_aed=0.68;_eaed=0.68;_qi=0|0.5|0.66|0.66|0|0|3|0|116
Cs9930	maker	exon	101835	101975	.	+	.	Parent=gene-0.97-mRNA-1
Cs9930	maker	exon	102546	102629	.	+	.	Parent=gene-0.97-mRNA-1
Cs9930	maker	exon	102731	102856	.	+	.	Parent=gene-0.97-mRNA-1
Cs9930	maker	CDS	101835	101975	.	+	0	Parent=gene-0.97-mRNA-1;ID=gene-0.97-mRNA-1:cds;Name=Cs9930.16
Cs9930	maker	CDS	102546	102629	.	+	0	Parent=gene-0.97-mRNA-1;ID=gene-0.97-mRNA-1:cds;Name=Cs9930.16
Cs9930	maker	CDS	102731	102856	.	+	0	Parent=gene-0.97-mRNA-1;ID=gene-0.97-mRNA-1:cds;Name=Cs9930.16
Cs9930	maker	gene	111349	111555	.	-	.	ID=gene-0.48;Name=Cs9930.17
Cs9930	maker	mRNA	111349	111555	.	-	.	Parent=gene-0.48;ID=gene-0.48-mRNA-1;Name=Cs9930.17;_aed=0.00;_eaed=0.00;_qi=0|-1|1|1|-1|1|1|0|68
Cs9930	maker	exon	111349	111555	.	-	.	Parent=gene-0.48-mRNA-1
Cs9930	maker	CDS	111349	111555	.	-	0	Parent=gene-0.48-mRNA-1;ID=gene-0.48-mRNA-1:cds;Name=Cs9930.17
Cs9930	maker	gene	115914	122752	.	+	.	ID=gene-0.125;Name=Cs9930.18
Cs9930	maker	mRNA	115914	122752	.	+	.	Parent=gene-0.125;ID=gene-0.125-mRNA-1;Name=Cs9930.18;_aed=0.13;_eaed=0.13;_qi=0|0.88|0.9|0.9|0.44|0.6|10|0|565
Cs9930	maker	exon	115914	116114	.	+	.	Parent=gene-0.125-mRNA-1
Cs9930	maker	exon	116944	117219	.	+	.	Parent=gene-0.125-mRNA-1
Cs9930	maker	exon	117473	117661	.	+	.	Parent=gene-0.125-mRNA-1
Cs9930	maker	exon	118383	118467	.	+	.	Parent=gene-0.125-mRNA-1
Cs9930	maker	exon	118614	118780	.	+	.	Parent=gene-0.125-mRNA-1
Cs9930	maker	exon	118870	119061	.	+	.	Parent=gene-0.125-mRNA-1
Cs9930	maker	exon	119207	119440	.	+	.	Parent=gene-0.125-mRNA-1
Cs9930	maker	exon	120202	120324	.	+	.	Parent=gene-0.125-mRNA-1
Cs9930	maker	exon	120418	120573	.	+	.	Parent=gene-0.125-mRNA-1
Cs9930	maker	exon	122678	122752	.	+	.	Parent=gene-0.125-mRNA-1
Cs9930	maker	CDS	115914	116114	.	+	0	Parent=gene-0.125-mRNA-1;ID=gene-0.125-mRNA-1:cds;Name=Cs9930.18
Cs9930	maker	CDS	116944	117219	.	+	0	Parent=gene-0.125-mRNA-1;ID=gene-0.125-mRNA-1:cds;Name=Cs9930.18
Cs9930	maker	CDS	117473	117661	.	+	0	Parent=gene-0.125-mRNA-1;ID=gene-0.125-mRNA-1:cds;Name=Cs9930.18
Cs9930	maker	CDS	118383	118467	.	+	0	Parent=gene-0.125-mRNA-1;ID=gene-0.125-mRNA-1:cds;Name=Cs9930.18
Cs9930	maker	CDS	118614	118780	.	+	2	Parent=gene-0.125-mRNA-1;ID=gene-0.125-mRNA-1:cds;Name=Cs9930.18
Cs9930	maker	CDS	118870	119061	.	+	0	Parent=gene-0.125-mRNA-1;ID=gene-0.125-mRNA-1:cds;Name=Cs9930.18
Cs9930	maker	CDS	119207	119440	.	+	0	Parent=gene-0.125-mRNA-1;ID=gene-0.125-mRNA-1:cds;Name=Cs9930.18
Cs9930	maker	CDS	120202	120324	.	+	0	Parent=gene-0.125-mRNA-1;ID=gene-0.125-mRNA-1:cds;Name=Cs9930.18
Cs9930	maker	CDS	120418	120573	.	+	0	Parent=gene-0.125-mRNA-1;ID=gene-0.125-mRNA-1:cds;Name=Cs9930.18
Cs9930	maker	CDS	122678	122752	.	+	0	Parent=gene-0.125-mRNA-1;ID=gene-0.125-mRNA-1:cds;Name=Cs9930.18
Cs9930	maker	gene	124515	124993	.	+	.	ID=gene-0.126;Name=Cs9930.19
Cs9930	maker	mRNA	124515	124993	.	+	.	Parent=gene-0.126;ID=gene-0.126-mRNA-1;Name=Cs9930.19;_aed=0.40;_eaed=0.40;_qi=0|1|1|1|1|1|2|0|133
Cs9930	maker	exon	124515	124681	.	+	.	Parent=gene-0.126-mRNA-1
Cs9930	maker	exon	124759	124993	.	+	.	Parent=gene-0.126-mRNA-1
Cs9930	maker	CDS	124515	124681	.	+	0	Parent=gene-0.126-mRNA-1;ID=gene-0.126-mRNA-1:cds;Name=Cs9930.19
Cs9930	maker	CDS	124759	124993	.	+	1	Parent=gene-0.126-mRNA-1;ID=gene-0.126-mRNA-1:cds;Name=Cs9930.19
Cs9930	maker	gene	126896	129857	.	-	.	ID=gene-0.136;Name=Cs9930.20
Cs9930	maker	mRNA	126896	129857	.	-	.	Parent=gene-0.136;ID=gene-0.136-mRNA-1;Name=Cs9930.20;_aed=0.00;_eaed=0.00;_qi=0|1|1|1|0.75|0.8|5|0|671
Cs9930	maker	exon	126896	127672	.	-	.	Parent=gene-0.136-mRNA-1
Cs9930	maker	exon	127769	127885	.	-	.	Parent=gene-0.136-mRNA-1
Cs9930	maker	exon	127978	128712	.	-	.	Parent=gene-0.136-mRNA-1
Cs9930	maker	exon	128799	129116	.	-	.	Parent=gene-0.136-mRNA-1
Cs9930	maker	exon	129789	129857	.	-	.	Parent=gene-0.136-mRNA-1
Cs9930	maker	CDS	126896	127672	.	-	0	Parent=gene-0.136-mRNA-1;ID=gene-0.136-mRNA-1:cds;Name=Cs9930.20
Cs9930	maker	CDS	127769	127885	.	-	0	Parent=gene-0.136-mRNA-1;ID=gene-0.136-mRNA-1:cds;Name=Cs9930.20
Cs9930	maker	CDS	127978	128712	.	-	0	Parent=gene-0.136-mRNA-1;ID=gene-0.136-mRNA-1:cds;Name=Cs9930.20
Cs9930	maker	CDS	128799	129116	.	-	0	Parent=gene-0.136-mRNA-1;ID=gene-0.136-mRNA-1:cds;Name=Cs9930.20
Cs9930	maker	CDS	129789	129857	.	-	0	Parent=gene-0.136-mRNA-1;ID=gene-0.136-mRNA-1:cds;Name=Cs9930.20
Cs9930	maker	gene	132555	138826	.	-	.	ID=gene-0.139;Name=Cs9930.21
Cs9930	maker	mRNA	132555	138826	.	-	.	Parent=gene-0.139;ID=gene-0.139-mRNA-1;Name=Cs9930.21;_aed=0.02;_eaed=0.02;_qi=0|0.71|0.87|0.87|1|1|8|0|586
Cs9930	maker	exon	132555	132728	.	-	.	Parent=gene-0.139-mRNA-1
Cs9930	maker	exon	133884	133967	.	-	.	Parent=gene-0.139-mRNA-1
Cs9930	maker	exon	134687	134966	.	-	.	Parent=gene-0.139-mRNA-1
Cs9930	maker	exon	135125	135281	.	-	.	Parent=gene-0.139-mRNA-1
Cs9930	maker	exon	136400	136605	.	-	.	Parent=gene-0.139-mRNA-1
Cs9930	maker	exon	136694	136843	.	-	.	Parent=gene-0.139-mRNA-1
Cs9930	maker	exon	137651	137827	.	-	.	Parent=gene-0.139-mRNA-1
Cs9930	maker	exon	138294	138826	.	-	.	Parent=gene-0.139-mRNA-1
Cs9930	maker	CDS	132555	132728	.	-	0	Parent=gene-0.139-mRNA-1;ID=gene-0.139-mRNA-1:cds;Name=Cs9930.21
Cs9930	maker	CDS	133884	133967	.	-	0	Parent=gene-0.139-mRNA-1;ID=gene-0.139-mRNA-1:cds;Name=Cs9930.21
Cs9930	maker	CDS	134687	134966	.	-	1	Parent=gene-0.139-mRNA-1;ID=gene-0.139-mRNA-1:cds;Name=Cs9930.21
Cs9930	maker	CDS	135125	135281	.	-	2	Parent=gene-0.139-mRNA-1;ID=gene-0.139-mRNA-1:cds;Name=Cs9930.21
Cs9930	maker	CDS	136400	136605	.	-	1	Parent=gene-0.139-mRNA-1;ID=gene-0.139-mRNA-1:cds;Name=Cs9930.21
Cs9930	maker	CDS	136694	136843	.	-	1	Parent=gene-0.139-mRNA-1;ID=gene-0.139-mRNA-1:cds;Name=Cs9930.21
Cs9930	maker	CDS	137651	137827	.	-	1	Parent=gene-0.139-mRNA-1;ID=gene-0.139-mRNA-1:cds;Name=Cs9930.21
Cs9930	maker	CDS	138294	138826	.	-	0	Parent=gene-0.139-mRNA-1;ID=gene-0.139-mRNA-1:cds;Name=Cs9930.21
Cs9930	maker	gene	141627	143312	.	-	.	ID=gene-0.141;Name=Cs9930.22
Cs9930	maker	mRNA	141627	143312	.	-	.	Parent=gene-0.141;ID=gene-0.141-mRNA-1;Name=Cs9930.22;_aed=0.00;_eaed=0.00;_qi=0|1|1|1|1|1|2|0|187
Cs9930	maker	exon	141627	142079	.	-	.	Parent=gene-0.141-mRNA-1
Cs9930	maker	exon	143202	143312	.	-	.	Parent=gene-0.141-mRNA-1
Cs9930	maker	CDS	141627	142079	.	-	0	Parent=gene-0.141-mRNA-1;ID=gene-0.141-mRNA-1:cds;Name=Cs9930.22
Cs9930	maker	CDS	143202	143312	.	-	0	Parent=gene-0.141-mRNA-1;ID=gene-0.141-mRNA-1:cds;Name=Cs9930.22
Cs9930	maker	gene	145043	152038	.	-	.	ID=gene-0.143;Name=Cs9930.23
Cs9930	maker	mRNA	145043	152038	.	-	.	Parent=gene-0.143;ID=gene-0.143-mRNA-1;Name=Cs9930.23;_aed=0.37;_eaed=0.37;_qi=0|0.7|0.72|0.72|1|1|11|0|844
Cs9930	maker	exon	145043	146158	.	-	.	Parent=gene-0.143-mRNA-1
Cs9930	maker	exon	146312	146428	.	-	.	Parent=gene-0.143-mRNA-1
Cs9930	maker	exon	146512	146623	.	-	.	Parent=gene-0.143-mRNA-1
Cs9930	maker	exon	146763	146914	.	-	.	Parent=gene-0.143-mRNA-1
Cs9930	maker	exon	147919	147990	.	-	.	Parent=gene-0.143-mRNA-1
Cs9930	maker	exon	148202	148267	.	-	.	Parent=gene-0.143-mRNA-1
Cs9930	maker	exon	148993	149121	.	-	.	Parent=gene-0.143-mRNA-1
Cs9930	maker	exon	150528	150636	.	-	.	Parent=gene-0.143-mRNA-1
Cs9930	maker	exon	150997	151108	.	-	.	Parent=gene-0.143-mRNA-1
Cs9930	maker	exon	151200	151385	.	-	.	Parent=gene-0.143-mRNA-1
Cs9930	maker	exon	151675	152038	.	-	.	Parent=gene-0.143-mRNA-1
Cs9930	maker	CDS	145043	146158	.	-	0	Parent=gene-0.143-mRNA-1;ID=gene-0.143-mRNA-1:cds;Name=Cs9930.23
Cs9930	maker	CDS	146312	146428	.	-	0	Parent=gene-0.143-mRNA-1;ID=gene-0.143-mRNA-1:cds;Name=Cs9930.23
Cs9930	maker	CDS	146512	146623	.	-	1	Parent=gene-0.143-mRNA-1;ID=gene-0.143-mRNA-1:cds;Name=Cs9930.23
Cs9930	maker	CDS	146763	146914	.	-	0	Parent=gene-0.143-mRNA-1;ID=gene-0.143-mRNA-1:cds;Name=Cs9930.23
Cs9930	maker	CDS	147919	147990	.	-	0	Parent=gene-0.143-mRNA-1;ID=gene-0.143-mRNA-1:cds;Name=Cs9930.23
Cs9930	maker	CDS	148202	148267	.	-	0	Parent=gene-0.143-mRNA-1;ID=gene-0.143-mRNA-1:cds;Name=Cs9930.23
Cs9930	maker	CDS	148993	149121	.	-	0	Parent=gene-0.143-mRNA-1;ID=gene-0.143-mRNA-1:cds;Name=Cs9930.23
Cs9930	maker	CDS	150528	150636	.	-	1	Parent=gene-0.143-mRNA-1;ID=gene-0.143-mRNA-1:cds;Name=Cs9930.23
Cs9930	maker	CDS	150997	151108	.	-	2	Parent=gene-0.143-mRNA-1;ID=gene-0.143-mRNA-1:cds;Name=Cs9930.23
Cs9930	maker	CDS	151200	151385	.	-	2	Parent=gene-0.143-mRNA-1;ID=gene-0.143-mRNA-1:cds;Name=Cs9930.23
Cs9930	maker	CDS	151675	152038	.	-	0	Parent=gene-0.143-mRNA-1;ID=gene-0.143-mRNA-1:cds;Name=Cs9930.23
Cs9930	maker	gene	152521	158418	.	-	.	ID=gene-0.144;Name=Cs9930.24
Cs9930	maker	mRNA	152521	158418	.	-	.	Parent=gene-0.144;ID=gene-0.144-mRNA-1;Name=Cs9930.24;_aed=0.28;_eaed=0.28;_qi=0|0.91|0.84|1|1|1|13|0|587
Cs9930	maker	exon	152521	152604	.	-	.	Parent=gene-0.144-mRNA-1
Cs9930	maker	exon	152729	152854	.	-	.	Parent=gene-0.144-mRNA-1
Cs9930	maker	exon	152947	152997	.	-	.	Parent=gene-0.144-mRNA-1
Cs9930	maker	exon	154463	154645	.	-	.	Parent=gene-0.144-mRNA-1
Cs9930	maker	exon	154756	154842	.	-	.	Parent=gene-0.144-mRNA-1
Cs9930	maker	exon	154946	155056	.	-	.	Parent=gene-0.144-mRNA-1
Cs9930	maker	exon	155138	155242	.	-	.	Parent=gene-0.144-mRNA-1
Cs9930	maker	exon	155318	155489	.	-	.	Parent=gene-0.144-mRNA-1
Cs9930	maker	exon	155577	155749	.	-	.	Parent=gene-0.144-mRNA-1
Cs9930	maker	exon	155898	155970	.	-	.	Parent=gene-0.144-mRNA-1
Cs9930	maker	exon	156142	156344	.	-	.	Parent=gene-0.144-mRNA-1
Cs9930	maker	exon	156925	157071	.	-	.	Parent=gene-0.144-mRNA-1
Cs9930	maker	exon	158170	158418	.	-	.	Parent=gene-0.144-mRNA-1
Cs9930	maker	CDS	152521	152604	.	-	0	Parent=gene-0.144-mRNA-1;ID=gene-0.144-mRNA-1:cds;Name=Cs9930.24
Cs9930	maker	CDS	152729	152854	.	-	0	Parent=gene-0.144-mRNA-1;ID=gene-0.144-mRNA-1:cds;Name=Cs9930.24
Cs9930	maker	CDS	152947	152997	.	-	0	Parent=gene-0.144-mRNA-1;ID=gene-0.144-mRNA-1:cds;Name=Cs9930.24
Cs9930	maker	CDS	154463	154645	.	-	0	Parent=gene-0.144-mRNA-1;ID=gene-0.144-mRNA-1:cds;Name=Cs9930.24
Cs9930	maker	CDS	154756	154842	.	-	0	Parent=gene-0.144-mRNA-1;ID=gene-0.144-mRNA-1:cds;Name=Cs9930.24
Cs9930	maker	CDS	154946	155056	.	-	0	Parent=gene-0.144-mRNA-1;ID=gene-0.144-mRNA-1:cds;Name=Cs9930.24
Cs9930	maker	CDS	155138	155242	.	-	0	Parent=gene-0.144-mRNA-1;ID=gene-0.144-mRNA-1:cds;Name=Cs9930.24
Cs9930	maker	CDS	155318	155489	.	-	1	Parent=gene-0.144-mRNA-1;ID=gene-0.144-mRNA-1:cds;Name=Cs9930.24
Cs9930	maker	CDS	155577	155749	.	-	0	Parent=gene-0.144-mRNA-1;ID=gene-0.144-mRNA-1:cds;Name=Cs9930.24
Cs9930	maker	CDS	155898	155970	.	-	1	Parent=gene-0.144-mRNA-1;ID=gene-0.144-mRNA-1:cds;Name=Cs9930.24
Cs9930	maker	CDS	156142	156344	.	-	0	Parent=gene-0.144-mRNA-1;ID=gene-0.144-mRNA-1:cds;Name=Cs9930.24
Cs9930	maker	CDS	156925	157071	.	-	0	Parent=gene-0.144-mRNA-1;ID=gene-0.144-mRNA-1:cds;Name=Cs9930.24
Cs9930	maker	CDS	158170	158418	.	-	0	Parent=gene-0.144-mRNA-1;ID=gene-0.144-mRNA-1:cds;Name=Cs9930.24
Cs9930	maker	gene	163735	167829	.	-	.	ID=gene-0.147;Name=Cs9930.25
Cs9930	maker	mRNA	163735	167829	.	-	.	Parent=gene-0.147;ID=gene-0.147-mRNA-1;Name=Cs9930.25;_aed=0.05;_eaed=0.01;_qi=0|0.85|0.75|1|0.85|0.87|8|0|439
Cs9930	maker	exon	163735	163845	.	-	.	Parent=gene-0.147-mRNA-1
Cs9930	maker	exon	164512	164589	.	-	.	Parent=gene-0.147-mRNA-1
Cs9930	maker	exon	165666	165854	.	-	.	Parent=gene-0.147-mRNA-1
Cs9930	maker	exon	166150	166743	.	-	.	Parent=gene-0.147-mRNA-1
Cs9930	maker	exon	166809	166954	.	-	.	Parent=gene-0.147-mRNA-1
Cs9930	maker	exon	167450	167531	.	-	.	Parent=gene-0.147-mRNA-1
Cs9930	maker	exon	167632	167702	.	-	.	Parent=gene-0.147-mRNA-1
Cs9930	maker	exon	167781	167829	.	-	.	Parent=gene-0.147-mRNA-1
Cs9930	maker	CDS	163735	163845	.	-	0	Parent=gene-0.147-mRNA-1;ID=gene-0.147-mRNA-1:cds;Name=Cs9930.25
Cs9930	maker	CDS	164512	164589	.	-	0	Parent=gene-0.147-mRNA-1;ID=gene-0.147-mRNA-1:cds;Name=Cs9930.25
Cs9930	maker	CDS	165666	165854	.	-	0	Parent=gene-0.147-mRNA-1;ID=gene-0.147-mRNA-1:cds;Name=Cs9930.25
Cs9930	maker	CDS	166150	166743	.	-	0	Parent=gene-0.147-mRNA-1;ID=gene-0.147-mRNA-1:cds;Name=Cs9930.25
Cs9930	maker	CDS	166809	166954	.	-	2	Parent=gene-0.147-mRNA-1;ID=gene-0.147-mRNA-1:cds;Name=Cs9930.25
Cs9930	maker	CDS	167450	167531	.	-	0	Parent=gene-0.147-mRNA-1;ID=gene-0.147-mRNA-1:cds;Name=Cs9930.25
Cs9930	maker	CDS	167632	167702	.	-	2	Parent=gene-0.147-mRNA-1;ID=gene-0.147-mRNA-1:cds;Name=Cs9930.25
Cs9930	maker	CDS	167781	167829	.	-	0	Parent=gene-0.147-mRNA-1;ID=gene-0.147-mRNA-1:cds;Name=Cs9930.25
##Citrullus_lanatus_cv97103_Vat_cluster
##sequence Citrullus_lanatus_cv97103_Chr02 region: 29789700..29914667 (124968)
Cla97103	maker	Gene	1	3154	.	+	.	ID=gene-0.21;Name=Cla97103.01
Cla97103	maker	mRNA	1	3154	.	+	.	Parent=gene-0.21;ID=gene-0.21-mRNA-1;Name=Cla97103.01;_aed=0.02;_eaed=0.03;_qi=0|0.87|0.77|1|0.87|0.77|9|0|486
Cla97103	maker	CDS	1	38	.	+	0	Parent=gene-0.21-mRNA-1;ID=gene-0.21-mRNA-1:cds;Name=Cla97103.01
Cla97103	maker	CDS	884	993	.	+	1	Parent=gene-0.21-mRNA-1;ID=gene-0.21-mRNA-1:cds;Name=Cla97103.01
Cla97103	maker	CDS	1086	1451	.	+	2	Parent=gene-0.21-mRNA-1;ID=gene-0.21-mRNA-1:cds;Name=Cla97103.01
Cla97103	maker	CDS	1550	1801	.	+	2	Parent=gene-0.21-mRNA-1;ID=gene-0.21-mRNA-1:cds;Name=Cla97103.01
Cla97103	maker	CDS	1882	2039	.	+	2	Parent=gene-0.21-mRNA-1;ID=gene-0.21-mRNA-1:cds;Name=Cla97103.01
Cla97103	maker	CDS	2372	2451	.	+	0	Parent=gene-0.21-mRNA-1;ID=gene-0.21-mRNA-1:cds;Name=Cla97103.01
Cla97103	maker	CDS	2528	2663	.	+	1	Parent=gene-0.21-mRNA-1;ID=gene-0.21-mRNA-1:cds;Name=Cla97103.01
Cla97103	maker	CDS	2754	2925	.	+	0	Parent=gene-0.21-mRNA-1;ID=gene-0.21-mRNA-1:cds;Name=Cla97103.01
Cla97103	maker	CDS	3006	3154	.	+	2	Parent=gene-0.21-mRNA-1;ID=gene-0.21-mRNA-1:cds;Name=Cla97103.01
Cla97103	maker	Exon	1	38	.	+	.	Parent=gene-0.21-mRNA-1
Cla97103	maker	Exon	884	993	.	+	.	Parent=gene-0.21-mRNA-1
Cla97103	maker	Exon	1086	1451	.	+	.	Parent=gene-0.21-mRNA-1
Cla97103	maker	Exon	1550	1801	.	+	.	Parent=gene-0.21-mRNA-1
Cla97103	maker	Exon	1882	2039	.	+	.	Parent=gene-0.21-mRNA-1
Cla97103	maker	Exon	2372	2451	.	+	.	Parent=gene-0.21-mRNA-1
Cla97103	maker	Exon	2528	2663	.	+	.	Parent=gene-0.21-mRNA-1
Cla97103	maker	Exon	2754	2925	.	+	.	Parent=gene-0.21-mRNA-1
Cla97103	maker	Exon	3006	3154	.	+	.	Parent=gene-0.21-mRNA-1
Cla97103	maker	Gene	7361	9214	.	+	.	ID=gene-0.10;Name=Cla97103.02
Cla97103	maker	mRNA	7361	9214	.	+	.	Parent=gene-0.10;ID=gene-0.10-mRNA-1;Name=Cla97103.02;_aed=0.00;_eaed=0.00;_qi=0|-1|1|1|-1|1|1|0|617
Cla97103	maker	CDS	7361	9214	.	+	0	Parent=gene-0.10-mRNA-1;ID=gene-0.10-mRNA-1:cds;Name=Cla97103.02
Cla97103	maker	Exon	7361	9214	.	+	.	Parent=gene-0.10-mRNA-1
Cla97103	GAFL	Gene	18981	25589	.	+	.	ID=Vat-related;Name=Cla97103.03
Cla97103	GAFL	mRNA	18981	25589	.	+	.	Parent=Vat-related;ID=Vat-related-mRNA-1;Name=Cla97103.03;_aed=0.01;_eaed=0.01;_qi=0|0.75|0.6|1|1|1|5|0|1398
Cla97103	GAFL	CDS	18981	21801	.	+	0	Parent=Vat-related-mRNA-1;ID=Vat-related-mRNA-1:cds;Name=Cla97103.03
Cla97103	GAFL	CDS	22045	22575	.	+	0	Parent=Vat-related-mRNA-1;ID=Vat-related-mRNA-1:cds;Name=Cla97103.03
Cla97103	GAFL	CDS	24572	25432	.	+	0	Parent=Vat-related-mRNA-1;ID=Vat-related-mRNA-1:cds;Name=Cla97103.03
Cla97103	GAFL	CDS	25539	25589	.	+	0	Parent=Vat-related-mRNA-1;ID=Vat-related-mRNA-1:cds;Name=Cla97103.03
Cla97103	GAFL	Exon	18975	19980	.	+	.	Parent=Vat-related-mRNA-1
Cla97103	GAFL	Exon	20054	21801	.	+	.	Parent=Vat-related-mRNA-1
Cla97103	GAFL	Exon	22045	22575	.	+	.	Parent=Vat-related-mRNA-1
Cla97103	GAFL	Exon	24572	25432	.	+	.	Parent=Vat-related-mRNA-1
Cla97103	GAFL	Exon	25539	25589	.	+	.	Parent=Vat-related-mRNA-1
Cla97103	maker	Gene	39722	48881	.	+	.	ID=gene-0.25;Name=Cla97103.04
Cla97103	maker	mRNA	39722	48881	.	+	.	Parent=gene-0.25;ID=gene-0.25-mRNA-1;Name=Cla97103.04;_aed=0.01;_eaed=0.01;_qi=0|0.92|0.86|1|0.71|0.86|15|12|779
Cla97103	maker	CDS	39722	39928	.	+	0	Parent=gene-0.25-mRNA-1;ID=gene-0.25-mRNA-1:cds;Name=Cla97103.04
Cla97103	maker	CDS	40279	40554	.	+	0	Parent=gene-0.25-mRNA-1;ID=gene-0.25-mRNA-1:cds;Name=Cla97103.04
Cla97103	maker	CDS	40690	40878	.	+	0	Parent=gene-0.25-mRNA-1;ID=gene-0.25-mRNA-1:cds;Name=Cla97103.04
Cla97103	maker	CDS	41339	41423	.	+	0	Parent=gene-0.25-mRNA-1;ID=gene-0.25-mRNA-1:cds;Name=Cla97103.04
Cla97103	maker	CDS	41533	41699	.	+	2	Parent=gene-0.25-mRNA-1;ID=gene-0.25-mRNA-1:cds;Name=Cla97103.04
Cla97103	maker	CDS	42532	42723	.	+	0	Parent=gene-0.25-mRNA-1;ID=gene-0.25-mRNA-1:cds;Name=Cla97103.04
Cla97103	maker	CDS	43729	43962	.	+	0	Parent=gene-0.25-mRNA-1;ID=gene-0.25-mRNA-1:cds;Name=Cla97103.04
Cla97103	maker	CDS	44766	44888	.	+	0	Parent=gene-0.25-mRNA-1;ID=gene-0.25-mRNA-1:cds;Name=Cla97103.04
Cla97103	maker	CDS	44974	45129	.	+	0	Parent=gene-0.25-mRNA-1;ID=gene-0.25-mRNA-1:cds;Name=Cla97103.04
Cla97103	maker	CDS	45254	45300	.	+	0	Parent=gene-0.25-mRNA-1;ID=gene-0.25-mRNA-1:cds;Name=Cla97103.04
Cla97103	maker	CDS	45736	45879	.	+	1	Parent=gene-0.25-mRNA-1;ID=gene-0.25-mRNA-1:cds;Name=Cla97103.04
Cla97103	maker	CDS	45952	46129	.	+	1	Parent=gene-0.25-mRNA-1;ID=gene-0.25-mRNA-1:cds;Name=Cla97103.04
Cla97103	maker	CDS	47774	47899	.	+	0	Parent=gene-0.25-mRNA-1;ID=gene-0.25-mRNA-1:cds;Name=Cla97103.04
Cla97103	maker	CDS	48528	48611	.	+	0	Parent=gene-0.25-mRNA-1;ID=gene-0.25-mRNA-1:cds;Name=Cla97103.04
Cla97103	maker	CDS	48738	48869	.	+	0	Parent=gene-0.25-mRNA-1;ID=gene-0.25-mRNA-1:cds;Name=Cla97103.04
Cla97103	maker	Three_prime_utr	48870	48881	.	+	.	Parent=gene-0.25-mRNA-1;ID=gene-0.25-mRNA-1:three_prime_utr;Name=Cla97103.04-mRNA-1:three_prime_utr
Cla97103	maker	Exon	39722	39928	.	+	.	Parent=gene-0.25-mRNA-1
Cla97103	maker	Exon	40279	40554	.	+	.	Parent=gene-0.25-mRNA-1
Cla97103	maker	Exon	40690	40878	.	+	.	Parent=gene-0.25-mRNA-1
Cla97103	maker	Exon	41339	41423	.	+	.	Parent=gene-0.25-mRNA-1
Cla97103	maker	Exon	41533	41699	.	+	.	Parent=gene-0.25-mRNA-1
Cla97103	maker	Exon	42532	42723	.	+	.	Parent=gene-0.25-mRNA-1
Cla97103	maker	Exon	43729	43962	.	+	.	Parent=gene-0.25-mRNA-1
Cla97103	maker	Exon	44766	44888	.	+	.	Parent=gene-0.25-mRNA-1
Cla97103	maker	Exon	44974	45129	.	+	.	Parent=gene-0.25-mRNA-1
Cla97103	maker	Exon	45254	45300	.	+	.	Parent=gene-0.25-mRNA-1
Cla97103	maker	Exon	45736	45879	.	+	.	Parent=gene-0.25-mRNA-1
Cla97103	maker	Exon	45952	46129	.	+	.	Parent=gene-0.25-mRNA-1
Cla97103	maker	Exon	47774	47899	.	+	.	Parent=gene-0.25-mRNA-1
Cla97103	maker	Exon	48528	48611	.	+	.	Parent=gene-0.25-mRNA-1
Cla97103	maker	Exon	48738	48881	.	+	.	Parent=gene-0.25-mRNA-1
Cla97103	maker	Gene	62158	64510	.	-	.	ID=gene-0.29;Name=Cla97103.05
Cla97103	maker	mRNA	62158	64510	.	-	.	Parent=gene-0.29;ID=gene-0.29-mRNA-1;Name=Cla97103.05;_aed=0.00;_eaed=0.00;_qi=0|1|1|1|1|1|3|0|721
Cla97103	maker	CDS	62158	62934	.	-	0	Parent=gene-0.29-mRNA-1;ID=gene-0.29-mRNA-1:cds;Name=Cla97103.05
Cla97103	maker	CDS	63030	63146	.	-	0	Parent=gene-0.29-mRNA-1;ID=gene-0.29-mRNA-1:cds;Name=Cla97103.05
Cla97103	maker	CDS	63239	64510	.	-	0	Parent=gene-0.29-mRNA-1;ID=gene-0.29-mRNA-1:cds;Name=Cla97103.05
Cla97103	maker	Exon	62158	62934	.	-	.	Parent=gene-0.29-mRNA-1
Cla97103	maker	Exon	63030	63146	.	-	.	Parent=gene-0.29-mRNA-1
Cla97103	maker	Exon	63239	64510	.	-	.	Parent=gene-0.29-mRNA-1
Cla97103	maker	Gene	69929	89308	.	-	.	ID=gene-0.31;Name=Cla97103.06
Cla97103	maker	mRNA	69929	89308	.	-	.	Parent=gene-0.31;ID=gene-0.31-mRNA-1;Name=Cla97103.06;_aed=0.04;_eaed=0.04;_qi=0|0.75|0.84|0.84|0.66|0.76|25|0|1288
Cla97103	maker	CDS	69929	71044	.	-	0	Parent=gene-0.31-mRNA-1;ID=gene-0.31-mRNA-1:cds;Name=Cla97103.06
Cla97103	maker	CDS	71196	71312	.	-	0	Parent=gene-0.31-mRNA-1;ID=gene-0.31-mRNA-1:cds;Name=Cla97103.06
Cla97103	maker	CDS	71395	71506	.	-	1	Parent=gene-0.31-mRNA-1;ID=gene-0.31-mRNA-1:cds;Name=Cla97103.06
Cla97103	maker	CDS	71651	71802	.	-	0	Parent=gene-0.31-mRNA-1;ID=gene-0.31-mRNA-1:cds;Name=Cla97103.06
Cla97103	maker	CDS	72894	72965	.	-	0	Parent=gene-0.31-mRNA-1;ID=gene-0.31-mRNA-1:cds;Name=Cla97103.06
Cla97103	maker	CDS	73179	73244	.	-	0	Parent=gene-0.31-mRNA-1;ID=gene-0.31-mRNA-1:cds;Name=Cla97103.06
Cla97103	maker	CDS	74115	74243	.	-	0	Parent=gene-0.31-mRNA-1;ID=gene-0.31-mRNA-1:cds;Name=Cla97103.06
Cla97103	maker	CDS	76604	76712	.	-	1	Parent=gene-0.31-mRNA-1;ID=gene-0.31-mRNA-1:cds;Name=Cla97103.06
Cla97103	maker	CDS	78497	78605	.	-	2	Parent=gene-0.31-mRNA-1;ID=gene-0.31-mRNA-1:cds;Name=Cla97103.06
Cla97103	maker	CDS	78694	78778	.	-	0	Parent=gene-0.31-mRNA-1;ID=gene-0.31-mRNA-1:cds;Name=Cla97103.06
Cla97103	maker	CDS	79386	79398	.	-	1	Parent=gene-0.31-mRNA-1;ID=gene-0.31-mRNA-1:cds;Name=Cla97103.06
Cla97103	maker	CDS	79795	79874	.	-	0	Parent=gene-0.31-mRNA-1;ID=gene-0.31-mRNA-1:cds;Name=Cla97103.06
Cla97103	maker	CDS	79998	80123	.	-	0	Parent=gene-0.31-mRNA-1;ID=gene-0.31-mRNA-1:cds;Name=Cla97103.06
Cla97103	maker	CDS	80219	80269	.	-	0	Parent=gene-0.31-mRNA-1;ID=gene-0.31-mRNA-1:cds;Name=Cla97103.06
Cla97103	maker	CDS	81545	81727	.	-	0	Parent=gene-0.31-mRNA-1;ID=gene-0.31-mRNA-1:cds;Name=Cla97103.06
Cla97103	maker	CDS	81804	81890	.	-	0	Parent=gene-0.31-mRNA-1;ID=gene-0.31-mRNA-1:cds;Name=Cla97103.06
Cla97103	maker	CDS	81998	82108	.	-	0	Parent=gene-0.31-mRNA-1;ID=gene-0.31-mRNA-1:cds;Name=Cla97103.06
Cla97103	maker	CDS	82193	82297	.	-	0	Parent=gene-0.31-mRNA-1;ID=gene-0.31-mRNA-1:cds;Name=Cla97103.06
Cla97103	maker	CDS	82879	83050	.	-	1	Parent=gene-0.31-mRNA-1;ID=gene-0.31-mRNA-1:cds;Name=Cla97103.06
Cla97103	maker	CDS	83138	83310	.	-	0	Parent=gene-0.31-mRNA-1;ID=gene-0.31-mRNA-1:cds;Name=Cla97103.06
Cla97103	maker	CDS	83459	83531	.	-	1	Parent=gene-0.31-mRNA-1;ID=gene-0.31-mRNA-1:cds;Name=Cla97103.06
Cla97103	maker	CDS	84564	84766	.	-	0	Parent=gene-0.31-mRNA-1;ID=gene-0.31-mRNA-1:cds;Name=Cla97103.06
Cla97103	maker	CDS	85863	85955	.	-	0	Parent=gene-0.31-mRNA-1;ID=gene-0.31-mRNA-1:cds;Name=Cla97103.06
Cla97103	maker	CDS	87892	87972	.	-	0	Parent=gene-0.31-mRNA-1;ID=gene-0.31-mRNA-1:cds;Name=Cla97103.06
Cla97103	maker	CDS	89060	89308	.	-	0	Parent=gene-0.31-mRNA-1;ID=gene-0.31-mRNA-1:cds;Name=Cla97103.06
Cla97103	maker	Exon	69929	71044	.	-	.	Parent=gene-0.31-mRNA-1
Cla97103	maker	Exon	71196	71312	.	-	.	Parent=gene-0.31-mRNA-1
Cla97103	maker	Exon	71395	71506	.	-	.	Parent=gene-0.31-mRNA-1
Cla97103	maker	Exon	71651	71802	.	-	.	Parent=gene-0.31-mRNA-1
Cla97103	maker	Exon	72894	72965	.	-	.	Parent=gene-0.31-mRNA-1
Cla97103	maker	Exon	73179	73244	.	-	.	Parent=gene-0.31-mRNA-1
Cla97103	maker	Exon	74115	74243	.	-	.	Parent=gene-0.31-mRNA-1
Cla97103	maker	Exon	76604	76712	.	-	.	Parent=gene-0.31-mRNA-1
Cla97103	maker	Exon	78497	78605	.	-	.	Parent=gene-0.31-mRNA-1
Cla97103	maker	Exon	78694	78778	.	-	.	Parent=gene-0.31-mRNA-1
Cla97103	maker	Exon	79386	79398	.	-	.	Parent=gene-0.31-mRNA-1
Cla97103	maker	Exon	79795	79874	.	-	.	Parent=gene-0.31-mRNA-1
Cla97103	maker	Exon	79998	80123	.	-	.	Parent=gene-0.31-mRNA-1
Cla97103	maker	Exon	80219	80269	.	-	.	Parent=gene-0.31-mRNA-1
Cla97103	maker	Exon	81545	81727	.	-	.	Parent=gene-0.31-mRNA-1
Cla97103	maker	Exon	81804	81890	.	-	.	Parent=gene-0.31-mRNA-1
Cla97103	maker	Exon	81998	82108	.	-	.	Parent=gene-0.31-mRNA-1
Cla97103	maker	Exon	82193	82297	.	-	.	Parent=gene-0.31-mRNA-1
Cla97103	maker	Exon	82879	83050	.	-	.	Parent=gene-0.31-mRNA-1
Cla97103	maker	Exon	83138	83310	.	-	.	Parent=gene-0.31-mRNA-1
Cla97103	maker	Exon	83459	83531	.	-	.	Parent=gene-0.31-mRNA-1
Cla97103	maker	Exon	84564	84766	.	-	.	Parent=gene-0.31-mRNA-1
Cla97103	maker	Exon	85863	85955	.	-	.	Parent=gene-0.31-mRNA-1
Cla97103	maker	Exon	87892	87972	.	-	.	Parent=gene-0.31-mRNA-1
Cla97103	maker	Exon	89060	89308	.	-	.	Parent=gene-0.31-mRNA-1
Cla97103	maker	Gene	100509	107859	.	-	.	ID=gene-0.33;Name=Cla97103.07
Cla97103	maker	mRNA	100509	107859	.	-	.	Parent=gene-0.33;ID=gene-0.33-mRNA-1;Name=Cla97103.07;_aed=0.02;_eaed=0.02;_qi=0|0.33|0.25|0.75|1|1|4|0|1465
Cla97103	maker	CDS	100509	101378	.	-	0	Parent=gene-0.33-mRNA-1;ID=gene-0.33-mRNA-1:cds;Name=Cla97103.07
Cla97103	maker	CDS	101645	101761	.	-	0	Parent=gene-0.33-mRNA-1;ID=gene-0.33-mRNA-1:cds;Name=Cla97103.07
Cla97103	maker	CDS	103139	103690	.	-	0	Parent=gene-0.33-mRNA-1;ID=gene-0.33-mRNA-1:cds;Name=Cla97103.07
Cla97103	maker	CDS	105004	107859	.	-	0	Parent=gene-0.33-mRNA-1;ID=gene-0.33-mRNA-1:cds;Name=Cla97103.07
Cla97103	maker	Exon	100509	101378	.	-	.	Parent=gene-0.33-mRNA-1
Cla97103	maker	Exon	101645	101761	.	-	.	Parent=gene-0.33-mRNA-1
Cla97103	maker	Exon	103139	103690	.	-	.	Parent=gene-0.33-mRNA-1
Cla97103	maker	Exon	105004	107859	.	-	.	Parent=gene-0.33-mRNA-1
Cla97103	maker	Gene	120779	124968	.	-	.	ID=gene-0.35;Name=Cla97103.08
Cla97103	maker	mRNA	120779	124968	.	-	.	Parent=gene-0.35;ID=gene-0.35-mRNA-1;Name=Cla97103.08;_aed=0.00;_eaed=0.00;_qi=0|1|1|1|0.57|0.5|8|0|439
Cla97103	maker	CDS	120779	120889	.	-	0	Parent=gene-0.35-mRNA-1;ID=gene-0.35-mRNA-1:cds;Name=Cla97103.08
Cla97103	maker	CDS	121492	121569	.	-	0	Parent=gene-0.35-mRNA-1;ID=gene-0.35-mRNA-1:cds;Name=Cla97103.08
Cla97103	maker	CDS	122658	122846	.	-	0	Parent=gene-0.35-mRNA-1;ID=gene-0.35-mRNA-1:cds;Name=Cla97103.08
Cla97103	maker	CDS	123248	123871	.	-	0	Parent=gene-0.35-mRNA-1;ID=gene-0.35-mRNA-1:cds;Name=Cla97103.08
Cla97103	maker	CDS	123945	124060	.	-	2	Parent=gene-0.35-mRNA-1;ID=gene-0.35-mRNA-1:cds;Name=Cla97103.08
Cla97103	maker	CDS	124603	124684	.	-	0	Parent=gene-0.35-mRNA-1;ID=gene-0.35-mRNA-1:cds;Name=Cla97103.08
Cla97103	maker	CDS	124772	124842	.	-	2	Parent=gene-0.35-mRNA-1;ID=gene-0.35-mRNA-1:cds;Name=Cla97103.08
Cla97103	maker	CDS	124920	124968	.	-	0	Parent=gene-0.35-mRNA-1;ID=gene-0.35-mRNA-1:cds;Name=Cla97103.08
Cla97103	maker	Exon	120779	120889	.	-	.	Parent=gene-0.35-mRNA-1
Cla97103	maker	Exon	121492	121569	.	-	.	Parent=gene-0.35-mRNA-1
Cla97103	maker	Exon	122658	122846	.	-	.	Parent=gene-0.35-mRNA-1
Cla97103	maker	Exon	123248	123871	.	-	.	Parent=gene-0.35-mRNA-1
Cla97103	maker	Exon	123945	124060	.	-	.	Parent=gene-0.35-mRNA-1
Cla97103	maker	Exon	124603	124684	.	-	.	Parent=gene-0.35-mRNA-1
Cla97103	maker	Exon	124772	124842	.	-	.	Parent=gene-0.35-mRNA-1
Cla97103	maker	Exon	124920	124968	.	-	.	Parent=gene-0.35-mRNA-1
##Benincasa_hispida_cvB227_Vat_cluster
##sequence Benincasa_hispida_cvB227_Chr06 region: 48284996..48778130 (493135)
BhiB227 maker gene 48001 52213 . + . ID=gene-0.12;Name=Bhi.01
BhiB227	maker	mRNA	1	52213	.	+	.	ID=gene-0.12-mRNA-1;Name=Bhi.01;_aed=0.00;_eaed=0.00;_qi=609|0.87|0.88|1|1|1|9|462|492
BhiB227	maker	Five_prime_utr	1	48609	.	+	.	Parent=gene-0.12-mRNA-1;ID=gene-0.12-mRNA-1:five_prime_utr;Name=Bhi.01-mRNA-1:five_prime_utr
BhiB227	maker	exon	48610	48647	.	+	.	Parent=gene-0.12-mRNA-1
BhiB227	maker	exon	49478	49584	.	+	.	Parent=gene-0.12-mRNA-1
BhiB227	maker	exon	49676	50041	.	+	.	Parent=gene-0.12-mRNA-1
BhiB227	maker	exon	50158	50409	.	+	.	Parent=gene-0.12-mRNA-1
BhiB227	maker	exon	50489	50646	.	+	.	Parent=gene-0.12-mRNA-1
BhiB227	maker	exon	50972	51051	.	+	.	Parent=gene-0.12-mRNA-1
BhiB227	maker	exon	51128	51263	.	+	.	Parent=gene-0.12-mRNA-1
BhiB227	maker	exon	51353	51526	.	+	.	Parent=gene-0.12-mRNA-1
BhiB227	maker	exon	51584	52213	.	+	.	Parent=gene-0.12-mRNA-1
BhiB227	maker	CDS	48610	48647	.	+	0	Parent=gene-0.12-mRNA-1;ID=gene-0.12-mRNA-1:cds;Name=Bhi.01
BhiB227	maker	CDS	49478	49584	.	+	0	Parent=gene-0.12-mRNA-1;ID=gene-0.12-mRNA-1:cds;Name=Bhi.01
BhiB227	maker	CDS	49676	50041	.	+	0	Parent=gene-0.12-mRNA-1;ID=gene-0.12-mRNA-1:cds;Name=Bhi.01
BhiB227	maker	CDS	50158	50409	.	+	0	Parent=gene-0.12-mRNA-1;ID=gene-0.12-mRNA-1:cds;Name=Bhi.01
BhiB227	maker	CDS	50489	50646	.	+	0	Parent=gene-0.12-mRNA-1;ID=gene-0.12-mRNA-1:cds;Name=Bhi.01
BhiB227	maker	CDS	50972	51051	.	+	0	Parent=gene-0.12-mRNA-1;ID=gene-0.12-mRNA-1:cds;Name=Bhi.01
BhiB227	maker	CDS	51128	51263	.	+	0	Parent=gene-0.12-mRNA-1;ID=gene-0.12-mRNA-1:cds;Name=Bhi.01
BhiB227	maker	CDS	51353	51526	.	+	0	Parent=gene-0.12-mRNA-1;ID=gene-0.12-mRNA-1:cds;Name=Bhi.01
BhiB227	maker	CDS	51584	51751	.	+	0	Parent=gene-0.12-mRNA-1;ID=gene-0.12-mRNA-1:cds;Name=Bhi.01
BhiB227	maker	Three_prime_utr	51752	52213	.	+	.	Parent=gene-0.12-mRNA-1;ID=gene-0.12-mRNA-1:three_prime_utr;Name=Bhi.01-mRNA-1:three_prime_utr
BhiB227	maker	gene	84341	86200	.	+	.	ID=gene-0.4;Name=Bhi.02
BhiB227	maker	mRNA	84341	86200	.	+	.	Parent=gene-0.4;ID=gene-0.4-mRNA-1;Name=Bhi.02;_aed=0.09;_eaed=0.09;_qi=0|-1|0|1|-1|1|1|0|619
BhiB227	maker	exon	84341	86200	.	+	.	Parent=gene-0.4-mRNA-1
BhiB227	maker	CDS	84341	86200	.	+	0	Parent=gene-0.4-mRNA-1;ID=gene-0.4-mRNA-1:cds;Name=Bhi.02
BhiB227	GAFL	gene	106594	110812	.	+	.	ID=Vat-related;Name=Bhi.03
BhiB227	GAFL	mRNA	106594	110812	.	+	.	Parent=Vat-related;ID=Vat-related-mRNA-1;Name=Bhi.03
BhiB227	GAFL	exon	106594	109188	.	+	.	Parent=Vat-related-mRNA-1
BhiB227	GAFL	exon	109393	109926	.	+	.	Parent=Vat-related-mRNA-1
BhiB227	GAFL	exon	110006	110812	.	+	.	Parent=Vat-related-mRNA-1
BhiB227	GAFL	CDS	106594	109188	.	+	0	Parent=Vat-related-mRNA-1;ID=Vat-related-mRNA-1:cds;Name=Bhi.03
BhiB227	GAFL	CDS	109393	109926	.	+	0	Parent=Vat-related-mRNA-1;ID=Vat-related-mRNA-1:cds;Name=Bhi.03
BhiB227	GAFL	CDS	110006	110812	.	+	0	Parent=Vat-related-mRNA-1;ID=Vat-related-mRNA-1:cds;Name=Bhi.03
BhiB227	maker	gene	184891	190969	.	+	.	ID=gene-1.17;Name=Bhi.04
BhiB227	maker	mRNA	184891	190969	.	+	.	Parent=gene-1.17;ID=gene-1.17-mRNA-1;Name=Bhi.04;_aed=0.10;_eaed=0.10;_qi=8|1|0.92|1|0.41|0.46|13|0|704
BhiB227	maker	Five_prime_utr	184891	184898	.	+	.	Parent=gene-1.17-mRNA-1;ID=gene-1.17-mRNA-1:five_prime_utr;Name=Bhi.04-mRNA-1:five_prime_utr
BhiB227	maker	exon	184891	185099	.	+	.	Parent=gene-1.17-mRNA-1
BhiB227	maker	exon	185413	185688	.	+	.	Parent=gene-1.17-mRNA-1
BhiB227	maker	exon	185908	186096	.	+	.	Parent=gene-1.17-mRNA-1
BhiB227	maker	exon	186618	186702	.	+	.	Parent=gene-1.17-mRNA-1
BhiB227	maker	exon	186840	187006	.	+	.	Parent=gene-1.17-mRNA-1
BhiB227	maker	exon	187155	187346	.	+	.	Parent=gene-1.17-mRNA-1
BhiB227	maker	exon	187898	188131	.	+	.	Parent=gene-1.17-mRNA-1
BhiB227	maker	exon	188245	188367	.	+	.	Parent=gene-1.17-mRNA-1
BhiB227	maker	exon	188461	188616	.	+	.	Parent=gene-1.17-mRNA-1
BhiB227	maker	exon	189525	189571	.	+	.	Parent=gene-1.17-mRNA-1
BhiB227	maker	exon	189689	189832	.	+	.	Parent=gene-1.17-mRNA-1
BhiB227	maker	exon	190283	190460	.	+	.	Parent=gene-1.17-mRNA-1
BhiB227	maker	exon	190847	190969	.	+	.	Parent=gene-1.17-mRNA-1
BhiB227	maker	CDS	184899	185099	.	+	0	Parent=gene-1.17-mRNA-1;ID=gene-1.17-mRNA-1:cds;Name=Bhi.04
BhiB227	maker	CDS	185413	185688	.	+	0	Parent=gene-1.17-mRNA-1;ID=gene-1.17-mRNA-1:cds;Name=Bhi.04
BhiB227	maker	CDS	185908	186096	.	+	0	Parent=gene-1.17-mRNA-1;ID=gene-1.17-mRNA-1:cds;Name=Bhi.04
BhiB227	maker	CDS	186618	186702	.	+	0	Parent=gene-1.17-mRNA-1;ID=gene-1.17-mRNA-1:cds;Name=Bhi.04
BhiB227	maker	CDS	186840	187006	.	+	0	Parent=gene-1.17-mRNA-1;ID=gene-1.17-mRNA-1:cds;Name=Bhi.04
BhiB227	maker	CDS	187155	187346	.	+	0	Parent=gene-1.17-mRNA-1;ID=gene-1.17-mRNA-1:cds;Name=Bhi.04
BhiB227	maker	CDS	187898	188131	.	+	0	Parent=gene-1.17-mRNA-1;ID=gene-1.17-mRNA-1:cds;Name=Bhi.04
BhiB227	maker	CDS	188245	188367	.	+	0	Parent=gene-1.17-mRNA-1;ID=gene-1.17-mRNA-1:cds;Name=Bhi.04
BhiB227	maker	CDS	188461	188616	.	+	0	Parent=gene-1.17-mRNA-1;ID=gene-1.17-mRNA-1:cds;Name=Bhi.04
BhiB227	maker	CDS	189525	189571	.	+	0	Parent=gene-1.17-mRNA-1;ID=gene-1.17-mRNA-1:cds;Name=Bhi.04
BhiB227	maker	CDS	189689	189832	.	+	0	Parent=gene-1.17-mRNA-1;ID=gene-1.17-mRNA-1:cds;Name=Bhi.04
BhiB227	maker	CDS	190283	190460	.	+	0	Parent=gene-1.17-mRNA-1;ID=gene-1.17-mRNA-1:cds;Name=Bhi.04
BhiB227	maker	CDS	190847	190969	.	+	0	Parent=gene-1.17-mRNA-1;ID=gene-1.17-mRNA-1:cds;Name=Bhi.04
BhiB227	maker	gene	191937	192680	.	+	.	ID=gene-1.18;Name=Bhi.05
BhiB227	maker	mRNA	191937	192680	.	+	.	Parent=gene-1.18;ID=gene-1.18-mRNA-1;Name=Bhi.05;_aed=0.46;_eaed=0.46;_qi=0|0.5|0.66|0.66|0|0|3|251|88
BhiB227	maker	exon	191937	191993	.	+	.	Parent=gene-1.18-mRNA-1
BhiB227	maker	exon	192089	192172	.	+	.	Parent=gene-1.18-mRNA-1
BhiB227	maker	exon	192304	192680	.	+	.	Parent=gene-1.18-mRNA-1
BhiB227	maker	CDS	191937	191993	.	+	0	Parent=gene-1.18-mRNA-1;ID=gene-1.18-mRNA-1:cds;Name=Bhi.05
BhiB227	maker	CDS	192089	192172	.	+	0	Parent=gene-1.18-mRNA-1;ID=gene-1.18-mRNA-1:cds;Name=Bhi.05
BhiB227	maker	CDS	192304	192429	.	+	0	Parent=gene-1.18-mRNA-1;ID=gene-1.18-mRNA-1:cds;Name=Bhi.05
BhiB227	maker	Three_prime_utr	192430	192680	.	+	.	Parent=gene-1.18-mRNA-1;ID=gene-1.18-mRNA-1:three_prime_utr;Name=Bhi.05-mRNA-1:three_prime_utr
BhiB227	maker	gene	195194	199223	.	-	.	ID=gene-1.21;Name=Bhi.06
BhiB227	maker	mRNA	195194	199223	.	-	.	Parent=gene-1.21;ID=gene-1.21-mRNA-1;Name=Bhi.06;_aed=0.00;_eaed=0.00;_qi=199|1|1|1|0.66|0.5|4|448|674
BhiB227	maker	Five_prime_utr	199028	199223	.	-	.	Parent=gene-1.21-mRNA-1;ID=gene-1.21-mRNA-1:five_prime_utr;Name=Bhi.06-mRNA-1:five_prime_utr
BhiB227	maker	exon	195194	196415	.	-	.	Parent=gene-1.21-mRNA-1
BhiB227	maker	exon	196523	196639	.	-	.	Parent=gene-1.21-mRNA-1
BhiB227	maker	exon	196729	197865	.	-	.	Parent=gene-1.21-mRNA-1
BhiB227	maker	exon	199028	199223	.	-	.	Parent=gene-1.21-mRNA-1
BhiB227	maker	CDS	195642	196415	.	-	0	Parent=gene-1.21-mRNA-1;ID=gene-1.21-mRNA-1:cds;Name=Bhi.06
BhiB227	maker	CDS	196523	196639	.	-	0	Parent=gene-1.21-mRNA-1;ID=gene-1.21-mRNA-1:cds;Name=Bhi.06
BhiB227	maker	CDS	196729	197862	.	-	0	Parent=gene-1.21-mRNA-1;ID=gene-1.21-mRNA-1:cds;Name=Bhi.06
BhiB227	maker	Three_prime_utr	195194	195641	.	-	.	Parent=gene-1.21-mRNA-1;ID=gene-1.21-mRNA-1:three_prime_utr;Name=Bhi.06-mRNA-1:three_prime_utr
BhiB227	maker	gene	237178	241624	.	-	.	ID=gene-2.23;Name=Bhi.07
BhiB227	maker	mRNA	237178	241624	.	-	.	Parent=gene-2.23;ID=gene-2.23-mRNA-1;Name=Bhi.07;_aed=0.15;_eaed=0.15;_qi=0|0.66|0.71|0.85|1|1|7|0|521
BhiB227	maker	exon	237178	237466	.	-	.	Parent=gene-2.23-mRNA-1
BhiB227	maker	exon	237623	237779	.	-	.	Parent=gene-2.23-mRNA-1
BhiB227	maker	exon	239139	239344	.	-	.	Parent=gene-2.23-mRNA-1
BhiB227	maker	exon	239433	239582	.	-	.	Parent=gene-2.23-mRNA-1
BhiB227	maker	exon	239659	239712	.	-	.	Parent=gene-2.23-mRNA-1
BhiB227	maker	exon	240412	240588	.	-	.	Parent=gene-2.23-mRNA-1
BhiB227	maker	exon	241092	241624	.	-	.	Parent=gene-2.23-mRNA-1
BhiB227	maker	CDS	237178	237466	.	-	0	Parent=gene-2.23-mRNA-1;ID=gene-2.23-mRNA-1:cds;Name=Bhi.07
BhiB227	maker	CDS	237623	237779	.	-	0	Parent=gene-2.23-mRNA-1;ID=gene-2.23-mRNA-1:cds;Name=Bhi.07
BhiB227	maker	CDS	239139	239344	.	-	0	Parent=gene-2.23-mRNA-1;ID=gene-2.23-mRNA-1:cds;Name=Bhi.07
BhiB227	maker	CDS	239433	239582	.	-	0	Parent=gene-2.23-mRNA-1;ID=gene-2.23-mRNA-1:cds;Name=Bhi.07
BhiB227	maker	CDS	239659	239712	.	-	0	Parent=gene-2.23-mRNA-1;ID=gene-2.23-mRNA-1:cds;Name=Bhi.07
BhiB227	maker	CDS	240412	240588	.	-	0	Parent=gene-2.23-mRNA-1;ID=gene-2.23-mRNA-1:cds;Name=Bhi.07
BhiB227	maker	CDS	241092	241624	.	-	0	Parent=gene-2.23-mRNA-1;ID=gene-2.23-mRNA-1:cds;Name=Bhi.07
BhiB227	maker	gene	348976	349841	.	-	.	ID=gene-3.37;Name=Bhi.08
BhiB227	maker	mRNA	348976	349841	.	-	.	Parent=gene-3.37;ID=gene-3.37-mRNA-1;Name=Bhi.08;_aed=0.06;_eaed=0.06;_qi=0|0.33|0.5|0.75|0|0|4|0|210
BhiB227	maker	exon	348976	349029	.	-	.	Parent=gene-3.37-mRNA-1
BhiB227	maker	exon	349101	349208	.	-	.	Parent=gene-3.37-mRNA-1
BhiB227	maker	exon	349300	349490	.	-	.	Parent=gene-3.37-mRNA-1
BhiB227	maker	exon	349562	349841	.	-	.	Parent=gene-3.37-mRNA-1
BhiB227	maker	CDS	348976	349029	.	-	0	Parent=gene-3.37-mRNA-1;ID=gene-3.37-mRNA-1:cds;Name=Bhi.08
BhiB227	maker	CDS	349101	349208	.	-	0	Parent=gene-3.37-mRNA-1;ID=gene-3.37-mRNA-1:cds;Name=Bhi.08
BhiB227	maker	CDS	349300	349490	.	-	0	Parent=gene-3.37-mRNA-1;ID=gene-3.37-mRNA-1:cds;Name=Bhi.08
BhiB227	maker	CDS	349562	349841	.	-	0	Parent=gene-3.37-mRNA-1;ID=gene-3.37-mRNA-1:cds;Name=Bhi.08
BhiB227	maker	gene	352302	354147	.	-	.	ID=gene-3.20;Name=Bhi.09
BhiB227	maker	mRNA	352302	354147	.	-	.	Parent=gene-3.20;ID=gene-3.20-mRNA-1;Name=Bhi.09;_aed=0.32;_eaed=0.32;_qi=0|0|0|0.2|1|1|5|0|400
BhiB227	maker	exon	352302	352473	.	-	.	Parent=gene-3.20-mRNA-1
BhiB227	maker	exon	352551	352999	.	-	.	Parent=gene-3.20-mRNA-1
BhiB227	maker	exon	353310	353570	.	-	.	Parent=gene-3.20-mRNA-1
BhiB227	maker	exon	353701	353930	.	-	.	Parent=gene-3.20-mRNA-1
BhiB227	maker	exon	354057	354147	.	-	.	Parent=gene-3.20-mRNA-1
BhiB227	maker	CDS	352302	352473	.	-	0	Parent=gene-3.20-mRNA-1;ID=gene-3.20-mRNA-1:cds;Name=Bhi.09
BhiB227	maker	CDS	352551	352999	.	-	0	Parent=gene-3.20-mRNA-1;ID=gene-3.20-mRNA-1:cds;Name=Bhi.09
BhiB227	maker	CDS	353310	353570	.	-	0	Parent=gene-3.20-mRNA-1;ID=gene-3.20-mRNA-1:cds;Name=Bhi.09
BhiB227	maker	CDS	353701	353930	.	-	0	Parent=gene-3.20-mRNA-1;ID=gene-3.20-mRNA-1:cds;Name=Bhi.09
BhiB227	maker	CDS	354057	354147	.	-	0	Parent=gene-3.20-mRNA-1;ID=gene-3.20-mRNA-1:cds;Name=Bhi.09
BhiB227	maker	gene	364381	376494	.	-	.	ID=gene-3.39;Name=Bhi.10
BhiB227	maker	mRNA	364381	376494	.	-	.	Parent=gene-3.39;ID=gene-3.39-mRNA-1;Name=Bhi.10;_aed=0.14;_eaed=0.14;_qi=0|0.78|0.8|0.9|0.78|0.75|20|0|1061
BhiB227	maker	exon	364381	365496	.	-	.	Parent=gene-3.39-mRNA-1
BhiB227	maker	exon	365645	365761	.	-	.	Parent=gene-3.39-mRNA-1
BhiB227	maker	exon	365847	365958	.	-	.	Parent=gene-3.39-mRNA-1
BhiB227	maker	exon	366105	366256	.	-	.	Parent=gene-3.39-mRNA-1
BhiB227	maker	exon	367302	367373	.	-	.	Parent=gene-3.39-mRNA-1
BhiB227	maker	exon	367575	367640	.	-	.	Parent=gene-3.39-mRNA-1
BhiB227	maker	exon	368388	368516	.	-	.	Parent=gene-3.39-mRNA-1
BhiB227	maker	exon	369918	370026	.	-	.	Parent=gene-3.39-mRNA-1
BhiB227	maker	exon	372184	372263	.	-	.	Parent=gene-3.39-mRNA-1
BhiB227	maker	exon	372386	372511	.	-	.	Parent=gene-3.39-mRNA-1
BhiB227	maker	exon	372607	372657	.	-	.	Parent=gene-3.39-mRNA-1
BhiB227	maker	exon	373356	373396	.	-	.	Parent=gene-3.39-mRNA-1
BhiB227	maker	exon	374181	374385	.	-	.	Parent=gene-3.39-mRNA-1
BhiB227	maker	exon	374462	374548	.	-	.	Parent=gene-3.39-mRNA-1
BhiB227	maker	exon	374656	374766	.	-	.	Parent=gene-3.39-mRNA-1
BhiB227	maker	exon	374848	374952	.	-	.	Parent=gene-3.39-mRNA-1
BhiB227	maker	exon	375419	375590	.	-	.	Parent=gene-3.39-mRNA-1
BhiB227	maker	exon	375676	375886	.	-	.	Parent=gene-3.39-mRNA-1
BhiB227	maker	exon	375998	376070	.	-	.	Parent=gene-3.39-mRNA-1
BhiB227	maker	exon	376444	376494	.	-	.	Parent=gene-3.39-mRNA-1
BhiB227	maker	CDS	364381	365496	.	-	0	Parent=gene-3.39-mRNA-1;ID=gene-3.39-mRNA-1:cds;Name=Bhi.10
BhiB227	maker	CDS	365645	365761	.	-	0	Parent=gene-3.39-mRNA-1;ID=gene-3.39-mRNA-1:cds;Name=Bhi.10
BhiB227	maker	CDS	365847	365958	.	-	0	Parent=gene-3.39-mRNA-1;ID=gene-3.39-mRNA-1:cds;Name=Bhi.10
BhiB227	maker	CDS	366105	366256	.	-	0	Parent=gene-3.39-mRNA-1;ID=gene-3.39-mRNA-1:cds;Name=Bhi.10
BhiB227	maker	CDS	367302	367373	.	-	0	Parent=gene-3.39-mRNA-1;ID=gene-3.39-mRNA-1:cds;Name=Bhi.10
BhiB227	maker	CDS	367575	367640	.	-	0	Parent=gene-3.39-mRNA-1;ID=gene-3.39-mRNA-1:cds;Name=Bhi.10
BhiB227	maker	CDS	368388	368516	.	-	0	Parent=gene-3.39-mRNA-1;ID=gene-3.39-mRNA-1:cds;Name=Bhi.10
BhiB227	maker	CDS	369918	370026	.	-	0	Parent=gene-3.39-mRNA-1;ID=gene-3.39-mRNA-1:cds;Name=Bhi.10
BhiB227	maker	CDS	372184	372263	.	-	0	Parent=gene-3.39-mRNA-1;ID=gene-3.39-mRNA-1:cds;Name=Bhi.10
BhiB227	maker	CDS	372386	372511	.	-	0	Parent=gene-3.39-mRNA-1;ID=gene-3.39-mRNA-1:cds;Name=Bhi.10
BhiB227	maker	CDS	372607	372657	.	-	0	Parent=gene-3.39-mRNA-1;ID=gene-3.39-mRNA-1:cds;Name=Bhi.10
BhiB227	maker	CDS	373356	373396	.	-	0	Parent=gene-3.39-mRNA-1;ID=gene-3.39-mRNA-1:cds;Name=Bhi.10
BhiB227	maker	CDS	374181	374385	.	-	0	Parent=gene-3.39-mRNA-1;ID=gene-3.39-mRNA-1:cds;Name=Bhi.10
BhiB227	maker	CDS	374462	374548	.	-	0	Parent=gene-3.39-mRNA-1;ID=gene-3.39-mRNA-1:cds;Name=Bhi.10
BhiB227	maker	CDS	374656	374766	.	-	0	Parent=gene-3.39-mRNA-1;ID=gene-3.39-mRNA-1:cds;Name=Bhi.10
BhiB227	maker	CDS	374848	374952	.	-	0	Parent=gene-3.39-mRNA-1;ID=gene-3.39-mRNA-1:cds;Name=Bhi.10
BhiB227	maker	CDS	375419	375590	.	-	0	Parent=gene-3.39-mRNA-1;ID=gene-3.39-mRNA-1:cds;Name=Bhi.10
BhiB227	maker	CDS	375676	375886	.	-	0	Parent=gene-3.39-mRNA-1;ID=gene-3.39-mRNA-1:cds;Name=Bhi.10
BhiB227	maker	CDS	375998	376070	.	-	0	Parent=gene-3.39-mRNA-1;ID=gene-3.39-mRNA-1:cds;Name=Bhi.10
BhiB227	maker	CDS	376444	376494	.	-	0	Parent=gene-3.39-mRNA-1;ID=gene-3.39-mRNA-1:cds;Name=Bhi.10
BhiB227	maker	gene	381314	385795	.	-	.	ID=gene-3.40;Name=Bhi.11
BhiB227	maker	mRNA	381314	385795	.	-	.	Parent=gene-3.40;ID=gene-3.40-mRNA-1;Name=Bhi.11;_aed=0.73;_eaed=0.73;_qi=0|0.2|0.33|0.33|1|1|6|0|207
BhiB227	maker	exon	381314	381377	.	-	.	Parent=gene-3.40-mRNA-1
BhiB227	maker	exon	381672	381874	.	-	.	Parent=gene-3.40-mRNA-1
BhiB227	maker	exon	383289	383381	.	-	.	Parent=gene-3.40-mRNA-1
BhiB227	maker	exon	384147	384227	.	-	.	Parent=gene-3.40-mRNA-1
BhiB227	maker	exon	384574	384633	.	-	.	Parent=gene-3.40-mRNA-1
BhiB227	maker	exon	385673	385795	.	-	.	Parent=gene-3.40-mRNA-1
BhiB227	maker	CDS	381314	381377	.	-	0	Parent=gene-3.40-mRNA-1;ID=gene-3.40-mRNA-1:cds;Name=Bhi.11
BhiB227	maker	CDS	381672	381874	.	-	0	Parent=gene-3.40-mRNA-1;ID=gene-3.40-mRNA-1:cds;Name=Bhi.11
BhiB227	maker	CDS	383289	383381	.	-	0	Parent=gene-3.40-mRNA-1;ID=gene-3.40-mRNA-1:cds;Name=Bhi.11
BhiB227	maker	CDS	384147	384227	.	-	0	Parent=gene-3.40-mRNA-1;ID=gene-3.40-mRNA-1:cds;Name=Bhi.11
BhiB227	maker	CDS	384574	384633	.	-	0	Parent=gene-3.40-mRNA-1;ID=gene-3.40-mRNA-1:cds;Name=Bhi.11
BhiB227	maker	CDS	385673	385795	.	-	0	Parent=gene-3.40-mRNA-1;ID=gene-3.40-mRNA-1:cds;Name=Bhi.11
BhiB227	maker	gene	389366	390997	.	-	.	ID=gene-3.27;Name=Bhi.12
BhiB227	maker	mRNA	389366	390997	.	-	.	Parent=gene-3.27;ID=gene-3.27-mRNA-1;Name=Bhi.12;_aed=0.84;_eaed=0.84;_qi=0|0|0|0.25|1|1|4|0|320;_merge_warning=1
BhiB227	maker	exon	389366	389670	.	-	.	Parent=gene-3.27-mRNA-1
BhiB227	maker	exon	389780	389975	.	-	.	Parent=gene-3.27-mRNA-1
BhiB227	maker	exon	390076	390215	.	-	.	Parent=gene-3.27-mRNA-1
BhiB227	maker	exon	390676	390997	.	-	.	Parent=gene-3.27-mRNA-1
BhiB227	maker	CDS	389366	389670	.	-	0	Parent=gene-3.27-mRNA-1;ID=gene-3.27-mRNA-1:cds;Name=Bhi.12
BhiB227	maker	CDS	389780	389975	.	-	0	Parent=gene-3.27-mRNA-1;ID=gene-3.27-mRNA-1:cds;Name=Bhi.12
BhiB227	maker	CDS	390076	390215	.	-	0	Parent=gene-3.27-mRNA-1;ID=gene-3.27-mRNA-1:cds;Name=Bhi.12
BhiB227	maker	CDS	390676	390997	.	-	0	Parent=gene-3.27-mRNA-1;ID=gene-3.27-mRNA-1:cds;Name=Bhi.12
BhiB227	maker	gene	404043	404287	.	-	.	ID=gene-3.2;Name=Bhi.13
BhiB227	maker	mRNA	404043	404287	1225.0	-	.	Parent=gene-3.2;ID=gene-3.2-mRNA-1;Name=Bhi.13;_aed=0.00;_eaed=0.00;_qi=35|-1|1|1|-1|0|1|0|70
BhiB227	maker	Five_prime_utr	404253	404287	.	-	.	Parent=gene-3.2-mRNA-1;ID=gene-3.2-mRNA-1:five_prime_utr;Name=Bhi.13-mRNA-1:five_prime_utr
BhiB227	maker	exon	404043	404287	.	-	.	Parent=gene-3.2-mRNA-1
BhiB227	maker	CDS	404043	404252	.	-	0	Parent=gene-3.2-mRNA-1;ID=gene-3.2-mRNA-1:cds;Name=Bhi.13
BhiB227	maker	gene	416732	420413	.	-	.	ID=gene-3.3;Name=Bhi.14
BhiB227	maker	mRNA	416732	420413	504.0	-	.	Parent=gene-3.3;ID=gene-3.3-mRNA-1;Name=Bhi.14;_aed=0.06;_eaed=0.06;_qi=0|1|0.5|1|0|0|2|45|152
BhiB227	maker	exon	416732	416869	.	-	.	Parent=gene-3.3-mRNA-1
BhiB227	maker	exon	420048	420413	.	-	.	Parent=gene-3.3-mRNA-1
BhiB227	maker	CDS	416777	416869	.	-	0	Parent=gene-3.3-mRNA-1;ID=gene-3.3-mRNA-1:cds;Name=Bhi.14
BhiB227	maker	CDS	420048	420413	.	-	0	Parent=gene-3.3-mRNA-1;ID=gene-3.3-mRNA-1:cds;Name=Bhi.14
BhiB227	maker	Three_prime_utr	416732	416776	.	-	.	Parent=gene-3.3-mRNA-1;ID=gene-3.3-mRNA-1:three_prime_utr;Name=Bhi.14-mRNA-1:three_prime_utr
BhiB227	maker	gene	421385	421609	.	-	.	ID=gene-3.4;Name=Bhi.15
BhiB227	maker	mRNA	421385	421609	1125.0	-	.	Parent=gene-3.4;ID=gene-3.4-mRNA-1;Name=Bhi.15;_aed=0.00;_eaed=0.00;_qi=0|-1|1|1|-1|0|1|0|75
BhiB227	maker	exon	421385	421609	.	-	.	Parent=gene-3.4-mRNA-1
BhiB227	maker	CDS	421385	421609	.	-	0	Parent=gene-3.4-mRNA-1;ID=gene-3.4-mRNA-1:cds;Name=Bhi.15
BhiB227	maker	gene	487307	493135	.	-	.	ID=gene-3.45;Name=Bhi.16
BhiB227	maker	mRNA	487307	493135	.	-	.	Parent=gene-3.45;ID=gene-3.45-mRNA-1;Name=Bhi.16;_aed=0.01;_eaed=0.01;_qi=452|0.87|0.88|1|0.62|0.44|9|415|448
BhiB227	maker	Five_prime_utr	492753	493135	.	-	.	Parent=gene-3.45-mRNA-1;ID=gene-3.45-mRNA-1:five_prime_utr;Name=Bhi.16-mRNA-1:five_prime_utr
BhiB227	maker	exon	487307	487832	.	-	.	Parent=gene-3.45-mRNA-1
BhiB227	maker	exon	488415	488492	.	-	.	Parent=gene-3.45-mRNA-1
BhiB227	maker	exon	489563	489751	.	-	.	Parent=gene-3.45-mRNA-1
BhiB227	maker	exon	490313	490933	.	-	.	Parent=gene-3.45-mRNA-1
BhiB227	maker	exon	491001	491146	.	-	.	Parent=gene-3.45-mRNA-1
BhiB227	maker	exon	491681	491762	.	-	.	Parent=gene-3.45-mRNA-1
BhiB227	maker	exon	491863	491933	.	-	.	Parent=gene-3.45-mRNA-1
BhiB227	maker	exon	492013	492130	.	-	.	Parent=gene-3.45-mRNA-1
BhiB227	maker	exon	492753	493135	.	-	.	Parent=gene-3.45-mRNA-1
BhiB227	maker	CDS	487722	487832	.	-	0	Parent=gene-3.45-mRNA-1;ID=gene-3.45-mRNA-1:cds;Name=Bhi.16
BhiB227	maker	CDS	488415	488492	.	-	0	Parent=gene-3.45-mRNA-1;ID=gene-3.45-mRNA-1:cds;Name=Bhi.16
BhiB227	maker	CDS	489563	489751	.	-	0	Parent=gene-3.45-mRNA-1;ID=gene-3.45-mRNA-1:cds;Name=Bhi.16
BhiB227	maker	CDS	490313	490933	.	-	0	Parent=gene-3.45-mRNA-1;ID=gene-3.45-mRNA-1:cds;Name=Bhi.16
BhiB227	maker	CDS	491001	491146	.	-	0	Parent=gene-3.45-mRNA-1;ID=gene-3.45-mRNA-1:cds;Name=Bhi.16
BhiB227	maker	CDS	491681	491762	.	-	0	Parent=gene-3.45-mRNA-1;ID=gene-3.45-mRNA-1:cds;Name=Bhi.16
BhiB227	maker	CDS	491863	491933	.	-	0	Parent=gene-3.45-mRNA-1;ID=gene-3.45-mRNA-1:cds;Name=Bhi.16
BhiB227	maker	CDS	492013	492061	.	-	0	Parent=gene-3.45-mRNA-1;ID=gene-3.45-mRNA-1:cds;Name=Bhi.16
BhiB227	maker	Three_prime_utr	487307	487721	.	-	.	Parent=gene-3.45-mRNA-1;ID=gene-3.45-mRNA-1:three_prime_utr;Name=Bhi.16-mRNA-1:three_prime_utr
##Cucurbita_argyrosperma_cluster
##sequence Cucurbita argyrosperma scaffold 335 267277 bp cluster STK_Vesicle: 13796..58042 (44247 bp)
Car335	maker	gene	13796	16974	.	+	.	ID=gene-0.25;Name=Car335.01
Car335	maker	mRNA	13796	16974	.	+	.	ID=gene-0.25-mRNA-1;Parent=gene-0.25;Name=Car335.01-mRNA-1;_AED=0.03;_eAED=0.03;_QI=288|1|1|1|0.5|0.28|7|244|515
Car335	maker	exon	13796	14124	.	+	.	ID=gene-0.25-mRNA-1:1;Parent=gene-0.25-mRNA-1
Car335	maker	exon	14744	14865	.	+	.	ID=gene-0.25-mRNA-1:2;Parent=gene-0.25-mRNA-1
Car335	maker	exon	14940	15858	.	+	.	ID=gene-0.25-mRNA-1:3;Parent=gene-0.25-mRNA-1
Car335	maker	exon	15967	16050	.	+	.	ID=gene-0.25-mRNA-1:4;Parent=gene-0.25-mRNA-1
Car335	maker	exon	16126	16261	.	+	.	ID=gene-0.25-mRNA-1:5;Parent=gene-0.25-mRNA-1
Car335	maker	exon	16340	16417	.	+	.	ID=gene-0.25-mRNA-1:6;Parent=gene-0.25-mRNA-1
Car335	maker	exon	16563	16974	.	+	.	ID=gene-0.25-mRNA-1:7;Parent=gene-0.25-mRNA-1
Car335	maker	five_prime_UTR	13796	14083	.	+	.	ID=gene-0.25-mRNA-1:five_prime_utr;Parent=gene-0.25-mRNA-1
Car335	maker	CDS	14084	14124	.	+	0	ID=gene-0.25-mRNA-1:cds;Parent=gene-0.25-mRNA-1
Car335	maker	CDS	14744	14865	.	+	1	ID=gene-0.25-mRNA-1:cds;Parent=gene-0.25-mRNA-1
Car335	maker	CDS	14940	15858	.	+	2	ID=gene-0.25-mRNA-1:cds;Parent=gene-0.25-mRNA-1
Car335	maker	CDS	15967	16050	.	+	1	ID=gene-0.25-mRNA-1:cds;Parent=gene-0.25-mRNA-1
Car335	maker	CDS	16126	16261	.	+	1	ID=gene-0.25-mRNA-1:cds;Parent=gene-0.25-mRNA-1
Car335	maker	CDS	16340	16417	.	+	0	ID=gene-0.25-mRNA-1:cds;Parent=gene-0.25-mRNA-1
Car335	maker	CDS	16563	16730	.	+	0	ID=gene-0.25-mRNA-1:cds;Parent=gene-0.25-mRNA-1
Car335	maker	three_prime_UTR	16731	16974	.	+	.	ID=gene-0.25-mRNA-1:three_prime_utr;Parent=gene-0.25-mRNA-1
Car335	maker	gene	19816	22295	.	-	.	ID=gene-0.17;Name=Car335.02
Car335	maker	mRNA	19816	22295	.	-	.	ID=gene-0.17-mRNA-1;Parent=gene-0.17;Name=Car335.02-mRNA-1;_AED=0.04;_eAED=0.04;_QI=0|0.5|0.33|1|1|1|3|0|767
Car335	maker	exon	21180	22295	.	-	.	ID=gene-0.17-mRNA-1:3;Parent=gene-0.17-mRNA-1
Car335	maker	exon	20968	21084	.	-	.	ID=gene-0.17-mRNA-1:2;Parent=gene-0.17-mRNA-1
Car335	maker	exon	19816	20886	.	-	.	ID=gene-0.17-mRNA-1:1;Parent=gene-0.17-mRNA-1
Car335	maker	CDS	21180	22295	.	-	0	ID=gene-0.17-mRNA-1:cds;Parent=gene-0.17-mRNA-1
Car335	maker	CDS	20968	21084	.	-	0	ID=gene-0.17-mRNA-1:cds;Parent=gene-0.17-mRNA-1
Car335	maker	CDS	19816	20886	.	-	0	ID=gene-0.17-mRNA-1:cds;Parent=gene-0.17-mRNA-1
Car335	maker	gene	26560	29298	.	-	.	ID=gene-0.33;Name=Car335.03
Car335	maker	mRNA	26560	29298	.	-	.	ID=gene-0.33-mRNA-1;Parent=gene-0.33;Name=Car335.03-mRNA-1;_AED=0.00;_eAED=0.00;_QI=709|1|1|1|0|0|2|143|187
Car335	maker	exon	26560	27155	.	-	.	ID=gene-0.33-mRNA-1:2;Parent=gene-0.33-mRNA-1
Car335	maker	exon	28479	29298	.	-	.	ID=gene-0.33-mRNA-1:1;Parent=gene-0.33-mRNA-1
Car335	maker	five_prime_UTR	28590	29298	.	-	.	ID=gene-0.33-mRNA-1:five_prime_utr;Parent=gene-0.33-mRNA-1
Car335	maker	CDS	28479	28589	.	-	0	ID=gene-0.33-mRNA-1:cds;Parent=gene-0.33-mRNA-1
Car335	maker	CDS	26703	27155	.	-	0	ID=gene-0.33-mRNA-1:cds;Parent=gene-0.33-mRNA-1
Car335	maker	three_prime_UTR	26560	26702	.	-	.	ID=gene-0.33-mRNA-1:three_prime_utr;Parent=gene-0.33-mRNA-1
Car335	maker	gene	30283	50267	.	-	.	ID=gene-0.35;Name=Car335.04
Car335	maker	mRNA	30283	50267	.	-	.	ID=gene-0.35-mRNA-1;Parent=gene-0.35;Name=Car335.04-mRNA-1;_AED=0.00;_eAED=0.00;_QI=993|1|1|1|0.76|0.72|22|276|964
Car335	maker	exon	30283	31671	.	-	.	ID=gene-0.35-mRNA-1:22;Parent=gene-0.35-mRNA-1
Car335	maker	exon	31826	31942	.	-	.	ID=gene-0.35-mRNA-1:21;Parent=gene-0.35-mRNA-1
Car335	maker	exon	32024	32135	.	-	.	ID=gene-0.35-mRNA-1:20;Parent=gene-0.35-mRNA-1
Car335	maker	exon	32279	32430	.	-	.	ID=gene-0.35-mRNA-1:19;Parent=gene-0.35-mRNA-1
Car335	maker	exon	33434	33505	.	-	.	ID=gene-0.35-mRNA-1:18;Parent=gene-0.35-mRNA-1
Car335	maker	exon	33702	33767	.	-	.	ID=gene-0.35-mRNA-1:17;Parent=gene-0.35-mRNA-1
Car335	maker	exon	34786	34914	.	-	.	ID=gene-0.35-mRNA-1:16;Parent=gene-0.35-mRNA-1
Car335	maker	exon	36433	36541	.	-	.	ID=gene-0.35-mRNA-1:15;Parent=gene-0.35-mRNA-1
Car335	maker	exon	37404	37483	.	-	.	ID=gene-0.35-mRNA-1:14;Parent=gene-0.35-mRNA-1
Car335	maker	exon	38305	38430	.	-	.	ID=gene-0.35-mRNA-1:13;Parent=gene-0.35-mRNA-1
Car335	maker	exon	38523	38573	.	-	.	ID=gene-0.35-mRNA-1:12;Parent=gene-0.35-mRNA-1
Car335	maker	exon	40591	40773	.	-	.	ID=gene-0.35-mRNA-1:11;Parent=gene-0.35-mRNA-1
Car335	maker	exon	40849	40935	.	-	.	ID=gene-0.35-mRNA-1:10;Parent=gene-0.35-mRNA-1
Car335	maker	exon	41043	41153	.	-	.	ID=gene-0.35-mRNA-1:9;Parent=gene-0.35-mRNA-1
Car335	maker	exon	41237	41341	.	-	.	ID=gene-0.35-mRNA-1:8;Parent=gene-0.35-mRNA-1
Car335	maker	exon	41797	41968	.	-	.	ID=gene-0.35-mRNA-1:7;Parent=gene-0.35-mRNA-1
Car335	maker	exon	42059	42234	.	-	.	ID=gene-0.35-mRNA-1:6;Parent=gene-0.35-mRNA-1
Car335	maker	exon	46154	46410	.	-	.	ID=gene-0.35-mRNA-1:5;Parent=gene-0.35-mRNA-1
Car335	maker	exon	46436	46583	.	-	.	ID=gene-0.35-mRNA-1:4;Parent=gene-0.35-mRNA-1
Car335	maker	exon	49661	49769	.	-	.	ID=gene-0.35-mRNA-1:3;Parent=gene-0.35-mRNA-1
Car335	maker	exon	49805	50089	.	-	.	ID=gene-0.35-mRNA-1:2;Parent=gene-0.35-mRNA-1
Car335	maker	exon	50140	50267	.	-	.	ID=gene-0.35-mRNA-1:1;Parent=gene-0.35-mRNA-1
Car335	maker	five_prime_UTR	50140	50267	.	-	.	ID=gene-0.35-mRNA-1:five_prime_utr;Parent=gene-0.35-mRNA-1
Car335	maker	five_prime_UTR	49805	50089	.	-	.	ID=gene-0.35-mRNA-1:five_prime_utr;Parent=gene-0.35-mRNA-1
Car335	maker	five_prime_UTR	49661	49769	.	-	.	ID=gene-0.35-mRNA-1:five_prime_utr;Parent=gene-0.35-mRNA-1
Car335	maker	five_prime_UTR	46436	46583	.	-	.	ID=gene-0.35-mRNA-1:five_prime_utr;Parent=gene-0.35-mRNA-1
Car335	maker	five_prime_UTR	46154	46410	.	-	.	ID=gene-0.35-mRNA-1:five_prime_utr;Parent=gene-0.35-mRNA-1
Car335	maker	five_prime_UTR	42169	42234	.	-	.	ID=gene-0.35-mRNA-1:five_prime_utr;Parent=gene-0.35-mRNA-1
Car335	maker	CDS	42059	42168	.	-	0	ID=gene-0.35-mRNA-1:cds;Parent=gene-0.35-mRNA-1
Car335	maker	CDS	41797	41968	.	-	1	ID=gene-0.35-mRNA-1:cds;Parent=gene-0.35-mRNA-1
Car335	maker	CDS	41237	41341	.	-	0	ID=gene-0.35-mRNA-1:cds;Parent=gene-0.35-mRNA-1
Car335	maker	CDS	41043	41153	.	-	0	ID=gene-0.35-mRNA-1:cds;Parent=gene-0.35-mRNA-1
Car335	maker	CDS	40849	40935	.	-	0	ID=gene-0.35-mRNA-1:cds;Parent=gene-0.35-mRNA-1
Car335	maker	CDS	40591	40773	.	-	0	ID=gene-0.35-mRNA-1:cds;Parent=gene-0.35-mRNA-1
Car335	maker	CDS	38523	38573	.	-	0	ID=gene-0.35-mRNA-1:cds;Parent=gene-0.35-mRNA-1
Car335	maker	CDS	38305	38430	.	-	0	ID=gene-0.35-mRNA-1:cds;Parent=gene-0.35-mRNA-1
Car335	maker	CDS	37404	37483	.	-	0	ID=gene-0.35-mRNA-1:cds;Parent=gene-0.35-mRNA-1
Car335	maker	CDS	36433	36541	.	-	1	ID=gene-0.35-mRNA-1:cds;Parent=gene-0.35-mRNA-1
Car335	maker	CDS	34786	34914	.	-	0	ID=gene-0.35-mRNA-1:cds;Parent=gene-0.35-mRNA-1
Car335	maker	CDS	33702	33767	.	-	0	ID=gene-0.35-mRNA-1:cds;Parent=gene-0.35-mRNA-1
Car335	maker	CDS	33434	33505	.	-	0	ID=gene-0.35-mRNA-1:cds;Parent=gene-0.35-mRNA-1
Car335	maker	CDS	32279	32430	.	-	0	ID=gene-0.35-mRNA-1:cds;Parent=gene-0.35-mRNA-1
Car335	maker	CDS	32024	32135	.	-	1	ID=gene-0.35-mRNA-1:cds;Parent=gene-0.35-mRNA-1
Car335	maker	CDS	31826	31942	.	-	0	ID=gene-0.35-mRNA-1:cds;Parent=gene-0.35-mRNA-1
Car335	maker	CDS	30559	31671	.	-	0	ID=gene-0.35-mRNA-1:cds;Parent=gene-0.35-mRNA-1
Car335	maker	three_prime_UTR	30283	30558	.	-	.	ID=gene-0.35-mRNA-1:three_prime_utr;Parent=gene-0.35-mRNA-1
Car335	maker	gene	53617	58042	.	-	.	ID=gene-0.37;Name=Car335.05
Car335	maker	mRNA	53617	58042	.	-	.	ID=gene-0.37-mRNA-1;Parent=gene-0.37;Name=Car335.05-mRNA-1;_AED=0.03;_eAED=0.03;_QI=564|0.75|0.88|0.88|0.75|0.88|9|38|543
Car335	maker	exon	53617	54001	.	-	.	ID=gene-0.37-mRNA-1:9;Parent=gene-0.37-mRNA-1
Car335	maker	exon	54272	54323	.	-	.	ID=gene-0.37-mRNA-1:8;Parent=gene-0.37-mRNA-1
Car335	maker	exon	54749	54940	.	-	.	ID=gene-0.37-mRNA-1:7;Parent=gene-0.37-mRNA-1
Car335	maker	exon	55313	55405	.	-	.	ID=gene-0.37-mRNA-1:6;Parent=gene-0.37-mRNA-1
Car335	maker	exon	55807	56436	.	-	.	ID=gene-0.37-mRNA-1:5;Parent=gene-0.37-mRNA-1
Car335	maker	exon	56519	56634	.	-	.	ID=gene-0.37-mRNA-1:4;Parent=gene-0.37-mRNA-1
Car335	maker	exon	57099	57180	.	-	.	ID=gene-0.37-mRNA-1:3;Parent=gene-0.37-mRNA-1
Car335	maker	exon	57281	57351	.	-	.	ID=gene-0.37-mRNA-1:2;Parent=gene-0.37-mRNA-1
Car335	maker	exon	57430	58042	.	-	.	ID=gene-0.37-mRNA-1:1;Parent=gene-0.37-mRNA-1
Car335	maker	five_prime_UTR	57479	58042	.	-	.	ID=gene-0.37-mRNA-1:five_prime_utr;Parent=gene-0.37-mRNA-1
Car335	maker	CDS	57430	57478	.	-	0	ID=gene-0.37-mRNA-1:cds;Parent=gene-0.37-mRNA-1
Car335	maker	CDS	57281	57351	.	-	2	ID=gene-0.37-mRNA-1:cds;Parent=gene-0.37-mRNA-1
Car335	maker	CDS	57099	57180	.	-	0	ID=gene-0.37-mRNA-1:cds;Parent=gene-0.37-mRNA-1
Car335	maker	CDS	56519	56634	.	-	2	ID=gene-0.37-mRNA-1:cds;Parent=gene-0.37-mRNA-1
Car335	maker	CDS	55807	56436	.	-	0	ID=gene-0.37-mRNA-1:cds;Parent=gene-0.37-mRNA-1
Car335	maker	CDS	55313	55405	.	-	0	ID=gene-0.37-mRNA-1:cds;Parent=gene-0.37-mRNA-1
Car335	maker	CDS	54749	54940	.	-	0	ID=gene-0.37-mRNA-1:cds;Parent=gene-0.37-mRNA-1
Car335	maker	CDS	54272	54323	.	-	0	ID=gene-0.37-mRNA-1:cds;Parent=gene-0.37-mRNA-1
Car335	maker	CDS	53655	54001	.	-	2	ID=gene-0.37-mRNA-1:cds;Parent=gene-0.37-mRNA-1
Car335	maker	three_prime_UTR	53617	53654	.	-	.	ID=gene-0.37-mRNA-1:three_prime_utr;Parent=gene-0.37-mRNA-1
##Luffa_cylindrica_cluster
##sequence Luffa cylindrica scaffold 4: 45432517-45613347 (180831 bp)
Lcy	maker	gene	13342	17249	.	+	.	ID=gene-0.29;Name=Lcy.01
Lcy	maker	mRNA	13342	17249	.	+	.	ID=gene-0.29-mRNA-1;Parent=gene-0.29;Name=Lcy.01-mRNA-1;_AED=0.11;_eAED=0.11;_QI=706|0.62|0.66|0.88|1|1|9|0|551
Lcy	maker	exon	13342	14085	.	+	.	ID=gene-0.29-mRNA-1:1;Parent=gene-0.29-mRNA-1
Lcy	maker	exon	14402	14512	.	+	.	ID=gene-0.29-mRNA-1:2;Parent=gene-0.29-mRNA-1
Lcy	maker	exon	14966	15075	.	+	.	ID=gene-0.29-mRNA-1:3;Parent=gene-0.29-mRNA-1
Lcy	maker	exon	15166	15531	.	+	.	ID=gene-0.29-mRNA-1:4;Parent=gene-0.29-mRNA-1
Lcy	maker	exon	15629	15880	.	+	.	ID=gene-0.29-mRNA-1:5;Parent=gene-0.29-mRNA-1
Lcy	maker	exon	15969	16126	.	+	.	ID=gene-0.29-mRNA-1:6;Parent=gene-0.29-mRNA-1
Lcy	maker	exon	16468	16547	.	+	.	ID=gene-0.29-mRNA-1:7;Parent=gene-0.29-mRNA-1
Lcy	maker	exon	16628	16763	.	+	.	ID=gene-0.29-mRNA-1:8;Parent=gene-0.29-mRNA-1
Lcy	maker	exon	16845	17249	.	+	.	ID=gene-0.29-mRNA-1:9;Parent=gene-0.29-mRNA-1
Lcy	maker	five_prime_UTR	13342	14047	.	+	.	ID=gene-0.29-mRNA-1:five_prime_utr;Parent=gene-0.29-mRNA-1
Lcy	maker	CDS	14048	14085	.	+	0	ID=gene-0.29-mRNA-1:cds;Parent=gene-0.29-mRNA-1
Lcy	maker	CDS	14402	14512	.	+	1	ID=gene-0.29-mRNA-1:cds;Parent=gene-0.29-mRNA-1
Lcy	maker	CDS	14966	15075	.	+	1	ID=gene-0.29-mRNA-1:cds;Parent=gene-0.29-mRNA-1
Lcy	maker	CDS	15166	15531	.	+	2	ID=gene-0.29-mRNA-1:cds;Parent=gene-0.29-mRNA-1
Lcy	maker	CDS	15629	15880	.	+	2	ID=gene-0.29-mRNA-1:cds;Parent=gene-0.29-mRNA-1
Lcy	maker	CDS	15969	16126	.	+	2	ID=gene-0.29-mRNA-1:cds;Parent=gene-0.29-mRNA-1
Lcy	maker	CDS	16468	16547	.	+	0	ID=gene-0.29-mRNA-1:cds;Parent=gene-0.29-mRNA-1
Lcy	maker	CDS	16628	16763	.	+	1	ID=gene-0.29-mRNA-1:cds;Parent=gene-0.29-mRNA-1
Lcy	maker	CDS	16845	17249	.	+	0	ID=gene-0.29-mRNA-1:cds;Parent=gene-0.29-mRNA-1
Lcy	maker	gene	28595	30460	.	+	.	ID=gene-0.5;Name=Lcy.02
Lcy	maker	mRNA	28595	30460	.	+	.	ID=gene-0.5-mRNA-1;Parent=gene-0.5;Name=Lcy.02-mRNA-1;_AED=0.08;_eAED=0.08;_QI=0|-1|0|1|-1|1|1|0|621
Lcy	maker	exon	28595	30460	.	+	.	ID=gene-0.5-mRNA-1:1;Parent=gene-0.5-mRNA-1
Lcy	maker	CDS	28595	30460	.	+	0	ID=gene-0.5-mRNA-1:cds;Parent=gene-0.5-mRNA-1
Lcy	maker	gene	47965	56692	.	+	.	ID=gene-0.7;Name=Lcy.03
Lcy	maker	mRNA	47965	56692	.	+	.	ID=gene-0.7-mRNA-1;Parent=gene-0.7;Name=Lcy.03-mRNA-1;_AED=0.03;_eAED=0.03;_QI=0|0|0|1|1|1|4|0|1323
Lcy	maker	exon	47965	50775	.	+	.	ID=gene-0.7-mRNA-1:1;Parent=gene-0.7-mRNA-1
Lcy	maker	exon	52805	52922	.	+	.	ID=gene-0.7-mRNA-1:2;Parent=gene-0.7-mRNA-1
Lcy	maker	exon	53016	53332	.	+	.	ID=gene-0.7-mRNA-1:3;Parent=gene-0.7-mRNA-1
Lcy	maker	exon	55967	56692	.	+	.	ID=gene-0.7-mRNA-1:4;Parent=gene-0.7-mRNA-1
Lcy	maker	CDS	47965	50775	.	+	0	ID=gene-0.7-mRNA-1:cds;Parent=gene-0.7-mRNA-1
Lcy	maker	CDS	52805	52922	.	+	0	ID=gene-0.7-mRNA-1:cds;Parent=gene-0.7-mRNA-1
Lcy	maker	CDS	53016	53332	.	+	2	ID=gene-0.7-mRNA-1:cds;Parent=gene-0.7-mRNA-1
Lcy	maker	CDS	55967	56692	.	+	0	ID=gene-0.7-mRNA-1:cds;Parent=gene-0.7-mRNA-1
Lcy	maker	gene	73266	73981	.	+	.	ID=gene-0.8;Name=Lcy.04
Lcy	maker	mRNA	73266	73981	.	+	.	ID=gene-0.8-mRNA-1;Parent=gene-0.8;Name=Lcy.04-mRNA-1;_AED=0.07;_eAED=0.07;_QI=0|0|0|0.5|1|1|2|0|174
Lcy	maker	exon	73266	73299	.	+	.	ID=gene-0.8-mRNA-1:1;Parent=gene-0.8-mRNA-1
Lcy	maker	exon	73491	73981	.	+	.	ID=gene-0.8-mRNA-1:2;Parent=gene-0.8-mRNA-1
Lcy	maker	CDS	73266	73299	.	+	0	ID=gene-0.8-mRNA-1:cds;Parent=gene-0.8-mRNA-1
Lcy	maker	CDS	73491	73981	.	+	2	ID=gene-0.8-mRNA-1:cds;Parent=gene-0.8-mRNA-1
Lcy	maker	gene	95648	97957	.	-	.	ID=gene-0.31;Name=Lcy.05
Lcy	maker	mRNA	95648	97957	.	-	.	ID=gene-0.31-mRNA-1;Parent=gene-0.31;Name=Lcy.05-mRNA-1;_AED=0.10;_eAED=0.11;_QI=0|0.5|0.33|1|1|1|3|0|711
Lcy	maker	exon	96740	97957	.	-	.	ID=gene-0.31-mRNA-1:3;Parent=gene-0.31-mRNA-1
Lcy	maker	exon	96534	96650	.	-	.	ID=gene-0.31-mRNA-1:2;Parent=gene-0.31-mRNA-1
Lcy	maker	exon	95648	96448	.	-	.	ID=gene-0.31-mRNA-1:1;Parent=gene-0.31-mRNA-1
Lcy	maker	CDS	96740	97957	.	-	0	ID=gene-0.31-mRNA-1:cds;Parent=gene-0.31-mRNA-1
Lcy	maker	CDS	96534	96650	.	-	0	ID=gene-0.31-mRNA-1:cds;Parent=gene-0.31-mRNA-1
Lcy	maker	CDS	95648	96448	.	-	0	ID=gene-0.31-mRNA-1:cds;Parent=gene-0.31-mRNA-1
Lcy	maker	gene	111960	112271	.	-	.	ID=gene-0.20;Name=Lcy.06
Lcy	maker	mRNA	111960	112271	.	-	.	ID=gene-0.20-mRNA-1;Parent=gene-0.20;Name=Lcy.06-mRNA-1;_AED=0.23;_eAED=0.23;_QI=0|-1|0|1|-1|1|1|0|103
Lcy	maker	exon	111960	112271	.	-	.	ID=gene-0.20-mRNA-1:1;Parent=gene-0.20-mRNA-1
Lcy	maker	CDS	111960	112271	.	-	0	ID=gene-0.20-mRNA-1:cds;Parent=gene-0.20-mRNA-1
Lcy	maker	gene	116132	122190	.	-	.	ID=gene-0.33;Name=Lcy.07
Lcy	maker	mRNA	116132	122190	.	-	.	ID=gene-0.33-mRNA-1;Parent=gene-0.33;Name=Lcy.07-mRNA-1;_AED=0.27;_eAED=0.27;_QI=0|0.87|0.88|0.88|1|1|9|282|701
Lcy	maker	exon	116132	117529	.	-	.	ID=gene-0.33-mRNA-1:9;Parent=gene-0.33-mRNA-1
Lcy	maker	exon	117685	117801	.	-	.	ID=gene-0.33-mRNA-1:8;Parent=gene-0.33-mRNA-1
Lcy	maker	exon	117885	117996	.	-	.	ID=gene-0.33-mRNA-1:7;Parent=gene-0.33-mRNA-1
Lcy	maker	exon	118158	118309	.	-	.	ID=gene-0.33-mRNA-1:6;Parent=gene-0.33-mRNA-1
Lcy	maker	exon	119291	119362	.	-	.	ID=gene-0.33-mRNA-1:5;Parent=gene-0.33-mRNA-1
Lcy	maker	exon	119578	119643	.	-	.	ID=gene-0.33-mRNA-1:4;Parent=gene-0.33-mRNA-1
Lcy	maker	exon	120331	120459	.	-	.	ID=gene-0.33-mRNA-1:3;Parent=gene-0.33-mRNA-1
Lcy	maker	exon	121242	121350	.	-	.	ID=gene-0.33-mRNA-1:2;Parent=gene-0.33-mRNA-1
Lcy	maker	exon	121958	122190	.	-	.	ID=gene-0.33-mRNA-1:1;Parent=gene-0.33-mRNA-1
Lcy	maker	CDS	121958	122190	.	-	0	ID=gene-0.33-mRNA-1:cds;Parent=gene-0.33-mRNA-1
Lcy	maker	CDS	121242	121350	.	-	1	ID=gene-0.33-mRNA-1:cds;Parent=gene-0.33-mRNA-1
Lcy	maker	CDS	120331	120459	.	-	0	ID=gene-0.33-mRNA-1:cds;Parent=gene-0.33-mRNA-1
Lcy	maker	CDS	119578	119643	.	-	0	ID=gene-0.33-mRNA-1:cds;Parent=gene-0.33-mRNA-1
Lcy	maker	CDS	119291	119362	.	-	0	ID=gene-0.33-mRNA-1:cds;Parent=gene-0.33-mRNA-1
Lcy	maker	CDS	118158	118309	.	-	0	ID=gene-0.33-mRNA-1:cds;Parent=gene-0.33-mRNA-1
Lcy	maker	CDS	117885	117996	.	-	1	ID=gene-0.33-mRNA-1:cds;Parent=gene-0.33-mRNA-1
Lcy	maker	CDS	117685	117801	.	-	0	ID=gene-0.33-mRNA-1:cds;Parent=gene-0.33-mRNA-1
Lcy	maker	CDS	116414	117529	.	-	0	ID=gene-0.33-mRNA-1:cds;Parent=gene-0.33-mRNA-1
Lcy	maker	three_prime_UTR	116132	116413	.	-	.	ID=gene-0.33-mRNA-1:three_prime_utr;Parent=gene-0.33-mRNA-1
Lcy	maker	gene	130088	147487	.	-	.	ID=gene-0.22;Name=Lcy.08
Lcy	maker	mRNA	130088	147487	.	-	.	ID=gene-0.22-mRNA-1;Parent=gene-0.22;Name=Lcy.08-mRNA-1;_AED=0.30;_eAED=0.30;_QI=0|0.92|0.92|0.92|0.69|0.71|14|0|589;_merge_warning=1
Lcy	maker	exon	130088	130151	.	-	.	ID=gene-0.22-mRNA-1:14;Parent=gene-0.22-mRNA-1
Lcy	maker	exon	130930	131009	.	-	.	ID=gene-0.22-mRNA-1:13;Parent=gene-0.22-mRNA-1
Lcy	maker	exon	132165	132290	.	-	.	ID=gene-0.22-mRNA-1:12;Parent=gene-0.22-mRNA-1
Lcy	maker	exon	132385	132435	.	-	.	ID=gene-0.22-mRNA-1:11;Parent=gene-0.22-mRNA-1
Lcy	maker	exon	133902	134084	.	-	.	ID=gene-0.22-mRNA-1:10;Parent=gene-0.22-mRNA-1
Lcy	maker	exon	134160	134246	.	-	.	ID=gene-0.22-mRNA-1:9;Parent=gene-0.22-mRNA-1
Lcy	maker	exon	134348	134458	.	-	.	ID=gene-0.22-mRNA-1:8;Parent=gene-0.22-mRNA-1
Lcy	maker	exon	134542	134646	.	-	.	ID=gene-0.22-mRNA-1:7;Parent=gene-0.22-mRNA-1
Lcy	maker	exon	136925	137096	.	-	.	ID=gene-0.22-mRNA-1:6;Parent=gene-0.22-mRNA-1
Lcy	maker	exon	137182	137354	.	-	.	ID=gene-0.22-mRNA-1:5;Parent=gene-0.22-mRNA-1
Lcy	maker	exon	137497	137569	.	-	.	ID=gene-0.22-mRNA-1:4;Parent=gene-0.22-mRNA-1
Lcy	maker	exon	142329	142531	.	-	.	ID=gene-0.22-mRNA-1:3;Parent=gene-0.22-mRNA-1
Lcy	maker	exon	145719	145811	.	-	.	ID=gene-0.22-mRNA-1:2;Parent=gene-0.22-mRNA-1
Lcy	maker	exon	147239	147487	.	-	.	ID=gene-0.22-mRNA-1:1;Parent=gene-0.22-mRNA-1
Lcy	maker	CDS	147239	147487	.	-	0	ID=gene-0.22-mRNA-1:cds;Parent=gene-0.22-mRNA-1
Lcy	maker	CDS	145719	145811	.	-	0	ID=gene-0.22-mRNA-1:cds;Parent=gene-0.22-mRNA-1
Lcy	maker	CDS	142329	142531	.	-	0	ID=gene-0.22-mRNA-1:cds;Parent=gene-0.22-mRNA-1
Lcy	maker	CDS	137497	137569	.	-	1	ID=gene-0.22-mRNA-1:cds;Parent=gene-0.22-mRNA-1
Lcy	maker	CDS	137182	137354	.	-	0	ID=gene-0.22-mRNA-1:cds;Parent=gene-0.22-mRNA-1
Lcy	maker	CDS	136925	137096	.	-	1	ID=gene-0.22-mRNA-1:cds;Parent=gene-0.22-mRNA-1
Lcy	maker	CDS	134542	134646	.	-	0	ID=gene-0.22-mRNA-1:cds;Parent=gene-0.22-mRNA-1
Lcy	maker	CDS	134348	134458	.	-	0	ID=gene-0.22-mRNA-1:cds;Parent=gene-0.22-mRNA-1
Lcy	maker	CDS	134160	134246	.	-	0	ID=gene-0.22-mRNA-1:cds;Parent=gene-0.22-mRNA-1
Lcy	maker	CDS	133902	134084	.	-	0	ID=gene-0.22-mRNA-1:cds;Parent=gene-0.22-mRNA-1
Lcy	maker	CDS	132385	132435	.	-	0	ID=gene-0.22-mRNA-1:cds;Parent=gene-0.22-mRNA-1
Lcy	maker	CDS	132165	132290	.	-	0	ID=gene-0.22-mRNA-1:cds;Parent=gene-0.22-mRNA-1
Lcy	maker	CDS	130930	131009	.	-	0	ID=gene-0.22-mRNA-1:cds;Parent=gene-0.22-mRNA-1
Lcy	maker	CDS	130088	130151	.	-	1	ID=gene-0.22-mRNA-1:cds;Parent=gene-0.22-mRNA-1
Lcy	maker	gene	151773	155957	.	-	.	ID=gene-0.26;Name=Lcy.09
Lcy	maker	mRNA	151773	155957	.	-	.	ID=gene-0.26-mRNA-1;Parent=gene-0.26;Name=Lcy.09-mRNA-1;_AED=0.45;_eAED=0.46;_QI=0|0|0|0.25|1|1|4|0|890;_merge_warning=1
Lcy	maker	exon	154857	155957	.	-	.	ID=gene-0.26-mRNA-1:4;Parent=gene-0.26-mRNA-1
Lcy	maker	exon	154055	154174	.	-	.	ID=gene-0.26-mRNA-1:3;Parent=gene-0.26-mRNA-1
Lcy	maker	exon	152839	153369	.	-	.	ID=gene-0.26-mRNA-1:2;Parent=gene-0.26-mRNA-1
Lcy	maker	exon	151773	152693	.	-	.	ID=gene-0.26-mRNA-1:1;Parent=gene-0.26-mRNA-1
Lcy	maker	CDS	154857	155957	.	-	0	ID=gene-0.26-mRNA-1:cds;Parent=gene-0.26-mRNA-1
Lcy	maker	CDS	154055	154174	.	-	0	ID=gene-0.26-mRNA-1:cds;Parent=gene-0.26-mRNA-1
Lcy	maker	CDS	152839	153369	.	-	0	ID=gene-0.26-mRNA-1:cds;Parent=gene-0.26-mRNA-1
Lcy	maker	CDS	151773	152693	.	-	0	ID=gene-0.26-mRNA-1:cds;Parent=gene-0.26-mRNA-1
Lcy	maker	gene	156060	157808	.	-	.	ID=gene-0.27;Name=Lcy.10
Lcy	maker	mRNA	156060	157808	.	-	.	ID=gene-0.27-mRNA-1;Parent=gene-0.27;Name=Lcy.10-mRNA-1;_AED=0.48;_eAED=0.50;_QI=0|0|0|0.33|1|1|3|0|327;_merge_warning=1
Lcy	maker	exon	157717	157808	.	-	.	ID=gene-0.27-mRNA-1:3;Parent=gene-0.27-mRNA-1
Lcy	maker	exon	156965	157038	.	-	.	ID=gene-0.27-mRNA-1:2;Parent=gene-0.27-mRNA-1
Lcy	maker	exon	156060	156877	.	-	.	ID=gene-0.27-mRNA-1:1;Parent=gene-0.27-mRNA-1
Lcy	maker	CDS	157717	157808	.	-	0	ID=gene-0.27-mRNA-1:cds;Parent=gene-0.27-mRNA-1
Lcy	maker	CDS	156965	157038	.	-	1	ID=gene-0.27-mRNA-1:cds;Parent=gene-0.27-mRNA-1
Lcy	maker	CDS	156060	156877	.	-	2	ID=gene-0.27-mRNA-1:cds;Parent=gene-0.27-mRNA-1
Lcy	maker	gene	161752	165831	.	-	.	ID=gene-0.28;Name=Lcy.11
Lcy	maker	mRNA	161752	165831	.	-	.	ID=gene-0.28-mRNA-1;Parent=gene-0.28;Name=Lcy.11-mRNA-1;_AED=0.16;_eAED=0.30;_QI=0|0|0|0.5|1|1|10|0|507
Lcy	maker	exon	165783	165831	.	-	.	ID=gene-0.28-mRNA-1:10;Parent=gene-0.28-mRNA-1
Lcy	maker	exon	165635	165705	.	-	.	ID=gene-0.28-mRNA-1:9;Parent=gene-0.28-mRNA-1
Lcy	maker	exon	165465	165546	.	-	.	ID=gene-0.28-mRNA-1:8;Parent=gene-0.28-mRNA-1
Lcy	maker	exon	164742	164857	.	-	.	ID=gene-0.28-mRNA-1:7;Parent=gene-0.28-mRNA-1
Lcy	maker	exon	164040	164675	.	-	.	ID=gene-0.28-mRNA-1:6;Parent=gene-0.28-mRNA-1
Lcy	maker	exon	163490	163678	.	-	.	ID=gene-0.28-mRNA-1:5;Parent=gene-0.28-mRNA-1
Lcy	maker	exon	162855	162906	.	-	.	ID=gene-0.28-mRNA-1:4;Parent=gene-0.28-mRNA-1
Lcy	maker	exon	162452	162529	.	-	.	ID=gene-0.28-mRNA-1:3;Parent=gene-0.28-mRNA-1
Lcy	maker	exon	162301	162372	.	-	.	ID=gene-0.28-mRNA-1:2;Parent=gene-0.28-mRNA-1
Lcy	maker	exon	161752	161930	.	-	.	ID=gene-0.28-mRNA-1:1;Parent=gene-0.28-mRNA-1
Lcy	maker	CDS	165783	165831	.	-	0	ID=gene-0.28-mRNA-1:cds;Parent=gene-0.28-mRNA-1
Lcy	maker	CDS	165635	165705	.	-	2	ID=gene-0.28-mRNA-1:cds;Parent=gene-0.28-mRNA-1
Lcy	maker	CDS	165465	165546	.	-	0	ID=gene-0.28-mRNA-1:cds;Parent=gene-0.28-mRNA-1
Lcy	maker	CDS	164742	164857	.	-	2	ID=gene-0.28-mRNA-1:cds;Parent=gene-0.28-mRNA-1
Lcy	maker	CDS	164040	164675	.	-	0	ID=gene-0.28-mRNA-1:cds;Parent=gene-0.28-mRNA-1
Lcy	maker	CDS	163490	163678	.	-	0	ID=gene-0.28-mRNA-1:cds;Parent=gene-0.28-mRNA-1
Lcy	maker	CDS	162855	162906	.	-	0	ID=gene-0.28-mRNA-1:cds;Parent=gene-0.28-mRNA-1
Lcy	maker	CDS	162452	162529	.	-	2	ID=gene-0.28-mRNA-1:cds;Parent=gene-0.28-mRNA-1
Lcy	maker	CDS	162301	162372	.	-	2	ID=gene-0.28-mRNA-1:cds;Parent=gene-0.28-mRNA-1
Lcy	maker	CDS	161752	161930	.	-	2	ID=gene-0.28-mRNA-1:cds;Parent=gene-0.28-mRNA-1
##Momordica_charantia_cluster
##sequence Momordica charantia Chr08: BLBB01000008.1 32379333..32527705 (148373)
Mch	maker	gene	1	2646	.	+	.	ID=gene-29.18;Name=Mch.01
Mch	maker	mRNA	1	2646	.	+	.	ID=gene-29.18-mRNA-1;Parent=gene-29.18;Name=Mch.01-mRNA-1;_AED=0.04;_eAED=0.04;_QI=0|0|0|0.8|1|1|10|0|508
Mch	maker	exon	1	27	.	+	.	ID=gene-29.18-mRNA-1:1;Parent=gene-29.18-mRNA-1
Mch	maker	exon	145	194	.	+	.	ID=gene-29.18-mRNA-1:2;Parent=gene-29.18-mRNA-1
Mch	maker	exon	600	709	.	+	.	ID=gene-29.18-mRNA-1:3;Parent=gene-29.18-mRNA-1
Mch	maker	exon	796	1161	.	+	.	ID=gene-29.18-mRNA-1:4;Parent=gene-29.18-mRNA-1
Mch	maker	exon	1258	1509	.	+	.	ID=gene-29.18-mRNA-1:5;Parent=gene-29.18-mRNA-1
Mch	maker	exon	1587	1744	.	+	.	ID=gene-29.18-mRNA-1:6;Parent=gene-29.18-mRNA-1
Mch	maker	exon	1851	1930	.	+	.	ID=gene-29.18-mRNA-1:7;Parent=gene-29.18-mRNA-1
Mch	maker	exon	2019	2154	.	+	.	ID=gene-29.18-mRNA-1:8;Parent=gene-29.18-mRNA-1
Mch	maker	exon	2242	2418	.	+	.	ID=gene-29.18-mRNA-1:9;Parent=gene-29.18-mRNA-1
Mch	maker	exon	2476	2646	.	+	.	ID=gene-29.18-mRNA-1:10;Parent=gene-29.18-mRNA-1
Mch	maker	CDS	1	27	.	+	0	ID=gene-29.18-mRNA-1:cds;Parent=gene-29.18-mRNA-1
Mch	maker	CDS	145	194	.	+	0	ID=gene-29.18-mRNA-1:cds;Parent=gene-29.18-mRNA-1
Mch	maker	CDS	600	709	.	+	1	ID=gene-29.18-mRNA-1:cds;Parent=gene-29.18-mRNA-1
Mch	maker	CDS	796	1161	.	+	2	ID=gene-29.18-mRNA-1:cds;Parent=gene-29.18-mRNA-1
Mch	maker	CDS	1258	1509	.	+	2	ID=gene-29.18-mRNA-1:cds;Parent=gene-29.18-mRNA-1
Mch	maker	CDS	1587	1744	.	+	2	ID=gene-29.18-mRNA-1:cds;Parent=gene-29.18-mRNA-1
Mch	maker	CDS	1851	1930	.	+	0	ID=gene-29.18-mRNA-1:cds;Parent=gene-29.18-mRNA-1
Mch	maker	CDS	2019	2154	.	+	1	ID=gene-29.18-mRNA-1:cds;Parent=gene-29.18-mRNA-1
Mch	maker	CDS	2242	2418	.	+	0	ID=gene-29.18-mRNA-1:cds;Parent=gene-29.18-mRNA-1
Mch	maker	CDS	2476	2646	.	+	0	ID=gene-29.18-mRNA-1:cds;Parent=gene-29.18-mRNA-1
Mch	GAFL	gene	12715	14193	.	+	.	ID=Vat1-related;Name=Mch.02
Mch	GAFL	mRNA	12715	14193	.	+	.	ID=Vat1-related-mRNA-1;Parent=Vat1-related;Name=Mch.02-mRNA-1;_AED=0.33;_eAED=0.33;_QI=0|-1|0|1|-1|1|1|0|492;_merge_warning=1
Mch	GAFL	exon	12715	14193	.	+	.	ID=Vat1-related-mRNA-1:1;Parent=Vat1-related-mRNA-1
Mch	GAFL	CDS	12715	14193	.	+	0	ID=Vat1-related-mRNA-1:cds;Parent=Vat1-related-mRNA-1
Mch	maker	gene	15328	18236	.	+	.	ID=gene-29.21;Name=Mch.03
Mch	maker	mRNA	15328	18236	.	+	.	ID=gene-29.21-mRNA-1;Parent=gene-29.21;Name=Mch.03-mRNA-1;_AED=0.89;_eAED=0.89;_QI=0|0|0|0.14|1|1|7|0|362;_merge_warning=1
Mch	maker	exon	15328	15525	.	+	.	ID=gene-29.21-mRNA-1:1;Parent=gene-29.21-mRNA-1
Mch	maker	exon	16097	16330	.	+	.	ID=gene-29.21-mRNA-1:2;Parent=gene-29.21-mRNA-1
Mch	maker	exon	17026	17094	.	+	.	ID=gene-29.21-mRNA-1:3;Parent=gene-29.21-mRNA-1
Mch	maker	exon	17249	17423	.	+	.	ID=gene-29.21-mRNA-1:4;Parent=gene-29.21-mRNA-1
Mch	maker	exon	17555	17684	.	+	.	ID=gene-29.21-mRNA-1:5;Parent=gene-29.21-mRNA-1
Mch	maker	exon	17845	17921	.	+	.	ID=gene-29.21-mRNA-1:6;Parent=gene-29.21-mRNA-1
Mch	maker	exon	18031	18236	.	+	.	ID=gene-29.21-mRNA-1:7;Parent=gene-29.21-mRNA-1
Mch	maker	CDS	15328	15525	.	+	0	ID=gene-29.21-mRNA-1:cds;Parent=gene-29.21-mRNA-1
Mch	maker	CDS	16097	16330	.	+	0	ID=gene-29.21-mRNA-1:cds;Parent=gene-29.21-mRNA-1
Mch	maker	CDS	17026	17094	.	+	0	ID=gene-29.21-mRNA-1:cds;Parent=gene-29.21-mRNA-1
Mch	maker	CDS	17249	17423	.	+	0	ID=gene-29.21-mRNA-1:cds;Parent=gene-29.21-mRNA-1
Mch	maker	CDS	17555	17684	.	+	2	ID=gene-29.21-mRNA-1:cds;Parent=gene-29.21-mRNA-1
Mch	maker	CDS	17845	17921	.	+	1	ID=gene-29.21-mRNA-1:cds;Parent=gene-29.21-mRNA-1
Mch	maker	CDS	18031	18236	.	+	2	ID=gene-29.21-mRNA-1:cds;Parent=gene-29.21-mRNA-1
Mch	GAFL	gene	27090	28019	.	+	.	ID=Vat2-related;Name=Mch.04
Mch	GAFL	mRNA	27090	28019	.	+	.	ID=Vat2-related-mRNA-1;Parent=Vat2-related;Name=Mch.04-mRNA-1;_AED=0.55;_eAED=0.57;_QI=0|0|0|0.8|1|1|5|0|1077;_merge_warning=1
Mch	GAFL	exon	27090	28019	.	+	.	ID=Vat2-related-mRNA-1:1;Parent=Vat2-related-mRNA-1
Mch	GAFL	CDS	27090	28019	.	+	0	ID=Vat2-related-mRNA-1:cds;Parent=Vat2-related-mRNA-1
Mch	maker	gene	66459	68631	.	-	.	ID=gene-29.38;Name=Mch.05
Mch	maker	mRNA	66459	68631	.	-	.	ID=gene-29.38-mRNA-1;Parent=gene-29.38;Name=Mch.05-mRNA-1;_AED=0.01;_eAED=0.01;_QI=0|0|0|1|1|1|3|0|663
Mch	maker	exon	67519	68631	.	-	.	ID=gene-29.38-mRNA-1:3;Parent=gene-29.38-mRNA-1
Mch	maker	exon	67314	67430	.	-	.	ID=gene-29.38-mRNA-1:2;Parent=gene-29.38-mRNA-1
Mch	maker	exon	66459	67220	.	-	.	ID=gene-29.38-mRNA-1:1;Parent=gene-29.38-mRNA-1
Mch	maker	CDS	67519	68631	.	-	0	ID=gene-29.38-mRNA-1:cds;Parent=gene-29.38-mRNA-1
Mch	maker	CDS	67314	67430	.	-	0	ID=gene-29.38-mRNA-1:cds;Parent=gene-29.38-mRNA-1
Mch	maker	CDS	66459	67220	.	-	0	ID=gene-29.38-mRNA-1:cds;Parent=gene-29.38-mRNA-1
Mch	maker	gene	73323	73634	.	-	.	ID=gene-29.39;Name=Mch.06
Mch	maker	mRNA	73323	73634	.	-	.	ID=gene-29.39-mRNA-1;Parent=gene-29.39;Name=Mch.06-mRNA-1;_AED=0.23;_eAED=0.23;_QI=0|-1|0|1|-1|1|1|0|103
Mch	maker	exon	73323	73634	.	-	.	ID=gene-29.39-mRNA-1:1;Parent=gene-29.39-mRNA-1
Mch	maker	CDS	73323	73634	.	-	0	ID=gene-29.39-mRNA-1:cds;Parent=gene-29.39-mRNA-1
Mch	maker	gene	76550	91694	.	-	.	ID=gene-29.67;Name=Mch.07
Mch	maker	mRNA	76550	91694	.	-	.	ID=gene-29.67-mRNA-1;Parent=gene-29.67;Name=Mch.07-mRNA-1;_AED=0.01;_eAED=0.01;_QI=0|0.95|0.95|1|0.9|0.95|21|288|1211
Mch	maker	exon	76550	77953	.	-	.	ID=gene-29.67-mRNA-1:21;Parent=gene-29.67-mRNA-1
Mch	maker	exon	78103	78219	.	-	.	ID=gene-29.67-mRNA-1:20;Parent=gene-29.67-mRNA-1
Mch	maker	exon	78303	78414	.	-	.	ID=gene-29.67-mRNA-1:19;Parent=gene-29.67-mRNA-1
Mch	maker	exon	78582	78733	.	-	.	ID=gene-29.67-mRNA-1:18;Parent=gene-29.67-mRNA-1
Mch	maker	exon	79627	79698	.	-	.	ID=gene-29.67-mRNA-1:17;Parent=gene-29.67-mRNA-1
Mch	maker	exon	79913	79978	.	-	.	ID=gene-29.67-mRNA-1:16;Parent=gene-29.67-mRNA-1
Mch	maker	exon	80955	81083	.	-	.	ID=gene-29.67-mRNA-1:15;Parent=gene-29.67-mRNA-1
Mch	maker	exon	82259	82367	.	-	.	ID=gene-29.67-mRNA-1:14;Parent=gene-29.67-mRNA-1
Mch	maker	exon	83146	83225	.	-	.	ID=gene-29.67-mRNA-1:13;Parent=gene-29.67-mRNA-1
Mch	maker	exon	84497	84622	.	-	.	ID=gene-29.67-mRNA-1:12;Parent=gene-29.67-mRNA-1
Mch	maker	exon	84719	84769	.	-	.	ID=gene-29.67-mRNA-1:11;Parent=gene-29.67-mRNA-1
Mch	maker	exon	85613	85795	.	-	.	ID=gene-29.67-mRNA-1:10;Parent=gene-29.67-mRNA-1
Mch	maker	exon	85879	85965	.	-	.	ID=gene-29.67-mRNA-1:9;Parent=gene-29.67-mRNA-1
Mch	maker	exon	86071	86181	.	-	.	ID=gene-29.67-mRNA-1:8;Parent=gene-29.67-mRNA-1
Mch	maker	exon	86269	86373	.	-	.	ID=gene-29.67-mRNA-1:7;Parent=gene-29.67-mRNA-1
Mch	maker	exon	87810	87981	.	-	.	ID=gene-29.67-mRNA-1:6;Parent=gene-29.67-mRNA-1
Mch	maker	exon	88065	88237	.	-	.	ID=gene-29.67-mRNA-1:5;Parent=gene-29.67-mRNA-1
Mch	maker	exon	88371	88443	.	-	.	ID=gene-29.67-mRNA-1:4;Parent=gene-29.67-mRNA-1
Mch	maker	exon	88889	89148	.	-	.	ID=gene-29.67-mRNA-1:3;Parent=gene-29.67-mRNA-1
Mch	maker	exon	89547	89639	.	-	.	ID=gene-29.67-mRNA-1:2;Parent=gene-29.67-mRNA-1
Mch	maker	exon	91446	91694	.	-	.	ID=gene-29.67-mRNA-1:1;Parent=gene-29.67-mRNA-1
Mch	maker	CDS	91446	91694	.	-	0	ID=gene-29.67-mRNA-1:cds;Parent=gene-29.67-mRNA-1
Mch	maker	CDS	89547	89639	.	-	0	ID=gene-29.67-mRNA-1:cds;Parent=gene-29.67-mRNA-1
Mch	maker	CDS	88889	89148	.	-	0	ID=gene-29.67-mRNA-1:cds;Parent=gene-29.67-mRNA-1
Mch	maker	CDS	88371	88443	.	-	1	ID=gene-29.67-mRNA-1:cds;Parent=gene-29.67-mRNA-1
Mch	maker	CDS	88065	88237	.	-	0	ID=gene-29.67-mRNA-1:cds;Parent=gene-29.67-mRNA-1
Mch	maker	CDS	87810	87981	.	-	1	ID=gene-29.67-mRNA-1:cds;Parent=gene-29.67-mRNA-1
Mch	maker	CDS	86269	86373	.	-	0	ID=gene-29.67-mRNA-1:cds;Parent=gene-29.67-mRNA-1
Mch	maker	CDS	86071	86181	.	-	0	ID=gene-29.67-mRNA-1:cds;Parent=gene-29.67-mRNA-1
Mch	maker	CDS	85879	85965	.	-	0	ID=gene-29.67-mRNA-1:cds;Parent=gene-29.67-mRNA-1
Mch	maker	CDS	85613	85795	.	-	0	ID=gene-29.67-mRNA-1:cds;Parent=gene-29.67-mRNA-1
Mch	maker	CDS	84719	84769	.	-	0	ID=gene-29.67-mRNA-1:cds;Parent=gene-29.67-mRNA-1
Mch	maker	CDS	84497	84622	.	-	0	ID=gene-29.67-mRNA-1:cds;Parent=gene-29.67-mRNA-1
Mch	maker	CDS	83146	83225	.	-	0	ID=gene-29.67-mRNA-1:cds;Parent=gene-29.67-mRNA-1
Mch	maker	CDS	82259	82367	.	-	1	ID=gene-29.67-mRNA-1:cds;Parent=gene-29.67-mRNA-1
Mch	maker	CDS	80955	81083	.	-	0	ID=gene-29.67-mRNA-1:cds;Parent=gene-29.67-mRNA-1
Mch	maker	CDS	79913	79978	.	-	0	ID=gene-29.67-mRNA-1:cds;Parent=gene-29.67-mRNA-1
Mch	maker	CDS	79627	79698	.	-	0	ID=gene-29.67-mRNA-1:cds;Parent=gene-29.67-mRNA-1
Mch	maker	CDS	78582	78733	.	-	0	ID=gene-29.67-mRNA-1:cds;Parent=gene-29.67-mRNA-1
Mch	maker	CDS	78303	78414	.	-	1	ID=gene-29.67-mRNA-1:cds;Parent=gene-29.67-mRNA-1
Mch	maker	CDS	78103	78219	.	-	0	ID=gene-29.67-mRNA-1:cds;Parent=gene-29.67-mRNA-1
Mch	maker	CDS	76838	77953	.	-	0	ID=gene-29.67-mRNA-1:cds;Parent=gene-29.67-mRNA-1
Mch	maker	three_prime_UTR	76550	76837	.	-	.	ID=gene-29.67-mRNA-1:three_prime_utr;Parent=gene-29.67-mRNA-1
Mch	maker	gene	94946	96953	.	-	.	ID=gene-29.41;Name=Mch.08
Mch	maker	mRNA	94946	96953	.	-	.	ID=gene-29.41-mRNA-1;Parent=gene-29.41;Name=Mch.08-mRNA-1;_AED=0.09;_eAED=0.64;_QI=0|0|0|0.71|1|1|7|0|152
Mch	maker	exon	96878	96953	.	-	.	ID=gene-29.41-mRNA-1:7;Parent=gene-29.41-mRNA-1
Mch	maker	exon	96682	96783	.	-	.	ID=gene-29.41-mRNA-1:6;Parent=gene-29.41-mRNA-1
Mch	maker	exon	96473	96568	.	-	.	ID=gene-29.41-mRNA-1:5;Parent=gene-29.41-mRNA-1
Mch	maker	exon	96104	96135	.	-	.	ID=gene-29.41-mRNA-1:4;Parent=gene-29.41-mRNA-1
Mch	maker	exon	95948	96023	.	-	.	ID=gene-29.41-mRNA-1:3;Parent=gene-29.41-mRNA-1
Mch	maker	exon	95407	95460	.	-	.	ID=gene-29.41-mRNA-1:2;Parent=gene-29.41-mRNA-1
Mch	maker	exon	94946	94968	.	-	.	ID=gene-29.41-mRNA-1:1;Parent=gene-29.41-mRNA-1
Mch	maker	CDS	96878	96953	.	-	0	ID=gene-29.41-mRNA-1:cds;Parent=gene-29.41-mRNA-1
Mch	maker	CDS	96682	96783	.	-	2	ID=gene-29.41-mRNA-1:cds;Parent=gene-29.41-mRNA-1
Mch	maker	CDS	96473	96568	.	-	2	ID=gene-29.41-mRNA-1:cds;Parent=gene-29.41-mRNA-1
Mch	maker	CDS	96104	96135	.	-	2	ID=gene-29.41-mRNA-1:cds;Parent=gene-29.41-mRNA-1
Mch	maker	CDS	95948	96023	.	-	0	ID=gene-29.41-mRNA-1:cds;Parent=gene-29.41-mRNA-1
Mch	maker	CDS	95407	95460	.	-	2	ID=gene-29.41-mRNA-1:cds;Parent=gene-29.41-mRNA-1
Mch	maker	CDS	94946	94968	.	-	2	ID=gene-29.41-mRNA-1:cds;Parent=gene-29.41-mRNA-1
Mch	maker	gene	109350	110680	.	-	.	ID=gene-29.42;Name=Mch.09
Mch	maker	mRNA	109350	110680	.	-	.	ID=gene-29.42-mRNA-1;Parent=gene-29.42;Name=Mch.09-mRNA-1;_AED=0.22;_eAED=0.23;_QI=0|0|0|0.33|1|1|3|0|365
Mch	maker	exon	110510	110680	.	-	.	ID=gene-29.42-mRNA-1:3;Parent=gene-29.42-mRNA-1
Mch	maker	exon	109518	110399	.	-	.	ID=gene-29.42-mRNA-1:2;Parent=gene-29.42-mRNA-1
Mch	maker	exon	109350	109394	.	-	.	ID=gene-29.42-mRNA-1:1;Parent=gene-29.42-mRNA-1
Mch	maker	CDS	110510	110680	.	-	0	ID=gene-29.42-mRNA-1:cds;Parent=gene-29.42-mRNA-1
Mch	maker	CDS	109518	110399	.	-	0	ID=gene-29.42-mRNA-1:cds;Parent=gene-29.42-mRNA-1
Mch	maker	CDS	109350	109394	.	-	0	ID=gene-29.42-mRNA-1:cds;Parent=gene-29.42-mRNA-1
Mch	maker	gene	123599	124576	.	+	.	ID=gene-29.28;Name=Mch.10
Mch	maker	mRNA	123599	124576	.	+	.	ID=gene-29.28-mRNA-1;Parent=gene-29.28;Name=Mch.10-mRNA-1;_AED=0.82;_eAED=0.82;_QI=0|-1|0|1|-1|1|1|0|325;_merge_warning=1
Mch	maker	exon	123599	124576	.	+	.	ID=gene-29.28-mRNA-1:1;Parent=gene-29.28-mRNA-1
Mch	maker	CDS	123599	124576	.	+	0	ID=gene-29.28-mRNA-1:cds;Parent=gene-29.28-mRNA-1
Mch	maker	gene	124661	125626	.	+	.	ID=gene-29.29;Name=Mch.11
Mch	maker	mRNA	124661	125626	.	+	.	ID=gene-29.29-mRNA-1;Parent=gene-29.29;Name=Mch.11-mRNA-1;_AED=0.62;_eAED=0.62;_QI=0|-1|0|1|-1|1|1|0|321;_merge_warning=1
Mch	maker	exon	124661	125626	.	+	.	ID=gene-29.29-mRNA-1:1;Parent=gene-29.29-mRNA-1
Mch	maker	CDS	124661	125626	.	+	0	ID=gene-29.29-mRNA-1:cds;Parent=gene-29.29-mRNA-1
Mch	maker	gene	144445	148373	.	-	.	ID=gene-29.45;Name=Mch.12
Mch	maker	mRNA	144445	148373	.	-	.	ID=gene-29.45-mRNA-1;Parent=gene-29.45;Name=Mch.12-mRNA-1;_AED=0.18;_eAED=0.34;_QI=0|0|0|0.5|1|1|8|0|429
Mch	maker	exon	148325	148373	.	-	.	ID=gene-29.45-mRNA-1:8;Parent=gene-29.45-mRNA-1
Mch	maker	exon	148157	148227	.	-	.	ID=gene-29.45-mRNA-1:7;Parent=gene-29.45-mRNA-1
Mch	maker	exon	147976	148057	.	-	.	ID=gene-29.45-mRNA-1:6;Parent=gene-29.45-mRNA-1
Mch	maker	exon	147202	147317	.	-	.	ID=gene-29.45-mRNA-1:5;Parent=gene-29.45-mRNA-1
Mch	maker	exon	146529	147137	.	-	.	ID=gene-29.45-mRNA-1:4;Parent=gene-29.45-mRNA-1
Mch	maker	exon	145950	146129	.	-	.	ID=gene-29.45-mRNA-1:3;Parent=gene-29.45-mRNA-1
Mch	maker	exon	144757	144834	.	-	.	ID=gene-29.45-mRNA-1:2;Parent=gene-29.45-mRNA-1
Mch	maker	exon	144445	144549	.	-	.	ID=gene-29.45-mRNA-1:1;Parent=gene-29.45-mRNA-1
Mch	maker	CDS	148325	148373	.	-	0	ID=gene-29.45-mRNA-1:cds;Parent=gene-29.45-mRNA-1
Mch	maker	CDS	148157	148227	.	-	2	ID=gene-29.45-mRNA-1:cds;Parent=gene-29.45-mRNA-1
Mch	maker	CDS	147976	148057	.	-	0	ID=gene-29.45-mRNA-1:cds;Parent=gene-29.45-mRNA-1
Mch	maker	CDS	147202	147317	.	-	2	ID=gene-29.45-mRNA-1:cds;Parent=gene-29.45-mRNA-1
Mch	maker	CDS	146529	147137	.	-	0	ID=gene-29.45-mRNA-1:cds;Parent=gene-29.45-mRNA-1
Mch	maker	CDS	145950	146129	.	-	0	ID=gene-29.45-mRNA-1:cds;Parent=gene-29.45-mRNA-1
Mch	maker	CDS	144757	144834	.	-	0	ID=gene-29.45-mRNA-1:cds;Parent=gene-29.45-mRNA-1
Mch	maker	CDS	144445	144549	.	-	0	ID=gene-29.45-mRNA-1:cds;Parent=gene-29.45-mRNA-1
