# Supplementary material for: Building a cluster of NLR genes conferring resistance to pests and pathogens: the story of the Vat gene cluster in cucurbits
Source: Hortic Res. 2021 Apr 1;8:72. doi: 10.1038/s41438-021-00507-0 (PMC8012345; doi:10.1038/s41438-021-00507-0)
Supplement: Supplementary file 21 — Data S9 Forty-four CDSs of Vat homologs from 21 melon lines. Used to build the phylogeny tree in Figure 4. [file 41438_2021_507_MOESM21_ESM.txt]

>DH_Vat4_7rep
ATGGACATCCTTATTTCAGTCACTGCAAAAATTGCTGAATACACTGTTAAGCCTGTTGGA
CGCCAACTTGGTTATGTATTTTTCATTCATTCTAACTTTCAAAAACTTAAGACTCAAGTA
GAAAAGCTGAAGATTACAAGAGAGTCTGTGCAACACAAGATCCATAGTGCAAGAAGAAAT
GCTGAAGACATAAAACCTGCCGTTGAGGAATGGTTGAAAAAGGTCGATGACTTTGTTCGA
GAATCTGACGAGATATTAGCCAATGAAGGTGGACATGGTAGATTCTGTTCCAGCAATTTG
ATCCAACGACACAAGTTAAGTAGAAAAGCAAGCCAAAAGGCATATGAGGTTCTTGAGATG
AAAAATGAGGGGGAAAGTTTTGATACAGTATCCAATAAAAATGTTATCCCATTGGTTGAT
TGTTCACTGCCAAAAGTACCTGACTTTCTTGACTTTGACTCAAGACAGTCGATTGTGAAA
CAAATCATGGATGCACTCTCTGATGATAATGTCCATAGGATTGGAGTGTATGGGATGGGG
GGTGTTGGCAAAACAATGCTAGTGAAGGATATTTTAAGAAAAATTGTGGAGAGTAAGAAG
CCTTTTGATGAGGTGGTATTATCCACGGTCAGCCAAACACCAGATTTTAGAAGTATCCAA
GGACAACTAGCTGACAAGCTAGGTTTGAAATTCGAACAAGAAACAATAGAAGGAAGGGCT
ACTATTCTACGAAAGAGGTTAAAGATGGAGAGAAGTATCCTAGTTGTGTTGGATGATGTT
TGGGAGTATATTGATTTGGAAACAATAGGAATTCCAAGTGTTGAAGATCATACGGGGTGC
AAGATCTTGTTTACCACTAGGATTAAACATTTGATCTCAAATCAAATGTGCGCCAATAAA
ATTTTTGAGATAAAAGTTTTAGGAAAAGATGAGTCATGGAATTTATTTAAGGCAATGGCA
GGTGACATTGTTGATGCAAGTGATTTGAAGCCTATAGCCATTCGAATTGTGAGACAATGT
GCAGGTTTGCCTATTGCTATTACTACTGTTGCTAAGGCATTACGAAATAAACCTTCTGAC
ATTTGGAATGATGCCTTAAATCAGCTTAAAAGTGTTGATGTGGGTATGGCAAACGTTGGA
GAAATGGAAAAGAAAGTGTATTTGTCACTAAAACTGAGTTATGATTGCTTGGGATATGAA
GAGGTGAAGTTATTATTCTTGTTATGCAGCATGTTTCCAGAAGACTTTCCCATTGACGTG
CAAGAGTTGCATGTATATGCCATGGGCATGGGATTCTTACATGGTGTTGATACTGTGGTA
AAAGGACGATGTAGGATTAAAAAATTGGTTGATGATCTTATATCTTCTTCTTTGCTTCAA
CAATATTCTGAGTATGGGTGCAATTATGTGAAAATGCATGATATGGTTCGTGATGTAGCC
CTATTAATTGCATCTAAGAATGAACACGTACGTACATTGAGCTATGTGAAAAGATCGAAT
GAAGAATGGGAAGAAGATAAACTATTGGGTAATCATACCGCAGTGTTCATTGATGGTTTA
CATTATCCTCTCCCGAAGTTAACGTTACCCAAAGTTCAATTATTAAGGTTAGTTGCACAA
TATTGTTGGGAACATAATAAGCGTGTGTCGGTGGTAGAAACTTTTTTTGAAGAAATGAAA
GAGCTCAAAGGTTTAGTAGTAGAAAACGTAAATATATCATTGATGCAACGACCATCTGAT
CTTTACTCCTTAGCAAACATCAGAGTATTACGTTTGCAAAGATGTCAATTATTAGGGAGC
ATAGATTGGATTGGTGAATTAAAAAAGCTTGAAATTCTTGATTTTAGTGAATCTAACATC
ACACAAATTCCTACAACCATGAGCCAATTGACACAGCTGAAAGTGTTGAATTTATCTTCT
TGT---GAAGAACTCGAGGTAATTCCACCAAATATTCTTTCAAAGTTGACAAAATTGGAA
GAATTAAATCTGGAAACTTTTGATAGATGGGAAGGAGAAGAATGGTATGAAGGAAGGAAA
AATGCTAGCCTTTCTGAACTCAAGTGCTTGCGACATCTTTATGCTTTAAATTTAACCATT
CAAGATGAAGAAATTATGCCAAAAGATTTGTTTTTAGCTGAGGAGTTGAAGCTTCAAAAA
TTCAACATTTGTATTGGTTGCCAAAGCAAATTAAAGTATACTTTTGAATCC------ACG
AACAGAATCAAAAACTTCATTGCAATCAAGATGGAATCAGGAAGGTGCTTGGATGATTGG
ATAAAAAATTTGTTAAAGAGGTCAGACAATGTGCATTTGGAAGGATCAATTTGTTCAAAG
TTTCTCCACTTAGAATTG------------------------------------------
------------------------------------------------------------
------------------------------------------------------------
------------------------------------------------------------
------------------------------------------------------------
------------------------------------------------------------
------------------------------------------------------------
------------------------------------------------------------
------------------------------------------------------------
---GTATCGTTTCCTAATTTGGAGACGTTGGAAATTGTGAATGCAGAGAGTTTGAAGATG
ATATGGAGCAATAACGTGCCAATTCTTAATTCCTTTTCCAAACTCGAGGTAATAAGAATT
TGTTCATGCAACAATCTTCAAAAAGTATTATTTCATCCAAATATGATGGGCATTCTTACA
TGCCTTAAAGTCTTGGAGATTAGAGATTGTAAATTGTTAGAAGGGATATTTGAAGTGCAA
GAGCCAATTAGTGTTGTTGAGAGCAATAATGTACCCATTCTTAATTCCTTTTCCAAACTC
GAGGAAATAAGAATTTGGTCATGCAACAATCTTCAAAAAGTATTATTTCCTTCAAATATG
ATGAGCATTCTTACATGCCTTAAAGTCTTGGAGATTAGAGATTGTAAATTGTTAGAAGGG
ATATTTGAAGTGCAAGAGCCAATTAGTGTTGTTGAGAGCAATAATGTACCCATTCTTAAT
TCCTTTTCCAAACTCGAGGAAATAAGAATTTGGTCATGCAACAATCTTCAAAAATTATTA
TTTCCTCCAAATATGATGGGCATTCTTACATGCCTTAAAGTCTTAGAGATTAGACATTGT
AAATTGTTGGAAGTGATATTTGAAGTGCAAGAGCCAATTAGTGTTGTTGAGAGCAATAAT
GTACCCATTCTTAATTCCTTTTCCAAACTCGAGGAAATAAGAATTTGGTCATGCAACAAT
CTTCAAAAAATATTATTTCCTTCAAATATGATGGGCATTCTTACATGCCTTAAAGTCTTA
GAGATTAGACATTGTAAATTGTTGGAAGGGATATTTGAAGTGCAAGAGCCAATTAGTGTT
GTTGAGAGCAATAATGTACCCATTCTTAATTCCTTTTCCAAACTCGAGGAAATAACAATT
TGGTCATGCAACAATCTTCAAAAAGTATTATTTCCTTCAAATATGATGGGCATTCTTACA
TGCCTTAAAGTCTTGGAGATTAGAGATTGTAAATTGTTAGAAGGGATATTTGAAGTGCAA
GAGCCAATTAGTGTTGTTGAGAGCAATAATGTACCCATTCTTAATTCCTTTTCCAAACTC
GAGGAAATAAGAATTTGGTCATGCAACAATCTTCAAAAAGTATTATTTCCTCCAAATATG
ATGGGCATTCTTACATGCCTTAAAGTCTTAGAGATTGAACATTGTGAATTGTTGGAAGGG
ATATTTGAAGTGCAAGAGCCAATCAATGTTGTTGAGAGCAATAATGTACCCATTCTTAAT
TCCTTTTCCAAACTCGAGAAAATAATAATAGGGTCATGCAACAATCTTCAAAAAGTATTA
TTTTCTTCAAATATGATGGGCATTCTTACATGCCTTAAAGTCTTAGCGATTAGACATTGT
AAATTGTTGGAAGGGATATTTGAAGTGCAAGAGCCAATTAGTGTTGTTGAAGCGAGTCCT
ATTGTGCTCCAAAATTTAAGTAGGTTGAAATTATATAATCTTCCAAACCTTGAGTATGTG
TGGAGCAAAAATCCTTGTGAGCTTCTGAGTTTGGAAAATATAAAATTTTTGACCATTGAT
AAATGTCCAAGACTTAGAAGAGAATACTCAGTCAAAATTCTCAAGCCACTTGAAGATGTA
AGCATAGATATCAAACATTTGATGGAGGTTATTGTGAAGGAAAAGTCAGCAGATCATAAT
ATGTTGGAATCAAAGCAATGGGAGACTTCTTCTTCTTCTAGGGATGGGGTTCTACGGCTG
GGAGATGGTTCTAAGTTGTTTCCAAATCTTAAAACATTGAAGCTATATGGTTTTGTTGAT
TATAACTCAACCCATTTACCAATGGAAATGTTGCAAATCTTATTCCAACTTGAA---GAC
TTTGTATTAGTAGGAGCATCTATCGAAGAAATTTTCCCCAGCAACATACTGATTTCA---
------------------------AGCGATATGGTTTTAAGAAGATTGAGTCTATCTAAA
CTACCCAAGCTTAAGCATTTGTGGAGTGAAGAATGCTCACAAAATAATATTACCTCAGTT
CTTCAACATTTGACTGATGTATCCATTTCTGAATGTGGTGGATTGAGTAGT------TTA
GTATCATCATTGGTGTGTTTTACAAACTTGAAAGATCTTCATGTGAATAAATGTCATAGA
CTAACCCATTTGCTGAATGCTTCGGTGGCTACAACGCTTGTGCAACTTGAAGGTTTGACA
GTAGAAGAATGCAAAAGGATGAGTAGTGTAATTGAGGAAGGATCAACCGAAGAAGATGGA
AATGATGAAATGGTTGTATTCAACAACCTACAACATTTATACATTTTTAATTGTTCCAAC
CTAACAAGCTTTTATTGTGGGAGATGCATTATTAAATTTCCATGTTTGAGGCAAGTAGAC
ATTTGGAACTGTCCTGAAATGAAGGTCTTTTCGCTTGGAATTGTAAGCACACCTCGATTG
AAATATGAAAATTTTTCTTTAGAAAAT---------------------TATTACGATGAT
GGACAGTGTCATCCGAAATATCCCAAAGATATGTTGGTGGAA---GATATGAATGTCATC
ACCAGAGAATATTGGGAGGATAATGTTGATACCAGAATTTCAAATTTATTTGCCGAACAG
AGTTTGGAGGAAAACCAATATGAAAATTCTTCTTCTTCGAACAATAATGTTGAGAAAGAA
TAA
>PZ_Vat1_7rep
ATGGACATCCTTATTTCAGTCATTGCAAAAATTGCTGAATACACTGTTGAGCCTGTTGGA
CGCCAACTTGGTTATGTATTTTTCATTCGTTCCAACTTTCAAAAACTTAAGACTCAAGTA
GAAAAGCTGAAGATTACAAGAGAGTCTGTGCAACACAAGATCCATAGTGCAAGAAGAAAT
GCTGAAGACATAAAACCTGCCGTTGAGGAATGGTTGAAAAAGGTCGATGACTTTGTTCGA
GAATCTGACGAGATATTAGCCAATGAAGGTGGACATGGTGGACTCTGTTCCACCTATTTC
GTCCAACGACACAAGTTAAGTAGAAAAGCAAGCAAAATGGTAGATGAGGTTCTTGAGATG
AAAAATGAGGGGGAAAGTTTTGATATGGCATCCTATAAAAGTGTTATCCCATCAGTTGAT
TGTTCACTTCCAAAAGTGCCTGACTTTATTGACTTTGAGTCAAGAAAGTCGATTATGGAA
CAAATCATGGATGCACTATCTGATGGTAATGTCCATAGGATTGGAGTATATGGGATGGGG
GGTGTTGGCAAAACAATGCTAGTGAAGGATATTTTAAGAAAAATTGTGGAGAGTAAGAAG
CCTTTTGATGAGGTGGTAACATCCACGATCAGCCAAACACCAGATTTTAGAAGTATCCAA
GGACAACTAGCTGACACGCTAGGTTTGAAATTAGAACAAGAAACAATAGAAGGAAGGGCT
CCTATTTTACGAAAGAGGTTGAAGATGGAGAGAAGTATCCTAGTCGTGTTGGATGATGTC
TGGGAGAATATTGATTTGGAAACAATAGGAATTCCAAGTGTTGAAGATCATACGGGATGC
AAGATCTTGTTTACCACTAGGAATAAACATTTGATCTCAAATCAAATGTGCGCCAATAAA
ATTTTTGAGATAAAAGTTTTAGGAGAAGATGAGTCATGGAATTTATTTAAGACAATGGCA
GGTGAAACTGTGGAAGCAAGTGATTTGAAGCCTATAGCCATTCAAATTGCGAGAGAATGT
GCAGGTTTGCCTATTGCTATTACTACTGTTGCTAAGGCATTACGAAATAAACCATCCGAA
ATTTGGAATGATGCCTTAAATCAGATTAAAAGTGTTGATGTGGGTATGGCAAACATTGGA
GAAATGGAAAAGAAAGTGTATTTGTCACTAAAACTGAGTTATGATTGCTTGGGATATGAA
GAGGTGAAGTTATTATTCTTGTTATGCAGCATGTTTCCAGAAGACTTTCCCATTGACGTG
GAAGAGTTGCATGTATATGCCATGGGCATGGGATTCTTACATGGTGTTGATACTGTGGTA
AAAGGACGATGTAGGATTAAAAAATTGGTTGATGATCTTATATCTTCTTCTTTGCTTCAA
CAATATTCTGAGTATGGGTGCAATTATGTGAAAATGCATGATATGGTTCGTGATGTAGCC
CTATTAATTGCATCTAAGAATGAACACGTACGTACATTGAGCTATGTGAAAAGATCGAAT
GAAGAATGGGAAGAAGAGAAACTATTGGGTAATCATACCGCAGTGTTCATTGATGGTTTA
CATTATCCTCTCCCGAAGTTAACGTTACCCAAAGTTCAATTATTAAGGTTAGTTGCACAA
TATTGTTGGGAACATAATAAGCGTGTGTCGGTGGTAGAAACTTTTTTTGAAGAAATGAAA
GAGCTCAAAGGCTTAGTAGTAGAAAACGTAAATATATCATTGATGCAACGACCATCTGAT
CTTTACTCCTTAGCAAACATCAGAGTATTACGTTTGCAAAGATGTCAATTATTAGGGAGC
ATAGATTGGATTGGTGAATTAAAAAAGCTTGAAATTCTTGATTTTAGTGAATCTAACATC
ACACAAATTCCTACAACCATGAGCCAATTGACACAGCTAAAAGTGTTGAATTTATCTTCT
TGT---GAACAACTCGAGGTAATTCCACCAAATATTCTTTCAAAGTTGACAAAATTGGAA
GAATTAAATCTGGAAACTTTTGATGGATGGGAAGGAGAAGAATGGTATGAAGGAAGGAAA
AATGCTAGCCTTTCTGAACTCAAGTGCTTGCGACACCTTTATGCTTTAAAATTAACCATT
CAAGATGAAGAAATTATGCCAAAAAACTTGTTCTTAGTTGGGAAGTTGAAGCTTCAAAAA
TTCAACATTTGTATTGGTTGCCAAAGCAAATTAAAGTATACTTTTGCATAC------AAG
AACAGAATCAAAAACTTCATTGGAATCAAGATGGAATCAGGAAGGTGCTTGGATGATTGG
ATAAAAAATTTGTTAAAGAGGTCGGACAATGTGCTTTTGGAAGGATCGGTTTGTTCAAAG
GTTCTCCACTCAGAATTG------------------------------------------
------------------------------------------------------------
------------------------------------------------------------
------------------------------------------------------------
------------------------------------------------------------
------------------------------------------------------------
------------------------------------------------------------
------------------------------------------------------------
------------------------------------------------------------
---GTATCGCTTCCTAATTTGGAGAAGTTGGAAATTGTGAATGCAAAGAGTTTGAAGATG
ATATGGAGCAATAACGTGCCAATTCTTAATTCCTTTTCCAAACTCGAGGAAATAAAAATT
TATTCATGCAACAATCTTCAAAAAGTATTATTTCCTCCAAATATGATGGACATTCTCACA
TGCCTTAAAGTCTTAGAGATCAAAAATTGTGATTTGTTGGAAGGGATATTTGAAGCGCAA
GAGCCAATTAGTGTTGTTGAGAGCAATAATTTACCCATTCTTAATTCCTTTTCCAAACTC
GAGGTAATAAGAATTTGGTCATGCAACAATCTTCAAAAAGTATTATTTCCTTCAAATATG
ATGGGCATTCTTCCATGCCTTAAAGTCTTAAAGATTGAACATTGTGAATTGTTGGAAGGG
ATATTTGAAGTGCAAGAGCCAATTAGTGTTGTTGAGAGCAATAATGTACCCATTCTTAAT
TCCTTTTCCAAACTCGAGAAAATAAGAATTTGGTCATGCAACAATCTTCAAAAAGTATTA
TTTCATCCAAATATGATGGGCATTCTTACATGCCTTAAAGTCTTAGACATTAGAGATTGT
AAATTGTTAGAAGGGATATTTGAAGTGCAAGAGCCAATTAGTGTTGTTGAGAGCAATAAT
GTTCCCATTCTTAATTCCTTTTCCAAACTCGAGGAAATAAGAATTTGGTCATGCAACAAT
CTTCAAAAAGTATTATTTCCTCCAAATATGATGGGCATTCTTACATGCCTTAAAGTCTTA
GAGATTGGAAATTGTGAATTGTTGGAAGGAATATTTGAAGTGCAAGAGCCAATTAGTGTT
GTTGAGAGCAATAATTTACCCATTCTTAATTCCTTTTCCAAACTCGAGGTAATAAGCATT
TGGTCATGCAACAATCTTCAAAAAGTATTATTTCCTCCAAATATGATGGGCATTCTTACA
TGCCTTGAATTCTTAGAGATTATAGGTTGTAATTTGTTGGAAGGGATATTTGAAGTGCAA
GAGCCAATTAGTGTTGTTGAGAGCAATAATTTACCCATTCTTAATTCCTTTTCCAAACTC
GAGGAAATAAGAATTTCTTCATGCAACAATCTTCAAAAAGTATTATTTCCTCCAAATATG
ATGGGCATTCTTACATGCCTTAAAGTCTTATATATTGAAGATTGTGAATTGTTGGAAGGG
ATATTTGAAGTGCAAGAGCCAATTAGTGTTGTTGAGAGCAATAATGTACCCATTCTTAAT
TCCTTTTCCAAACTCGAGGTAATAAGAATTGGTTCATGCAACAATCTTCAAAAAGTATTA
TTTCCTCCAAATATGATAGGCATTCTTACATGCCTTAAAGACTTAAAGATTGAAGATTGT
GAATTGTTGGAAGGGATAATTGAAGTGCAAGAGCCAATTAGTGTTGTTGAAGCGAGTCCT
ATCGTGCTCCAAAATTTAAGTAGGTTGGAATTATATAATCTTCCAAACCTTGAGTACGTG
TGGAGCAAAAATCCTTGTGAGCTTCTGAGTTTGGAAAATATAAAAATTTTGACCATTGAT
AAATGTCCAAGACTTAGAAGAGAATACTCAGTCAAAATTCTCAAGCCACTTGAAGATGTA
AGCATAGATATCAAACAATTGATGAAGGTTATTGAGAAGGAAAAGTCAGCAGATCATAAT
ATGTTGGAATCAAAGCAATGGGAGACTTCATCTTCTTCTAAGGATGCGGTTCTACGGCTG
GGAGATGGTTCTAAGTTGTTTCCAAATCTTAAAGAATTGAAGCTATATGGTTTTGTTGAT
TATAACTCAACCCATTTACCAATGGAAATGTTGCAAATCTTATTCCAACTTAAA---CAC
TTTGAATTGGAAGGAGCATTTATTGAAGAAATTTTCCCCAGCAATATACTGATTTCA---
------------------------AGCTCTATGGATTTACAGAGTTTGACTCTATATAAA
CTACCCAAGCTTAAGCATTTGTGGAGTGAAGAATGCTCACGAAACAATATCACCTCAGTT
CTTCAACATTTGATTTTTCTAAGAATTTCAGATTGTGGAAGATTGAGTAGTTTAACTTTA
GTGTCATCATTAGTGTGTTTTACAAACTTGAAAAGTCTTGCGGTTTATAAATGTGATAGA
CTAACCCATTTGCTGAATCCTTCGATGGCTACAACGCTTGTGCAACTTCAAGATTTGACA
ATAAATGAATGCAAAAGAATGAGAAGTGTAATTGAGGAAGGATCAACCGAAGAAGATGGA
AATGATGAAATGGTTGTATTCAACAACCTACAAGATTTATACATTTTTAATTGTTCCAAC
CTAACAAGCTTTTATTGTGGGAGATGCATCATTAAATTTCCATGTTTGAGGGAAGTATAC
ATTTGGGACTGTCCTGAAATGAAGGTCTTTTCGCTTGGAATTGTAAGCACACCTCGATTG
AAATATGGAAATTTTTATTTAAAGAAT---------------------GATTACGATGAT
GAACGGTGTCATCCTAAATATCCCAAAGATATGTTGGTGGAA---GATATGAATGTCATC
ACCAGAGAATATTGGGAGGATAATGTTGATACCAGAATTCCAAATTTATTTGCCGAACAG
AGTTTGGAGGAAAACCGATCTGAAAATTCTTCTTCTTCAAAGAATAATGTTGAGAAAGAA
TAA
>DB_Vat2_7rep
ATGGACATCCTTATTTCAGTCATTGCAAAAATTGCTGAATACACTGTTGAGCCTGTTGGA
CGCCAACTTGGTTATGTATTTTTCATTCGTTCCAACTTTCAAAAACTTAAGACTCAAGTA
GAAAAGCTGAAGATTACAAGAGAGTCTGTGCAACACAAGATCCATAGTGCAAGAAGAAAT
GCTGAAGACATAAAACCTGCCGTTGAGGAATGGTTGAAAAAGGTCGATGACTTTGTTCGA
GAATCTGACGAGATATTAGCCAATGAAGGTGGACATGGTGGACTCTGTTCCACCTATTTC
GTCCAACGACACAAGTTAAGTAGAAAAGCAAGCAAAATGGTAGATGAGGTTCTTGAGATG
AAAAATGAGGGGGAAAGTTTTGATATGGCATCCTATAAAAGTGTTATCCCATCAGTTGAT
TGTTCACTTCCAAAAGTGCCTGACTTTATTGACTTTGAGTCAAGAAAGTCGATTATGGAA
CAAATCATGGATGCACTATCTGATGGTAATGTCCATAGGATTGGAGTATATGGGATGGGG
GGTGTTGGCAAAACAATGCTAGTGAAGGATATTTTAAGAAAAATTGTGGAGAGTAAGAAG
CCTTTTGATGAGGTGGTAACATCCACGATCAGCCAAACACCAGATTTTAGAAGTATCCAA
GGACAACTAGCTGACACGCTAGGTTTGAAATTAGAACAAGAAACAATAGAAGGAAGGGCT
CCTATTTTACGAAAGAGGTTGAAGATGGAGAGAAGTATCCTAGTCGTGTTGGATGATGTC
TGGGAGAATATTGATTTGGAAACAATAGGAATTCCAAGTGTTGAAGATCATACGGGATGC
AAGATCTTGTTTACCACTAGGAATAAACATTTGATCTCAAATCAAATGTGCGCCAATAAA
ATTTTTGAGATAAAAGTTTTAGGAGAAGATGAGTCATGGAATTTATTTAAGACAATGGCA
GGTGAAACTGTGGAAGCAAGTGATTTGAAGCCTATAGCCATTCAAATTGCGAGAGAATGT
GCAGGTTTGCCTATTGCTATTACTACTGTTGCTAAGGCATTACGAAATAAACCATCCGAA
ATTTGGAATGATGCCTTAAATCAGATTAAAAGTGTTGATGTGGGTATGGCAAACATTGGA
GAAATGGAAAAGAAAGTGTATTTGTCACTAAAACTGAGTTATGATTGCTTGGGATATGAA
GAGGTGAAGTTATTATTCTTGTTATGCAGCATGTTTCCAGAAGACTTTCCCATTGACGTG
GAAGAGTTGCATGTATATGCCATGGGCATGGGATTCTTACATGGTGTTGATACTGTGGTA
AAAGGACGATGTAGGATTAAAAAATTGGTTGATGATCTTATATCTTCTTCTTTGCTTCAA
CAATATTCTGAGTATGGGTGCAATTATGTGAAAATGCATGATATGGTTCGTGATGTAGCC
CTATTAATTGCATCTAAGAATGAACACGTACGTACATTGAGCTATGTGAAAAGATCGAAT
GAAGAATGGGAAGAAGAGAAACTATTGGGTAATCATACCGCAGTGTTCATTGATGGTTTA
CATTATCCTCTCCCGAAGTTAACGTTACCCAAAGTTCAATTATTAAGGTTAGTTGCACAA
TATTGTTGGGAACATAATAAGCGTGTGTCGGTGGTAGAAACTTTTTTTGAAGAAATGAAA
GAGCTCAAAGGCTTAGTAGTAGAAAACGTAAATATATCATTGATGCAACGACCATCTGAT
CTTTACTCCTTAGCAAACATCAGAGTATTACGTTTGCAAAGATGTCAATTATTAGGGAGC
ATAGATTGGATTGGTGAATTAAAAAAGCTTGAAATTCTTGATTTTAGTGAATCTAACATC
ACACAAATTCCTACAACCATGAGCCAATTGACACAGCTAAAAGTGTTGAATTTATCTTCT
TGT---GAACAACTCGAGGTAATTCCACCAAATATTCTTTCAAAGTTGACAAAATTGGAA
GAATTAAATCTGGAAACTTTTGATGGATGGGAAGGAGAAGAATGGTATGAAGGAAGGAAA
AATGCTAGCCTTTCTGAACTCAAGTGCTTGCGACACCTTTATGCTTTAAAATTAACCATT
CAAGATGAAGAAATTATGCCAAAAAACTTGTTCTTAGTTGGGAAGTTGAAGCTTCAAAAA
TTCAACATTTGTATTGGTTGCCAAAGCAAATTAAAGTATACTTTTGCATAC------AAG
AACAGAATCAAAAACTTCATTGGAATCAAGATGGAATCAGGAAGGTGCTTGGATGATTGG
ATAAAAAATTTGTTAAAGAGGTCGGACAATGTGCTTTTGGAAGGATCGGTTTGTTCAAAG
GTTCTCCACTCAGAATTG------------------------------------------
------------------------------------------------------------
------------------------------------------------------------
------------------------------------------------------------
------------------------------------------------------------
------------------------------------------------------------
------------------------------------------------------------
------------------------------------------------------------
------------------------------------------------------------
---GTATCGCTTCCTAATTTGGAGAAGTTGGAAATTGTGAATGCAAAGAGTTTGAAGATG
ATATGGAGCAATAACGTGCCAATTCTTAATTCCTTTTCCAAACTCGAGGAAATAAAAATT
TATTCATGCAACAATCTTCAAAAAGTATTATTTCCTCCAAATATGATGGACATTCTCACA
TGCCTTAAAGTCTTAGAGATCAAAAATTGTGATTTGTTGGAAGGGATATTTGAAGCGCAA
GAGCCAATTAGTGTTGTTGAGAGCAATAATTTACCCATTCTTAATTCCTTTTCCAAACTC
GAGGTAATAAGAATTTGGTCATGCAACAATCTTCAAAAAGTATTATTTCCTTCAAATATG
ATGGGCATTCTTCCATGCCTTAAAGTCTTAAAGATTGAACATTGTGAATTGTTGGAAGGG
ATATTTGAAGTGCAAGAGCCAATTAGTGTTGTTGAGAGCAATAATGTACCCATTCTTAAT
TCCTTTTCCAAACTCGAGAAAATAAGAATTTGGTCATGCAACAATCTTCAAAAAGTATTA
TTTCATCCAAATATGATGGGCATTCTTACATGCCTTAAAGTCTTAGACATTAGAGATTGT
AAATTGTTAGAAGGGATATTTGAAGTGCAAGAGCCAATTAGTGTTGTTGAGAGCAATAAT
GTTCCCATTCTTAATTCCTTTTCCAAACTCGAGGAAATAAGAATTTGGTCATGCAACAAT
CTTCAAAAAGTATTATTTCCTCCAAATATGATGGGCATTCTTACATGCCTTAAAGTCTTA
GAGATTGGAAATTGTGAATTGTTGGAAGGAATATTTGAAGTGCAAGAGCCAATTAGTGTT
GTTGAGAGCAATAATTTACCCATTCTTAATTCCTTTTCCAAACTCGAGGTAATAAGCATT
TGGTCATGCAACAATCTTCAAAAAGTATTATTTCCTCCAAATATGATGGGCATTCTTACA
TGCCTTGAATTCTTAGAGATTATAGGTTGTAATTTGTTGGAAGGGATATTTGAAGTGCAA
GAGCCAATTAGTGTTGTTGAGAGCAATAATTTACCCATTCTTAATTCCTTTTCCAAACTC
GAGGAAATAAGAATTTCTTCATGCAACAATCTTCAAAAAGTATTATTTCCTCCAAATATG
ATGGGCATTCTTACATGCCTTAAAGTCTTATATATTGAAGATTGTGAATTGTTGGAAGGG
ATATTTGAAGTGCAAGAGCCAATTAGTGTTGTTGAGAGCAATAATGTACCCATTCTTAAT
TCCTTTTCCAAACTCGAGGTAATAAGAATTGGTTCATGCAACAATCTTCAAAAAGTATTA
TTTCCTCCAAATATGATAGGCATTCTTACATGCCTTAAAGACTTAAAGATTGAAGATTGT
GAATTGTTGGAAGGGATAATTGAAGTGCAAGAGCCAATTAGTGTTGTTGAAGCGAGTCCT
ATCGTGCTCCAAAATTTAAGTAGGTTGGAATTATATAATCTTCCAAACCTTGAGTACGTG
TGGAGCAAAAATCCTTGTGAGCTTCTGAGTTTGGAAAATATAAAAATTTTGACCATTGAT
AAATGTCCAAGACTTAGAAGAGAATACTCAGTCAAAATTCTCAAGCCACTTGAAGATGTA
AGCATAGATATCAAACAATTGATGAAGGTTATTGAGAAGGAAAAGTCAGCAGATCATAAT
ATGTTGGAATCAAAGCAATGGGAGACTTCATCTTCTTCTAAGGATGCGGTTCTACGGCTG
GGAGATGGTTCTAAGTTGTTTCCAAATCTTAAAGAATTGAAGCTATATGGTTTTGTTGAT
TATAACTCAACCCATTTACCAATGGAAATGTTGCAAATCTTATTCCAACTTAAA---CAC
TTTGAATTGGAAGGAGCATTTATCGAAGAAGTTTTCCCCAGCAACATACTGATTCCA---
------------------------AGCTATATGGTTTTAAGGAGATTGACTCTATCTAAA
CTACCCAAGCTTAAGCATTTGTGGAGTGAAGAATGCTCACAAAATAATATTACCTCAGTT
CTTCAACATTTGTTTTTTCTAAGAATTTCAGATTGTGGAAGATTGAGTAGTTTAACTTTA
GTGTCATCATTGGTGTGTTTTACAAACTTGAAAGATCTTCATGTGAATAAATGTCATAGA
CTAACCCATTTGCTGAATCCTTCGATGGCTACAACGCTTGTGCAACTTGAGTATTTGACA
ATAGAAGAATGCAAAAGGATGAGTAGTGTAATTGAGGGAGGATCAACCGAAGAAGATGGA
AATGATGAAATGGTTGTATTCAACAACCTACAACATTTATACATTTTTAATTGTTCCAAC
CTAACAAGCTTTTATTGTGGGAGATGCATTATTAAATTTCCATGTTTGAGGCAAGTAGAC
ATTTGGAACTGTTCTGAAATGAAGGTCTTTTCGCTTGGAATTGTAAGCACACCTCGATTG
AAATATGAAAATTTTTATTTAAAGAAT---------------------GATTACGATGAT
GAACGGTGTCATCCAAAATATCCCAAAGATATGTTGGTGGAA---GATATGAATGTCATC
ACCAGAGAATATTGGGAGGATAATGTTGATACCAGAATTCCAAATTTATTTGCCGAACAG
AGTTTGGAGGAAAACCGATCTGAAAATTCTTCTTCTTCAAAGAATAATGTTGAGAAAGAA
TAA
>PI124112_RIL56_5rep
ATGGACATCCTTATTTCAGTCACTGCAAAAATTGCTGAATACACTGTTGAGCcTGTtGGA
CGCCAACTtGGTTATGTATTTTTCaTTCGTTCCAActttCAAAAACTTAAGACTCAAGTA
GAAAAGCTGAAGATTACAAGAGAGTCTGTGCAACACaAGATCCATAGTGCAAGAAGAAAT
GCTGAAGACATAAAACCtGCCGTTGAGGAATGGTTGAAAAAGGTCGATGACTTTGTTCGA
GAATCTGACGAGATATTAGCCAATGAAGGTGGACATGGTGGACTCTGTTCCACCTATTTG
GTCCAACGACACAAGTTAAGTAGAAAAGCAAGCAAAATGGTAGATGAGGTTCTTGAGATG
AAAAATGAGGGGGAAAGTTTTGATATGGTATCCTATAAAAGTGTTATCCCATCAGTTGAT
TGTTCACTTCCAAAAGTGCCTGACTTTATTGACTTTGAGTCAAGAAAGTCGATTATGGAA
CAAATCATGGATGCACTATCTGATGGTAATGTCCATAGGATTGGAGTATATGGGATGGGG
GGTGTTGGCAAAACAATGCTAGTGAAGGATATTTTAAGAAAAATTGTGGAGAGTAAGAAG
CCTTTTGATGAGGTGGTAACATCCACGATCAGCCAAACACCAGATTTTAGAAGTATCCAA
GGACAACTAGCTGACACGCTAGGTTTGAAATTAGAACAAGAAACAATAGAAGGAAGGGCT
CCTATTTTACGAAAGAGGTTGAAGATGGAGAGAAGTATCCTAGTCGTGTTGGATGATGTC
TGGGAGAATATTGATTtGGAAACAATAGGAATTCCAAGTGTTGAAGATCATACGGGATGC
AAGATCTTGTTTACCACTAGGAATAAACATTTGATCTCAAATCAAATGTGCGCCAATAAA
ATTTTTGAGATAAAAGTTTTAGGAGAAGATGAGTCATGGAATTTATTTAAGACAATGGCA
GGTGAAACTGTGGAAGCAAGTGATTTGAAGCCTATAGCCATTCAAATTGTGAGAGAATGT
GCAGGTTTGCCTATTGCTATTACTACTGTTGCTAAGGCATTACGAAATAAACCATCCGAC
ATTTGGAATGATGCCTTAAATCAGCTTAAAAGTGTTGATGTGGGTGTGGCAAACATTGGA
GAAATGGAAAGGAAAGTGTATTTGCCACTAAAACTGAGTTATGATTGCTTGGGATATGAA
GAGGTGAAGTTATTATTCTTGTTATGCAGCATGTTTCCAGAAGACTTTACCATTGACGTG
GAAGAGTTGCATGTATATGCCATGGGCATGGGATTCTTACATGGTGTTGATACTGTGGAA
AAAGGACGATGTAGGATTAAAAAATTGGTTGATGATCTTATATCTTCTTCTTTGCTTCAA
CAATATTCTGAGTATCGGTGCAATTATGTGAAAATGCATGATATGGTTCGTGATGTAGCC
CTATTAATTGCATCTCAGAACGATCACATACGTATATTGAGCTATGTGAAAAGTTTAAAT
GaAGAATGgAAAGAAGATAGACTATCGGGTAATCATACAACAGTGTCTATTGATGGTTTA
CATTATCCTCTCCCGAAGTTAATGTTACCCAAAGTTCAATTATTAAGGTTAGTTGGACAC
TATTGTGGGGGAATTAATAACCGTGTGTCGGTGGTAGAAACTTTTTTTGAAGAAATGAAA
GAGCTCAAAGGTTTAGTATTAGAAAACGTAAATATATCATTGATGCAACGAACATCTGAT
CTTTACTCCTTAGCAAACATCAGAGTATTACGTTTGCAAAGATGTCAATTATTAGGGAGC
ATAGATTGGATTGGTGAATTAAAAAAGCTTGAAATTCTTGATTTTATAGGATCTAACATC
TCACAAATTCCTACAACCATGAGCCAATTGACACAGCTGAAAGTTTTGAATTTATCTTTT
TGT---GAACAACTCGAGGTAATTCCACCAAATATTCTTTCAAAGTTGACAAAATTGGAA
GAATTAAATCTGGAAAATTTTGATGGATGGGAAGGAGAAGAATGGTATGAAGGAAGGAAA
AATGCTAGCCTTTCTGAACTCAAGTGCTTGCGACATCTTTATGCTTTAAATTTAACCATT
CAAGATGAAGAAATTATGCCAAAAGATTTGTTTTTAGCTGAGGAGTTGAAGCTTCAAAAA
TTCAACATTTGTATTGGTTACCAAAGCAAATTAAAGTATACTTCTGGACCC------ACG
AACAGAATCAAAAACTTCATTGCAATCAAGATGGAATCAGGAAGGTGCTTGGATAATTGG
ATAAAAAATTTGTTAAAGAGGTCGGACAATGTGTTTTTGGAAGGATCAGTTTGTTCAAAG
GTTCTCCACTCAGAATTG------------------------------------------
------------------------------------------------------------
------------------------------------------------------------
------------------------------------------------------------
------------------------------------------------------------
------------------------------------------------------------
------------------------------------------------------------
------------------------------------------------------------
------------------------------------------------------------
---GTAACACTTCCTAAtttgGAGAAGTTGGAAATTGTGAATGCAGAGAGTTTGAAGATG
ATATGGAGCAATAACGTGCCAATTCTTAATTCCTTTTCCAAACTCGAGGAAATAAGAATT
TGGTCATGCAACAATCTTCAAAAAGTATTTTTTCTTCCAAATATGATGGGCATTCTTACA
TGCCTTAAAGTCTTAGAGATTGAACATTGTGAATTGTTGGAAGGGATATTTGAAGTGCAA
GAGCCAATTAGTGTTGTTGAGAGCAATAATGTACCCATTCTTAATTCCTTTTCCAAACTC
GAGGAAATAAGAATTTCGTCATGCAACAATCTTCAAAAAGTA------------------
------------------------------------------------------------
------------------------------------------------------------
---------------------------------------------------------TTA
TTTCCTCCAAATATGATGGGCATTCTTACATGCCTTAAAGTCTTAGAGATTGAACATTGT
GAATTGTTGGAAGGGATATTTGAAGTGCAAGAGCCAATTAGTGTTGTTGAGAGCAATAAT
GTACCCATTCTTAATTCCTTTTCCAAACTCGAGGAAATAAGTATTTGTTTATGCAACAAT
CTTCAAAAAGTATTATTTCCTCCAAATATGATGGGCATTCTTACATGCCTTAAAGTCTtA
GAGATTCGAGATTGTGAATTGTTGGAAGGGATATTTGAAGTACaAGAGCCAATTAGTGTT
GTTGAGAGCAATAATGTACCCATTCTTAATTCCTTTTCCAAACTCGAGGAAATAAAAATT
TCTTTATGCAACAATCTTCAAAAAGTATTATTTCCTcCAAATATGATTGGCATTCTTACA
TGCCTTAAAGTCTTAGAGATTGGAAATTGTGAATTGTTGGAAGGAATATTTGAAGTGCAA
GAGCCAATTAGTGTTGTTGAGAGCAATAATGTACCCATTCTTAATTCCTTTTCCAAACTG
GAAGAAATAAGAATTTGTTCATGCAACAATTTTCAAAAAGTATTATTTCCTGCAAATATG
ATGGGCATTCTTACATGCCTTAAAGTCTTAAAGATTGAACATTGTGAATTGTTGGAAGGG
ATATTTGAAGTGCAAGAGCCAATTAGTGTTGTTGAA------------------------
------------------------------------------------------------
------------------------------------------------------------
---------------------------------------------------GCGAGTCCT
ATCGTGCTCCAAAATTTAAGTAGGTTGGAATTATATAATCTTCCAAACCTTGAGTACGTG
TGGAGCAAAAATCCTTGTGAGCTTCTGAGTTTGGAAAATATAAAAATTTTGACCATTGAT
AAATGTCCAAGACTTAGAAGAGAATACTCAGTCAAAATTCTCAAGCCACTTGAAGATGTA
AGCATAGATATCAAACAATTGATGAAGGTTATTGAGAAGGAAAAGTCAGCAGATCATAAT
ATGTTGGAATCAAAGCAATGGGAGACTTCATCTTCTTCTAAGGATGGGGTTCTACGGCTG
GGAGATGGTTCAAAGTTGTTTCCAAATCTTAAAAGTTTGAAGCTATATGGTTTTGTTGAT
TATAACTCAACCCATTTACCAATGGAAATGTTGCAAATCTTATTCCAACTTGAA---GTC
TTTGAATTGGAAGGAGCATTTCTTGAAGAAATTTTCCCCAGCAACATACTGATTCCA---
------------------------AGCTATATGGTTTTAAGAAGATTAGCTCTATCTAAA
CTACCCAAGCTTAAGCATTTGTGGAGTGAAGAATGCTCACAAAACAATATCACCTCAGTT
CTTCAAGATTTGTCTTTTCTAAGAATTTCAGAATGTGGAAGATTGAGTAGT------TTA
CTGTCGTCAATAGTGTGTTTTACAAACTTGAAACATCTTCGGGTTTATAAATGTGATGGA
CTAACCCATTTGCTGAATCCTTCGGTGGCTACAACGCTTGTGCAACTTGAACATTTGAGA
ATACACGAATGCAAAAGGATGAGTAGTGTAATTGAGGGAGGATCAACCGAAGAAGATGGA
AATGATGAAATTATTGTATTCAACAACCTACAACATTTAAGCATTTTTAATTGTTCCAAC
CTAACAAGCTTTTATTGtGGGAGATGCATCATTAAATTTCCATGTTTGAGGAAAGTATAC
ATTTGGGACTGTCCTGAAATGAAGGTCTTTTCGCTTGGAATTGTAAGCACACCTCGATTG
AAATATAAAAATTTTTATTTAAAGAAT---------------------GATTACGATGAT
GAACGGTGTCATCCAAAATATCCCAAAGATATGTTGGTGGAA---GATATGAATGTCATC
ACCAGAGAATATTGGGAGGATAATGTTGATACCAGAATTCCAAATTTATTTGCCGAACAG
AGTTCGGAGGAAAACCAATATGAAAATTCTTCTTCTTCAAACAATAATGTTGAGAAAGAA
TAA
>AN_Vat3_5rep
ATGGACATCCTTATTTCAGTCACTGCAAAAATTGCTGAATACACTGTTGAGCCTGTTGGA
CGCCAACTTGGTTATGTATTTTTCATTCGTTCCAACTTTCAAAAACTTAAGACTCAAGTA
GAAAAGCTGAAGATTACAAGAGAGTCTGTGCAACACAAGATCCATAGTGCAAGAAGAAAT
GCTGAAGACATAAAACCTGCCGTTGAGGAATGGTTGAAAAAGGTCGATGACTTTGTTCGA
GAATCTGACGAGATATTAGCCAATGAAGGTGGACATGGTGGACTCTGTTCCACCTATTTG
GTCCAACGACACAAGTTAAGTAGAAAAGCAAGCAAAATGGTAGATGAGGTTCTTGAGATG
AAAAATGAGGGGGAAAGTTTTGATATGGTATCCTATAAAAGTGTTATCCCATCAGTTGAT
TGTTCACTTCCAAAAGTGCCTGACTTTATTGACTTTGAGTCAAGAAAGTCGATTATGGAA
CAAATCATGGATGCACTATCTGATGGTAATGTCCATAGGATTGGAGTATATGGGATGGGG
GGTGTTGGCAAAACAATGCTAGTGAAGGATATTTTAAGAAAAATTGTGGAGAGTAAGAAG
CCTTTTGATGAGGTGGTAACATCCACGATCAGCCAAACACCAGATTTTAGAAGTATCCAA
GGACAACTAGCTGACACGCTAGGTTTGAAATTAGAACAAGAAACAATAGAAGGAAGGGCT
CCTATTTTACGAAAGAGGTTGAAGATGGAGAGAAGTATCCTAGTCGTGTTGGATGATGTC
TGGGAGAATATTGATTTGGAAACAATAGGAATTCCAAGTGTTGAAGATCATACGGGATGC
AAGATCTTGTTTACCACTAGGAATAAACATTTGATCTCAAATCAAATGTGCGCCAATAAA
ATTTTTGAGATAAAAGTTTTAGGAGAAGATGAGTCATGGAATTTATTTAAGACAATGGCA
GGTGAAACTGTGGAAGCAAGTGATTTGAAGCCTATAGCCATTCAAATTGTGAGAGAATGT
GCAGGTTTGCCTATTGCTATTACTACTGTTGCTAAGGCATTACGAAATAAACCATCCGAC
ATTTGGAATGATGCCTTAAATCAGCTTAAAAGTGTTGATGTGGGTGTGGCAAACATTGGA
GAAATGGAAAGGAAAGTGTATTTGCCACTAAAACTGAGTTATGATTGCTTGGGATATGAA
GAGGTGAAGTTATTATTCTTGTTATGCAGCATGTTTCCAGAAGACTTTACCATTGACGTG
GAAGAGTTGCATGTATATGCCATGGGCATGGGATTCTTACATGGTGTTGATACTGTGGAA
AAAGGACGATGTAGGATTAAAAAATTGGTTGATGATCTTATATCTTCTTCTTTGCTTCAA
CAATATTCTGAGTATCGGTGCAATTATGTGAAAATGCATGATATGGTTCGTGATGTAGCC
CTATTAATTGCATCTCAGAACGATCACATACGTATATTGAGCTATGTGAAAAGTTTAAAT
GAAGAATGGAAAGAAGATAGACTATCGGGTAATCATACAACAGTGTCTATTGATGGTTTA
CATTATCCTCTCCCGAAGTTAATGTTACCCAAAGTTCAATTATTAAGGTTAGTTGGACAC
TATTGTGGGGGAATTAATAACCGTGTGTCGGTGGTAGAAACTTTTTTTGAAGAAATGAAA
GAGCTCAAAGGTTTAGTATTAGAAAACGTAAATATATCATTGATGCAACGAACATCTGAT
CTTTACTCCTTAGCAAACATCAGAGTATTACGTTTGCAAAGATGTCAATTATTAGGGAGC
ATAGATTGGATTGGTGAATTAAAAAAGCTTGAAATTCTTGATTTTATAGGATCTAACATC
TCACAAATTCCTACAACCATGAGCCAATTGACACAGCTGAAAGTTTTGAATTTATCTTTT
TGT---GAACAACTCGAGGTAATTCCACCAAATATTCTTTCAAAGTTGACAAAATTGGAA
GAATTAAATCTGGAAAATTTTGATGGATGGGAAGGAGAAGAATGGTATGAAGGAAGGAAA
AATGCTAGCCTTTCTGAACTCAAGTGCTTGCGACATCTTTATGCTTTAAATTTAACCATT
CAAGATGAAGAAATTATGCCAAAAGATTTGTTTTTAGCTGAGGAGTTGAAGCTTCAAAAA
TTCAACATTTGTATTGGTTACCAAAGCAAATTAAAGTATACTTCTGGACCC------ACG
AACAGAATCAAAAACTTCATTGCAATCAAGATGGAATCAGGAAGGTGCTTGGATAATTGG
ATAAAAAATTTGTTAAAGAGGTCGGACAATGTGTTTTTGGAAGGATCAGTTTGTTCAAAG
GTTCTCCACTCAGAATTG------------------------------------------
------------------------------------------------------------
------------------------------------------------------------
------------------------------------------------------------
------------------------------------------------------------
------------------------------------------------------------
------------------------------------------------------------
------------------------------------------------------------
------------------------------------------------------------
---GTAACACTTCCTAATTTGGAGAAGTTGGAAATTGTGAATGCAGAGAGTTTGAAGATG
ATATGGAGCAATAACGTGCCAATTCTTAATTCCTTTTCCAAACTCGAGGAAATAAGAATT
TGGTCATGCAACAATCTTCAAAAAGTATTTTTTCTTCCAAATATGATGGGCATTCTTACA
TGCCTTAAAGTCTTAGAGATTGAACATTGTGAATTGTTGGAAGGGATATTTGAAGTGCAA
GAGCCAATTAGTGTTGTTGAGAGCAATAATGTACCCATTCTTAATTCCTTTTCCAAACTC
GAGGAAATAAGAATTTCGTCATGCAACAATCTTCAAAAAGTA------------------
------------------------------------------------------------
------------------------------------------------------------
---------------------------------------------------------TTA
TTTCCTCCAAATATGATGGGCATTCTTACATGCCTTAAAGTCTTAGAGATTGAACATTGT
GAATTGTTGGAAGGGATATTTGAAGTGCAAGAGCCAATTAGTGTTGTTGAGAGCAATAAT
GTACCCATTCTTAATTCCTTTTCCAAACTCGAGGAAATAAGTATTTGTTTATGCAACAAT
CTTCAAAAAGTATTATTTCCTCCAAATATGATGGGCATTCTTACATGCCTTAAAGTCTTA
GAGATTCGAGATTGTGAATTGTTGGAAGGGATATTTGAAGTACAAGAGCCAATTAGTGTT
GTTGAGAGCAATAATGTACCCATTCTTAATTCCTTTTCCAAACTCGAGGAAATAAAAATT
TCTTTATGCAACAATCTTCAAAAAGTATTATTTCCTCCAAATATGATTGGCATTCTTACA
TGCCTTAAAGTCTTAGAGATTGGAAATTGTGAATTGTTGGAAGGAATATTTGAAGTGCAA
GAGCCAATTAGTGTTGTTGAGAGCAATAATGTACCCATTCTTAATTCCTTTTCCAAACTG
GAGGAAATAAGAATTTGTTCATGCAACAATTTTCAAAAAGTATTATTTCCTGCAAATATG
ATGGGCATTCTTACATGCCTTAAAGTCTTAAAGATTGAACATTGTGAATTGTTGGAAGGG
ATATTTGAAGTGCAAGAGCCAATTAGTGTTGTTGAA------------------------
------------------------------------------------------------
------------------------------------------------------------
---------------------------------------------------GCGAGTCCT
ATCGTGCTCCAAAATTTAAGTAGGTTGGAATTATATAATCTTCCAAACCTTGAGTACGTG
TGGAGCAAAAATCCTTGTGAGCTTCTGAGTTTGGAAAATATAAAAATTTTGACCATTGAT
AAATGTCCAAGACTTAGAAGAGAATACTCAGTCAAAATTCTCAAGCCACTTGAAGATGTA
AGCATAGATATCAAACAATTGATGAAGGTTATTGAGAAGGAAAAGTCAGCAGATCATAAT
ATGTTGGAATCAAAGCAATGGGAGACTTCATCTTCTTCTAAGGATGGGGTTCTACGGCTG
GGAGATGGTTCAAAGTTGTTTCCAAATCTTAAAAGTTTGAAGCTATATGGTTTTGTTGAT
TATAACTCAACCCATTTACCAATGGAAATGTTGCAAATCTTATTCCAACTTGAA---GTC
TTTGAATTGGAAGGAGCATTTCTTGAAGAAATTTTCCCCAGCAACATACTGATTCCA---
------------------------AGCTATATGGTTTTAAGAAGATTAGCTCTATCTAAA
CTACCCAAGCTTAAGCATTTGTGGAGTGAAGAATGCTCACAAAACAATATCACCTCAGTT
CTTCAAGATTTGTCTTTTCTAAGAATTTCAGAATGTGGAAGATTGAGTAGT------TTA
CTGTCGTCAATAGTGTGTTTTACAAACTTGAAACATCTTCGGGTTTATAAATGTGATGGA
CTAACCCATTTGCTGAATCCTTCGGTGGCTACAACGCTTGTGCAACTTGAACATTTGAGA
ATACACGAATGCAAAAGGATGAGTAGTGTAATTGAGGGAGGATCAACCGAAGAAGATGGA
AATGATGAAATTATTGTATTCAACAACCTACAACATTTAAGCATTTTTAATTGTTCCAAC
CTAACAAGCTTTTATTGTGGGAGATGCATCATTAAATTTCCATGTTTGAGGAAAGTATAC
ATTTGGGACTGTCCTGAAATGAAGGTCTTTTCGCTTGGAATTGTAAGCACACCTCGATTG
AAATATAAAAATTTTTATTTAAAGAAT---------------------GATTACGATGAT
GAACGGTGTCATCCAAAATATCCCAAAGATATGTTGGTGGAA---GATATGAATGTCATC
ACCAGAGAATATTGGGAGGATAATGTTGATACCAGAATTCCAAATTTATTTGCCGAACAG
AGTTCGGAGGAAAACCAATATGAAAATTCTTCTTCTTCAAACAATAATGTTGAGAAAGAA
TAA
>WMR29_5rep
ATGGACATCCTTATTTCAGTCACTGCAAAAATTGCTGAATACACTGTTGAGCCTGTTGGA
CGCCAACTTGGTTATGTATTTTTCATTCGTTCCAACTTTCAAAAACTTAAGACTCAAGTA
GAAAAGCTGAAGATTACAAGAGAGTCTGTGCAACACAAGATCCATAGTGCAAGAAGAAAT
GCTGAAGACATAAAACCTGCCGTTGAGGAATGGTTGAAAAAGGTCGATGACTTTGTTCGA
GAATCTGACGAGATATTAGCCAATGAAGGTGGACATGGTGGACTCTGTTCCACCTATTTG
GTCCAACGACACAAGTTAAGTAGAAAAGCAAGCAAAATGGTAGATGAGGTTCTTGAGATG
AAAAATGAGGGGGAAAGTTTTGATATGGTATCCTATAAAAGTGTTATCCCATCAGTTGAT
TGTTCACTTCCAAAAGTGCCTGACTTTATTGACTTTGAGTCAAGAAAGTCGATTATGGAA
CAAATCATGGATGCACTATCTGATGGTAATGTCCATAGGATTGGAGTATATGGGATGGGG
GGTGTTGGCAAAACAATGCTAGTGAAGGATATTTTAAGAAAAATTGTGGAGAGTAAGAAG
CCTTTTGATGAGGTGGTAACATCCACGATCAGCCAAACACCAGATTTTAGAAGTATCCAA
GGACAACTAGCTGACACGCTAGGTTTGAAATTAGAACAAGAAACAATAGAAGGAAGGGCT
CCTATTTTACGAAAGAGGTTGAAGATGGAGAGAAGTATCCTAGTCGTGTTGGATGATGTC
TGGGAGAATATTGATTTGGAAACAATAGGAATTCCAAGTGTTGAAGATCATACGGGATGC
AAGATCTTGTTTACCACTAGGAATAAACATTTGATCTCAAATCAAATGTGCGCCAATAAA
ATTTTTGAGATAAAAGTTTTAGGAGAAGATGAGTCATGGAATTTATTTAAGACAATGGCA
GGTGAAACTGTGGAAGCAAGTGATTTGAAGCCTATAGCCATTCAAATTGTGAGAGAATGT
GCAGGTTTGCCTATTGCTATTACTACTGTTGCTAAGGCATTACGAAATAAACCATCCGAC
ATTTGGAATGATGCCTTAAATCAGCTTAAAAGTGTTGATGTGGGTGTGGCAAACATTGGA
GAAATGGAAAGGAAAGTGTATTTGCCACTAAAACTGAGTTATGATTGCTTGGGATATGAA
GAGGTGAAGTTATTATTCTTGTTATGCAGCATGTTTCCAGAAGACTTTACCATTGACGTG
GAAGAGTTGCATGTATATGCCATGGGCATGGGATTCTTACATGGTGTTGATACTGTGGAA
AAAGGACGATGTAGGATTAAAAAATTGGTTGATGATCTTATATCTTCTTCTTTGCTTCAA
CAATATTCTGAGTATCGGTGCAATTATGTGAAAATGCATGATATGGTTCGTGATGTAGCC
CTATTAATTGCATCTCAGAACGATCACATACGTATATTGAGCTATGTGAAAAGTTTAAAT
GAAGAATGGAAAGAAGATAGACTATCGGGTAATCATACAACAGTGTCTATTGATGGTTTA
CATTATCCTCTCCCGAAGTTAATGTTACCCAAAGTTCAATTATTAAGGTTAGTTGGACAC
TATTGTGGGGGAATTAATAACCGTGTGTCGGTGGTAGAAACTTTTTTTGAAGAAATGAAA
GAGCTCAAAGGTTTAGTATTAGAAAACGTAAATATATCATTGATGCAACGAACATCTGAT
CTTTACTCCTTAGCAAACATCAGAGTATTACGTTTGCAAAGATGTCAATTATTAGGGAGC
ATAGATTGGATTGGTGAATTAAAAAAGCTTGAAATTCTTGATTTTATAGGATCTAACATC
TCACAAATTCCTACAACCATGAGCCAATTGACACAGCTGAAAGTTTTGAATTTATCTTTT
TGT---GAACAACTCGAGGTAATTCCACCAAATATTCTTTCAAAGTTGACAAAATTGGAA
GAATTAAATCTGGAAAATTTTGATGGATGGGAAGGAGAAGAATGGTATGAAGGAAGGAAA
AATGCTAGCCTTTCTGAACTCAAGTGCTTGCGACATCTTTATGCTTTAAATTTAACCATT
CAAGATGAAGAAATTATGCCAAAAGATTTGTTTTTAGCTGAGGAGTTGAAGCTTCAAAAA
TTCAACATTTGTATTGGTTACCAAAGCAAATTAAAGTATACTTCTGGACCC------ACG
AACAGAATCAAAAACTTCATTGCAATCAAGATGGAATCAGGAAGGTGCTTGGATAATTGG
ATAAAAAATTTGTTAAAGAGGTCGGACAATGTGTTTTTGGAAGGATCAGTTTGTTCAAAG
GTTCTCCACTCAGAATTG------------------------------------------
------------------------------------------------------------
------------------------------------------------------------
------------------------------------------------------------
------------------------------------------------------------
------------------------------------------------------------
------------------------------------------------------------
------------------------------------------------------------
------------------------------------------------------------
---GTAACACTTCCTAATTTGGAGAAGTTGGAAATTGTGAATGCAGAGAGTTTGAAGATG
ATATGGAGCAATAACGTGCCAATTCTTAATTCCTTTTCCAAACTCGAGGAAATAAGAATT
TGGTCATGCAACAATCTTCAAAAAGTATTTTTTCTTCCAAATATGATGGGCATTCTTACA
TGCCTTAAAGTCTTAGAGATTGAACATTGTGAATTGTTGGAAGGGATATTTGAAGTGCAA
GAGCCAATTAGTGTTGTTGAGAGCAATAATGTACCCATTCTTAATTCCTTTTCCAAACTC
GAGGAAATAAGAATTTCGTCATGCAACAATCTTCAAAAAGTA------------------
------------------------------------------------------------
------------------------------------------------------------
---------------------------------------------------------TTA
TTTCCTCCAAATATGATGGGCATTCTTACATGCCTTAAAGTCTTAGAGATTGAACATTGT
GAATTGTTGGAAGGGATATTTGAAGTGCAAGAGCCAATTAGTGTTGTTGAGAGCAATAAT
GTACCCATTCTTAATTCCTTTTCCAAACTCGAGGAAATAAGTATTTGTTTATGCAACAAT
CTTCAAAAAGTATTATTTCCTCCAAATATGATGGGCATTCTTACATGCCTTAAAGTCTTA
GAGATTCGAGATTGTGAATTGTTGGAAGGGATATTTGAAGTACAAGAGCCAATTAGTGTT
GTTGAGAGCAATAATGTACCCATTCTTAATTCCTTTTCCAAACTCGAGGAAATAAAAATT
TCTTTATGCAACAATCTTCAAAAAGTATTATTTCCTCCAAATATGATTGGCATTCTTACA
TGCCTTAAAGTCTTAGAGATTGGAAATTGTGAATTGTTGGAAGGAATATTTGAAGTGCAA
GAGCCAATTAGTGTTGTTGAGAGCAATAATGTACCCATTCTTAATTCCTTTTCCAAACTG
GAGGAAATAAGAATTTGTTCATGCAACAATTTTCAAAAAGTATTATTTCCTGCAAATATG
ATGGGCATTCTTACATGCCTTAAAGTCTTAAAGATTGAACATTGTGAATTGTTGGAAGGG
ATATTTGAAGTGCAAGAGCCAATTAGTGTTGTTGAA------------------------
------------------------------------------------------------
------------------------------------------------------------
---------------------------------------------------GCGAGTCCT
ATCGTGCTCCAAAATTTAAGTAGGTTGGAATTATATAATCTTCCAAACCTTGAGTACGTG
TGGAGCAAAAATCCTTGTGAGCTTCTGAGTTTGGAAAATATAAAAATTTTGACCATTGAT
AAATGTCCAAGACTTAGAAGAGAATACTCAGTCAAAATTCTCAAGCCACTTGAAGATGTA
AGCATAGATATCAAACAATTGATGAAGGTTATTGAGAAGGAAAAGTCAGCAGATCATAAT
ATGTTGGAATCAAAGCAATGGGAGACTTCATCTTCTTCTAAGGATGGGGTTCTACGGCTG
GGAGATGGTTCAAAGTTGTTTCCAAATCTTAAAAGTTTGAAGCTATATGGTTTTGTTGAT
TATAACTCAACCCATTTACCAATGGAAATGTTGCAAATCTTATTCCAACTTGAA---GTC
TTTGAATTGGAAGGAGCATTTCTTGAAGAAATTTTCCCCAGCAACATACTGATTCCA---
------------------------AGCTATATGGTTTTAAGAAGATTAGCTCTATCTAAA
CTACCCAAGCTTAAGCATTTGTGGAGTGAAGAATGCTCACAAAACAATATCACCTCAGTT
CTTCAAGATTTGTCTTTTCTAAGAATTTCAGAATGTGGAAGATTGAGTAGT------TTA
CTGTCGTCAATAGTGTGTTTTACAAACTTGAAACATCTTCGGGTTTATAAATGTGATGGA
CTAACCCATTTGCTGAATCCTTCGGTGGCTACAACGCTTGTGCAACTTGAACATTTGAGA
ATACACGAATGCAAAAGGATGAGTAGTGTAATTGAGGGAGGATCAACCGAAGAAGATGGA
AATGATGAAATTATTGTATTCAACAACCTACAACATTTAAGCATTTTTAATTGTTCCAAC
CTAACAAGCTTTTATTGTGGGAGATGCATCATTAAATTTCCATGTTTGAGGAAAGTATAC
ATTTGGGACTGTCCTGAAATGAAGGTCTTTTCGCTTGGAATTGTAAGCACACCTCGATTG
AAATATAAAAATTTTTATTTAAAGAAT---------------------GATTACGATGAT
GAACGGTGTCATCCAAAATATCCCAAAGATATGTTGGTGGAA---GATATGAATGTCATC
ACCAGAGAATATTGGGAGGATAATGTTGATACCAGAATTCCAAATTTATTTGCCGAACAG
AGTTCGGAGGAAAACCAATATGAAAATTCTTCTTCTTCAAACAATAATGTTGAGAAAGAA
TAA
>Edisto47_5rep
ATGGACATCCTTATTTCAGTCACTGCAAAAATTGCTGAATACACTGTTGAGCCTGTTGGA
CGCCAACTTGGTTATGTATTTTTCATTCGTTCCAACTTTCAAAAACTTAAGACTCAAGTA
GAAAAGCTGAAGATTACAAGAGAGTCTGTGCAACACAAGATCCATAGTGCAAGAAGAAAT
GCTGAAGACATAAAACCTGCCGTTGAGGAATGGTTGAAAAAGGTCGATGACTTTGTTCGA
GAATCTGACGAGATATTAGCCAATGAAGGTGGACATGGTGGACTCTGTTCCACCTATTTG
GTCCAACGACACAAGTTAAGTAGAAAAGCAAGCAAAATGGTAGATGAGGTTCTTGAGATG
AAAAATGAGGGGGAAAGTTTTGATATGGTATCCTATAAAAGTGTTATCCCATCAGTTGAT
TGTTCACTTCCAAAAGTGCCTGACTTTATTGACTTTGAGTCAAGAAAGTCGATTATGGAA
CAAATCATGGATGCACTATCTGATGGTAATGTCCATAGGatTGGAGTATaTGGGATGGGG
GGTGTTGGCAAAACAATGCTAGTGAAGGATATTTTAAGAAAAATTGTGGAGAGTAAGAAG
CCTTTTGATGAGGTGGTAACATCCACGATCAGCCAAACACCAGATTTTAGAAGTATCCAA
GGACAACTAGCTGACACGCTAGGTTTGAAATTAGAACAAGAAACAATAGAAGGAAGGGCT
CCTATTTTACGAAAGAGGTTGAAGATGGAGAGAAGTATCCTAGTCGTGTTGGATGATGTC
TGGGAGAATATTGATTtGGAAACAATAGGAATTCCAAGTGTtGAAGaTCATACGGGATGC
AAGATCTTGTTTACCACTAGGAATAAACATTTGATCTCAAATCAAATGTGCGCCAATAAA
ATTTTTGAGATAAAAGTTTTAGGAGAAGATGAGTCATGGAATTTATTTAAGACAATGGCA
GGTGAAACTGTGGAAGCAAGTGATTTGAAGCCTATAGCCATTCAAATTGTGAGAGAATGT
GCAGGTTTGCCTATTGCTATTACTACTGTTGCTAAGGCATTACGAAATAAACCATCCGAC
ATTTGGAATGATGCCTTAAATCAGCTTAAAAGTGTTGATGTGGGTGTGGCAAACATTGGA
GAAATGGAAAGGAAAGTGTATTTGCCACTAAAACTGAGTTATGATTGCTTGGGATATGAA
GAGGTGAAGTTATTATTCTTGTTATGCAGCATGTTTCCAGAAGACTTTACCATTGACGTG
GAAGAGTTGCATGTATATGCCATGGGCATGGGATTCTTACATGGTGTTGATACTGTGGAA
AAAGGACGATGTAGGATTAAAAAATTGGTTGATGATCTTATATCTTCTTCTTTGCTTCaA
CAATATTCTGAGTATCGGTGCaATTATGTGAAAATGCATGATATGGTTCGTGATGTAGCC
CTATTAATTGCATCTCAGAACGATCACATACGTATATTGAGCTATGTGAAAAGTTTAAAT
GAAGAATGGAAAGAAgATAGACTATCGGGTAATCATACAACAGTGTCTATTGATGGTTTA
CATTATCCTCTCCCGAAGTTAATGTTACCCAAAGTTCAATTATTAAGGTTAGTTGGACAC
TATTGTGGGGGAATTAATAACCGTGTGTCGGTGGTAGAAACTTTTTTTGAAGAAATGAAA
GAGCTCAAAGGTTTAGTATTAGAAAACGTAAATATATCATTGATGCAACGAACATCTGAT
CTTTACTCCTTAGCAAACATCAGAGTATTACGTTTGCAAAGATGTCAATTATTAGGGAGC
ATAGATTGGATTGGTGAATTAAAAAAGCTTGAAATTCTTGATTTTATAGGATCTAACATC
TCACAAATTCCTACAACCATGAGCCAATTGACACAGCTGAAAGTTTTGAATTTATCTTTT
TGT---GAACAACTCGAGGTAATTCCACCAAATATTCTTTCAAAGTTGACAAAATTGGAA
GAATTAAATCTGGAAAATTTTGATGGATGGGAAGGAGAAGAATGGTATGAAGGAAGGAAA
AATGCTAGCCTTTCTGAACTCAAGTGCTTGCGACATCTTTATGCTTTAAATTTAACCATT
CAAGATGAAGAAATTATGCCAAAAGATTTGTTTTTAGCTGAGGAGTTGAAGCTTCAAAAA
TTCAACATTTGTATTGGTTACCAAAGCAAATTAAAGTATACTTCTGGACCC------ACG
AACAGAATCAAAAACTTCATTGCAATCAAGATGGAATCAGGAAGGTGCTTGGATAATtGG
ATAAAAAATTTGTTAAAGAGGTCGGACAATGTGTTTTTGGAAGGATCAGTTTGTTCAAAG
GTTCTCCACTCAGAATTG------------------------------------------
------------------------------------------------------------
------------------------------------------------------------
------------------------------------------------------------
------------------------------------------------------------
------------------------------------------------------------
------------------------------------------------------------
------------------------------------------------------------
------------------------------------------------------------
---GTAACACTTCCTAATTTGgAGAAGTTGGAAATTGTGAATGCAGAGAGTTTGAAGATG
ATATGGAGCAATAACGTGCCAATTCTTAATTCCTTTTCCAAACTCGAGGAAATAAGAATT
TGGTCATGCAACAATCTTCAAAAAGTATTTTTTCTTCCAAATATGATGGGCATTCTTACA
TGCCTTAAAGTCTTAGAGATTGAACATTGTGAATTGTTGGAAGGGATATTTGAAGTGCAA
GAGCCAATTAGTGTTGTTGAGAGCAATAATGTACCCATTCTTAATTCCTTTTCCAAACTC
GAGGAAATAAGAATTTCGTCATGCAACAATCTTCAAAAAGTA------------------
------------------------------------------------------------
------------------------------------------------------------
---------------------------------------------------------TTA
TTTCCTCCAAATATGATGGGCATTCTTACATGCCTTAAAGTCTTAGAGATTGAACATTGT
GAATTGTTGGAAGGGATATTTGAAGTGCAAGAGCCAATTAGTGTTGTTGAGAGCAATAAT
GTACCCATTCTTAATTCCTTTTCCAAACTCGAGGAAATAAGTATTTGTTTATGCAACAAT
CTTCAAAAAGTATTATTTCCTCCAAATATGATGGGCATTCTTACATGCCTTAAAGTCTTA
GAGATTCGAGATTGTGAATTGTTGGAAGGGATATTTGAAGTACAAGAGCCAATTAGTGTT
GTTGAGAGCAATAATGTACCCATTCTTAATTCCTTTTCCAAACTCGAGGAAATAAAAATT
TCTTTATGCAACAATCTTCAAAAAGTATTATTTCCTCCAAATATGATTGGCATTCTTACA
TGCCTTAAAGTCTTAGAGATtGGAAATTGTGAATTGtTGGAAGGAATATTTGAAGTGCAA
GAGCCAATTAGTGTTGTTGAGAGCAATAATGTACCCATTCTTAATTCCTTTTCCAAACTG
GAAGAAATAAGAATTTGTTCATGCAACAATTTTCAAAAAGTATTATTTCCTGCAAATATG
ATGGGCATTCTTACATGCCTTAAAGTCTTAAAGATTGAACATTGTGAATTGTTGGAAGGG
ATATTTGAAGTGCAAGAGCCAATTAGTGTTGTTGAA------------------------
------------------------------------------------------------
------------------------------------------------------------
---------------------------------------------------GCGAGTCCT
ATCGTGCTCCAAAATTTAAGTAGGTTGGAATTATATAATCTTCCAAACCTTGAGTACGTG
TGGAGCAAAAATCCTTGTGAGCTTCTGAGTTTGGAAAATATAAAAATTTTGACCATTGAT
AAATGTCCAAGACTTAGAAGAGAATACTCAGTCAAAATTCTCAAGCCACTTGAAGATGTA
AGCATAGATATCAAACAATTGATGAAGGTTATTGAGAAGGAAAAGTCAGCAGATCATAAT
ATGTTGGAATCAAAGCAATGGGAGACTTCATCTTCTTCTAAGGATGGGGTTCTACGGCTG
GGAGATGGTTCAAAGTTGTTTCCAAATCTTAAAAGTTTGAAGCTATATGGTTTTGTTGAT
TATAACTCAACCCATTTACCAATGGAAATGTTGCAAATCTTATTCCAACTTGAA---GTC
TTTGAATTGGAAGGAGCATTTCTTGAAGAAATTTTCCCCAGCAACATACTGATTCCA---
------------------------AGCTATATGGTTTTAAGAAGATTAGCTCTATCTAAA
CTACCCAAGCTTAAGCATTTGTGGAGTGAAGAATGCTCACAAAACAATATCACCTCAGTT
CTTCAAGATTTGTCTTTTCTAAGAATTTCAGAATGTGGAAGATTGAGTAGT------TTA
CTGTCGTCAATAGTGTGTTTTACAAACTTGAAACATCTTCGGGTTTATAAATGTGATGGA
CTAACCCATTTGCTGAATCCTTCGGTGGCTACAACGCTTGTGCAACTTGAACATTTGAGA
ATACACGAATGCAAAAGGATGAGTAGTGTAATTGAGGGAGGATCAACCGAAGAAGATGGA
AATGATGAAATTATTGTATTCAACAACCTACAACATTTAAGCATTTTTAATTGTTCCAAC
CTAACAAGCTTTTATtGtGGGAGATGCATCATTAAATTTCCATGTTTGAGGAAAGTATAC
ATTTGGGACTGTCCTGAAATGAAGGTCTTTTCGCTTGGAATTGTAAGCACACCTCGATTG
AAATATAAAAATTTTTATTTAAAGAAT---------------------GATTACGATGAT
GAACGGTGTCATCCAAAATATCCCAAAGATATGTTGGTGGAA---GATATGAATGTCATC
ACCAGAGAATATTGGGAGGATAATGTTGATACCAGAATTCCAAATTTATTTGCCGAACAG
AGTTCGGAGGAAAACCAATATGAAAATTCTTCTTCTTCAAACAATAATGTTGAGAAAGAA
TAA
>PI414723_5rep
ATGGACATCCTTATTTCAGTCACTGCAAAAATTGCTGAATACACTGTTGAGCCTGTTGGA
CGCCAACTTGGTTATGTATTTTTCATTCGTTCCAACTTTCAAAAACTTAAGACTCAAGTA
GAAAAGCTGAAGATTACAAGAGAGTCTGTGCAACACAAGATCCATAGTGCAAGAAGAAAT
GCTGAAGACATAAAACCTGCCGTTGAGGAATGGTTGAAAAAGGTCGATGACTTTGTTCGA
GAATCTGACGAGATATTAGCCAATGAAGGTGGACATGGTGGACTCTGTTCCACCTATTTG
GTCCAACGACACAAGTTAAGTAGAAAAGCAAGCAAAATGGTAGATGAGGTTCTTGAGATG
AAAAATGAGGGGGAAAGTTTTGATATGGTATCCTATAAAAGTGTTATCCCATCAGTTGAT
TGTTCACTTCCAAAAGTGCCTGACTTTATTGACTTTGAGTCAAGAAAGTCGATTATGGAA
CAAATCATGGATGCACTATCTGATGGTAATGTCCATAGGATTGGAGTATATGGGATGGGG
GGTGTTGGCAAAACAATGCTAGTGAAGGATATTTTAAGAAAAATTGTGGAGAGTAAGAAG
CCTTTTGATGAGGTGGTAACATCCACGATCAGCCAAACACCAGATTTTAGAAGTATCCAA
GGACAACTAGCTGACACGCTAGGTTTGAAATTAGAACAAGAAACAATAGAAGGAAGGGCT
CCTATTTTACGAAAGAGGTTGAAGATGGAGAGAAGTATCCTAGTCGTGTTGGATGATGTC
TGGGAGAATATTGATTTGGAAACAATAGGAATTCCAAGTGTTGAAGATCATACGGGATGC
AAGATCTTGTTTACCACTAGGAATAAACATTTGATCTCAAATCAAATGTGCGCCAATAAA
AATTTTGAGATAAAAGTTTTAGGAGAAGATGAGTCATGGAATTTATTTAAGACAATGGCA
GGTGAAACTGTGGAAGCAAGTGATTTGAAGCCTATAGCCATTCAAATTGCGAGAGAATGT
GCAGGTTTGCCTATTGCTATTACTACTGTTGCTAAGGCATTACGAAATAAACCATCCGAA
ATTTGGAATGATGCCTTAAATCAGATTAAAAGTGTTGATGTGGGTATGGCAAACATTGGA
GAAATGGAAAAGAAAGTGTATTTGTCACTAAAACTGAGTTATGATTGCTTGGGATATGAA
GAGGTGAAGTTATTATTCTTGTTATGCAGCATGTTTCCAGAAGACTTTCCCATTGATGTG
GAAGAGTTGCATGTATATGCCATGGGCATGGGATTCTTACATGGTGTTGATACTGTGGTA
AAAGGACGATGTAGGATTAAAAAATTGGTTGATGATCTTATATCTTCTTCTTTGCTTCAA
CAATATTCTGAGTATGGGTGCAATTATGTGAAAATGCATGATATGGTTCGTGATGTAGCC
CTGTTAATTGCATCTAAGAATGAACACGTACGTACATTGAGCTATGTGAAAAGATCGAAT
GAAGAATGGGAAGAAGAGAAACTATTGGGTAATCATACCGCAGTGTCCATTGATGGTTTA
CATTATCCTCTCCCGAAGTTAACGTTACCCAAAGTTCAATTATTAAGGTTAGTTGCACAA
TATTGTTGGGAACATAATAAGCGTGTGTCGGTGGTAGAAACTTTTTTTGAAGAAATGAAA
GAGCTCAAAGGCTTAGTAGTAGAAAACGTAAATATATCATTGATGCAACGACCATCTGAT
CTTTACTCCTTAGCAAACATCAGAGTATTACGTTTGCAAAGATGTCAATTATTAGGGAGC
ATAGATTGGATTGGTGAATTAAAAAAGCTTGAAATTCTTGATTTTAGTGGATCTAACATC
ACACAAATTCCTACGACCATGAGCCAATTGACACAGCTAAAAGTGTTGAATTTATCTTCT
TGT---GAACAACTCGAGGTAATTCCACCAAATATTCTTTCAAAGTTGACAAAATTGGAA
GAATTAAATCTGGAAACTTTTGATGGATGGGAAGGAGAAGAATGGTATGAAGGAAGGAAA
AATGCTAGCCTTTCTGAACTCAAGTGCTTGCGACACCTTTATGCTTTAAAATTAACCATT
CAAGATGAAGAAATTATGCCAAAAAACTTGTTCTTAGTTGGGAAGTTGAAGCTTCAAAAA
TTCAACATTTGTATTGGTTGCCAAAGCAAATTAAAGTATACTTTTGCATAC------AAG
AACAGAATCAAAAACTTCATTGGAATCAAGATGGAATCAGGAAGGTGCTTGGATGATTGG
ATAAAAAATTTGTTAAACAGGTCGGACAATGTGCTTTTGGAAGGATCAGTTTGTTCAAAG
GTTCTCCACTCAGAATTG------------------------------------------
------------------------------------------------------------
------------------------------------------------------------
------------------------------------------------------------
------------------------------------------------------------
------------------------------------------------------------
------------------------------------------------------------
------------------------------------------------------------
------------------------------------------------------------
---GTATCGCTTCCTAATTTGGAGAAGTTGGAAATTGTGAATGCAAAGAGTTTGAAGATG
ATATGGAGCAATAACGTGCCAATTCTTAATTCCTTTTCCAAACTCGAGGAAATAAAAATT
TATTCATGCAACAATCTTCAAAAAGTATTATTTCCTCCAAATATGATGGACATTCTCACA
TGCCTTAAAGTCTTAGAGATCAAAAATTGTGATTTGTTGGAAGGGATATTTGAAGCGCAA
GAGCCAATTAGTGTTGTTGAGAGCAATAATTTACCCATTCTTAATTCCTTTTCCAAACTC
GAGGAAATAAGAATTTGGTCATGCAACAATCTTCAAAAAGTA------------------
------------------------------------------------------------
------------------------------------------------------------
---------------------------------------------------------TTA
TTTCCTTCAAATATGATGGGCATTCTTCCATGCCTTAAAGTCTTAGATATTAGAGGTTGT
GAATTGTTGGAAGGGATATTTGAAGTGCAAGAGCCAATTAGTGTTGTTGAGAGCAATAGT
GTACCCATTCTTAATTCCTTTTCCAAACTCGAGAAAATAAGAATTTGGTCATGCAACAAT
CTTCAAAAAATATTATTTCCTTCAAATATGATGGGCATTCTTACATGCCTTAAAGTCTTA
GAGATCAGAGATTGTGAATTGTTGGAAGGGATATTTGAAGTGCAAGAGCCAATTAGTGTT
GTTGAGAGCAATAATTTACCCATTCTTAATTCCTTTTCCAAACTCGAGGAAATAAGAATT
TGGTCATGCAACAATCTTCAAAAAGTATTATTTCCTCCAAATATGATGGGCATTCTTACA
TGCCTTAAAGTCTTAAAGATTGAACATTGTGAATTGTTGGAAGGGATATTTGAAGTGCAA
GAGCCAATTAGTGTTGTTGAGACCAATAATGTACCCATTCTTAATTCCTTTTCCAAACTC
GAGGAAATAAGAATTGGGTCATGCAACAATCTTCAAAAAGTATTATTTCCTCCAAATATG
ATGGGCATTCTTACATGCCTTAAAGTCTTAGAGATTAGACATTGTAATTTGTTGGAAGGG
ATATTTGAAGTGCAAGAGCCAATTAGTGTTGTTGAA------------------------
------------------------------------------------------------
------------------------------------------------------------
---------------------------------------------------GCGAGTCCT
ATCGTGCTCCAAAATTTAAGTGGGTTGGAATTATATAATCTTCCAAACCTTGAGTACGTG
TGGAGCAAAAATCCTTGTGAGCTTCTGAGTTTGGAAAATATAAAATTTTTTACCATTGAT
AAATGTCCAAGACTTAGAAGAGAATACTCAGTCAAAATTCTCGAGCCACTTGAAGATGTA
AGCATAGATATCAAACGATTGATGAAGGTTATTGAGAAGGAAAAGTCAGCAGATCATAAT
ATGTTGGAATCAAAGCAATGGGAGACTTCATCTTCTTCTAAGGATGGGGTTCTACGGCTG
GGAGATGGTTCTAAGTTGTTTCCAAATCTTAAAAGTTTGAAGCTATATGGTTTTGTTGAT
TATAACTCAACCCATTTACCAATGGAAATGTTGCAAATCTTATTCCAACTTGTA---GTC
TTTGAATTGGAAGGAGCATTTATTGAAGAAATTTTCCCCAGCAACATACTGATTCCA---
------------------------AGCTATATGGTTTTAAGAAGATTGAGCCTATCTAAA
CTACCCAAGCTTAAGCATTTGTGGAGTGAAGAATGCTCACAAAATAATATTACCTCAGTT
CTTCAACATTTGTTTTTTCTAAGAATTTCAGATTGTAGAAGATTGAGTAGTTTAACTTTA
GTGTCATCATTAGTGTGTTTTACAAACTTGAAAGATCTTTGGGTTGATGAATGTGAGGGA
CTAACCCATTTGCTGAATCCTTCGATGGCTACAACGCTTGTGCAACTTGAGTATTTGACA
ATAGAAGAATGCAAAAGGATGAGTAGTGTAATTGAGGGAGGATCAACCGAAGAAGATGGA
AATGATGAAATGGTTGTATTCAACGACCTACAACATTTATACATTTTTAATTGTTCCAAC
CTAACAAGCTTTTATTGTGGGAGATGCATCATTAAATTCCCATGTTTGGAAAGAGTATTC
ATTCAAAATTGTCCTGAAATGAAGGTCTTTTCACTTGGAATTGTAAGCACGCCTCGTTTG
AAATATGAAAAGTTTACTTTAATGAAT---------------------GATTACGATGAT
AAATGGTGTCATCCGAAATATCCCAAAGATATGTTGGTGGAA---GATATGAATGTCATC
ACCAGAGAATATTGGGAGGATAATGTTGATACCAGAATTCCAAATTTATTTGCCGAACAG
AGTTTGGAAGAAAACAGATCTGAAAATTCTTCTTCTTCGAAGAATAATGTTGAGAAAGAA
TAA
>PI414723_bis_5rep
ATGGACATCCTTATTTCAGTCACTGCAAAAATTGCTGAATACACTGTTGAGCCTGTTGGA
CGCCAACTTGGTTATGTATTTTTCATTCGTTCCAACTTTCAAAAACTTAAGACTCAAGTA
GAAAAGCTGAAGATTACAAGAGAGTCTGTGCAACACAAGATCCATAGTGCAAGAAGAAAT
GCTGAAGACATAAAACCTGCCGTTGAGGAATGGTTGAAAAAGGTCGATGACTTTGTTCGA
GAATCTGACGAGATATTAGCCAATGAAGGTGGACATGGTGGACTCTGTTCCACCTATTTG
GTCCAACGACACAAGTTAAGTAGAAAAGCAAGCAAAATGGTAGATGAGGTTCTTGAGATG
AAAAATGAGGGGGAAAGTTTTGATATGGTATCCTATAAAAGTGTTATCCCATCAGTTGAT
TGTTCACTTCCAAAAGTGCCTGACTTTATTGACTTTGAGTCAAGAAAGTCGATTATGGAA
CAAATCATGGATGCACTATCTGATGGTAATGTCCATAGGATTGGAGTATATGGGATGGGG
GGTGTTGGCAAAACAATGCTAGTGAAGGATATTTTAAGAAAAATTGTGGAGAGTAAGAAG
CCTTTTGATGAGGTGGTAACATCCACGATCAGCCAAACACCAGATTTTAGAAGTATCCAA
GGACAACTAGCTGACACGCTAGGTTTGAAATTAGAACAAGAAACAATAGAAGGAAGGGCT
CCTATTTTACGAAAGAGGTTGAAGATGGAGAGAAGTATCCTAGTCGTGTTGGATGATGTC
TGGGAGAATATTGATTTGGAAACAATAGGAATTCCAAGTGTTGAAGATCATACGGGATGC
AAGATCTTGTTTACCACTAGGAATAAACATTTGATCTCAAATCAAATGTGCGCCAATAAA
AATTTTGAGATAAAAGTTTTAGGAGAAGATGAGTCATGGAATTTATTTAAGACAATGGCA
GGTGAAACTGTGGAAGCAAGTGATTTGAAGCCTATAGCCATTCAAATTGCGAGAGAATGT
GCAGGTTTGCCTATTGCTATTACTACTGTTGCTAAGGCATTACGAAATAAACCATCCGAA
ATTTGGAATGATGCCTTAAATCAGATTAAAAGTGTTGATGTGGGTATGGCAAACATTGGA
GAAATGGAAAAGAAAGTGTATTTGTCACTAAAACTGAGTTATGATTGCTTGGGATATGAA
GAGGTGAAGTTATTATTCTTGTTATGCAGCATGTTTCCAGAAGACTTTCCCATTGATGTG
GAAGAGTTGCATGTATATGCCATGGGCATGGGATTCTTACATGGTGTTGATACTGTGGTA
AAAGGACGATGTAGGATTAAAAAATTGGTTGATGATCTTATATCTTCTTCTTTGCTTCAA
CAATATTCTGAGTATGGGTGCAATTATGTGAAAATGCATGATATGGTTCGTGATGTAGCC
CTGTTAATTGCATCTAAGAATGAACACGTACGTACATTGAGCTATGTGAAAAGATCGAAT
GAAGAATGGGAAGAAGAGAAACTATTGGGTAATCATACCGCAGTGTCCATTGATGGTTTA
CATTATCCTCTCCCGAAGTTAACGTTACCCAAAGTTCAATTATTAAGGTTAGTTGCACAA
TATTGTTGGGAACATAATAAGCGTGTGTCGGTGGTAGAAACTTTTTTTGAAGAAATGAAA
GAGCTCAAAGGCTTAGTAGTAGAAAACGTAAATATATCATTGATGCAACGACCATCTGAT
CTTTACTCCTTAGCAAACATCAGAGTATTACGTTTGCAAAGATGTCAATTATTAGGGAGC
ATAGATTGGATTGGTGAATTAAAAAAGCTTGAAATTCTTGATTTTAGTGGATCTAACATC
ACACAAATTCCTACAACCATGAGCCAATTGACACAGCTAAAAGTGTTGAATTTATCTTCT
TGT---GAACAACTCGAGGTAATTCCACCAAATATTCTTTCAAAGTTGACAAAATTGGAA
GAATTAAATCTGGAGACTTTTGATGGATGGGAAGGAGAAGAATGGTATGAAGGAAGGAAA
AATGCTAGCCTTTCTGAACTCAAGTGCTTGCGACACCTTTATGCTTTAAAATTAACCATT
CAAGATGAAGAAATTATGCCAAAAAACTTGTTCTTAGTTGGGAAGTTGAAGCTTCAAAAA
TTCAACATTTGTATTGGTTGCCAAAGCAAATTAAAGTATACTTTTGCATAC------AAG
AACAGAATCAAAAACTTCATTGGAATCAAGATGGAATCAGGAAGGTGCTTGGATGATTGG
ATAAAAAATTTGTTAAACAGGTCGGACAATGTGCTTTTGGAAGGATCAGTTTGTTCAAAG
GTTCTCCACTCAGAATTG------------------------------------------
------------------------------------------------------------
------------------------------------------------------------
------------------------------------------------------------
------------------------------------------------------------
------------------------------------------------------------
------------------------------------------------------------
------------------------------------------------------------
------------------------------------------------------------
---GTATCGCTTCCTAATTTGGAGAAGTTGGAAATTGTGAATGCAAAGAGTTTGAAGATG
ATATGGAGCAATAACGTGCCAATTCTTAATTCCTTTTCCAAACTCGAGGAAATAAAAATT
TATTCATGCAACAATCTTCAAAAAGTATTATTTCCTCCAAATATGATGGACATTCTCACA
TGCCTTAAAGTCTTAGAGATCAAAAATTGTGATTTGTTGGAAGGGATATTTGAAGCGCAA
GAGCCAATTAGTGTTGTTGAGAGCAATAATTTACCCATTCTTAATTCCTTTTCCAAACTC
GAGGAAATAAGAATTTGGTCATGCAACAATCTTCAAAAAGTA------------------
------------------------------------------------------------
------------------------------------------------------------
---------------------------------------------------------TTA
TTTCCTTCAAATATGATGGGCATTCTTCCATGCCTTAAAGTCTTAGATATTAGAGGTTGT
GAATTGTTGGAAGGGATATTTGAAGTGCAAGAGCCAATTAGTGTTGTTGAGAGCAATAAT
TTACCCATTCTTAATTCCTTTTCCAAACTCGAGGAAATAAGAATTTGGTCATGCAACAAT
CTTCAAAAAGTATTATTTCCTTCAAATATGATGGGCATTCTTCCATGCCTTAAAGTCTTA
GATATTAGAGGTTGTGAATTGTTGGAAGGGATATTTGAAGTGCAAGAGCCAATTAGTGTT
GTTGAGAGCAATAGTGTACCCATTCTTAATTCCTTTTCCAAACTCGAGAAAATAAGAATT
TGGTCATGCAACAATCTTCAAAAAATATTATTTCCTTCAAATATGATGGGCATTCTTACA
TGCCTTAAAGTCTTAGAGATCAGAGGTTGTGAATTGTTGGAAGGGATATTTGAAGTGCAA
GAGCCAATTAGTGTTGTTGAGAGCAATAATTTACCCATTCTTAATTCCTTTTCCAAACTC
GAGGAAATAAGAATTGGGTCATGCAACAATCTTCAAAAAGTATTATTTCCTCCAAATATG
ATGGGCATTCTTACATGCCTTAAAGTCTTAGAGATTAGACATTGTAATTTGTTGGAAGGG
ATATTTGAAGTGCAAGAGCCAATTAGTATTGTTGAA------------------------
------------------------------------------------------------
------------------------------------------------------------
---------------------------------------------------GCGAGTCCT
ATCTTGCTCCAAAATTTATCTTCGTTGATGTTATGTAATCTTCCAAACCTTGAGTACGTG
TGGAGCAAAAATCCTTATGAACTTCTGAGTTTGGAAAATATAAAAAGTTTGACCATTGAT
AAATGTCCAAGACTTAGAAGAGAATACTCAGTCAAAATTCTAAAGCAACTTGAAGATGTA
AGCATAGATATCAAACAATTGATGAAGGTTATTGAGAAGGAAAAGTCAGCACATCATAAT
ATGTTGGAATCAAAGCAATGGGAGACTTCATCTTCTTCTAAGGATGGGGTTCTACGGCTG
GGAGATGGTTCTAAGTTGTTTCCAAATCTTAAAAGTTTGAAGCTATATGGTTTTGTTGAT
TATAACTCAACCCATTTACCAATGGAAATGTTGCAAATCTTATTCCAACTTGTA---GTC
TTTGAATTGGAAGGAGCATTTCTTGAAGAAATTTTCCCCAGCAACATACTGATTCCA---
------------------------AGCTATATGGTTTTAAGAAGATTAGCTCTATCTAAA
CTACCCAAGCTTAAGCATTTGTGGAGTGAAGAATGCTCACAAAACAATATCACCTCAGTT
CTTCAACATTTGATTTCTCTAAGAATTTCAGAATGTGGAAGATTGAGTAGT------TTA
CTGTCGTCAATAGTGTGTTTTACAAACTTGAAACATATTCGGGTTTATAAATGTGATGGA
CTAACCCATTTGCTGAATCCTTCGGTGGCTACAACGCTTGTGCAACTTCAGTCTTTGACA
ATAGAAGAATGCAAAAGGATGAGTAGTGTAATTGAGGGAGGATCAACCGAAGAAGATGGA
AATGATGAAATGGTTGTATTCAACAACCTACAACATTTATACATTTTTAATTGTTCCAAC
CTAACAAGCTTTTATTGTGGGAGATGCATTATTAAATTTCCATGTTTGAGGCAAGTAGAC
ATTTGGAACTGTTCTGAAATGAAGGTCTTTTCGCTTGGAATTGTAAGCACACCTCGATTG
AAATATGAAAATTTTTCTTTAAAGAAT---------------------GATTACGATGAT
GAACGGTGTCATCCAAAATATCCCAAAGATATGTTGGTGGAA---GATATGAATGTCATC
ACCAGAGAATATTGGGAGGATAATGTTGATACCGGAATTCCAAATTTATTTGCCGAACAG
AGTTTGGAGGAAAACCGATCTGAAAATTCTTCTTCTTCGAAGAATAATGTTGAGAAAGAA
TAA
>90625_5rep
ATGGACATCCTTATTTCAGTCATTGCAAAAATTGCTGAATACACTGTTGAGCCTGTTGGA
CGCCAACTTGGTTATGTATTTTTCATTCGTTCCAACTTTCAAAAACTTAAGACTCAAGTA
GAAAAGCTGAAGATTACAAGAGAGTCTGTGCAACACAAGATCCATAGTGCAAGAAGAAAT
GCTGAAGACATAAAACCTGCCGTTGAGGAATGGTTGAAAAAGGTCGATGACTTTGTTCGA
GAATCTGACGAGATATTAGCCGATGAAGGTGGACATGGTGGACTCTGTTCCACCTATTTG
GTCCAACGACACAAGTTAAGTAGAAAAGCAAGCAAAATGGTAGATGAGGTTCTTGAGATG
AAAAATGAGGGGGAAAGTTTTGATATGGTATCCTATAAAAGTGTTATCCCATCAGTTGAT
TGTTCACTTCCAAAAGTGCCTGACTTTCTTGACTTTGAGTCAAGAAAGTCGATTATGGAA
CAAATCATGGATGCACTATCTGATGGTAATGTCCATAGGATTGGAGTATATGGGATGGGG
GGTGTTGGCAAAACAATGCTAGTGAAGGATATTTTAAGAAAAATTGTGGAGAGTAAGAAG
CCTTTTGATGAAGTGGTAACATCCACGATCAGCCAAACACCAGATTTTAGAAGTATCCAA
GGACAACTAGCTGACACGCTAGGTTTGAAATTCGAACAAGAAACAATAGAAGGAAGGGCT
CCTATTTTACGAAAGAGGTTGAAGATGGAGAGAAGTATCCTAGTCGTGTTGGATGATGTC
TGGGAGAATATTGATTTGGAAACAATAGGAATTCCAAGTGTTGAAGATCATACGGGATGC
AAGATCTTGTTTACCACTAGGAATAAACATTTGATCTCAAATCAAATGTGCGCCAATAAA
ATTTTTGAGATAAAAGTTTTAGGAGAAGATGAGTCATGGAATTTATTTAAGACAATGGCA
GGTGAAACTGTGGAAGCAAGTGATTTGAAGCCTATAGCCATTCAAATTGCGAGAGAATGT
GCAGGTTTGCCTATTGCTATTACTACTGTTGCTAAGGCATTACGAAATAAACCATCCGAA
ATTTGGAATGATGCCTTAAATCAGATTAAAAGTGTTGATGTGGGTATGGCAAACATTGGA
GAAATGGAAAAGAAAGTGTATTTGTCACTAAAACTGAGTTATGATTGCTTGGGATATGAA
GAGGTGAAGTTATTATTCTTGTTATGCAGCATGTTTCCAGAAGACTTTCCCATTGACGTG
GAAGAGTTGCATGTATATGCCATGGGCATGGGATTCTTACATGGTGTTGATACTGTGGTA
AAAGGACGATGTAGGATTAAAAAATTGGTTGATGATCTTATATCTTCTTCTTTGCTTCAA
CAATATTCTGAGTATGGGTGCAATTATGTGAAAATGCATGATATGGTTCGTGATGTAGCC
CTATTAATTGCATCTAAGAATGAACACGTACGTACATTGAGCTATGTGAAAAGATCGAAT
GAAGAATGGGAAGAAGAGAAACTATTGGGTAATCATACCGCAGTGTTCATTGATGGTTTA
CATTATCCTCTCCCGAAGTTAACGTTACCCAAAGTTCAATTATTAAGGTTAGTTGCAAAA
TATTGTTGGGAACATAGTAAGCGTGTGTCGGTGGTAGAAACTTTTTTTGAAGAAATGAAA
GAGCTCAAAGGTTTAGTAGTAGAAAACGTAAATATATCATTGATGCAACGACCATCTGAT
GTTTACTCCTTAGCAAACATCAGAGTATTACGTTTGGAAAGATGTCAATTATTAGGGAGC
ATAGATTGGATTGGTGAATTAAAAAAGCTTGAAATTCTTGATTTTAGTGAATCTAACATC
GCACAAATTCCTACAACCATGAGCCAATTGACACAGCTAAAAGTGTTGAATTTATCTTCT
TGT---GAACAACTTGAGGTAATTCCACCAAATATTCTTTCAAAGTTGACAAAATTGGAA
GAATTAGATCTGGAAACTTTTGATGGATGGGAAGGAGAAGAATGGTATGAAGGAAGGAAA
AATGCTAGCCTTTCTGAACTCAAGTGCTTGCGACACCTTTATGCTTTAAGCTTAACCATT
CAAGATGAAGAAATTATGCCAGAAAACTTGTTCTTAGTTGGGAAGTTGAAGCTTCAAAAA
TTCAACATTTGTATTGGTTGCGAAGGCAAATTAAAGTATACTTTTGCATACAAGAACAAG
AACAGAATCAAAAACTTCATTGGAATCAAGATGGAATCAGGAAGGTGCTTGGATGATTGG
ATAAAAAATTTGTTAAAGAGGTCGGACAATGTGCTTTTGGAAGGATCAGTTTGTTCAAAG
GTTCTCCACTCAGAATTG------------------------------------------
------------------------------------------------------------
------------------------------------------------------------
------------------------------------------------------------
------------------------------------------------------------
------------------------------------------------------------
------------------------------------------------------------
------------------------------------------------------------
------------------------------------------------------------
---GTATCACTTCCTAATTTGGAGAAGTTGAAAATTGTGAATGCAGAGAGTTTGAAGATG
ATATGGAGCAATAACGTGCCAATTCTTAATTCCTTTTCCAAACTCGAGGAAATAAGAATT
CGGTCATGCAACAATCTTCAAAAAGTATTATTTCCTCCAAATATGATGGGCATTCTTACA
TGCCTTAAAGACTTAGAGATTGAAGATTGTGAATTGTTGGAAGGGATATTTGAAGTGCAA
GAGCCAATTAGTGTTCTTGAGAGCAATAATTTACCCATTCTTAATTCCTTTTCCAAACTC
GAGAAAATAATAATTGCGTCATGCAACAATCTTCAAAAAGTA------------------
------------------------------------------------------------
------------------------------------------------------------
---------------------------------------------------------TTA
TTTCCTTCAAATATGATGGACATTCTTACATGCCTTAAAGTCTTAGAGATTAGACGTTGT
GAATTGTTGGAAGGGATATTTGAAGTGCAAGAGCCAATTAGTGTTGTTGAGAGCAATAAT
GTACCCATTCTTAATTCCTTTTCCAAACTCGAGAAAATAAGAATTTGGTCATGCAACAAT
CTTCAAAAAGTATTATTTCCTTCAAATATGATGGACATTCTTACATGCCTTAAAGTCTTA
GAGATTAGACGTTGTGAATTGTTGGAAGGGATATTTGAAGTGCAAGAGCCAATTAGTGTT
GTTGAGAGCAATAATGTACCCATTCTTAATTCCTTTTCCAAACTCGAGAAAATAATAATT
GCGTCATGCAACAATCTTCAAAAAGTATTATTTCCTTCAAATATGATGGACATTCTTACA
TGCCTTAAAGTCTTAGAGATTAGACGTTGTGAATTGTTGGAAGGGATATTTGAAGTGCAA
GAGCCAATTAGTGTTGTTGAGAGCAATAATTTACCCATTCTTAATTCCTTTTCCAAACTC
GAGGAAATAAGAATTTCGTCATGCAACAATCTTCAAAAAGTATTATTTCCTCCAAATATG
ATGGGCATTCTTACCTGCCTTAAAGTCTTAGAGATTCAATATTGTGAATTGTTGGAAGGG
ATATTTGAAGTGCAAGAGCCAATTAGTGTTGTTGAA------------------------
------------------------------------------------------------
------------------------------------------------------------
---------------------------------------------------GCGAGTCCT
ATCGTGTTCCAAAATTTAAGTAGGTTGCAATTATATAATCTTCCAAACCTTGAGTACGTG
TGGAGCAAAAATCCTTGTGAGCTTCTGAGTTTGGAAAATATAAAAATTTTGACCATTGAT
AAATGTCCAAGACTTAGAAGAGAATACTCAGTCAAAATTCTCAAGCCACTTGAAGATGTA
AGCATAGATATCAAACAATTGATGAAGGTTATTGAGAAGGAAAAGTCAGCAGATCATAAT
ATGTTGGAATCAAAGCAATGGGAGACTTCATCTTCTTCTAAGGATGGGGTTCTACGGCTG
GGAGATGGTTCTAAGTTGTTTCCAAATCTTAAAAAATTGAAGCTATATGGTTTTGTTGAT
TATAACTCAACCCATTTACCAATGGAAATGTTGCAAATCTTATTCCAACTTAAA---CAC
TTTGAATTGGAAGGAGCATTTATCGAAGAAGTTTTCCCCAGCAACATACTGATTCCA---
------------------------AGCTATATGGTTTTAAGGAGATTGACTCTATCTAAA
CTACCCAAGCTTAGGCATTTGTGGAGTGAAGAATGCTCACAAAATAATATTACCTCAGTT
CTTCAACATTTGACTGATGTATCCATTTCTGAATGTGGTGGATTGAGTAGT------TTA
GTATCATCATTGGTGTGTTTTACAAACTTGAAAAATCTTCATGTGAATAAATGTCATAGA
CTAACCCATTTGCTGAATCCTTCGGTGGCTACAACGCTTGTGCAACTTGAAGGTTTGACA
GTAGAAGAATGCAAAAGGATGAGTAGTGTAATTGAGGAAGGATCAACCGAAGAAGATGGA
AATGATGAAATGGTTGTATTCAACAACCTACAACATTTATATATTTTTAATTGTTCCAAC
CTAACAAGCTTTTATTGTGGGAGATGCATCGTTAAATTCCCATGTTTGGAAAGAGTATTC
ATTCAAAATTGTCCTGAAATGAAGGTCTTTTCACTTGGAATTGTAAGCACGCCTCGTTTG
AAATATGAAAAGTTTACTTTAATGAAT---------------------GATTACGATGAT
AAATGGTGTCATCCGAAATATCCCAAAGATATGTTGGTGGAA---GATATGAATGTCATC
ACCAGAGAATATTGGGAGGATAATGTTGATACCGGAATTCCAAATTTATTTGCCGAACAG
AGTTTGGAGGAAAACCGATCTGAAAATTCTTCTTCTTCAAAGAATAATGTTGAGAAAGAA
TAA
>DH_Vat3_4rep
ATGGACATCCTTATTTCAGTCACCGCAAAAATTGCTGAATACACTGTTGAGCCTGTTTTA
CGCCAACTTCGTTATGTATTTTTCATTCGTTCCAACTTTCGAGAACTTAAGACTCAAATA
GAAAAGCTGAAGATTACAAGAGAATCTGTGCTACACAACATCCATTATGCAAGAAGAAAT
GCTGAAGACATAAAACCTGCCGTTGAGGAATGGTTGAAAAAGGTTAATGACATTGTTGGA
AAATCTGAGGAGATATTAGCCTATGAAGGTGGACATGGTAAACTGTGTTCCACCAATTTG
GTCCAACGACACAAGTTAAGTAGAAAAGCAAGCAAAATGGCCTATGAGGTTGGTGAGATG
AACACCGAGGGGAAAAGTTTTGATACAGTATCCTACAAAATTGTTATCCCATCGGTTGGT
TGTTCACCGACAAAAGTACCTGACTTTCTTGATTTTGACTCAAGAAAGTCAATTGTGAAA
CAAATCATGGATGCACTCTCTGAAGATAATGTCCATAGGATCGGAGTGCACGGGATGGGG
GGTGTTGGAAAAACAATGCTAGTGAATGAAATTTTAAGAAAAATTGGGGAGAGTAAGAAG
CTTTTTGACGAGGTGGTAACATCTACGATCAGCCAAACATCAGATTTTAAAAGAATTCAA
GGAGAACTAGCTGACAAGCTAGGTTTGAAATTCGAACAAGAAACAATAAAAGGAAGGGCT
TCTATTCTAGAAAAGAGGTTGAAGATGGAGAGAAGTATCCTAGTCGTGTTGGATGATGTC
TGGGAGAATATTGATTTGAAAGATATAGGAATTCCAAGTGTTGAAGATCATACGGGATGC
AAGATCTTGTTTACCACTAGGAATAAAGATTTGATCTCAAATCAAATGTGCGCCAATAAA
ATTTTTGAGATAAAAGTTTTAGGAGAAGATGAGTCATGGAATTTATTTAAGACAATGGCA
GGTGAAATTGTGGAAGCAAGAGATTTGAAGCCTATAGCCATTCAAATTGTGAGAGAATGT
GCAGGTTTGCCTATTGCTATTACTACTGTTGCTAAGGCATTACGAAATAAACCATCCGAC
ATTTGGAATGATGCCTTAAATCAGCTTAAAAGTGTTGATGTGGGTATTGCAAACATTGGA
GAAATGGAAAGGAGAGTGTATTTGCCACTAAAACTGAGTTATGATTACTTGGGATATGAA
GAGGTGAAGTTATTATTCTTGTTATGCAGCATGTTTCCAGAAGACTTTACCATTGACGAG
GAAGAGTTGCATGTATATGCCATAGGCATGGGATTCTTACATGGTGTTAATACTGTGGAA
AAAGTACGATGTAGGATTAAAAAATTGGTTGAGGATCTTATATCTTCTTCTTTGCTTCAA
CAATATTCTGAGTATGGATGCAATTATGTGAAAATGCATGATATGATTCGTGATGTAGCC
CTATCAATTGCATCTAAGAATGAACACGTACGTACATTGAGCTACGTGAAAAGATCGAAT
GAAGAATGGGAAGAAGAGAAACTATCGGGTAATCATACCGCAGTGTTCATTGATGGTTTA
CATTATCCTCTCCCGAAGTTAACGTTACCCAAAGTTCAATTATTAAGGTTAGTTGGACAA
TCT---TGGGAACAT---AAGTTTGTGTCGGTGGTAGAAACTTTGTTTGAAGAAATGAAA
GAGCTCAAAGGTTTAGTATTAGAAAACGTAAATATATCATTGATGCAACGACCATTTGAT
CTTTACTCCTTAGCAAACATCAGAGTATTACTTTTGCAAAGATGTCAATTATTAGGGAGC
ATAGATTGGATTGGTGAATTAAAAAAGCTTGAAATTCTTGATTTTAGTGAATCCAACATC
ACACAAATTCCTACAACCATGAGCCAATTGACACAGCTAAAAGTGTTGAATTTATCTTCT
TGT---GAAGAACTCGAGGTAATTCCACCAAATATTCTTTCAAAGTTGACAAAATTGGAA
GAATTAAATCTGGAAACTTTTGATAGATGGGAAGGAGAAGAATGGTATGAAGGAAGGAAA
AATGCTAGCCTTTCTGAACTCAAGTGCTTGCGACATCTTTATGCTTTAAATTTAACCATT
CAAGATGAAGAAATTATGCCAAAAGATTTGTTTTTAGCTGAGGAGTTGAAGCTTCAAAAA
TTCAACATTTGTATTGGTTGCCAATCA------ATGTATACTTTTGGACCC------CCG
AACAGAATCAAAAACTTCATTGCAATGGAGATGGAATCAGGAAGGTGCTTGGATGATTGG
ATAAAAAATTTGTTAAAGAGGTCGGACAATGTGTGTTTGAAAGGATCAATTTGTTCAAAG
GTTCTCCACTCAGAATTG------------------------------------------
------------------------------------------------------------
------------------------------------------------------------
------------------------------------------------------------
------------------------------------------------------------
------------------------------------------------------------
------------------------------------------------------------
------------------------------------------------------------
------------------------------------------------------------
---GTATCACTTCCTAATTTGGAGAAGTTGGAAATTGTGAATGCAGAGAGTTTGAAGATG
ATATGGAGCAATAACGTGCCAATTCTTAATTCCTTTTCCAAACTCGAGGAAATAAAAATT
TGTTCATGCAACAATCTTCAAAAAGTATTATTTCCTTCAAATATGATGGACATTCTTACA
TGCCTTAAAGTCTTAGATATTAGAGATTGTGAATTGTTGGAAGGGATATTTGAAGTGCAA
GAGCCAATTAGTGTTGTTGAGAGCAATAATGTACCCATTCTTAATTCCTTTTCCAAACTC
GAGGAAATAAGAATTTGTTCATGCAACAATCTTCAAAAAGTA------------------
------------------------------------------------------------
------------------------------------------------------------
---------------------------------------------------------TTA
TTTCCTCCAAATATGATGGGCATTCTTCCATGCCTTGAAGTCTTAGATATTAGAGGTTGT
GAATTGTTGGAAGGGATATTTGAAGTGCAAGAGCCAATTAGTGTTGTTGAGAGCAATAAT
GTACCCATTCTTAATTCCTTTTCCAAACTCGAGGAAATAAGAATTTGGTCATGCAACAAT
CTTCAAAAAGTATTATTTCCTTCAAATATGATGGACATTCTTACATGCCTTAAAGTCTTG
GATATTAGAGATTGTGAATTGTTGGAAGGGATATTTGAAGTGCAAGAGCCAATTAGTGTT
GTTGAG------------------------------------------------------
------------------------------------------------------------
------------------------------------------------------------
---------------------AGCAATAATGTACCCATTCTTAATTCCTTTTCCAAACTC
GAGGAAATAAGAATTTGGTCATGCAACAATCTTCAAAAAGTATTATTTCCTTCAAATATG
ATGGACATTCTTACATGCCTTAAAGTCTTAGATATTAGAGATTGTGAATTGTTGGAAGGG
ATATTTGAAGTGCAAGAGCCAATTAGTGTTGTTGAA------------------------
------------------------------------------------------------
------------------------------------------------------------
---------------------------------------------------GCGAGTCCT
ATCGTGCTCCAAAATTTAAGTAGGTTGAAATTATATAATCTTCCAAACCTTGAGTACCTG
TGGAGCAAAAATCCTTGTGAGCTTCTAAGTTTGGAAAATATAAAAATTTTGACCATTGAG
GAATGTCCAAGACTTAGAAGAGAATACTCAGTCAAAATC---AAGCCACTTGAAGATGTA
AGCATAGATATCAAACAATTGATGAAGGTTATTGAGAAGGAAAAGTCAGCAGATCATAAT
ATGTTGGAATCAAAGCAATGGGAGACTTCATCTTCTTCTAAGGATGGGGTTCTACGGCTG
GGAGATGGTTCTAAGTTGTTTCCAAATCTTAAAAGTTTGAAGCTATATGGTTTTGTTGAT
TATAACTCAACCCATTTACCAATGGAAATGTTGCAAATCTTATTCCAACTTGAA---GAC
TTTGAATTGGAAGGAGCATTTATTGAAGAAATTTTCCCCAGCAATATACTGATTTCA---
------------------------AGCGATATGGTTTTAAGAAGATTGAGACTATATAAA
CTACCCAAGCTTAAGCATTTGTGGAGTGAAGAATGCTCACAAAATAATATTACCTCAGTT
CTTCAACATTTGACTGATGTATCCATTTCCGAATGTGGTGGATTGAGTAGT------TTA
GTGTCATCATTGGTGTGTTTTACAAACTTGAAACATCTTCATGTGAATAAATGTCATAGA
CTAACCCATTTGCTGAATCCTTCGGTGGCTACAACGCTTGTGCAACTTGAAGGTTTGACA
GTAAAAGAATGCAAAAGGATGAGTAGTGTAATTGAGGGAGGATCAACCGAAGAAGATGGA
AATGATGAAATTATTGTATTCAACAACCTACGCAATTTAAGCATTACTTCTTGTTCCAAC
ATAACAAGCTTTTATTGTGGGAGATGCATCATTAAATTTCCATGTTTGGAGGACGTATAC
ATTATCGAATGTCCTGAAATGAAGGTCTTTTCGCTTGGAACTGTAAGCACACCTGATTTA
AAATATACAAATGTTTATTTAATAAAT---------------------GATTACGGTTAT
ATACTGTATCATCCAAAATATCCCAAAGATATGTTGGTGGAA---GATATGAATGTCATC
ATCAGAGAATATTGGGAGGATAATGTTGATACCAGAATTCCAAATTTATTTGCCGAACAG
AGTTTGGAGGAAAACCAATATGAAAATTCTTCTTCTTCGAACAATAATGTTGAGAAAGAA
TAA
>Canton_4rep
ATGGACATCCTTATTTCAGTCACTGCAAAAATTGCTGAATACACTGTTGAGCCTGTTTTA
CGCCAACTTCGTTATGTATTTTTCATTCGTTCCAACTTTCGCGAACTTAAGACTCAAATA
GAAAAGCTGAAGATTACAAAAGAATCTGTGGAACACAACATCCATTCTGCAAGAAGAAAT
GCTGAAGACATAAAACCTGCCGTTGAGGAATGGTCGAAAAAGGTTGATGACATTGTTGGA
AAATCTGAGGAGATATTAGCCTATGAAGGTGGACATGGTAGACTTTGTTCCACCAATTTG
GTCCAACGACACAAGTTAAGTAGAAAAGCAAGCAAAATGGCCTATGAGGTTCGTGCGATG
AACACCGAGGGGAAAAGTTTTGATACAGTATCCTACAAAATTGTTATCCCATCGGTTGGT
TGTTCACCGACAAAAGTACCTGACTTTCTTGATTTTGACTCAAGAAAGTCAATTGTGAAA
CAAATCATGGATGCACTCTCTGAAGATAATGTCCATAGGATCGGAGTGCACGGGATGGGG
GGTGTTGGAAAAACAATGCTAGTGAATGAAATTTTAAGAAAAATTGGGGAGAGTAAGAAG
CTTTTTGACGAGGTGGTAACATCTACGATCAGCCAAACACCAGATTTTAAAAGAATTCAA
GGAGAACTAGCTGACAAGCTAGGTTTGAAATTCGAACAAGAAACAATAAAAGGAAGGGCT
TCTATTCTAGAAAAGAGGTTGAAGATGGAGAGAAGTATCCTAGTCGTGTTGGATGATGTC
TGGGAGAATATTGATTTGAAAGATATAGGAATTCCAAGTGTTGAAGATCATACGGGATGC
AAGATCTTGTTTACCACGAGGAATAAACATTTGATCTCAAATCAAATGTGCGCCAATAAA
ATTTTTGAGATAAAAGTTTTAGGAGAAGATGAGTCATGGAATTTATTTAAGACAATGGCA
GGTGAAATTGTGGAAGCAAGTGATTTGAAGCCTATAGCCATTCAAATTGTGAAAGAATGT
GCAGGTTTGCCTATAGCTATTACTACTGTTGCTAAGGCATTACGAAATAAATCTTTCGAC
ATTTGGAATGATGCCTTAAATCAGCTTAAAAGTGTTGATGTGGGTATGGCAAACATTGGA
GAAATGGAAAAGGAAGTGTATTTGCCACTAAAACTGAGTTATGATTGCTTGGGATATGAA
GAGGTGAAGTTATTATTCTTGTTATGCAGCATGTTTCCAGAAGACTTTCCCATTGACGTG
GAAGAGTTGCATGTATATGCCATGGGCATGGGATTCTTACATGGTGTTGATACTGTGGGA
AAAGGACGATGTAGGATTAAAAAATTGGTTGATGATCTTATATCTTCTTCTTTGCTTCAA
CAATATTCTAAGTATGGGCGCAATTATGTGAAAATGCATGATATGGTTCGTGATGTAGCC
CTATTATTTGCATCTCAGAATGATCACATACGTATATTGAGCTATGTGAAAAGTTTAAAT
GAAGAATGGGAAGAAGATAGACTATCGGGTAATCATACAGCAGTGTCTATTGATGGTTTA
CATTATCCTCTCCCGAAGTTAACGTTACCCAAAGTTCAATTATTAAGGTTAGTTGGACAA
TCG---TGGGAACATAAGCAATATGTGTCGGTGGTAGAAACTTTGTTTGAAGAAATGAAA
GAGCTCAAAGGTTTAGTATTAGAAAACGTAAATATATCATTGATGCAACGACCATCTGAT
CTTTACTCCTTAGCAAACATCAGAGTATTACGTTTGCAAAGATGT---CTATTAGGGAGT
ATAGATTGGATTGGTGAATTAAAAAAGCTTGAAATTCTTGATTTTAGTGTATCTAACATC
ACACAAATTCCTACAACCATGAGCCAATTGACACAGCTAAAAGTGTTGAATTTATCTTAT
TGT---CAACAACTCAAGGTAATTCCACCAAATATTCTTTCAAAGTTGACAAAATTGGAA
GAATTAAATCTGGAAACTTTTGATAGATGGGAAGGAGAAGAATGGTATGAAGGAAGGAAA
AATGCTAGCCCTTCTGAACTCAAGTGCTTGCGACATCTTTATGCTTTAAATTTAACCATT
CAAGATGAAGAAATTATGCCAAAAGATTTGTTTTTAGCTGAGGAGTTGAAGCTTCAAAAA
TTCAACATTTGTATTGGC---CCAAACAGATTAAAGTATACTTTTGGACCC------ACG
AACATAATCAAAAACTTCATTGCAATCAAGATGGAATCAGGAAGGTGCTCGGATGATTGG
ATAAAAAATTTGTTAAAGAGGTCGAACAATGTGTTTTTGGAAGGATCAATTTGTTCAAAG
GTTCTCCACTCAGAACTG------------------------------------------
------------------------------------------------------------
------------------------------------------------------------
------------------------------------------------------------
------------------------------------------------------------
------------------------------------------------------------
------------------------------------------------------------
------------------------------------------------------------
------------------------------------------------------------
---GTATCGCTTCCTAATTTGGAGAAGTTGAAAATTGTGGATGCAAAGAGTTTGAAGATG
ATATGGAGCAATAACGTGCCAATTCTTAATTCCTTTTCCAAACTCGAGGAAATAAAAATT
TGTTCATGCAACAATCTTCAAAAAGTATTATTTCCTCCAAATATGATGGGCATTCTTACA
TGTCTTAAAGTCTTAGAGATTGAAAATTGTGAATTGTTGGAAGGGATATTTGAAGTGCAA
GAGCCAATTAGTGTTGTTGAGAGCAATAATGTACCCATTCTTAATTCATTTTCCAAACTC
GAGGAAATAAGAATTTGTTCATGCAACAATCTTCAAAAAGTA------------------
------------------------------------------------------------
------------------------------------------------------------
---------------------------------------------------------TTA
TTTCCTCCAAATATGATGGGCATTCTTACATGCCTTAAATTCTTAGAGATTAAAAATTGT
GAATTGTTGGAAGGGATATTTGAAGTGCAAGAGCCAATTAGTGTTGTTGAGAGCAATAAT
GTACCCATTCTTAATTCATTTTCCAAACTCGAGGAAATAAGAATTTGTTCATGCAACAAT
CTTCAAAAAGTATTATTTCCTCCAAATATGATGGGCATTCTTACATGCCTTAAAGTCTTA
GAGATTGAAAATTGTGAATTGTTGGAAGGGATATTTGAAGTGCAAGAGCCAATTAGTGTT
GTTGAG------------------------------------------------------
------------------------------------------------------------
------------------------------------------------------------
---------------------AGCAATAATGTACCCATTCTTAATTCATTTTCCAAACTC
GAGGAAATAAGAATTTGTTCATGCAACAATGTTCAAAAAGTATTATTTCCTCCAAATATG
ATGGGCATTCTTACATGCCTTAAATTCTTAGAGATTAAAAATTGTGAATTGTTGGAAGGG
ATATTTGAAGTGCAAGAGCCAATTAGTGTTGTTGAA------------------------
------------------------------------------------------------
------------------------------------------------------------
---------------------------------------------------GCGAGTCCT
ATCGTGCTCCAAAATTTAATTAGGTTGGAATTATATAATCTTCCAAACCTTGAGTACGTG
TGGAGCAAAAATCCTTGTGAGCTTCTGAGTTTGGAAAATATAAAAAGTTTGACCATTGAG
GAATGTCCAAGACTTAGAAGAGAATACTCAGTCAAAATTCTCAAGCCACTTCAATATGTA
AGCATAGATATCAAACAATTGATGAAGGTTATTGAGAAGGAAAAGTCAGCAGATCATAAT
ATGTTGGAATCAAAGCAATGGGAGACTTCATCTTCTTCTAAGGATGGGGTTcTACGGCTG
GGAGATGGTTCTAAGTTGTTTCCAAATCTtGGAGGTTTGAAGCTATATGGTTTTGTTGAT
TATAACTCAACCCATTTACCAATGGAAATGTTGCAAATCTTATTCCAACTTAAAGACGTC
TTTGAATTGGAAGGAGCATTTATTGAAGAAATTTTCCCCAGCAATATACTGATTTCA---
------------------------AGCTCTATGGATTTACACGTTTTGATTCTATCTAAA
CTACCCAAGCTTAAGCATTTGTGGAGTGAAGAATGCTCACAAAATAATATTACCTCAGTT
CTTCAACATTTGACTGAATTATACATTTTTGAATGTGGTGGATTGAGTAGT------TTA
GTATCATCATTGGTGTGTTTTACACACTTGAGATATCTTCATGTGAATAAATGTCATAGA
CTAACCCATTTGCTGAATCCTTCGGTGGCTACAACGCTTGTGCAACTTGTAGGTTTGACA
GTAAAAGAATGCAAAAGGATGAGTAGTGTAATTGAGGGAGGATCAACCGAAGAAGATGGA
AATGATGAAATGGTTGTATTCAACAACCTACATGATTTAGACATTGTTAATTGTTCCAAC
CTAACAAGCTTTTATTGTGGGAGATGCATCATTAAATTCCCACGTTTGAAAACAGTATTC
ATTCAAAAGTGTCCTGAAATGAAGGTCTTTTCGCTTGGAATTGTCAGCACACCTCGATTG
AAATATAAAAATTTTTCTTTAAAGAAT---------------------TATTACGATGAT
GGACAGTGTCATCCGAAATATCCCAAAGATATGTTGGTGGAA---GATATGAATGTCATC
ACCAGAGAATATTGGGAGGATAATGTTGATACCAGAATTCCAAATTTATTTGCCGAACAG
AGTTTGGAGGAAAACCAATATGAAAATTCTTCTTCTTCGAACAATGATGTTGAGAAGGAA
TAA
>SmithPerfect_4rep
ATGGACATCCTTATTTCAGTCACTGCAAAAATTGCTGAATACACTGTTGAGCCTGTTTTA
CGCCAACTTCGTTATGTATTTTTCATTCGTTCCAACTTTCGCGAACTTAAGACTCAAATA
GAAAAGCTGAAGATTACAAAAGAATCTGTGGAACACAACATCCATTCTGCAAGAAGAAAT
GCTGAAGACATAAAACCTGCCGTTGAGGAATGGTCGAAAAAGGTTGATGACATTGTTGGA
AAATCTGAGGAGATATTAGCCTATGAAGGTGGACATGGTAGACTTTGTTCCACCAATTTG
GTCCAACGACACAAGTTAAGTAGAAAAGCAAGCAAAATGGCCTATGAGGTTCGTGCGATG
AACACCGAGGGGAAAAGTTTTGATACAGTATCCTACAAAATTGTTATCCCATCGGTTGGT
TGTTCACCGACAAAAGTACCTGACTTTCTTGATTTTGACTCAAGAAAGTCAATTGTGAAA
CAAATCATGGATGCACTCTCTGAAGATAATGTCCATAGGATCGGAGTGCACGGGATGGGG
GGTGTTGGAAAAACAATGCTAGTGAATGAAATTTTAAGAAAAATTGGGGAGAGTAAGAAG
CTTTTTGACGAGGTGGTAACATCTACGATCAGCCAAACACCAGATTTTAAAAGAATTCAA
GGAGAACTAGCTGACAAGCTAGGTTTGAAATTCGAACAAGAAACAATAAAAGGAAGGGCT
TCTATTCTAGAAAAGAGGTTGAAGATGGAGAGAAGTATCCTAGTCGTGTTGGATGATGTC
TGGGAGAATATTGATTTGAAAGATATAGGAATTCCAAGTGTTGAAGATCATACGGGATGC
AAGATCTTGTTTACCACGAGGAATAAACATTTGATCTCAAATCAAATGTGCGCCAATAAA
ATTTTTGAGATAAAAGTTTTAGGAGAAGATGAGTCATGGAATTTATTTAAGACAATGGCA
GGTGAAATTGTGGAAGCAAGTGATTTGAAGCCTATAGCCATTCAAATTGTGAAAGAATGT
GCAGGTTTGCCTATAGCTATTACTACTGTTGCTAAGGCATTACGAAATAAATCTTTCGAC
ATTTGGAATGATGCCTTAAATCAGCTTAAAAGTGTTGATGTGGGTATGGCAAACATTGGA
GAAATGGAAAAGGAAGTGTATTTGCCACTAAAACTGAGTTATGATTGCTTGGGATATGAA
GAGGTGAAGTTATTATTCTTGTTATGCAGCATGTTTCCAGAAGACTTTCCCATTGACGTG
GAAGAGTTGCATGTATATGCCATGGGCATGGGATTCTTACATGGTGTTGATACTGTGGGA
AAAGGACGATGTAGGATTAAAAAATTGGTTGATGATCTTATATCTTCTTCTTTGCTTCAA
CAATATTCTAAGTATGGGCGCAATTATGTGAAAATGCATGATATGGTTCGTGATGTAGCC
CTATTATTTGCATCTCAGAATGATCACATACGTATATTGAGCTATGTGAAAAGTTTAAAT
GAAGAATGGGAAGAAGATAGACTATCGGGTAATCATACAGCAGTGTCTATTGATGGTTTA
CATTATCCTCTCCCGAAGTTAACGTTACCCAAAGTTCAATTATTAAGGTTAGTTGGACAA
TCG---TGGGAACATAAGCAATATGTGTCGGTGGTAGAAACTTTGTTTGAAGAAATGAAA
GAGCTCAAAGGTTTAGTATTAGAAAACGTAAATATATCATTGATGCAACGACCATCTGAT
CTTTACTCCTTAGCAAACATCAGAGTATTACGTTTGCAAAGATGT---CTATTAGGGAGT
ATAGATTGGATTGGTGAATTAAAAAAGCTTGAAATTCTTGATTTTAGTGTATCTAACATC
ACACAAATTCCTACAACCATGAGCCAATTGACACAGCTAAAAGTGTTGAATTTATCTTAT
TGT---CAACAACTCAAGGTAATTCCACCAAATATTCTTTCAAAGTTGACAAAATTGGAA
GAATTAAATCTGGAAACTTTTGATAGATGGGAAGGAGAAGAATGGTATGAAGGAAGGAAA
AATGCTAGCCCTTCTGAACTCAAGTGCTTGCGACATCTTTATGCTTTAAATTTAACCATT
CAAGATGAAGAAATTATGCCAAAAGATTTGTTTTTAGCTGAGGAGTTGAAGCTTCAAAAA
TTCAACATTTGTATTGGC---CCAAACAGATTAAAGTATACTTTTGGACCC------ACG
AACATAATCAAAAACTTCATTGCAATCAAGATGGAATCAGGAAGGTGCTCGGATGATTGG
ATAAAAAATTTGTTAAAGAGGTCGAACAATGTGTTTTTGGAAGGATCAATTTGTTCAAAG
GTTCTCCACTCAGAACTG------------------------------------------
------------------------------------------------------------
------------------------------------------------------------
------------------------------------------------------------
------------------------------------------------------------
------------------------------------------------------------
------------------------------------------------------------
------------------------------------------------------------
------------------------------------------------------------
---GTATCGCTTCCTAATTTGGAGAAGTTGAAAATTGTGGATGCAAAGAGTTTGAAGATG
ATATGGAGCAATAACGTGCCAATTCTTAATTCCTTTTCCAAACTCGAGGAAATAAAAATT
TGTTCATGCAACAATCTTCAAAAAGTATTATTTCCTCCAAATATGATGGGCATTCTTACA
TGTCTTAAAGTCTTAGAGATTGAAAATTGTGAATTGTTGGAAGGGATATTTGAAGTGCAA
GAGCCAATTAGTGTTGTTGAGAGCAATAATGTACCCATTCTTAATTCATTTTCCAAACTC
GAGGAAATAAGAATTTGTTCATGCAACAATCTTCAAAAAGTA------------------
------------------------------------------------------------
------------------------------------------------------------
---------------------------------------------------------TTA
TTTCCTCCAAATATGATGGGCATTCTTACATGCCTTAAATTCTTAGAGATTAAAAATTGT
GAATTGTTGGAAGGGATATTTGAAGTGCAAGAGCCAATTAGTGTTGTTGAGAGCAATAAT
GTACCCATTCTTAATTCATTTTCCAAACTCGAGGAAATAAGAATTTGTTCATGCAACAAT
CTTCAAAAAGTATTATTTCCTCCAAATATGATGGGCATTCTTACATGCCTTAAAGTCTTA
GAGATTGAAAATTGTGAATTGTTGGAAGGGATATTTGAAGTGCAAGAGCCAATTAGTGTT
GTTGAG------------------------------------------------------
------------------------------------------------------------
------------------------------------------------------------
---------------------AGCAATAATGTACCCATTCTTAATTCATTTTCCAAACTC
GAGGAAATAAGAATTTGTTCATGCAACAATGTTCAAAAAGTATTATTTCCTCCAAATATG
ATGGGCATTCTTACATGCCTTAAATTCTTAGAGATTAAAAATTGTGAATTGTTGGAAGGG
ATATTTGAAGTGCAAGAGCCAATTAGTGTTGTTGAA------------------------
------------------------------------------------------------
------------------------------------------------------------
---------------------------------------------------GCGAGTCCT
ATCGTGCTCCAAAATTTAATTAGGTTGGAATTATATAATCTTCCAAACCTTGAGTACGTG
TGGAGCAAAAATCCTTGTGAGCTTCTGAGTTTGGAAAATATAAAAAGTTTGACCATTGAG
GAATGTCCAAGACTTAGAAGAGAATACTCAGTCAAAATTCTCAAGCCACTTCAATATGTA
AGCATAGATATCAAACAATTGATGAAGGTTATTGAGAAGGAAAAGTCAGCAGATCATAAT
ATGTTGGAATCAAAGCAATGGGAGACTTCATCTTCTTCTAAGGATGGGGTTcTACGGCTG
GGAGATGGTTCTAAGTTGTTTCCAAATCTtGGAGGTTTGAAGCTATATGGTTTTGTTGAT
TATAACTCAACCCATTTACCAATGGAAATGTTGCAAATCTTATTCCAACTTAAAGACGTC
TTTGAATTGGAAGGAGCATTTATTGAAGAAATTTTCCCCAGCAATATACTGATTTCA---
------------------------AGCTCTATGGATTTACACGTTTTGATTCTATCTAAA
CTACCCAAGCTTAAGCATTTGTGGAGTGAAGAATGCTCACAAAATAATATTACCTCAGTT
CTTCAACATTTGACTGAATTATACATTTTTGAATGTGGTGGATTGAGTAGT------TTA
GTATCATCATTGGTGTGTTTTACACACTTGAGATATCTTCATGTGAATAAATGTCATAGA
CTAACCCATTTGCTGAATCCTTCGGTGGCTACAACGCTTGTGCAACTTGTAGGTTTGACA
GTAAAAGAATGCAAAAGGATGAGTAGTGTAATTGAGGGAGGATCAACCGAAGAAGATGGA
AATGATGAAATGGTTGTATTCAACAACCTACATGATTTAGACATTGTTAATTGTTCCAAC
CTAACAAGCTTTTATTGTGGGAGATGCATCATTAAATTCCCACGTTTGAAAACAGTATTC
ATTCAAAAGTGTCCTGAAATGAAGGTCTTTTCGCTTGGAATTGTCAGCACACCTCGATTG
AAATATAAAAATTTTTCTTTAAAGAAT---------------------TATTACGATGAT
GGACAGTGTCATCCGAAATATCCCAAAGATATGTTGGTGGAA---GATATGAATGTCATC
ACCAGAGAATATTGGGAGGATAATGTTGATACCAGAATTCCAAATTTATTTGCCGAACAG
AGTTTGGAGGAAAACCAATATGAAAATTCTTCTTCTTCGAACAATGATGTTGAGAAGGAA
TAA
>PI_Vat1_4rep
ATGGACATCCTTATTTCAGTCACTGCAAAAATTGCCGAATACACTGTTGAGCCTGTTGGA
CGCCAACTTGGTTATGTATTTTTCATTCGTTCCAACTTTCAAAAACTTAAGACTCAAGTA
GAAAAGCTGAAGATTACAAGAGAGTCTGTGCAACACAAGATCCATAGTGCAAGAAGAAAT
GCTGAAGACATAAAACCTGCCGTTGAGGAATGGTTGAAAAAGGTCGATGACTTTGTCCGA
GAATCTGACGAGATATTAGCCAATGAAGGTGGACATGGTGGACTCTGTTCCACCTATTTG
GTCCAACGACACAAGTTAAGTAGAAAAGCAAGCAAAATGGTAGATGAGGTTCTTGAGATG
AAAAATGAGGGGGAAAGTTTTGATATGGTATCCTATAAAAGTGTTATCCCATCAGTTGAT
TGTTCACTTCCAAAAGTGCCTGACTTTCTTGACTTTGAGTCAAGAAAGTCGATTATGGAA
CAAATCATGGATGCACTATCTGATGGTAATGTCCATAGGATTGGAGTATATGGGATGGGG
GGTGTTGGCAAAACAATGCTAGTGAAGGATATTTTAAGAAAAATTGTGGAGAGTAAGAAG
CCTTTTGATGAGGTGGTAACATCCACGATCAGCCAAACACCAGATTTTAGAAGTATCCAA
GGACAACTAGCTGACAAGCTAGGTTTGAAATTCGAACAAGAAACAATAGAAGGAAGGGCT
ACTATTCTACGAAAGAGGTTAAAGATGGAGAGAAGTATCCTAGTTGTGTTGGATGATGTT
TGGGAGTATATTGATTTGGAAACTATAGGAATTCCAAGTGTTGAAGATCATACGGGGTGC
AAGATCTTGTTTACCACTAGGATTAAACATTTGATCTCAAATCAAATGTGCGCCAATAAA
ATTTTTGAGATAAAAGTTTTAGGAAAAGATGAGTCATGGAATTTATTTAAGGCAATGGCA
GGTGACATTGTTGATGCAAGTGATTTGAAGCCTATAGCCATTCGAATTGTGAGAGAATGT
GCAGGTTTGCCTATTGCTATTACTACTGTTGCTAAGGCATTACGAAATAAACCTTCCGAC
ATTTGGAATGATGCCTTAGATCAGCTTAAAACTGTTGATGTGGGTATGGCAAACATTGGA
GAAATGGAAAAGAAAGTGTATTTGTCACTAAAACTGAGTTACGATTGCTTGGGATATGAA
GAGGTGAAGTTATTATTCTTGTTATGCAGCATGTTTCCAGAAGACTTTAGCATTGACGTG
GAAGGGTTGCATGTATATGCCATGGGCATGGGATTCTTACATGGTGTTGATACTGTGGTA
AAAGGACGACGTAGGATAAAAAAATTGGTTGATGATCTTATATCTTCTTCTTTGCTTCAA
CAATATTCTGAGTATGGGTGCAATTATGTGAAAATGCATGATATGGTTCGTGATGTAGCC
CTATTAATTGCATCTAAGAATGAACACGTACGTACATTGAGCTATGTGAAAAGATCGAAT
GAAGAATGGGAAGAAGAGAAACTATTGGGTAATCATACCGCAGTGTTCATTGATGGTTTA
CATTATCCTCTCCCGAAGTTAACGTTACCCAAAGTTCAATTATTAAGGTTAGTTGCAAAA
TATTGTTGGGAACATAATAAGCGTGTGTCGGTGGTAGAAACTTTTTTTGAAGAAATGAAA
GAGCTCAAAGGTTTAGTAGTAGAAAACGTAAATATATCATTGATGCAACGACCATCTGAT
GTTTACTCCTTAGCAAACATCAGAGTATTACGTTTGGAAAGATGTCAATTATTAGGGAGC
ATAGATTGGATTGGTGAATTAAAAAAGCTTGAAATTCTTGATTTTAGTGAATCTAACATC
ACACAAATTCCTACAACCATGAGCCAATTGACACAGCTAAAAGTGTTGAATTTATCTTCT
TGT---GAACAACTTGAGGTAATTCCACCAAATATTCTTTCAAAGTTGACAAAATTGGAA
GAATTAGATCTGGAAACTTTTGATGGATGGGAAGGAGAAGAATGGTATGAAGGAAGGAAA
AATGCTAGCCTTTCTGAACTCAAGTGCTTGCGACACCTTTATGCTTTAAACTTAACCATT
CAAGATGAAGAAATTATGCCAGAAAACTTGTTCTTAGTTGGGAAGTTGAAGCTTCAAAAA
TTCAACATTTGTATTGGTTGCGAAAGCAAATTAAAGTATACTTTTGCATAC------AAG
AACAGAATCAAAAACTTCATTGGAATCAAGATGGAATCAGGAAGGTGCTTGGATGATTGG
ATAAAAAATTTGTTAAAGAGGTCGGACAATGTGCTTTTGGAAGGATCAGTTTGTTCAAAG
GTTCTCCACTCAGAATTG------------------------------------------
------------------------------------------------------------
------------------------------------------------------------
------------------------------------------------------------
------------------------------------------------------------
------------------------------------------------------------
------------------------------------------------------------
------------------------------------------------------------
------------------------------------------------------------
---GTATCACTTCCTAATTTGGAGAAGTTGGAAATTGTGAATGCAAAGAGTTTGAAGATG
ATATGGAGCAATAACGTGCCAATTCTTAATTCCTTTTCCAAACTCGAGGAAATAAAAATT
TATTCATGCAACAATCTTCAAAAAGTATTATTTCCTCCAAATATGATGGACATTCTCACA
TGCCTTAAAGTCTTAGAGATCAAAAATTGTGATTTGTTGGAAGGGATATTTGAAGCGCAA
GAGCCAATTAGTGTTGTTGAGAGCAATAATTTACCCATTCTTAATTCCTTTTCCAAACTC
GAGGAAATAAGAATTTGGTCATGCAACAATCTTCAAAAAGTA------------------
------------------------------------------------------------
------------------------------------------------------------
---------------------------------------------------------TTA
TTTCCTTCAAATATGATGGGCATTCTTCCATGCCTTAAAGTCTTAGATATTAGAGGTTGT
GAATTGTTGGAAGGGATATTTGAAGTGCAAGAGCCAATTAGTGTTGTTGAGAGCAATAGT
GTACCCATTCTTAATTCCTTTTCCAAACTCGAGAAAATAAGAATTTGGTCATGCAACAAT
CTTCAAAAAATATTATTTCCTTCAAATATGATGGGCATTCTTACATGCCTTAAAGTCTTA
GAGATCAGAGATTGTGAATTGTTGGAAGGGATATTTGAAGTGCAAGAGCCAATTAGTGTT
GTTGAG------------------------------------------------------
------------------------------------------------------------
------------------------------------------------------------
---------------------AGCAATAATTTACCCATTCTTAATTCCTTTTCCAAACTC
GAGGAAATAAGAATTGGGTCATGCAACAATCTTCAAAAAGTATTATTTCCTCCAAATATG
ATGGGCATTCTTACATGCCTTAAAGTCTTAGAGATTAGACATTGTAATTTGTTGGAAGGG
ATATTTGAAGTGCAAGAGCCAATTAGTATTGTTGAA------------------------
------------------------------------------------------------
------------------------------------------------------------
---------------------------------------------------GCGAGTCCT
ATCTTGCTCCAAAATTTATCTTCGTTGATGTTATGTAATCTTCCAAACCTTGAGTACGTG
TGGAGCAAAAATCCTTATGAACTTCTGAGTTTGGAAAATATAAAAAGTTTGACCATTGAT
AAATGTCCAAGACTTAGAAGAGAATACTCAGTCAAAATTCTAAAGCAACTTGAAGATGTA
AGCATAGATATCAAACAATTGATGAAGGTTATTGAGAAGGAAAAGTCAGCACATCATAAT
ATGTTGGAATCAAAGCAATGGGAGACTTCATCTTCTTCTAAGGATGGGGTTCTACGGCTG
GGAGATGGTTCTAAGTTGTTTCCAAATCTTAAAAGTTTGAAGCTATATGGTTTTGTTGAT
TATAACTCAACCCATTTACCAATGGAAATGTTGCAAATCTTATTCCAACTTGTA---GTC
TTTGAATTGGAAGGAGCATTTCTTGAAGAAATTTTCCCCAGCAACATACTGATTCCA---
------------------------AGCTATATGGTTTTAAGAAGATTAGCTCTATCTAAA
CTACCCAAGCTTAAGCATTTGTGGAGTGAAGAATGCTCACAAAACAATATCACCTCAGTT
CTTCAACATTTGATTTCTCTAAGAATTTCAGAATGTGGAAGATTGAGTAGT------TTA
CTGTCGTCAATAGTGTGTTTTACAAACTTGAAACATCTTCGGGTTTATAAATGTGATGGA
CTAACCCATTTGCTGAATCCTTCGGTGGCTACAACGCTTGTGCAACTTGAGTCTTTGACA
ATAGAAGAATGCAAAAGGATGAGTAGTGTAATTGAGGGAGGATCAACCGAAGAAGATGGA
AATGATGAAATGGTTGTATTCAACAACCTACAACATTTATACATTTTTAATTGTTCCAAC
CTAACAAGCTTTTATTGTGGGAGATGCATTATTAAATTTCCATGTTTGAGGCAAGTAGAC
ATTTGGAACTGTTCTGAAATGAAGGTCTTTTCGCTTGGAATTGTAAGCACACCTCGATTG
AAATATGAAAATTTTTCTTTAAAGAAT---------------------GATTACGATGAT
GAACGGTGTCATCCAAAATATCCCAAAGATATGTTGGTGGAA---GATATGAATGTCATC
ACCAGAGAATATTGGGAGGATAATGTTGATACCGGAATTCCAAATTTATTTGCCGAACAG
AGTTTGGAGGAAAACCGATCTGAAAATTCTTCTTCTTCGAAGAATAATGTTGAGAAAGAA
TAA
>PI414723_4rep
ATGGACATCCTTATTTCAGTCACTGCAAAAATTGCCGAATACACTGTTGAGCCTGTTGGA
CGCCAACTTGGTTATGTATTTTTCATTCGTTCCAACTTTCAAAAACTTAAGACTCAAGTA
GAAAAGCTGAAGATTACAAGAGAGTCTGTGCAACACAAGATCCATAGTGCAAGAAGAAAT
GCTGAAGACATAAAACCTGCCGTTGAGGAATGGTTGAAAAAGGTCGATGACTTTGTCCGA
GAATCTGACGAGATATTAGCCAATGAAGGTGGACATGGTGGACTCTGTTCCACCTATTTG
GTCCAACGACACAAGTTAAGTAGAAAAGCAAGCAAAATGGTAGATGAGGTTCTTGAGATG
AAAAATGAGGGGGAAAGTTTTGATATGGTATCCTATAAAAGTGTTATCCCATCAGTTGAT
TGTTCACTTCCAAAAGTGCCTGACTTTCTTGACTTTGAGTCAAGAAAGTCGATTATGGAA
CAAATCATGGATGCACTATCTGATGGTAATGTCCATAGGATTGGAGTATATGGGATGGGG
GGTGTTGGCAAAACAATGCTAGTGAAGGATATTTTAAGAAAAATTGTGGAGAGTAAGAAG
CCTTTTGATGAGGTGGTAACATCCACGATCAGCCAAACACCAGATTTTAGAAGTATCCAA
GGACAACTAGCTGACAAGCTAGGTTTGAAATTCGAACAAGAAACAATAGAAGGAAGGGCT
ACTATTCTACGAAAGAGGTTAAAGATGGAGAGAAGTATCCTAGTTGTGTTGGATGATGTT
TGGGAGTATATTGATTTGGAAACTATAGGAATTCCAAGTGTTGAAGATCATACGGGGTGC
AAGATCTTGTTTACCACTAGGATTAAACATTTGATCTCAAATCAAATGTGCGCCAATAAA
ATTTTTGAGATAAAAGTTTTAGGAAAAGATGAGTCATGGAATTTATTTAAGGCAATGGCA
GGTGACATTGTTGATGCAAGTGATTTGAAGCCTATAGCCATTCGAATTGTGAGAGAATGT
GCAGGTTTGCCTATTGCTATTACTACTGTTGCTAAGGCATTACGAAATAAACCTTCCGAC
ATTTGGAATGATGCCTTAGATCAGCTTAAAACTGTTGATGTGGGTATGGCAAACATTGGA
GAAATGGAAAAGAAAGTGTATTTGTCACTAAAACTGAGTTACGATTGCTTGGGATATGAA
GAGGTGAAGTTATTATTCTTGTTATGCAGCATGTTTCCAGAAGACTTTAGCATTGACGTG
GAAGGGTTGCATGTATATGCCATGGGCATGGGATTCTTACATGGTGTTGATACTGTGGTA
AAAGGACGACGTAGGATAAAAAAATTGGTTGATGATCTTATATCTTCTTCTTTGCTTCAA
CAATATTCTGAGTATGGGTGCAATTATGTGAAAATGCATGATATGGTTCGTGATGTAGCC
CTATTAATTGCATCTAAGAATGAACACGTACGTACATTGAGCTATGTGAAAAGATCGAAT
GAAGAATGGGAAGAAGAGAAACTATTGGGTAATCATACCGCAGTGTTCATTGATGGTTTA
CATTATCCTCTCCCGAAGTTAACGTTACCCAAAGTTCAATTATTAAGGTTAGTTGCAAAA
TATTGTTGGGAACATAATAAGCGTGTGTCGGTGGTAGAAACTTTTTTTGAAGAAATGAAA
GAGCTCAAAGGTTTAGTAGTAGAAAACGTAAATATATCATTGATGCAACGACCATCTGAT
GTTTACTCCTTAGCAAACATCAGAGTATTACGTTTGGAAAGATGTCAATTATTAGGGAGC
ATAGATTGGATTGGTGAATTAAAAAAGCTTGAAATTCTTGATTTTAGTGAATCTAACATC
ACACAAATTCCTACAACCATGAGCCAATTGACACAGCTAAAAGTGTTGAATTTATCTTCT
TGT---GAACAACTTGAGGTAATTCCACCAAATATTCTTTCAAAGTTGACAAAATTGGAA
GAATTAGATCTGGAAACTTTTGATGGATGGGAAGGAGAAGAATGGTATGAAGGAAGGAAA
AATGCTAGCCTTTCTGAACTCAAGTGCTTGCGACACCTTTATGCTTTAAACTTAACCAGT
CAAGATGAAGAAATTATGCCAGAAAACTTGTTCTTAGTTGGGAAGTTGAAGCTTCAAAAA
TTCAACATTTGTATTGGTTGCGAAAGCAAATTAAAGTATACTTTTGCATAC------AAG
AACAGAATCAAAAACTTCATTGGAATCAAGATGGAATCAGGAAGGTGCTTGGATGATTGG
ATAAAAAATTTGTTAAAGAGGTCGGACAATGTGCTTTTGGAAGGATCAGTTTGTTCAAAG
GTTCTCCACTCAGAATTG------------------------------------------
------------------------------------------------------------
------------------------------------------------------------
------------------------------------------------------------
------------------------------------------------------------
------------------------------------------------------------
------------------------------------------------------------
------------------------------------------------------------
------------------------------------------------------------
---GTATCACTTCCTAATTTGGAGAAGTTGGAAATTGTGAATGCAAAGAGTTTGAAGATG
ATATGGAGCAATAACGTGCCAATTCTTAATTCCTTTTCCAAACTCGAGGAAATAAAAATT
TATTCATGCAACAATCTTCAAAAAGTATTATTTCCTCCAAATATGATGGACATTCTCACA
TGCCTTAAAGTCTTAGAGATCAAAAATTGTGATTTGTTGGAAGGGATATTTGAAGCGCAA
GAGCCAATTAGTGTTGTTGAGAGCAATAATTTACCCATTCTTAATTCCTTTTCCAAACTC
GAGGAAATAAGAATTTGGTCATGCAACAATCTTCAAAAAGTA------------------
------------------------------------------------------------
------------------------------------------------------------
---------------------------------------------------------TTA
TTTCCTTCAAATATGATGGGCATTCTTCCATGCCTTAAAGTCTTAGATATTAGAGGTTGT
GAATTGTTGGAAGGGATATTTGAAGTGCAAGAGCCAATTAGTGTTGTTGAGAGCAATAGT
GTACCCATTCTTAATTCCTTTTCCAAACTCGAGAAAATAAGAATTTGGTCATGCAACAAT
CTTCAAAAAATATTATTTCCTTCAAATATGATGGGCATTCTTACATGCCTTAAAGTCTTA
GAGATCAGAGATTGTGAATTGTTGGAAGGGATATTTGAAGTGCAAGAGCCAATTAGTGTT
GTTGAG------------------------------------------------------
------------------------------------------------------------
------------------------------------------------------------
---------------------AGCAATAATTTACCCATTCTTAATTCCTTTTCCAAACTC
GAGGAAATAAGAATTGGGTCATGCAACAATCTTCAAAAAGTATTATTTCCTCCAAATATG
ATGGGCATTCTTACATGCCTTAAAGTCTTAGAGATTAGACATTGTAATTTGTTGGAAGGG
ATATTTGAAGTGCAAGAGCCAATTAGTATTGTTGAA------------------------
------------------------------------------------------------
------------------------------------------------------------
---------------------------------------------------GCGAGTCCT
ATCTTGCTCCAAAATTTATCTTCGTTGATGTTATGTAATCTTCCAAACCTTGAGTACGTG
TGGAGCAAAAATCCTTATGAACTTCTGAGTTTGGAAAATATAAAAAGTTTGACCATTGAT
AAATGTCCAAGACTTAGAAGAGAATACTCAGTCAAAATTCTAAAGCAACTTGAAGATGTA
AGCATAGATATCAAACAATTGATGAAGGTTATTGAGAAGGAAAAGTCAGCACATCATAAT
ATGTTGGAATCAAAGCAATGGGAGACTTCATCTTCTTCTAAGGATGGGGTTCTACGGCTG
GGAGATGGTTCTAAGTTGTTTCCAAATCTTAAAAGTTTGAAGCTATATGGTTTTGTTGAT
TATAACTCAACCCATTTACCAATGGAAATGTTGCAAATCTTATTCCAACTTGTA---GTC
TTTGAATTGGAAGGAGCATTTCTTGAAGAAATTTTCCCCAGCAACATACTGATTCCA---
------------------------AGCTATATGGTTTTAAGAAGATTAGCTCTATCTAAA
CTACCCAAGCTTAAGCATTTGTGGAGTGAAGAATGCTCACAAAACAATATCACCTCAGTT
CTTCAACATTTGATTTCTCTAAGAATTTCAGAATGTGGAAGATTGAGTAGT------TTA
CTGTCGTCAATAGTGTGTTTTACAAACTTGAAACATCTTCGGGTTTATAAATGTGATGGA
CTAACCCATTTGCTGAATCCTTCGGTGGCTACAACGCTTGTGCAACTTCAGTCTTTGACA
ATAGAAGAATGCAAAAGGATGAGTAGTGTAATTGAGGGAGGATCAACCGAAGAAGATGGA
AATGATGAAATGGTTGTATTCAACAACCTACAACATTTATACATTTTTAATTGTTCCAAC
CTAACAAGCTTTTATTGTGGGAGATGCATTATTAAATTTCCATGTTTGAGGCAAGTAGAC
ATTTGGAACTGTTCTGAAATGAAGGTCTTTTCGCTTGGAATTGTAAGCACACCTCGATTG
AAATATGAAAATTTTTCTTTAAAGAAT---------------------GATTACGATGAT
GAACGGTGTCATCCAAAATATCCCAAAGATATGTTGGTGGAA---GATATGAATGTCATC
ACCAGAGAATATTGGGAGGATAATGTTGATACCGGAATTCCAAATTTATTTGCCGAACAG
AGTTTGGAGGAAAACCGATCTGAAAATTCTTCTTCTTCGAAGAATAATGTTGAGAAAGAA
TAA
>PI164323_4rep
ATGGACATCCTTATTTCAGTCACTGCAAAAATTGCCGAATACACTGTTGAGCCTGTTGGA
CGCCAACTTGGTTATGTATTTTTCATTCGTTCCAACTTTCAAAAACTTAAGACTCAAGTA
GAAAAGCTGAAGATTACAAGAGAGTCTGTGCAACACAAGATCCATAGTGCAAGAAGAAAT
GCTGAAGACATAAAACCTGCCGTTGAGGAATGGTTGAAAAAGGTCGATGACTTTGTCCGA
GAATCTGACGAGATATTAGCCAATGAAGGTGGACATGGTGGACTCTGTTCCACCTATTTG
GTCCAACGACACAAGTTAAGTAGAAAAGCAAGCAAAATGGTAGATGAGGTTCTTGAGATG
AAAAATGAGGGGGAAAGTTTTGATATGGTATCCTATAAAAGTGTTATCCCATCAGTTGAT
TGTTCACTTCCAAAAGTGCCTGACTTTCTTGACTTTGAGTCAAGAAAGTCGATTATGGAA
CAAATCATGGATGCACTATCTGATGGTAATGTCCATAGGATTGGAGTATATGGGATGGGG
GGTGTTGGCAAAACAATGCTAGTGAAGGATATTTTAAGAAAAATTGTGGAGAGTAAGAAG
CCTTTTGATGAGGTGGTAACATCCACGATCAGCCAAACACCAGATTTTAGAAGTATCCAA
GGACAACTAGCTGACAAGCTAGGTTTGAAATTCGAACAAGAAACAATAGAAGGAAGGGCT
ACTATTCTACGAAAGAGGTTAAAGATGGAGAGAAGTATCCTAGTTGTGTTGGATGATGTT
TGGGAGTATATTGATTTGGAAACTATAGGAATTCCAAGTGTTGAAGATCATACGGGGTGC
AAGATCTTGTTTACCACTAGGATTAAACATTTGATCTCAAATCAAATGTGCGCCAATAAA
ATTTTTGAGATAAAAGTTTTAGGAAAAGATGAGTCATGGAATTTATTTAAGGCAATGGCA
GGTGACATTGTTGATGCAAGTGATTTGAAGCCTATAGCCATTCGAATTGTGAGAGAATGT
GCAGGTTTGCCTATTGCTATTACTACTGTTGCTAAGGCATTACGAAATAAACCTTCCGAC
ATTTGGAATGATGCCTTAGATCAGCTTAAAACTGTTGATGTGGGTATGGCAAACATTGGA
GAAATGGAAAAGAAAGTGTATTTGTCACTAAAACTGAGTTACGATTGCTTGGGATATGAA
GAGGTGAAGTTATTATTCTTGTTATGCAGCATGTTTCCAGAAGACTTTAGCATTGACGTG
GAAGGGTTGCATGTATATGCCATGGGCATGGGATTCTTACATGGTGTTGATACTGTGGTA
AAAGGACGACGTAGGATAAAAAAATTGGTTGATGATCTTATATCTTCTTCTTTGCTTCAA
CAATATTCTGAGTATGGGTGCAATTATGTGAAAATGCATGATATGGTTCGTGATGTAGCC
CTATTAATTGCATCTAAGAATGAACACGTACGTACATTGAGCTATGTGAAAAGATCGAAT
GAAGAATGGGAAGAAGAGAAACTATTGGGTAATCATACCGCAGTGTTCATTGATGGTTTA
CATTATCCTCTCCCGAAGTTAACGTTACCCAAAGTTCAATTATTAAGGTTAGTTGCAAAA
TATTGTTGGGAACATAATAAGCGTGTGTCGGTGGTAGAAACTTTTTTTGAAGAAATGAAA
GAGCTCAAAGGTTTAGTAGTAGAAAACGTAAATATATCATTGATGCAACGACCATCTGAT
GTTTACTCCTTAGCAAACATCAGAGTATTACGTTTGGAAAGATGTCAATTATTAGGGAGC
ATAGATTGGATTGGTGAATTAAAAAAGCTTGAAATTCTTGATTTTAGTGAATCTAACATC
ACACAAATTCCTACAACCATGAGCCAATTGACACAGCTAAAAGTGTTGAATTTATCTTCT
TGT---GAACAACTTGAGGTAATTCCACCAAATATTCTTTCAAAGTTGACAAAATTGGAA
GAATTAGATCTGGAAACTTTTGATGGATGGGAAGGAGAAGAATGGTATGAAGGAAGGAAA
AATGCTAGCCTTTCTGAACTCAAGTGCTTGCGACACCTTTATGCTTTAAACTTAACCATT
CAAGATGAAGAAATTATGCCAGAAAACTTGTTCTTAGTTGGGAAGTTGAAGCTTCAAAAA
TTCAACATTTGTATTGGTTGCGAAAGCAAATTAAAGTATACTTTTGCATAC------AAG
AACAGAATCAAAAACTTCATTGGAATCAAGATGGAATCAGGAAGGTGCTTGGATGATTGG
ATAAAAAATTTGTTAAAGAGGTCGGACAATGTGCTTTTGGAAGGATCAGTTTGTTCAAAG
GTTCTCCACTCAGAATTG------------------------------------------
------------------------------------------------------------
------------------------------------------------------------
------------------------------------------------------------
------------------------------------------------------------
------------------------------------------------------------
------------------------------------------------------------
------------------------------------------------------------
------------------------------------------------------------
---GTATCACTTCCTAATTTGGAGAAGTTGGAAATTGTGAATGCAAAGAGTTTGAAGATG
ATATGGAGCAATAACGTGCCAATTCTTAATTCCTTTTCCAAACTCGAGGAAATAAAAATT
TATTCATGCAACAATCTTCAAAAAGTATTATTTCCTCCAAATATGATGGACATTCTCACA
TGCCTTAAAGTCTTAGAGATCAAAAATTGTGATTTGTTGGAAGGGATATTTGAAGCGCAA
GAGCCAATTAGTGTTGTTGAGAGCAATAATTTACCCATTCTTAATTCCTTTTCCAAACTC
GAGGAAATAAGAATTTGGTCATGCAACAATCTTCAAAAAGTA------------------
------------------------------------------------------------
------------------------------------------------------------
---------------------------------------------------------TTA
TTTCCTTCAAATATGATGGGCATTCTTCCATGCCTTAAAGTCTTAGATATTAGAGGTTGT
GAATTGTTGGAAGGGATATTTGAAGTGCAAGAGCCAATTAGTGTTGTTGAGAGCAATAGT
GTACCCATTCTTAATTCCTTTTCCAAACTCGAGAAAATAAGAATTTGGTCATGCAACAAT
CTTCAAAAAATATTATTTCCTTCAAATATGATGGGCATTCTTACATGCCTTAAAGTCTTA
GAGATCAGAGATTGTGAATTGTTGGAAGGGATATTTGAAGTGCAAGAGCCAATTAGTGTT
GTTGAG------------------------------------------------------
------------------------------------------------------------
------------------------------------------------------------
---------------------AGCAATAATTTACCCATTCTTAATTCCTTTTCCAAACTC
GAGGAAATAAGAATTGGGTCATGCAACAATCTTCAAAAAGTATTATTTCCTCCAAATATG
ATGGGCATTCTTACATGCCTTAAAGTCTTAGAGATTAGACATTGTAATTTGTTGGAAGGG
ATATTTGAAGTGCAAGAGCCAATTAGTATTGTTGAA------------------------
------------------------------------------------------------
------------------------------------------------------------
---------------------------------------------------GCGAGTCCT
ATCTTGCTCCAAAATTTATCTTCGTTGATGTTATGTAATCTTCCAAACCTTGAGTACGTG
TGGAGCAAAAATCCTTATGAACTTCTGAGTTTGGAAAATATAAAAAGTTTGACCATTGAT
AAATGTCCAAGACTTAGAAGAGAATACTCAGTCAAAATTCTAAAGCAACTTGAAGATGTA
AGCATAGATATCAAACAATTGATGAAGGTTATTGAGAAGGAAAAGTCAGCACATCATAAT
ATGTTGGAATCAAAGCAATGGGAGACTTCATCTTCTTCTAAGGATGGGGTTCTACGGCTG
GGAGATGGTTCTAAGTTGTTTCCAAATCTTAAAAGTTTGAAGCTATATGGTTTTGTTGAT
TATAACTCAACCCATTTACCAATGGAAATGTTGCAAATCTTATTCCAACTTGTA---GTC
TTTGAATTGGAAGGAGCATTTCTTGAAGAAATTTTCCCCAGCAACATACTGATTCCA---
------------------------AGCTATATGGTTTTAAGAAGATTAGCTCTATCTAAA
CTGCCCAAGCTTAAGCATTTGTGGAGTGAAGAATGCTCACAAAACAATATCACCTCAGTT
CTTCAACATTTGATTTCTCTAAGAATTTCAGAATGTGGAAGATTGAGTAGT------TTA
CTGTCGTCAATAGTGTGTTTTACAAACTTGAAACATCTTCGGGTTTATAAATGTGATGGA
CTAACCCATTTGCTGAATCCTTCGGTGGCTACAACGCTTGTGCAACTTGAGTCTTTGACA
ATAGAAGAATGCAAAAGGATGAGTAGTGTAATTGAGGGAGGATCAACCGAAGAAGATGGA
AATGATGAAATGGTTGTATTCAACAACCTACAACATTTATACATTTTTAATTGTTCCAAC
CTAACAAGCTTTTATTGTGGGAGATGCATTATTAAATTTCCATGTTTGAGGCAAGTAGAC
ATTTGGAACTGTTCTGAAATGAAGGTCTTTTCGCTTGGAATTGTAAGCACACCTCGATTG
AAATATGAAAATTTTTCTTTAAAGAAT---------------------GATTACGATGAT
GAACGGTGTCATCCAAAATATCCCAAAGATATGTTGGTGGAA---GATATGAATGTCATC
ACCAGAGAATATTGGGAGGATAATGTTGATACCGGAATTCCAAATTTATTTGCCGAACAG
AGTTTGGAGGAAAACCGATCTGAAAATTCTTCTTCTTCGAAGAATAATGTTGAGAAAGAA
TAA
>Cum60_4rep
ATGGACATCCTTATTTCAGTCACTGCAAAAATTGCCGAATACACTGTTGAGCCTGTTGGA
CGCCAACTTGGTTATGTATTTTTCATTCGTTCCAACTTTCAAAAACTTAAGACTCAAGTA
GAAAAGCTGAAGATTACAAGAGAGTCTGTGCAACACAAGATCCATAGTGCAAGAAGAAAT
GCTGAAGACATAAAACCTGCCGTTGAGGAATGGTTGAAAAAGGTCGATGACTTTGTCCGA
GAATCTGACGAGATATTAGCCAATGAAGGTGGACATGGTGGACTCTGTTCCACCTATTTG
GTCCAACGACACAAGTTAAGTAGAAAAGCAAGCAAAATGGTAGATGAGGTTCTTGAGATG
AAAAATGAGGGGGAAAGTTTTGATATGGTATCCTATAAAAGTGTTATCCCATCAGTTGAT
TGTTCACTTCCAAAAGTGCCTGACTTTCTTGACTTTGAGTCAAGAAAGTCGATTATGGAA
CAAATCATGGATGCACTATCTGATGGTAATGTCCATAGGATTGGAGTATATGGGATGGGG
GGTGTTGGCAAAACAATGCTAGTGAAGGATATTTTAAGAAAAATTGTGGAGAGTAAGAAG
CCTTTTGATGAGGTGGTAACATCCACGATCAGCCAAACACCAGATTTTAGAAGTATCCAA
GGACAACTAGCTGACAAGCTAGGTTTGAAATTCGAACAAGAAACAATAGAAGGAAGGGCT
ACTATTCTACGAAAGAGGTTAAAGATGGAGAGAAGTATCCTAGTTGTGTTGGATGATGTT
TGGGAGTATATTGATTTGGAAACTATAGGAATTCCAAGTGTTGAAGATCATACGGGGTGC
AAGATCTTGTTTACCACTAGGATTAAACATTTGATCTCAAATCAAATGTGCGCCAATAAA
ATTTTTGAGATAAAAGTTTTAGGAAAAGATGAGTCATGGAATTTATTTAAGGCAATGGCA
GGTGACATTGTTGATGCAAGTGATTTGAAGCCTATAGCCATTCGAATTGTGAGAGAATGT
GCAGGTTTGCCTATTGCTATTACTACTGTTGCTAAGGCATTACGAAATAAACCTTCCGAC
ATTTGGAATGATGCCTTAGATCAGCTTAAAACTGTTGATGTGGGTATGGCAAACATTGGA
GAAATGGAAAAGAAAGTGTATTTGTCACTAAAACTGAGTTACGATTGCTTGGGATATGAA
GAGGTGAAGTTATTATTCTTGTTATGCAGCATGTTTCCAGAAGACTTTAGCATTGACGTG
GAAGGGTTGCATGTATATGCCATGGGCATGGGATTCTTACATGGTGTTGATACTGTGGTA
AAAGGACGACGTAGGATAAAAAAATTGGTTGATGATCTTATATCTTCTTCTTTGCTTCAA
CAATATTCTGAGTATGGGTGCAATTATGTGAAAATGCATGATATGGTTCGTGATGTAGCC
CTATTAATTGCATCTAAGAATGAACACGTACGTACATTGAGCTATGTGAAAAGATCGAAT
GAAGAATGGGAAGAAGAGAAACTATTGGGTAATCATACCGCAGTGTTCATTGATGGTTTA
CATTATCCTCTCCCGAAGTTAACGTTACCCAAAGTTCAATTATTAAGGTTAGTTGCAAAA
TATTGTTGGGAACATAATAAGCGTGTGTCGGTGGTAGAAACTTTTTTTGAAGAAATGAAA
GAGCTCAAAGGTTTAGTAGTAGAAAACGTAAATATATCATTGATGCAACGACCATCTGAT
GTTTACTCCTTAGCAAACATCAGAGTATTACGTTTGGAAAGATGTCAATTATTAGGGAGC
ATAGATTGGATTGATGAATTAAAAAAGCTTGAAATTCTTGATTTTAGTGAATCTAACATC
ACACAAATTCCTACAACCATGAGCCAATTGACACAGCTAAAAGTGTTGAATTTATCTTCT
TGT---GAACAACTTGAGGTAATTCCACCAAATATTCTTTCAAAGTTGACAAAATTGGAA
GAATTAGATCTGGAAACTTTTGATGGATGGGAAGGAGAAGAATGGTATGAAGGAAGGAAA
AATGCTAGCCTTTCTGAACTCAAGTGCTTGCGACACCTTTATGCTTTAAACTTAACCATT
CAAGATGAAGAAATTATGCCAGAAAACTTGTTCTTAGTTGGGAAGTTGAAGCTTCAAAAA
TTCAACATTTGTATTGGTTGCGAAAGCAAATTAAAGTATACTTTTGCATAC------AAG
AACAGAATCAAAAACTTCATTGGAATCAAGATGGAATCAGGAAGGTGCTTGGATGATTGG
ATAAAAAATTTGTTAAAGAGGTCGGACAATGTGCTTTTGGAAGGATCAGTTTGTTCAAAG
GTTCTCCACTCAGAATTG------------------------------------------
------------------------------------------------------------
------------------------------------------------------------
------------------------------------------------------------
------------------------------------------------------------
------------------------------------------------------------
------------------------------------------------------------
------------------------------------------------------------
------------------------------------------------------------
---GTATCACTTCCTAATTTGGAGAAGTTGGAAATTGTGAATGCAAAGAGTTTGAAGATG
ATATGGAGCAATAACGTGCCAATTCTTAATTCCTTTTCCAAACTCGAGGAAATAAAAATT
TATTCATGCAACAATCTTCAAAAAGTATTATTTCCTCCAAATATGATGGACATTCTCACA
TGCCTTAAAGTCTTAGAGATCAAAAATTGTGATTTGTTGGAAGGGATATTTGAAGCGCAA
GAGCCAATTAGTGTTGTTGAGAGCAATAATTTACCCATTCTTAATTCCTTTTCCAAACTC
GAGGAAATAAGAATTTGGTCATGCAACAATCTTCAAAAAGTA------------------
------------------------------------------------------------
------------------------------------------------------------
---------------------------------------------------------TTA
TTTCCTTCAAATATGATGGGCATTCTTCCATGCCTTAAAGTCTTAGATATTAGAGGTTGT
GAATTGTTGGAAGGGATATTTGAAGTGCAAGAGCCAATTAGTGTTGTTGAGAGCAATAGT
GTACCCATTCTTAATTCCTTTTCCAAACTCGAGAAAATAAGAATTTGGTCATGCAACAAT
CTTCAAAAAATATTATTTCCTTCAAATATGATGGGCATTCTTACATGCCTTAAAGTCTTA
GAGATCAGAGATTGTGAATTGTTGGAAGGGATATTTGAAGTGCAAGAGCCAATTAGTGTT
GTTGAG------------------------------------------------------
------------------------------------------------------------
------------------------------------------------------------
---------------------AGCAATAATTTACCCATTCTTAATTCCTTTTCCAAACTC
GAGGAAATAAGAATTGGGTCATGCAACAATCTTCAAAAAGTATTATTTCCTCCAAATATG
ATGGGCATTCTTACATGCCTTAAAGTCTTAGAGATTAGACATTGTAATTTGTTGGAAGGG
ATATTTGAAGTGCAAGAGCCAATTAGTATTGTTGAA------------------------
------------------------------------------------------------
------------------------------------------------------------
---------------------------------------------------GCGAGTCCT
ATCTTGCTCCAAAATTTATCTTCGTTGATGTTATGTAATCTTCCAAACCTTGAGTACGTG
TGGAGCAAAAATCCTTATGAACTTCTGAGTTTGGAAAATATAAAAAGTTTGACCATTGAT
AAATGTCCAAGACTTAGAAGAGAATACTCAGTCAAAATTCTAAAGCAACTTGAAGATGTA
AGCATAGATATCAAACAATTGATGAAGGTTATTGAGAAGGAAAAGTCAGCACATCATAAT
ATGTTGGAATCAAAGCAATGGGAGACTTCATCTTCTTCTAAGGATGGGGTTCTACGGCTG
GGAGATGGTTCTAAGTTGTTTCCAAATCTTAAAAGTTTGAAGCTATATGGTTTTGTTGAT
TATAACTCAACCCATTTACCAATGGAAATGTTGCAAATCTTATTCCAACTTGTA---GTC
TTTGAATTGGAAGGAGCATTTCTTGAAGAAATTTTCCCCAGCAACATACTGATTCCA---
------------------------AGCTATATGGTTTTAAGAAGATTAGCTCTATCTAAA
CTACCCAAGCTTAAGCATTTGTGGAGTGAAGAATGCTCACAAAACAATATCACCTCAGTT
CTTCAACATTTGATTTCTCTAAGAATTTCAGAATGTGGAAGATTGAGTAGT------TTA
CTGTCGTCAATAGTGTGTTTTACAAACTTGAAACATCTTCGGGTTTATAAATGTGATGGA
CTAACCCATTTGCTGAATCCTTCGGTGGCTACAACGCTTGTGCAACTTGAGTCTTTGACA
ATAGAAGAATGCAAAAGGATGAGTAGTGTAATTGAGGGAGGATCAACCGAAGAAGATGGA
AATGATGAAATGGTTGTATTCAACAACCTACAACATTTATACATTTTTAATTGTTCCAAC
CTAACAAGCTTTTATTGTGGGAGATGCATTATTAAATTTCCATGTTTGAGGCAAGTAGAC
ATTTGGAACTGTTCTGAAATGAAGGTCTTTTCGCTTGGAATTGTAAGCACACCTCGATTG
AAATATGAAAATTTTTCTTTAAAGAAT---------------------GATTACGATGAT
GAACGGTGTCATCCAAAATATCCCAAAGATATGTTGGTGGAA---GATATGAATGTCATC
ACCAGAGAATATTGGGAGGATAATGTTGATACCGGAATTCCAAATTTATTTGCCGAACAG
AGTTTGGAGGAAAACCGATCTGAAAATTCTTCTTCTTCGAAGAATAATGTTGAGAAAGAA
TAA
>Lanzhou1_4rep
ATGGACATCCTTATTTCAGTCACTGCAAAAATTGCCGAATACACTGTTGAGCCTGTTGGA
CGCCAACTTGGTTATGTATTTTTCATTCGTTCCAACTTTCAAAAACTTAAGACTCAAGTA
GAAAAGCTGAAGATTACAAGAGAGTCTGTGCAACACAAGATCCATAGTGCAAGAAGAAAT
GCTGAAGACATAAAACCTGCCGTTGAGGAATGGTTGAAAAAGGTCGATGACTTTGTCCGA
GAATCTGACGAGATATTAGCCAATGAAGGTGGACATGGTGGACTCTGTTCCACCTATTTG
GTCCAACGACACAAGTTAAGTAGAAAAGCAAGCAAAATGGTAGATGAGGTTCTTGAGATG
AAAAATGAGGGGGAAAGTTTTGATATGGTATCCTATAAAAGTGTTATCCCATCAGTTGAT
TGTTCACTTCCAAAAGTGCCTGACTTTCTTGACTTTGAGTCAAGAAAGTCGATTATGGAA
CAAATCATGGATGCACTATCTGATGGTAATGTCCATAGGATTGGAGTATATGGGATGGGG
GGTGTTGGCAAAACAATGCTAGTGAAGGATATTTTAAGAAAAATTGTGGAGAGTAAGAAG
CCTTTTGATGAGGTGGTAACATCCACGATCAGCCAAACACCAGATTTTAGAAGTATCCAA
GGACAACTAGCTGACAAGCTAGGTTTGAAATTCGAACAAGAAACAATAGAAGGAAGGGCT
ACTATTCTACGAAAGAGGTTAAAGATGGAGAGAAGTATCCTAGTTGTGTTGGATGATGTT
TGGGAGTATATTGATTTGGAAACTATAGGAATTCCAAGTGTTGAAGATCATACGGGGTGC
AAGATCTTGTTTACCACTAGGATTAAACATTTGATCTCAAATCAAATGTGCGCCAATAAA
ATTTTTGAGATAAAAGTTTTAGGAAAAGATGAGTCATGGAATTTATTTAAGGCAATGGCA
GGTGACATTGTTGATGCAAGTGATTTGAAGCCTATAGCCATTCGAATTGTGAGAGAATGT
GCAGGTTTGCCTATTGCTATTACTACTGTTGCTAAGGCATTACGAAATAAACCTTCCGAC
ATTTGGAATGATGCCTTAGATCAGCTTAAAACTGTTGATGTGGGTATGGCAAACATTGGA
GAAATGGAAAAGAAAGTGTATTTGTCACTAAAACTGAGTTACGATTGCTTGGGATATGAA
GAGGTGAAGTTATTATTCTTGTTATGCAGCATGTTTCCAGAAGACTTTAGCATTGACGTG
GAAGGGTTGCATGTATATGCCATGGGCATGGGATTCTTACATGGTGTTGATACTGTGGTA
AAAGGACGACGTAGGATAAAAAAATTGGTTGATGATCTTATATCTTCTTCTTTGCTTCAA
CAATATTCTGAGTATGGGTGCAATTATGTGAAAATGCATGATATGGTTCGTGATGTAGCC
CTATTAATTGCATCTAAGAATGAACACGTACGTACATTGAGCTATGTGAAAAGATCGAAT
GAAGAATGGGAAGAAGAGAAACTATTGGGTAATCATACCGCAGTGTTCATTGATGGTTTA
CATTATCCTCTCCCGAAGTTAACGTTACCCAAAGTTCAATTATTAAGGTTAGTTGCAAAA
TATTGTTGGGAACATAATAAGCGTGTGTCGGTGGTAGAAACTTTTTTTGAAGAAATGAAA
GAGCTCAAAGGTTTAGTAGTAGAAAACGTAAATATATCATTGATGCAACGACCATCTGAT
GTTTACTCCTTAGCAAACATCAGAGTATTACGTTTGGAAAGATGTCAATTATTAGGGAGC
ATAGATTGGATTGGTGAATTAAAAAAGCTTGAAATTCTTGATTTTAGTGAATCTAACATC
ACACAAATTCCTACAACCATGAGCCAATTGACACAGCTAAAAGTGTTGAATTTATCTTCT
TGT---GAACAACTTGAGGTAATTCCACCAAATATTCTTTCAAAGTTGACAAAATTGGAA
GAATTAGATCTGGAAACTTTTGATGGATGGGAAGGAGAAGAATGGTATGAAGGAAGGAAA
AATGCTAGCCTTTCTGAACTCAAGTGCTTGCGACACCTTTATGCTTTAAACTTAACCATT
CAAGATGAAGAAATTATGCCAGAAAACTTGTTCTTAGTTGGGAAGTTGAAGCTTCAAAAA
TTCAACATTTGTATTGGTTGCGAAAGCAAATTAAAGTATACTTTTGCATAC------AAG
AACAGAATCAAAAACTTCATTGGAATCAAGATGGAATCAGGAAGGTGCTTGGATGATTGG
ATAAAAAATTTGTTAAAGAGGTCGGACAATGTGCTTTTGGAAGGATCAGTTTGTTCAAAG
GTTCTCCACTCAGAATTG------------------------------------------
------------------------------------------------------------
------------------------------------------------------------
------------------------------------------------------------
------------------------------------------------------------
------------------------------------------------------------
------------------------------------------------------------
------------------------------------------------------------
------------------------------------------------------------
---GTATCACTTCCTAATTTGGAGAAGTTGGAAATTGTGAATGCAAAGAGTTTGAAGATG
ATATGGAGCAATAACGTGCCAATTCTTAATTCCTTTTCCAAACTCGAGGAAATAAAAATT
TATTCATGCAACAATCTTCAAAAAGTATTATTTCCTCCAAATATGATGGACATTCTCACA
TGCCTTAAAGTCTTAGAGATCAAAAATTGTGATTTGTTGGAAGGGATATTTGAAGCGCAA
GAGCCAATTAGTGTTGTTGAGAGCAATAATTTACCCATTCTTAATTCCTTTTCCAAACTC
GAGGAAATAAGAATTTGGTCATGCAACAATCTTCAAAAAGTA------------------
------------------------------------------------------------
------------------------------------------------------------
---------------------------------------------------------TTA
TTTCCTTCAAATATGATGGGCATTCTTCCATGCCTTAAAGTCTTAGATATTAGAGGTTGT
GAATTGTTGGAAGGGATATTTGAAGTGCAAGAGCCAATTAGTGTTGTTGAGAGCAATAGT
GTACCCATTCTTAATTCCTTTTCCAAACTCGAGAAAATAAGAATTTGGTCATGCAACAAT
CTTCAAAAAATATTATTTCCTTCAAATATGATGGGCATTCTTACATGCCTTAAAGTCTTA
GAGATCAGAGATTGTGAATTGTTGGAAGGGATATTTGAAGTGCAAGAGCCAATTAGTGTT
GTTGAG------------------------------------------------------
------------------------------------------------------------
------------------------------------------------------------
---------------------AGCAATAATTTACCCATTCTTAATTCCTTTTCCAAACTC
GAGGAAATAAGAATTGGGTCATGCAACAATCTTCAAAAAGTATTATTTCCTCCAAATATG
ATGGGCATTCTTACATGCCTTAAAGTCTTAGAGATTAGACATTGTAATTTGTTGGAAGGG
ATATTTGAAGTGCAAGAGCCAATTAGTATTGTTGAA------------------------
------------------------------------------------------------
------------------------------------------------------------
---------------------------------------------------GCGAGTCCT
ATCTTGCTCCAAAATTTATCTTCGTTGATGTTATGTAATCTTCCAAACCTTGAGTACGTG
TGGAGCAAAAATCCTTATGAACTTCTGAGTTTGGAAAATATAAAAAGTTTGACCATTGAT
AAATGTCCAAGACTTAGAAGAGAATACTCAGTCAAAATTCTAAAGCAACTTGAAGATGTA
AGCATAGATATCAAACAATTGATGAAGGTTATTGAGAAGGAAAAGTCAGCACATCATAAT
ATGTTGGAATCAAAGCAATGGGAGACTTCATCTTCTTCTAAGGATGGGGTTCTACGGCTG
GGAGATGGTTCTAAGTTGTTTCCAAATCTTAAAAGTTTGAAGCTATATGGTTTTGTTGAT
TATAACTCAACCCATTTACCAATGGAAATGTTGCAAATCTTATTCCAACTTGTA---GTC
TTTGAATTGGAAGGAGCATTTCTTGAAGAAATTTTCCCCAGCAACATACTGATTCCA---
------------------------AGCTATATGGTTTTAAGAAGATTAGCTCTATCTAAA
CTACCCAAGCTTAAGCATTTGTGGAGTGAAGAATGCTCACAAAACAATATCACCTCAGTT
CTTCAACATTTGATTTCTCTAAGAATTTCAGAATGTGGAAGATTGAGTAGT------TTA
CTGTCGTCAATAGTGTGTTTTACAAACTTGAAACATCTTCGGGTTTATAAATGTGATGGA
CTAACCCATTTGCTGAATCCTTCGGTGGCTACAACGCTTGTGCAACTTGAGTCTTTGACA
ATAGAAGAATGCAAAAGGATGAGTAGTGTAATTGAGGGAGGATCAACCGAAGAAGATGGA
AATGATGAAATGGTTGTATTCAACAACCTACAACATTTATACATTTTTAATTGTTCCAAC
CTAACAAGCTTTTATTGTGGGAGATGCATTATTAAATTTCCATGTTTGAGGCAAGTAGAC
ATTTGGAACTGTTCTGAAATGAAGGTCTTTTCGCTTGGAATTGTAAGCACACCTCGATTG
AAATATGAAAATTTTTCTTTAAAGAAT---------------------GATTACGATGAT
GAACGGTGTCATCCAAAATATCCCAAAGATATGTTGGTGGAA---GATATGAATGTCATC
ACCAGAGAATATTGGGAGGATAATGTTGATACCGGAATTCCAAATTTATTTGCCGAACAG
AGTTTGGAGGAAAACCGATCTGAAAATTCTTCTTCTTCGAAGAATAATGTTGAGAAAGAA
TAA
>Rachibar_4rep
ATGGACATCCTTATTTCAGTCACTGCAAAAATTGCCGAATACACTGTTGAGCCTGTTGGA
CGCCAACTTGGTTATGTATTTTTCATTCGTTCCAACTTTCAAAAACTTAAGACTCAAGTA
GAAAAGCTGAAGATTACAAGAGAGTCTGTGCAACACAAGATCCATAGTGCAAGAAGAAAT
GCTGAAGACATAAAACCTGCCGTTGAGGAATGGTTGAAAAAGGTCGATGACTTTGTCCGA
GAATCTGACGAGATATTAGCCAATGAAGGTGGACATGGTGGACTCTGTTCCACCTATTTG
GTCCAACGACACAAGTTAAGTAGAAAAGCAAGCAAAATGGTAGATGAGGTTCTTGAGATG
AAAAATGAGGGGGAAAGTTTTGATATGGTATCCTATAAAAGTGTTATCCCATCAGTTGAT
TGTTCACTTCCAAAAGTGCCTGACTTTCTTGACTTTGAGTCAAGAAAGTCGATTATGGAA
CAAATCATGGATGCACTATCTGATGGTAATGTCCATAGGATTGGAGTATATGGGATGGGG
GGTGTTGGCAAAACAATGCTAGTGAAGGATATTTTAAGAAAAATTGTGGAGAGTAAGAAG
CCTTTTGATGAGGTGGTAACATCCACGATCAGCCAAACACCAGATTTTAGAAGTATCCAA
GGACAACTAGCTGACAAGCTAGGTTTGAAATTCGAACAAGAAACAATAGAAGGAAGGGCT
ACTATTCTACGAAAGAGGTTAAAGATGGAGAGAAGTATCCTAGTTGTGTTGGATGATGTT
TGGGAGTATATTGATTTGGAAACTATAGGAATTCCAAGTGTTGAAGATCATACGGGGTGC
AAGATCTTGTTTACCACTAGGATTAAACATTTGATCTCAAATCAAATGTGCGCCAATAAA
ATTTTTGAGATAAAAGTTTTAGGAAAAGATGAGTCATGGAATTTATTTAAGGCAATGGCA
GGTGACATTGTTGATGCAAGTGATTTGAAGCCTATAGCCATTCGAATTGTGAGAGAATGT
GCAGGTTTGCCTATTGCTATTACTACTGTTGCTAAGGCATTACGAAATAAACCTTCCGAC
ATTTGGAATGATGCCTTAGATCAGCTTAAAACTGTTGATGTGGGTATGGCAAACATTGGA
GAAATGGAAAAGAAAGTGTATTTGTCACTAAAACTGAGTTACGATTGCTTGGGATATGAA
GAGGTGAAGTTATTATTCTTGTTATGCAGCATGTTTCCAGAAGACTTTAGCATTGACGTG
GAAGGGTTGCATGTATATGCCATGGGCATGGGATTCTTACATGGTGTTGATACTGTGGTA
AAAGGACGACGTAGGATAAAAAAATTGGTTGATGATCTTATATCTTCTTCTTTGCTTCAA
CAATATTCTGAGTATGGGTGCAATTATGTGAAAATGCATGATATGGTTCGTGATGTAGCC
CTATTAATTGCATCTAAGAATGAACACGTACGTACATTGAGCTATGTGAAAAGATCGAAT
GAAGAATGGGAAGAAGAGAAACTATTGGGTAATCATACCGCAGTGTTCATTGATGGTTTA
CATTATCCTCTCCCGAAGTTAACGTTACCCAAAGTTCAATTATTAAGGTTAGTTGCAAAA
TATTGTTGGGAACATAATAAGCGTGTGTCGGTGGTAGAAACTTTTTTTGAAGAAATGAAA
GAGCTCAAAGGTTTAGTAGTAGAAAACGTAAATATATCATTGATGCAACGACCATCTGAT
GTTTACTCCTTAGCAAACATCAGAGTATTACGTTTGGAAAGATGTCAATTATTAGGGAGC
ATAGATTGGATTGGTGAATTAAAAAAGCTTGAAATTCTTGATTTTAGTGAATCTAACATC
ACACAAATTCCTACAACCATGAGCCAATTGACACAGCTAAAAGTGTTGAATTTATCTTCT
TGT---GAACAACTTGAGGTAATTCCACCAAATATTCTTTCAAAGTTGACAAAATTGGAA
GAATTAGATCTGGAAACTTTTGATGGATGGGAAGGAGAAGAATGGTATGAAGGAAGGAAA
AATGCTAGCCTTTCTGAACTCAAGTGCTTGCGACACCTTTATGCTTTAAACTTAACCATT
CAAGATGAAGAAATTATGCCAGAAAACTTGTTCTTAGTTGGGAAGTTGAAGCTTCAAAAA
TTCAACATTTGTATTGGTTGCGAAAGCAAATTAAAGTATACTTTTGCATAC------AAG
AACAGAATCAAAAACTTCATTGGAATCAAGATGGAATCAGGAAGGTGCTTGGATGATTGG
ATAAAAAATTTGTTAAAGAGGTCGGACAATGTGCTTTTGGAAGGATCAGTTTGTTCAAAG
GTTCTCCACTCAGAATTG------------------------------------------
------------------------------------------------------------
------------------------------------------------------------
------------------------------------------------------------
------------------------------------------------------------
------------------------------------------------------------
------------------------------------------------------------
------------------------------------------------------------
------------------------------------------------------------
---GTATCACTTCCTAATTTGGAGAAGTTGGAAATTGTGAATGCAAAGAGTTTGAAGATG
ATATGGAGCAATAACGTGCCAATTCTTAATTCCTTTTCCAAACTCGAGGAAATAAAAATT
TATTCATGCAACAATCTTCAAAAAGTATTATTTCCTCCAAATATGATGGACATTCTCACA
TGCCTTAAAGTCTTAGAGATCAAAAATTGTGATTTGTTGGAAGGGATATTTGAAGCGCAA
GAGCCAATTAGTGTTGTTGAGAGCAATAATTTACCCATTCTTAATTCCTTTTCCAAACTC
GAGGAAATAAGAATTTGGTCATGCAACAATCTTCAAAAAGTA------------------
------------------------------------------------------------
------------------------------------------------------------
---------------------------------------------------------TTA
TTTCCTTCAAATATGATGGGCATTCTTCCATGCCTTAAAGTCTTAGATATTAGAGGTTGT
GAATTGTTGGAAGGGATATTTGAAGTGCAAGAGCCAATTAGTGTTGTTGAGAGCAATAGT
GTACCCATTCTTAATTCCTTTTCCAAACTCGAGAAAATAAGAATTTGGTCATGCAACAAT
CTTCAAAAAATATTATTTCCTTCAAATATGATGGGCATTCTTACATGCCTTAAAGTCTTA
GAGATCAGAGATTGTGAATTGTTGGAAGGGATATTTGAAGTGCAAGAGCCAATTAGTGTT
GTTGAG------------------------------------------------------
------------------------------------------------------------
------------------------------------------------------------
---------------------AGCAATAATTTACCCATTCTTAATTCCTTTTCCAAACTC
GAGGAAATAAGAATTGGGTCATGCAACAATCTTCAAAAAGTATTATTTCCTCCAAATATG
ATGGGCATTCTTACATGCCTTAAAGTCTTAGAGATTAGACATTGTAATTTGTTGGAAGGG
ATATTTGAAGTGCAAGAGCCAATTAGTATTGTTGAA------------------------
------------------------------------------------------------
------------------------------------------------------------
---------------------------------------------------GCGAGTCCT
ATCTTGCTCCAAAATTTATCTTCGTTGATGTTATGTAATCTTCCAAACCTTGAGTACGTG
TGGAGCAAAAATCCTTATGAACTTCTGAGTTTGGAAAATATAAAAAGTTTGACCATTGAT
AAATGTCCAAGACTTAGAAGAGAATACTCAGTCAAAATTCTAAAGCAACTTGAAGATGTA
AGCATAGATATCAAACAATTGATGAAGGTTATTGAGAAGGAAAAGTCAGCACATCATAAT
ATGTTGGAATCAAAGCAATGGGAGACTTCATCTTCTTCTAAGGATGGGGTTCTACGGCTG
GGAGATGGTTCTAAGTTGTTTCCAAATCTTAAAAGTTTGAAGCTATATGGTTTTGTTGAT
TATAACTCAACCCATTTACCAATGGAAATGTTGCAAATCTTATTCCAACTTGTA---GTC
TTTGAATTGGAAGGAGCATTTCTTGAAGAAATTTTCCCCAGCAACATACTGATTCCA---
------------------------AGCTATATGGTTTTAAGAAGATTAGCTCTATCTAAA
CTACCCAAGCTTAAGCATTTGTGGAGTGAAGAATGCTCACAAAACAATATCACCTCAGTT
CTTCAACATTTGATTTCTCTAAGAATTTCAGAATGTGGAAGATTGAGTAGT------TTA
CTGTCGTCAATAGTGTGTTTTACAAACTTGAAACATCTTCGGGTTTATAAATGTGATGGA
CTAACCCATTTGCTGAATCCTTCGGTGGCTACAACGCTTGTGCAACTTGAGTCTTTGACA
ATAGAAGAATGCAAAAGGATGAGTAGTGTAATTGAGGGAGGATCAACCGAAGAAGATGGA
AATGATGAAATGGTTGTATTCAACAACCTACAACATTTATACATTTTTAATTGTTCCAAC
CTAACAAGCTTTTATTGTGGGAGATGCATTATTAAATTTCCATGTTTGAGGCAAGTAGAC
ATTTGGAACTGTTCTGAAATGAAGGTCTTTTCGCTTGGAATTGTAAGCACACCTCGATTG
AAATATGAAAATTTTTCTTTAAAGAAT---------------------GATTACGATGAT
GAACGGTGTCATCCAAAATATCCCAAAGATATGTTGGTGGAA---GATATGAATGTCATC
ACCAGAGAATATTGGGAGGATAATGTTGATACCGGAATTCCAAATTTATTTGCCGAACAG
AGTTTGGAGGAAAACCGATCTGAAAATTCTTCTTCTTCGAAGAATAATGTTGAGAAAGAA
TAA
>AM51_4rep
ATGGACATCCTTATTTCAGTCACTGCAAAAATTGCCGAATACACTGTTGAGCCTGTTGGA
CGCCAACTTGGTTATGTATTTTTCATTCGTTCCAACTTTCAAAAACTTAAGACTCAAGTA
GAAAAGCTGAAGATTACAAGAGAGTCTGTGCAACACAAGATCCATAGTGCAAGAAGAAAT
GCTGAAGACATAAAACCTGCCGTTGAGGAATGGTTGAAAAAGGTCGATGACTTTGTCCGA
GAATCTGACGAGATATTAGCCAATGAAGGTGGACATGGTGGACTCTGTTCCACCTATTTG
GTCCAACGACACAAGTTAAGTAGAAAAGCAAGCAAAATGGTAGATGAGGTTCTTGAGATG
AAAAATGAGGGGGAAAGTTTTGATATGGTATCCTATAAAAGTGTTATCCCATCAGTTGAT
TGTTCACTTCCAAAAGTGCCTGACTTTCTTGACTTTGAGTCAAGAAAGTCGATTATGGAA
CAAATCATGGATGCACTATCTGATGGTAATGTCCATAGGATTGGAGTATATGGGATGGGG
GGTGTTGGCAAAACAATGCTAGTGAAGGATATTTTAAGAAAAATTGTGGAGAGTAAGAAG
CCTTTTGATGAGGTGGTAACATCCACGATCAGCCAAACACCAGATTTTAGAAGTATCCAA
GGACAACTAGCTGACAAGCTAGGTTTGAAATTCGAACAAGAAACAATAGAAGGAAGGGCT
ACTATTCTACGAAAGAGGTTAAAGATGGAGAGAAGTATCCTAGTTGTGTTGGATGATGTT
TGGGAGTATATTGATTTGGAAACTATAGGAATTCCAAGTGTTGAAGATCATACGGGGTGC
AAGATCTTGTTTACCACTAGGATTAAACATTTGATCTCAAATCAAATGTGCGCCAATAAA
ATTTTTGAGATAAAAGTTTTAGGAAAAGATGAGTCATGGAATTTATTTAAGGCAATGGCA
GGTGACATTGTTGATGCAAGTGATTTGAAGCCTATAGCCATTCGAATTGTGAGAGAATGT
GCAGGTTTGCCTATTGCTATTACTACTGTTGCTAAGGCATTACGAAATAAACCTTCCGAC
ATTTGGAATGATGCCTTAGATCAGCTTAAAACTGTTGATGTGGGTATGGCAAACATTGGA
GAAATGGAAAAGAAAGTGTATTTGTCACTAAAACTGAGTTACGATTGCTTGGGATATGAA
GAGGTGAAGTTATTATTCTTGTTATGCAGCATGTTTCCAGAAGACTTTAGCATTGACGTG
GAAGGGTTGCATGTATATGCCATGGGCATGGGATTCTTACATGGTGTTGATACTGTGGTA
AAAGGACGACGTAGGATAAAAAAATTGGTTGATGATCTTATATCTTCTTCTTTGCTTCAA
CAATATTCTGAGTATGGGTGCAATTATGTGAAAATGCATGATATGGTTCGTGATGTAGCC
CTATTAATTGCATCTAAGAATGAACACGTACGTACATTGAGCTATGTGAAAAGATCGAAT
GAAGAATGGGAAGAAGAGAAACTATTGGGTAATCATACCGCAGTGTTCATTGATGGTTTA
CATTATCCTCTCCCGAAGTTAACGTTACCCAAAGTTCAATTATTAAGGTTAGTTGCAAAA
TATTGTTGGGAACATAATAAGCGTGTGTCGGTGGTAGAAACTTTTTTTGAAGAAATGAAA
GAGCTCAAAGGTTTAGTAGTAGAAAACGTAAATATATCATTGATGCAACGACCATCTGAT
GTTTACTCCTTAGCAAACATCAGAGTATTACGTTTGGAAAGATGTCAATTATTAGGGAGC
ATAGATTGGATTGGTGAATTAAAAAAGCTTGAAATTCTTGATTTTAGTGAATCTAACATC
ACACAAATTCCTACAACCATGAGCCAATTGACACAGCTAAAAGTGTTGAATTTATCTTCT
TGT---GAACAACTTGAGGTAATTCCACCAAATATTCTTTCAAAGTTGACAAAATTGGAA
GAATTAGATCTGGAAACTTTTGATGGATGGGAAGGAGAAGAATGGTATGAAGGAAGGAAA
AATGCTAGCCTTTCTGAACTCAAGTGCTTGCGACACCTTTATGCTTTAAACTTAACCATT
CAAGATGAAGAAATTATGCCAGAAAACTTGTTCTTAGTTGGGAAGTTGAAGCTTCAAAAA
TTCAACATTTGTATTGGTTGCGAAAGCAAATTAAAGTATACTTTTGCATAC------AAG
AACAGAATCAAAAACTTCATTGGAATCAAGATGGAATCAGGAAGGTGCTTGGATGATTGG
ATAAAAAATTTGTTAAAGAGGTCGGACAATGTGCTTTTGGAAGGATCAGTTTGTTCAAAG
GTTCTCCACTCAGAATTG------------------------------------------
------------------------------------------------------------
------------------------------------------------------------
------------------------------------------------------------
------------------------------------------------------------
------------------------------------------------------------
------------------------------------------------------------
------------------------------------------------------------
------------------------------------------------------------
---GTATCACTTCCTAATTTGGAGAAGTTGGAAATTGTGAATGCAAAGAGTTTGAAGATG
ATATGGAGCAATAACGTGCCAATTCTTAATTCCTTTTCCAAACTCGAGGAAATAAAAATT
TATTCATGCAACAATCTTCAAAAAGTATTATTTCCTCCAAATATGATGGACATTCTCACA
TGCCTTAAAGTCTTAGAGATCAAAAATTGTGATTTGTTGGAAGGGATATTTGAAGCGCAA
GAGCCAATTAGTGTTGTTGAGAGCAATAATTTACCCATTCTTAATTCCTTTTCCAAACTC
GAGGAAATAAGAATTTGGTCATGCAACAATCTTCAAAAAGTA------------------
------------------------------------------------------------
------------------------------------------------------------
---------------------------------------------------------TTA
TTTCCTTCAAATATGATGGGCATTCTTCCATGCCTTAAAGTCTTAGATATTAGAGGTTGT
GAATTGTTGGAAGGGATATTTGAAGTGCAAGAGCCAATTAGTGTTGTTGAGAGCAATAGT
GTACCCATTCTTAATTCCTTTTCCAAACTCGAGAAAATAAGAATTTGGTCATGCAACAAT
CTTCAAAAAATATTATTTCCTTCAAATATGATGGGCATTCTTACATGCCTTAAAGTCTTA
GAGATCAGAGATTGTGAATTGTTGGAAGGGATATTTGAAGTGCAAGAGCCAATTAGTGTT
GTTGAG------------------------------------------------------
------------------------------------------------------------
------------------------------------------------------------
---------------------AGCAATAATTTACCCATTCTTAATTCCTTTTCCAAACTC
GAGGAAATAAGAATTGGGTCATGCAACAATCTTCAAAAAGTATTATTTCCTCCAAATATG
ATGGGCATTCTTACATGCCTTAAAGTCTTAGAGATTAGACATTGTAATTTGTTGGAAGGG
ATATTTGAAGTGCAAGAGCCAATTAGTATTGTTGAA------------------------
------------------------------------------------------------
------------------------------------------------------------
---------------------------------------------------GCGAGTCCT
ATCTTGCTCCAAAATTTATCTTCGTTGATGTTATGTAATCTTCCAAACCTTGAGTACGTG
TGGAGCAAAAATCCTTATGAACTTCTGAGTTTGGAAAATATAAAAAGTTTGACCATTGAT
AAATGTCCAAGACTTAGAAGAGAATACTCAGTCAAAATTCTAAAGCAACTTGAAGATGTA
AGCATAGATATCAAACAATTGATGAAGGTTATTGAGAAGGAAAAGTCAGCACATCATAAT
ATGTTGGAATCAAAGCAATGGGAGACTTCATCTTCTTCTAAGGATGGGGTTCTACGGCTG
GGAGATGGTTCTAAGTTGTTTCCAAATCTTAAAAGTTTGAAGCTATATGGTTTTGTTGAT
TATAACTCAACCCATTTACCAATGGAAATGTTGCAAATCTTATTCCAACTTGTA---GTC
TTTGAATTGGAAGGAGCATTTCTTGAAGAAATTTTCCCCAGCAACATACTGATTCCA---
------------------------AGCTATATGGTTTTAAGAAGATTAGCTCTATCTAAA
CTACCCAAGCTTAAGCATTTGTGGAGTGAAGAATGCTCACAAAACAATATCACCTCAGTT
CTTCAACATTTGATTTCTCTAAGAATTTCAGAATGTGGAAGATTGAGTAGT------TTA
CTGTCGTCAATAGTGTGTTTTACAAACTTGAAACATCTTCGGGTTTATAAATGTGATGGA
CTAACCCATTTGCTGAATCCTTCGGTGGCTACAACGCTTGTGCAACTTCAGTCTTTGACA
ATAGAAGAATGCAAAAGGATGAGTAGTGTAATTGAGGGAGGATCAACCGAAGAAGATGGA
AATGATGAAATGGTTGTATTCAACAACCTACAACATTTATACATTTTTAATTGTTCCAAC
CTAACAAGCTTTTATTGTGGGAGATGCATTATTAAATTTCCATGTTTGAGGCAAGTAGAC
ATTTGGAACTGTTCTGAAATGAAGGTCTTTTCGCTTGGAATTGTAAGCACACCTCGATTG
AAATATGAAAATTTTTCTTTAAAGAAT---------------------GATTACGATGAT
GAACGGTGTCATCCAAAATATCCCAAAGATATGTTGGTGGAA---GATATGAATGTCATC
ACCAGAGAATATTGGGAGGATAATGTTGATACCGGAATTCCAAATTTATTTGCCGAACAG
AGTTTGGAGGAAAACCGATCTGAAAATTCTTCTTCTTCGAAGAATAATGTTGAGAAAGAA
TAA
>PI482398_4rep
ATGGACATCCTTATTTCAGTCACTGCAAAAATTGCCGAATACACTGTTGAGCCTGTTGGA
CGCCAACTTGGTTATGTATTTTTCATTCGTTCCAACTTTCAAAAACTTAAGACTCAAGTA
GAAAAGCTGAAGATTACAAGAGAGTCTGTGCAACACAAGATCCATAGTGCAAGAAGAAAT
GCTGAAGACATAAAACCTGCCGTTGAGGAATGGTTGAAAAAGGTCGATGACTTTGTCCGA
GAATCTGACGAGATATTAGCCAATGAAGGTGGACATGGTGGACTCTGTTCCACCTATTTG
GTCCAACGACACAAGTTAAGTAGAAAAGCAAGCAAAATGGTAGATGAGGTTCTTGAGATG
AAAAATGAGGGGGAAAGTTTTGATATGGTATCCTATAAAAGTGTTATCCCATCAGTTGAT
TGTTCACTTCCAAAAGTGCCTGACTTTCTTGACTTTGAGTCAAGAAAGTCGATTATGGAA
CAAATCATGGATGCACTATCTGATGGTAATGTCCATAGGATTGGAGTATATGGGATGGGG
GGTGTTGGCAAAACAATGCTAGTGAAGGATATTTTAAGAAAAATTGTGGAGAGTAAGAAG
CCTTTTGATGAGGTGGTAACATCCACGATCAGCCAAACACCAGATTTTAGAAGTATCCAA
GGACAACTAGCTGACAAGCTAGGTTTGAAATTCGAACAAGAAACAATAGAAGGAAGGGCT
ACTATTCTACGAAAGAGGTTAAAGATGGAGAGAAGTATCCTAGTTGTGTTGGATGATGTT
TGGGAGTATATTGATTTGGAAACTATAGGAATTCCAAGTGTTGAAGATCATACGGGGTGC
AAGATCTTGTTTACCACTAGGATTAAACATTTGATCTCAAATCAAATGTGCGCCAATAAA
ATTTTTGAGATAAAAGTTTTAGGAAAAGATGAGTCATGGAATTTATTTAAGGCAATGGCA
GGTGACATTGTTGATGCAAGTGATTTGAAGCCTATAGCCATTCGAATTGTGAGAGAATGT
GCAGGTTTGCCTATTGCTATTACTACTGTTGCTAAGGCATTACGAAATAAACCTTCCGAC
ATTTGGAATGATGCCTTAGATCAGCTTAAAACTGTTGATGTGGGTATGGCAAACATTGGA
GAAATGGAAAAGAAAGTGTATTTGTCACTAAAACTGAGTTACGATTGCTTGGGATATGAA
GAGGTGAAGTTATTATTCTTGTTATGCAGCATGTTTCCAGAAGACTTTAGCATTGACGTG
GAAGGGTTGCATGTATATGCCATGGGCATGGGATTCTTACATGGTGTTGATACTGTGGTA
AAAGGACGACGTAGGATAAAAAAATTGGTTGATGATCTTATATCTTCTTCTTTGCTTCAA
CAATATTCTGAGTATGGGTGCAATTATGTGAAAATGCATGATATGGTTCGTGATGTAGCC
CTATTAATTGCATCTAAGAATGAACACGTACGTACATTGAGCTATGTGAAAAGATCGAAT
GAAGAATGGGAAGAAGAGAAACTATTGGGTAATCATACCGCAGTGTTCATTGATGGTTTA
CATTATCCTCTCCCGAAGTTAACGTTACCCAAAGTTCAATTATTAAGGTTAGTTGCAAAA
TATTGTTGGGAACATAATAAGCGTGTGTCGGTGGTAGAAACTTTTTTTGAAGAAATGAAA
GAGCTCAAAGGTTTAGTAGTAGAAAACGTAAATATATCATTGATGCAACGACCATCTGAT
GTTTACTCCTTAGCAAACATCAGAGTATTACGTTTGGAAAGATGTCAATTATTAGGGAGC
ATAGATTGGATTGGTGAATTAAAAAAGCTTGAAATTCTTGATTTTAGTGAATCTAACATC
ACACAAATTCCTACAACCATGAGCCAATTGACACAGCTAAAAGTGTTGAATTTATCTTCT
TGT---GAACAACTTGAGGTAATTCCACCAAATATTCTTTCAAAGTTGACAAAATTGGAA
GAATTAGATCTGGAAACTTTTGATGGATGGGAAGGAGAAGAATGGTATGAAGGAAGGAAA
AATGCTAGCCTTTCTGAACTCAAGTGCTTGCGACACCTTTATGCTTTAAACTTAACCATT
CAAGATGAAGAAATTATGCCAGAAAACTTGTTCTTAGTTGGGAAGTTGAAGCTTCAAAAA
TTCAACATTTGTATTGGTTGCGAAAGCAAATTAAAGTATACTTTTGCATAC------AAG
AACAGAATCAAAAACTTCATTGGAATCAAGATGGAATCAGGAAGGTGCTTGGATGATTGG
ATAAAAAATTTGTTAAAGAGGTCGGACAATGTGCTTTTGGAAGGATCAGTTTGTTCAAAG
GTTCTCCACTCAGAATTG------------------------------------------
------------------------------------------------------------
------------------------------------------------------------
------------------------------------------------------------
------------------------------------------------------------
------------------------------------------------------------
------------------------------------------------------------
------------------------------------------------------------
------------------------------------------------------------
---GTATCACTTCCTAATTTGGAGAAGTTGGAAATTGTGAATGCAAAGAGTTTGAAGATG
ATATGGAGCAATAACGTGCCAATTCTTAATTCCTTTTCCAAACTCGAGGAAATAAAAATT
TATTCATGCAACAATCTTCAAAAAGTATTATTTCCTCCAAATATGATGGACATTCTCACA
TGCCTTAAAGTCTTAGAGATCAAAAATTGTGATTTGTTGGAAGGGATATTTGAAGCGCAA
GAGCCAATTAGTGTTGTTGAGAGCAATAATTTACCCATTCTTAATTCCTTTTCCAAACTC
GAGGAAATAAGAATTTGGTCATGCAACAATCTTCAAAAAGTA------------------
------------------------------------------------------------
------------------------------------------------------------
---------------------------------------------------------TTA
TTTCCTTCAAATATGATGGGCATTCTTCCATGCCTTAAAGTCTTAGATATTAGAGGTTGT
GAATTGTTGGAAGGGATATTTGAAGTGCAAGAGCCAATTAGTGTTGTTGAGAGCAATAGT
GTACCCATTCTTAATTCCTTTTCCAAACTCGAGAAAATAAGAATTTGGTCATGCAACAAT
CTTCAAAAAATATTATTTCCTTCAAATATGATGGGCATTCTTACATGCCTTAAAGTCTTA
GAGATCAGAGATTGTGAATTGTTGGAAGGGATATTTGAAGTGCAAGAGCCAATTAGTGTT
GTTGAG------------------------------------------------------
------------------------------------------------------------
------------------------------------------------------------
---------------------AGCAATAATTTACCCATTCTTAATTCCTTTTCCAAACTC
GAGGAAATAAGAATTGGGTCATGCAACAATCTTCAAAAAGTATTATTTCCTCCAAATATG
ATGGGCATTCTTACATGCCTTAAAGTCTTAGAGATTAGACATTGTAATTTGTTGGAAGGG
ATATTTGAAGTGCAAGAGCCAATTAGTATTGTTGAA------------------------
------------------------------------------------------------
------------------------------------------------------------
---------------------------------------------------GCGAGTCCT
ATCTTGCTCCAAAATTTATCTTCGTTGATGTTATGTAATCTTCCAAACCTTGAGTACGTG
TGGAGCAAAAATCCTTATGAACTTCTGAGTTTGGAAAATATAAAAAGTTTGACCATTGAT
AAATGTCCAAGACTTAGAAGAGAATACTCAGTCAAAATTCTAAAGCAACTTGAAGATGTA
AGCATAGATATCAAACAATTGATGAAGGTTATTGAGAAGGAAAAGTCAGCACATCATAAT
ATGTTGGAATCAAAGCAATGGGAGACTTCATCTTCTTCTAAGGATGGGGTTCTACGGCTG
GGAGATGGTTCTAAGTTGTTTCCAAATCTTAAAAGTTTGAAGCTATATGGTTTTGTTGAT
TATAACTCAACCCATTTACCAATGGAAATGTTGCAAATCTTATTCCAACTTGTA---GTC
TTTGAATTGGAAGGAGCATTTCTTGAAGAAATTTTCCCCAGCAACATACTGATTCCA---
------------------------AGCTATATGGTTTTAAGAAGATTAGCTCTATCTAAA
CTACCCAAGCTTAAGCATTTGTGGAGTGAAGAATGCTCACAAAACAATATCACCTCAGTT
CTTCAACATTTGATTTCTCTAAGAATTTCAGAATGTGGAAGATTGAGTAGT------TTA
CTGTCGTCAATAGTGTGTTTTACAAACTTGAAACATCTTCGGGTTTATAAATGTGATGGA
CTAACCCATTTGCTGAATCCTTCGGTGGCTACAACGCTTGTGCAACTTCAGTCTTTGACA
ATAGAAGAATGCAAAAGGATGAGTAGTGTAATTGAGGGAGGATCAACCGAAGAAGATGGA
AATGATGAAATGGTTGTATTCAACAACCTACAACATTTATACATTTTTAATTGTTCCAAC
CTAACAAGCTTTTATTGTGGGAGATGCATTATTAAATTTCCATGTTTGAGGCAAGTAGAC
ATTTGGAACTGTTCTGAAATGAAGGTCTTTTCGCTTGGAATTGTAAGCACACCTCGATTG
AAATATGAAAATTTTTCTTTAAAGAAT---------------------GATTACGATGAT
GAACGGTGTCATCCAAAATATCCCAAAGATATGTTGGTGGAA---GATATGAATGTCATC
ACCAGAGAATATTGGGAGGATAATGTTGATACCGGAATTCCAAATTTATTTGCCGAACAG
AGTTTGGAGGAAAACCGATCTGAAAATTCTTCTTCTTCGAAGAATAATGTTGAGAAAGAA
TAA
>AN_Vat1_4rep
ATGGACATCCTTATTTCAGTCACTGCAAAAATTGCTGAATACACTGTTGAGCCTGTTGGA
CGCCAACTTGGTTATGTATTTTTCATTCGTTCCAACTTTCAAAAACTTAAGACTCAAGTA
GAAAAGCTGAAGATTACAAGAGAGTCTGTGCAACACAAGATCCATAGTGCAAGAAGAAAT
GCTGAAGACATAAAACCTGCCGTTGAGGAATGGTTGAAAAAGGTCGATGACTTTGTTCGA
GAATCTGACGAGATATTAGCCAATGAAGGTGGACATGGTGGACTCTGTTCCACCTATTTG
GTCCAACGACACAAGTTAAGTAGAAAAGCAAGCAAAATGGTAGATGAGGTTCTTGAGATG
AAAAATGAGGGGGAAAGTTTTGATATGGTATCCTATAAAAGTGTTATCCCATCAGTTGAT
TGTTCACTTCCAAAAGTGCCTGACTTTCTTGACTTTGAGTCAAGAAAGTCGATTATGGAA
CAAATCATGGATGCACTATCTGATGGTAATGTCCATAGGATTGGAGTATATGGGATGGGG
GGTGTTGGCAAAACAATGCTAGTGAAGGATATTTTAAGAAAAATTGTGGAGAGTAAGAAG
CCTTTTGATGAAGTGGTAACATCCACGATCAGCCAAACACCAGATTTTAGAAGTATCCAA
GGACAACTAGCTGACACGCTAGGTTTGAAATTCGAACAAGAAACAATAGAAGGAAGGGCT
CCTATTTTACGAAAGAGGTTGAAGATGGAGAGAAGTATCCTAGTCGTGTTGGATGATGTC
TGGGAGAATATTGATTTGGAAACAATAGGAATTCCAAGTGTTGAAGATCATACGGGATGC
AAGATCTTGTTTACCACTAGGAATAAACATTTGATCTCAAATCAAATGTGCGCCAATAAA
ATTTTTGAGATAAAAGTTTTAGGAGAAGATGAGTCATGGAATTTATTTAAGACAATGGCA
GGTGAAACTGTGGAAGCAAGTGATTTGAAGCCTATAGCCATTCAAATTGTGAGAGAATGT
GCAGGTTTGCCTATTGCTATTACTACTGTTGCTAAGGCATTACGAAATAAACCATCCGAC
ATTTGGAATGATGCCTTAAATCAGCTTAAAAGTGTTGATGTGGGTATGGCAAACATTGGA
GAAATGGAAAGGAAAGTGTATTTGCCACTAAAACTGAGTTATGATTGCTTGGGATATGAA
GAGGTGAAGTTATTATTCTTGTTATGCAGCATGTTTCCAGAAGACTTTCCCATTGACGTG
GAAGAGTTGCATGTATATGCCATGGGCATGGGATTCTTACATGGTGTTGATACTGTGGAA
AAAGGACGATGTAGGATTAAAAAATTGGTTGATGATCTTATATCTTCTTCTTTGCTTCAA
CAATATTCTGAGTATGGGTGCAATTATGTGAAAATGCATGATATGGTTCGTGATGTAGCC
CTATTAATTGCATCTAAGAATGAACACGTACGTACATTGAGCTATGTGAAAAGATCGAAT
GAAGAATGGGAAGAAGAGAAACTATTGGGTAATCATACCGCAGTGTTCATTGATGGTTTA
CATTATCCTCTCCCGAAGTTAACGTTACCCAAAGTTCAATTATTAAGGTTAGTTGCACTA
TATTGTTGGGAACATAATAAGTGTGTGTCGGTGGTAGAAACTTTTTTTGAAGAAATGAAA
GAGCTCAAAGGCTTAGTAGTAGAAAACGTAAATATATCATTGATGCAACGACCATCTGAT
CTTTACTCCTTAGCAAACATCAGAGTATTACGTTTGGAAAGATGTCAATTATTAGGGAGC
ATAGATTGGATTGGTGAATTAAAAAAGCTTGAAATTCTTGATTTTAGTGAATCTAACATC
ACACAAATTCCTACAACCATGAGCCAATTGACACAGCTAAAAGTGTTGAATTTATCTTCT
TGT---GAACAACTCGAGGTAATTCCACCAAATATTCTTTCAAAGTTGACAAAATTGGAA
GAATTAAATCTGGAAACTTTTGATGGATGGGAAGGAGAAGAATGGTATGAAGGAAGGAAA
AATGCTAGCCTTTCTGAACTCAAGTGCTTGCGACACCTTTATGCTTTAAACTTAACCATT
CAAGATGAAGAAATTATGCCAGAAAACTTGTTCTTAGTTGGGAAGTTGAAGCTTCAAAAA
TTCAACATTCGTATTGGTTGCCAAAGCAAATTAAAGTATACTTTGCCATACCAGAACAAG
AACAGAATCAAAAACTTCATTGGAATCAAGATGGAATCAGGAAGGTGCTTGGATGATTGG
ATAAAAAATTTGTTAAAGAGGTCGGACAATGTGCTTTTGGAAGGATCAGTTTGTTCAAAG
GTTCTCCACTCAGAATTG------------------------------------------
------------------------------------------------------------
------------------------------------------------------------
------------------------------------------------------------
------------------------------------------------------------
------------------------------------------------------------
------------------------------------------------------------
------------------------------------------------------------
------------------------------------------------------------
---GTATCACTTCCTAATTTGGAGAAGTTGGAAATTGCGAATGCAGAGAGTTTGAAGATG
ATATGGAGCAATAACGTGCCAATTCTTAATTCCTTTTCCAAACTCGAGGAAATAAGAATT
TGGTCATGCAACAATCTTCAAAAAGTATTATTTCATCCAAATATGATGGGCATTCTTACA
TGCCTTAAAGTCTTGGTGATTAGAGATTGTAAATTGTTAGAAGGGATATTTGAAGTGCAA
GAGCCAATTAGTGTTGTTGAGAGCAATAATGTACCCATTCTTAATTCCTTTTCCAAACTC
GAGGAAATAAGAATTTGGTCATGCAACAATCTTCAAAAAGTA------------------
------------------------------------------------------------
------------------------------------------------------------
---------------------------------------------------------TTA
TTTCCTCCAAATATGATGGGCATTCTTACATGCCTTAAAGTCTTAGAGATTATAGGTTGT
AATTTGTTGGAAGGGATATTTGAAGTGCAAGAGCCAATTAGTGTTGTTGAGAGCAATAAT
GTACCCATTCTTAATTCCTTTTCCAAACTCGAGGAAATAAGAATTTGGTCATGCAACAAT
CTTCAAAAAGTATTATTTCATCCAAATATGATGGGCATTCTTACATGCCTTAAAGTCTTG
GTGATTAGAAATTGTAAATTGTTAGAAGGGATATTTGAAGTGCAAGAGCCAATTAGTGTT
GTTGAG------------------------------------------------------
------------------------------------------------------------
------------------------------------------------------------
---------------------AGCAATAATATACCCATTCTTAATTCCTTTTCCAAACTC
GAGGAAATAAGAATTTGGTCATGCAACAATCTTCAAAAAGTATTATTTCCTCCAAATATG
ATGGGCATTCTTACATGCCTTAAAGTCTTAGAGATTATAGGTTGTAATTTGTTGGAAGGG
ATATTTGAAGTGCAAGAGCCAATTAGTGTTGTTGAA------------------------
------------------------------------------------------------
------------------------------------------------------------
---------------------------------------------------GCGAGTCCT
ATCGTGCTCCAAAATTTAAGTAGGTTGAAATTATATAATCTTCCAAACCTTGAGTACCTG
TGGAGCAAAAATCCCTGTGAGCTTCTAAGTTTGGAAAATATAAAAAATTTGACCATTGAG
GAATGTCCAAGACTTAGAAGAGAATACTCAGTCAAAATTCTCAAGCCACTTGAAGATGTA
AGCATAGATATCAAACAATTGATGAAGGTTATTGAGAAGGAAAAGTCAGCAGATCATAAT
ATGTTGGAATCAAAGCAATGGGAGACTTCATCTTCTTCTAAGGATGGGGTTCTACGGCTG
GGAGATGGTTCTAAGTTGTTTCCATATCTTAAAAGTTTGAAGCTATATGGTTTTGTTGAT
TATAACTCAACCCATTTACCAATGGAAATGTTGCAAATCTTATTCCAACTTGAA---GAC
TTTGAATTGGAAGGAGCATTTATTGAAGAAATTTTCCCCAGCAATATACTGATTTCA---
------------------------AGCTCTATGGATTTACAGAGTTTGACTCTATCTAAA
CTACCCAAGCTTAAGCATTTGTGGAGTGAAGAATGCTCACAAAATAATATTACCTCAGTT
CTTCAACATTTGTTTTTTCTAAGAATTTCAGATTGTGGAAGATTGAGTAGTTTAACTTTA
GTGTCATCATTGGTGTGTTTTACAAACTTGAAAGATCTTCATGTGAATAAATGTCATAGA
CTAACCCATTTGCTGAATCCTTCGGTGGCTACAACGCTTGTGCAACTTGAAGGTTTGACA
GTAGAAGAATGCAAAAGGATGAGTAGTGTAATTGAGGGAGGATCAACCGAAGAAGATGGA
AATGATGAAATTATTGTATTCAACAAACTACGCAATTTAACCATTACTTCTTGTTCCAAC
CTAACAAGCTTTTATTGTGGGAGATGCATCATTAAATTTCCACGTTTGAGGCAAGTACAC
ATTAGGGACTGTCCTGAAATGAAGGTCTTTTCGATTGGAATTGTAAGCACACCTCGATTG
AAATATGAAAATTTTTCTTTAAAGAAT---------------------GATTACGGTGAT
GGACAGTGTCATCCGAAATATCCCAAAGATATGTTGGTGGAA---GATATGAATGTCATC
ACCAGAGAATATTGGGAGGATAATGTTGATACCAGAATTCCAAATTTATTTGCCGAACAG
AGTTTGGAGGAAAACCAATACGAAAATTTTTCTTCTTCGAACAATAATGTTGAGAAAGAA
TAA
>90625_4rep
ATGGACATCCTTATTTCAGTCATTGCAAAAATTGCTGAATACACTGTTGAGCCTGTTGGA
CGCCAACTTGGTTATGTATTTTTCATTCGTTCCAACTTTCAAAAACTTAAGACTCAAGTA
GAAAAGCTGAAGATTACAAGAGAGTCTGTGCAACACAAGATCCATAGTGCAAGAAGAAAT
GCTGAAGACATAAAACCTGCCGTTGAGGAATGGTTGAAAAAGGTCGATGACTTTGTTCGA
GAATCTGACGAGATATTAGCCAATGAAGGTGGACATGGTGGACTCTGTTCCACCTATTTG
GTCCAACGACACAAGTTAAGTAGAAAAGCAAGCAAAATGGTAGATGAGGTTCTTGAGATG
AAAAATGAGGGGGAAAGTTTTGATATGGTATCCTATAAAAGTGTTATCCCATCAGTTGAT
TGCTCACTTCCAAAAGTGCCTGACTTTCTTGACTTTGAGTCAAGAAAGTCGATTATGGAA
CAAATCATGGATGCACTATCTGATGGTAATGTCCATAGGATTGGAGTATATGGGATGGGG
GGTGTTGGCAAAACAATGCTAGTGAAGGATATTTTAAGAAAAATTGTGGAGAGTAAGAAG
CCTTTTGATGAGGTGGTAACATCCACGATCAGCCAAACACCAGATTTTAGAAGTATCCAA
GGACAACTAGCTGACACGCTAGGTTTGAAATTAGAACAAGAAACAATAGAAGGAAGGGCT
CCTATTTTACGAAAGAGGTTGAAGATGGAGAGAAGTATCCTAGTCGTGTTGGATGATGTC
TGGGAGAATATTGATTTGGAAACAATAGGAATTCCAAGTGTTGAAGATCATACGGGATGC
AAGATCTTGTTTACCGCTAGGAATAAACATTTGATCTCAAATCAAATGTGCGCCAATAAA
ATTTTTGAGATAAAAGTTTTAGGAGAAGATGAGTCATGGAATTTATTTAAGACAATGGCA
GGTGAAACTGTGGAAGCAAGTGATTTGAAGCCTATAGCCATTCAAATTGCGAGAGAATGT
GCAGGTTTGCCTATTGCTATTACTACTGTTGCTAAGGCATTACGAAATAAACCATCCGAA
ATTTGGAATGATGCCTTAAATCAGATTAAAAGTGTTGATGTGGGTATGGCAAACATTGGA
GAAATGGAAAAGAAAGTGTATTTGTCACTAAAACTGAGTTATGATTGCTTGGGATATGAA
GAGGTGAAGTTATTATTCTTGTTATGCAGCATGTTTCCAGAAGACTTTCCCATTGACGTG
GAAGAGTTGCATGTATATGCCATGGGCATGGGATTCCTACATGGTGTTGATACTGTGGTA
AAAGGACGATGTAGGATTAAAAAATTGGTTGATGATCTTATATCTTCTTCTTTGCTTCAA
CAATATTCTGAGTATGGGTGCAATTATGTGAAAATGCATGATATGGTTCGTGATGTAGCC
CTATTAATTGCATCTAAGAATGAACACGTACGTACATTGAGCTATGTGAAAAGATCGAAT
GAAGAATGGGAAGAAGAGAAACTATTGGGTAATCATACCGCAGTGTTCATTGATGGTTTA
CATTATCCTCTCCCGAAGTTAACGTTACCCAAAGTTCAATTATTAAGGTTAGTTGCAAAA
TATTGTTGGGAACATAATAAGTGTGTGTCGGTGGTAGAAACTTTTTTTGAAGAAATGAAA
GAGCTCAAAGGTTTAGTAGTAGAAAACGTAAATATATCATTGATGCAACGACCATCTGAT
GTTTACTCCTTAGCAAACATCAGAGTATTACGTTTGGAAAGATGTCAATTATTAGGGAGC
ATAGATTGGATTGGTGAATTAAAAAAGCTTGAAATTCTTGATTTTAGTGAATCTAACATC
ACACAAATTCCTACAACCATGAGCCAATTGACACAGCTAAAAGTGTTGAATTTATCTTCT
TGT---GAACAACTTGAGGTAATTCCACCAAATATTCTTTCAAAGTTGACAAAATTGGAA
GAATTAGATCTGGAAACTTTTGATGGATGGGAAGGAGAAGAATGGTATGAAGGAAGGAAA
AATGCTAGCCTTTCTGAACTCAAGTGCTTGCGACACCTTTATGCTTTAAGCCTAACCATT
CAAGATGAAGAAATTATGCCAGAAAACTTGTTCTTAGTTGGGAAGTTGAAGCTTCAAAAA
TTCAACATTTGTATTGGTTGCGAAAGCAAATTAAAGTATACTTTTGCATACAAGAACAAG
AACAGAATCAAAAACTTCATTGGAATCAAGATGGAATCAGGAAGGTGCTTGGATGATTGG
ATAAAAAATTTGTTAAAGAGGTCGGACAATGTGCTTTTGGAAGGATCAGTTTGTTCAAAG
GTTCTCCACTCAGAATTG------------------------------------------
------------------------------------------------------------
------------------------------------------------------------
------------------------------------------------------------
------------------------------------------------------------
------------------------------------------------------------
------------------------------------------------------------
------------------------------------------------------------
------------------------------------------------------------
---GTATCACTTCCTAATTTGGAGAAGTTGAAAATTGTGAATGCAGAGAGCTTGAAGATG
ATATGGAGCAATAACGTGCCAATTCTTAATTCCTTTTCCAAACTCGAGGAAATAAGAATT
CGGTCATGCAACAATCTTCAAAAAGTATTATTTCCTCCAAATATGATGGGCATTCTTACA
TGCCTTAAAGACTTAGAGATTGAAGATTGTGAATTGTTGGAAGGGATATTTGAAGTGCAA
GAGCCAATTAGTGTTCTTGAGAGCAATAATTTACCCATTCTTAATTCTTTTTCCAAACTC
GAGAAAATAATAATTGCGTCATGCAACAATCTTCAAAAAGTA------------------
------------------------------------------------------------
------------------------------------------------------------
---------------------------------------------------------TTA
TTTCCTTCAAATATGATGGACATTCTTACATGCCTTAAAGTCTTAGAGATTAGACGTTGT
GAATTGTTGGAAGGGATATTTGAAGTGCAAGAGCCAATTAGTGTTGTTGAGAGCAATAAT
GTACCCATTCTTAATTCCTTTTCCAAACTCGAGAAAATAAGAATTTGGTCATGCAACAAT
CTTCAAAAAGTATTATTTCCTTCAAATATGATGGACATTCTTACATGCCTTAAAGTCTTA
GAGATTAGACGTTGTGAATTGTTGGAAGCGATATTTGAAGTGCAAGAGCCAATTAGTGTT
GTTGAG------------------------------------------------------
------------------------------------------------------------
------------------------------------------------------------
---------------------AGCAATAATGTACCCATTCTTAATTCCTTTTCCAAACTC
GAGGAAATAAGAATTTGGTCATGCAACAATCTTCAAAAAGTATTATTCCATCCAAATATG
ATGGGCATTCTTACATGCCTTAAAGTCTTGGTGATTAGAGATTGTAAATTGTTAGAAGGG
ATATTTGAAGTGCAAGAGCCAATTAGTGTTGTTGAA------------------------
------------------------------------------------------------
------------------------------------------------------------
---------------------------------------------------GCGAGTCCT
ATCGTGCTCCAAAATTTAAGTAGGTTGAAATTATATAATCTTCCAAACCTTGAGTACCTG
TGGAGCAAAAATCCCTGTGAGCTTCTAAGTTTGGAAAATATAAAAAATTTGACCATTGAG
GAATGTCCAAGACTTAGAAGAGAATACTCAGTCAAAATTCTCAAGCCACTTGAAGATGTA
AGCATAGATATCAAACAATTGATGAAGGTTATTGAGAAGGAAAAGTCAGCAGATCATAAT
ATGTTGGAATCAAAGCAATGGGAGACTTCATCTTCTTCTAAGGATGGGGTTCTACGGCTG
GGAGATGGTTCTAAGTTGTCTCCATATCTTAAAAGTTTGAAGCTATATGGTTTTGTTGAT
TATAACTCAACCCATTTACCAATGGAAATGTTGCAAATCTTATTCCAACTTGAA---GAC
TTTGAATTGGAAGGAGCATTTATTGAAGAAATTTTCCCCAGCAATATACTGATTTCA---
------------------------AGCTCTATGGATTTACAGAGTTTGACTCTATCTAAA
CTACCCAAGCTTAAGCATTTGTGGAGTGAAGAATGCTCACAAAATAATATTACCTCAGTT
CTTCAACATTTGTTTTTTCTAAGAATTTCAGATTGTGGAAGATTGAGTAGTTTAACTTTA
GTGTCATCATTGGTGTGTTTTACAAACTTGAAAGATCTTCATGTGAATAAATGTCATAGA
CTAACCCATTTGCTGAATCCTTCGGTGGCTACAACGCTTGTGCAACTTGAAGGTTTGACA
GTAGAAGAATGCAAAAGGATGAGTAGTGTAATTGAGGGAGGATCAACCGAAGAAGATGGA
AATGATGAAATTATTGTATTCAACAAACTACGCAATTTAACCATTACTTCTTGTTCCAAC
CTAACAAGCTTTTATTGTGGGAGATGCATCATTAAATTTCCACGTTTGAGGCAAGTACAC
ATTAGGGACTGTCCTGAAATGAAGGTCTTTTCGATTGGAATTGTAAGCACACCTCGATTG
AAATATGAAAATTTTTCTTTAAAGAAT---------------------GATTACGGTGAT
GGACAGTGTCATCCGAAATATCCCAAAGATATGTTGGTGGAA---GATATGAATGTCATC
ACCAGAGAATATTGGGAGGATAATGTTGATACCAGAATTCCAAATTTATTTGCCGAACAG
AGTTTGGAGGAAAACCAATACGAAAGTTTTTCTTCTTCGAACAATAACGTTGAGAAAGAA
TAA
>PI164723_4rep
ATGGACATCCTTATTTCAGTCACTGCAAAAATTGCTGAATACACTGTTGAGCCTGTTGGA
CGCCAACTTGGTTATGTATTTTTCATTCGTTCCAACTTTCAAAAACTTAAGACTCAAGTA
GAAAAGCTGAAGATTACAAGAGAGTCTGTGCAACACAAGATCCATAGTGCAAGAAGAAAT
GCTGAAGACATAAAACCTGCCGTTGAGGAATGGTTGAAAAAGGTCGATGACTTTGTTCGA
GAATCTGACGAGATATTAGCCAATGAAGGTGGACATGGTGGACTCTGTTCCACCTATTTG
GTCCAACGACACAAGTTAAGTAGAAAAGCAAGCAAAATGGTAGATGAGGTTCTTGAGATG
AAAAATGAGGGGGAAAGTTTTGATATGGTATCCTATAAAAGTGTTATCCCATCAGTTGAT
TGTTCACTTCCAAAAGTGCCTGACTTTCTTGACTTTGAGTCAAGAAAGTCGATTATGGAA
CAAATCATGGATGCACTATCTGATGGTAATGTCCATAGGATTGGAGTATATGGGATGGGG
GGTGTTGGCAAAACAATGCTAGTGAAGGATATTTTAAGAAAAATTGTGGAGAGTAAGAAG
CCTTTTGATGAAGTGGTAACATCCACGATCAGCCAAACACCAGATTTTAGAAGTATCCAA
GGACAACTAGCTGACACGCTAGGTTTGAAATTCGAACAAGAAACAATAGAAGGAAGGGCT
CCTATTTTACGAAAGAGGTTGAAGATGGAGAGAAGTATCCTAGTCGTGTTGGATGATGTC
TGGGAGAATATTGATTTGGAAACAATAGGAATTCCAAGTGTTGAAGATCATACGGGATGC
AAGATCTTGTTTACCACTAGGAATAAACATTTGATCTCAAATCAAATGTGCGCCAATAAA
ATTTTTGAGATAAAAGTTTTAGGAGAAGATGAGTCATGGAATTTATTTAAGACAATGGCA
GGTGAAACTGTGGAAGCAAGTGATTTGAAGCCTATAGCCATTCAAATTGTGAGAGAATGT
GCAGGTTTGCCTATTGCTATTACTACTGTTGCTAAGGCATTACGAAATAAACCATCCGAC
ATTTGGAATGATGCCTTAAATCAGCTTAAAAGTGTTGATGTGGGTATGGCAAACATTGGA
GAAATGGAAAGGAAAGTGTATTTGCCACTAAAACTGAGTTATGATTGCTTGGGATATGAA
GAGGTGAAGTTATTATTCTTGTTATGCAGCATGTTTCCAGAAGACTTTCCCATTGACGTG
GAAGAGTTGCATGTATATGCCATGGGCATGGGATTCTTACATGGTGTTGATACTGTGGAA
AAAGGACGATGTAGGATTAAAAAATTGGTTGATGATCTTATATCTTCTTCTTTGCTTCAA
CAATATTCTGAGTATGGGTGCAATTATGTGAAAATGCATGATATGGTTCGTGATGTAGCC
CTATTAATTGCATCTAAGAATGAACACGTACGTACATTGAGCTATGTGAAAAGATCGAAT
GAAGAATGGGAAGAAGAGAAACTATTGGGTAATCATACCGCAGTGTTCATTGATGGTTTA
CATTATCCTCTCCCGAAGTTAACGTTACCCAAAGTTCAATTATTAAGGTTAGTTGCACTA
TATTGTTGGGAACATAATAAGTGTGTGTCGGTGGTAGAAACTTTTTTTGAAGAAATGAAA
GAGCTCAAAGGCTTAGTAGTAGAAAACGTAAATATATCATTGATGCAACGACCATCTGAT
CTTTACTCCTTAGCAAACATCAGAGTATTACGTTTGGAAAGATGTCAATTATTAGGGAGC
ATAGATTGGATTGGTGAATTAAAAAAGCTTGAAATTCTTGATTTTAGTGAATCTAACATC
ACACAAATTCCTACAACCATGAGCCAATTGACACAGCTAAAAGTGTTGAATTTATCTTCT
TGT---GAACAACTCGAGGTAATTCCACCAAATATTCTTTCAAAGTTGACAAAATTGGAA
GAATTAAATCTGGAAACTTTTGATGGATGGGAAGGAGAAGAATGGTATGAAGGAAGGAAA
AATGCTAGCCTTTCTGAACTCAAGTGCTTGCGACACCTTTATGCTTTAAACTTAACCATT
CAAGATGAAGAAATTATGCCAGAAAACTTGTTCTTAGTTGGGAAGTTGAAGCTTCAAAAA
TTCAACATTCGTATTGGTTGCCAAAGCAAATTAAAGTATACTTTGCCATACCAGAACAAG
AACAGAATCAAAAACTTCATTGGAATCAAGATGGAATCAGGAAGGTGCTTGGATGATTGG
ATAAAAAATTTGTTAAAGAGGTCGGACAATGTGCTTTTGGAAGGATCAGTTTGTTCAAAG
GTTCTCCACTCAGAATTG------------------------------------------
------------------------------------------------------------
------------------------------------------------------------
------------------------------------------------------------
------------------------------------------------------------
------------------------------------------------------------
------------------------------------------------------------
------------------------------------------------------------
------------------------------------------------------------
---GTATCACTTCCTAATTTGGAGAAGTTGGAAATTGCGAATGCAGAGAGTTTGAAGATG
ATATGGAGCAATAACGTGCCAATTCTTAATTCCTTTTCCAAACTCGAGGAAATAAGAATT
TGGTCATGCAACAATCTTCAAAAAGTATTATTTCATCCAAATATGATGGGCATTCTTACA
TGCCTTAAAGTCTTGGTGATTAGAGATTGTAAATTGTTAGAAGGGATATTTGAAGTGCAA
GAGCCAATTAGTGTTGTTGAGAGCAATAATGTACCCATTCTTAATTCCTTTTCCAAACTC
GAGGAAATAAGAATTTGGTCATGCAACAATCTTCAAAAAGTA------------------
------------------------------------------------------------
------------------------------------------------------------
---------------------------------------------------------TTA
TTTCCTCCAAATATGATGGGCATTCTTACATGCCTTAAAGTCTTAGAGATTATAGGTTGT
AATTTGTTGGAAGGGATATTTGAAGTGCAAGAGCCAATTAGTGTTGTTGAGAGCAATAAT
GTACCCATTCTTAATTCCTTTTCCAAACTCGAGGAAATAAGAATTTGGTCATGCAACAAT
CTTCAAAAAGTATTATTTCCTTCAAATATGATGGACGTTCTTACATGCCTTAAAGTCTTG
GATATTAGAGATTGTGAATTGTTGGAAGGGATATTTGAAGTGCAAGAGCCAATTAGTGTT
GTTGAG------------------------------------------------------
------------------------------------------------------------
------------------------------------------------------------
---------------------AGCAATAATGTACCCATTCTTAATTCCTTTTCCAAACTC
GAGGAAATAAGAATTTGGTCATGCAACAATCTTCAAAAAGTATTATTTCCTTCAAATATG
ATGGACATTCTTACATGCCTTAAAGTCTTAGATATTAGAGATTGTGAATTGTTGGAAGGG
ATATTTGAAGTGCAAGAGCCAATTAGTGTTGTTGAA------------------------
------------------------------------------------------------
------------------------------------------------------------
---------------------------------------------------GCGAGTCCT
ATCGTGCTCCAAAATTTAAGTAGGTTGAAATTATATAATCTTCCAAACCTTGAGTACCTG
TGGAGCAAAAATCCCTGTGAGCTTCTAAGTTTGGAAAATATAAAAAATTTGACCATTGAG
GAATGTCCAAGACTTAGAAGAGAATACTCAGTCAAAATTCTCAAGCCACTTGAAGATGTA
AGCATAGATATCAAACAATTGATGAAGGTTATTGAGAAGGAAAAGTCAGCAGATCATAAT
ATGTTGGAATCAAAGCAATGGGAGACTTCATCTTCTTCTAAGGATGGGGTTCTACGGCTG
GGAGATGGTTCTAAGTTGTTTCCATATCTTAAAAGTTTGAAGCTATATGGTTTTGTTGAT
TATAACTCAACCCATTTACCAATGGAAATGTTGCAAATCTTATTCCAACTTGAA---GAC
TTTGAATTGGAAGGAGCATTTATTGAAGAAATTTTCCCCAGCAATATACTGATTTCA---
------------------------AGCTCTATGGATTTACAGAGTTTGACTCTATCTAAA
CTACCCAAGCTTAAGCATTTGTGGAGTGAAGAATGCTCACAAAATAATATTACCTCAGTT
CTTCAACATTTGTTTTTTCTAAGAATTTCAGATTGTGGAAGATTGAGTAGTTTAACTTTA
GTGTCATCATTGGTGTGTTTTACAAACTTGAAAGATCTTCATGTGAATAAACGTCATAGA
CTAACCCATTTGCTGAATCCTTCGGTGGCTACAACGCTTGTGCAACTTGAAGGTTTGACA
GTAGAAGAATGCAAAAGGATGAGTAGTGTAATTGAGGGAGGATCAACCGAAGAAGATGGA
AATGATGAAATTATTGTATTCAACAAACTACGCAATTTAACCATTACTTCTTGTTCCAAC
CTAACAAGCTTTTATTGTGGGAGATGCATCATTAAATTTCCACGTTTGAGGCAAGTACAC
ATTAGGGACTGTCCTGAAATGAAGGTCTTTTCGATTGGAATTGTAAGCACACCTCGATTG
AAATATGAAAATTTTTCTTTAAAGAAT---------------------GATTACGGTGAT
GGACAGTGTCATCCGAAATATCCCAAAGATATGTTGGTGGAA---GATATGAATGTCATC
ACCAGAGAATATTGGGAGGATAATGTTGATACCAGAATTCCAAATTTATTTGCCGAACAG
AGTTTGGAGGAAAACCAATACGAAAATTTTTCTTCTTCGAACAATAATGTTGAGAAAGAA
TAA
>PI224770_4rep
ATGGACATCCTTATTTCAGTCACTGCAAAAATTGCTGAATACACTGTTGAGCCTGTTGGA
CGCCAACTTGGTTATGTATTTTTCATTCGTTCCAACTTTCAAAAACTTAAGACTCAAGTA
GAAAAGCTGAAGATTACAAGAGAGTCTGTGCAACACAAGATCCATAGTGCAAGAAGAAAT
GCTGAAGACATAAAACCTGCCGTTGAGGAATGGTTGAAAAAGGTCGATGACTTTGTTCGA
GAATCTGACGAGATATTAGCCAATGAAGGTGGACATGGTGGACTCTGTTCCACCTATTTG
GTCCAACGACACAAGTTAAGTAGAAAAGCAAGCAAAATGGTAGATGAGGTTCTTGAGATG
AAAAATGAGGGGGAAAGTTTTGATATGGTATCCTATAAAAGTGTTATCCCATCAGTTGAT
TGTTCACTTCCAAAAGTGCCTGACTTTCTTGACTTTGAGTCAAGAAAGTCGATTATGGAA
CAAATCATGGATGCACTATCTGATGGTAATGTCCATAGGATTGGAGTATATGGGATGGGG
GGTGTTGGCAAAACAATGCTAGTGAAGGATATTTTAAGAAAAATTGTGGAGAGTAAGAAG
CCTTTTGATGAAGTGGTAACATCCACGATCAGCCAAACACCAGATTTTAGAAGTATCCAA
GGACAACTAGCTGACACGCTAGGTTTGAAATTCGAGCAAGAAACAATAGAAGGAAGGGCT
CCTATTTTACGAAAGAGGTTGAAGATGGAGAGAAGTATCCTAGTCGTGTTGGATGATGTC
TGGGAGAATATTGATTTGGAAACAATAGGAATTCCAAGTGTTGAAGATCATACGGGATGC
AAGATCTTGTTTACCACTAGGAATAAACATTTGATCTCAAATCAAATGTGCGCCAATAAA
ATTTTTGAGATAAAAGTTTTAGGAGAAGATGAGTCATGGAATTTATTTAAGACAATGGCA
GGTGAAACTGTGGAAGCAAGTGATTTGAAGCCTATAGCCATTCAAATTGTGAGAGAATGT
GCAGGTTTGCCTATTGCTATTACTACTGTTGCTAAGGCATTACGAAATAAACCATCCGAC
ATTTGGAATGATGCCTTAAATCAGCTTAAAAGTGTTGATGTGGGTATGGCAAACATTGGA
GAAATGGAAAGGAAAGTGTATTTGCCACTAAAACTGAGTTATGATTGCTTGGGATATGAA
GAGGTGAAGTTATTATTCTTGTTATGCAGCATGTTTCCAGAAGACTTTCCCATTGACGTG
GAAGAGTTGCATGTATATGCCATGGGCATGGGATTCTTACATGGTGTTGATACTGTGGAA
AAAGGACGATGTAGGATTAAAAAATTGGTTGATGATCTTATATCTTCTTCTTTGCTTCAA
CAATATTCTGAGTATGGGTGCAATTATGTGAAAATGCATGATATGGTTCGTGATGTAGCC
CTATTAATTGCATCTAAGAATGAACACGTACGTACATTGAGCTATGTGAAAAGATCGAAT
GAAGAATGGGAAGAAGAGAAACTATTGGGTAATCATACCGCAGTGTTCATTGATGGTTTA
CATTATCCTCTCCCGAAGTTAACGTTACCCAAAGTTCAATTATTAAGGTTAGTTGCACTA
TATTGTTGGGAACATAATAAGTGTGTGTCGGTGGTAGAAACTTTTTTTGAAGAAATGAAA
GAGCTCAAAGGCTTAGTAGTAGAAAACGTAAATATATCATTGATGCAACGACCATCTGAT
CTTTACTCCTTAGCAAACATCAGAGTATTACGTTTGGAAAGATGTCAATTATTAGGGAGC
ATAGATTGGATTGGTGAATTAAAAAAGCTTGAAATTCTTGATTTTAGTGAATCTAACATC
ACACAAATTCCTACAACCATGAGCCAATTGACACAGCTAAAAGTGTTGAATTTATCTTCT
CGT---GAACAACTCGAGGTAATTCCACCAAATATTCTTTCAAAGTTGACAAAATTGGAA
GAATTAAATCTGGAAACTTTTGATGGATGGGAAGGAGAAGAATGGTATGAAGGAAGGAAA
AATGCTAGCCTTTCTGAACTCAAGTGCTTGCGACACCTTTATGCTTTAAACTTAACCATT
CAAGATGAAGAAATTATGCCAGAAAACTTGTTTTTAGTTGGGAAGTTGAAGCTTCAAAAA
TTCAACATTCGTATTGGTTGCCAAAGCAAATTAAAGTATACTTTGCCATACCAGAACAAG
AACAGAATCAAAAACTTCATTGGAATCAAGATGGAATCAGGAAGGTGCTTGGATGATTGG
ATAAAAAATTTGTTAAAGAGGTCGGACAATGTGCTTTTGGAAGGATCAGTTTGTTCAAAG
GTTCTCCACTCAGAATTG------------------------------------------
------------------------------------------------------------
------------------------------------------------------------
------------------------------------------------------------
------------------------------------------------------------
------------------------------------------------------------
------------------------------------------------------------
------------------------------------------------------------
------------------------------------------------------------
---GTATCACTTCCTAATTTGGAGAAGTTGGAAATTGCGAATGCAGAGAGTTTGAAGATG
ATATGGAGCAATAACGTGCCAATTCTTAATTCCTTTTCCAAACTCGAGGAAATAAGAATT
TGGTCATGCAACAATCTTCAAAAAGTATTATTTCATCCAAATATGATGGGCATTCTTACA
TGCCTTAAAGTCTTGGTGATTAGAGATTGTAAATTGTTAGAAGGGATATTTGAAGTGCAA
GAGCCAATTAGTGTTGTTGAGAGCAATAATGTACCCATTCTTAATTCCTTTTCCAAACTC
GAGGAAATAAGAATTTGGTCATGCAACAATCTTCAAAAAGTA------------------
------------------------------------------------------------
------------------------------------------------------------
---------------------------------------------------------TTA
TTTCCTCCAAATATGATGGGCATTCTTACATGCCTTAAAGTCTTAGAGATTATAGGTTGT
AATTTGTTGGAAGGGATATTTGAAGTGCAAGAGCCAATTAGTGTTGTTGAGAGCAATAAT
GTACCCATTCTTAATTCCTTTTCCAAACTCGAGGAAATAAGAATTTGGTCATGCAACAAT
CTTCAAAAAGTATTATTTCATCCAAATATGATGGGCATTCTTACATGCCTTAAAGTCTTG
GTGATTAGAAATTGTAAATTGTTAGAAGGGATATTTGAAGTGCAAGAGCCAATTAGTGTT
GTTGAG------------------------------------------------------
------------------------------------------------------------
------------------------------------------------------------
---------------------AACAATAATATACCCATTCTTAATTCCTTTTCCAAACTC
GAGGAAATAAGAATTTGGTCATGCAACAATCTTCAAAAAGTATTATTTCCTCCAAATATG
ATGGGCATTCTTACATGCCTTAAAGTCTTAGAGATTATAGGTTGTAATTTGTTGGAAGGG
ATATTTGAAGTGCAAGAGCCAATTAGTGTTGTTGAA------------------------
------------------------------------------------------------
------------------------------------------------------------
---------------------------------------------------GCGAGTCCT
ATCGTGCTCCAAAATTTAAGTAGGTTGAAATTATATAATCTTCCAAACCTTGAGTACCTG
TGGAGCAAAAATCCCTGTGAGCTTCTAAGTTTGGAAAATATAAAAAATTTGACCATTGAG
GAATGTCCAAGACTTAGAAGAGAATACTCAGTCAAAATTCTCAAGCCACTTGAAGATGTA
AGCATAGATATCAAACAATTGATGAAGGTTATTGAGAAGGAAAAGTCAGCAGATCATAAT
ATGTTGGAATCAAAGCAATGGGAGACTTCATCTTCTTCTAAGGATGGGGTTCTACGGCTG
GGAGATGGTTCTAAGTTGTTTCCATATCTTAAAAGTTTGAAGCTATATGGTTTTGTTGAT
TATAACTCAACCCATTTACCAATGGAAATGTTGCAAATCTTATTCCAACTTGAA---GAC
TTTGAATTGGAAGGAGCATTTATTGAAGAAATTTTCCCCAGCAATATACTGATTTCA---
------------------------AGCTCTATGGATTTACAGAGTTTGACTCTATCTAAA
CTACCCAAGCTTAAGCATTTGTGGAGTGAAGAATGCTCACAAAATAATATTACCTCAGTT
CTTCAACATTTGTTTTTTCTAAGAATTTCAGATTGTGGAAGATTGAGTAGTTTAACTTTA
GTGTCATCATTGGTGTGTTTTACAAACTTGAAAGATCTTCATGTGAATAAATGTCATAGA
CTAACCCATTTGCTGAATCCTTCGGTGGCTACAACGCTTGTGCAACTTGAAGGTTTGACA
GTAGAAGAATGCAAAAGGATGAGTAGTGTAATTGAGGGAGGATCAACCGAAGAAGATGGA
AATGATGAAATTATTGTATTCAACAAACTACGCAATTTAACCATTACTTCTTGTTCCAAC
CTAACAAGCTTTTATTGTGGGAGATGCATCATTAAATTTCCACGTTTGAGGCAAGTACAC
ATTAGGGACTGTCCTGAAATGAAGGTCTTTTCGATTGGAATTGTAAGCACACCTCGATTG
AAATATGAAAATTTTTCTTTAAAGAAT---------------------GATTACGGTGAT
GGACAGTGTCATCCGAAATATCCCAAAGATATGTTGGTGGAA---GATATGAATGTCATC
ACCAGAGAATATTGGGAGGATAATGTTGATACCAGAATTCCAAATTTATTTGCCGAACAG
AGTTTGGAGGAAAACCAATACGAAAATTTTTCTTCTTCGAACAATAATGTTGAGAAAGAA
TAA
>PI164323_3rep
ATGGACATCCTTATTTCAGTCACTGCAAAAATTGCTGAATACACTGTTGAGCCTGTTGGA
CGCCAACTTGGTTATGTATTTTTCATTCGTTCCAACTTTCAAAAACTTAAGACTCAAGTA
GAAAAGCTGAAGATTACAAGAGAGTCTGTGCAACACAAGATCCATAGTGCAAGAAGAAAT
GCTGAAGACATAAAACCTGCCGTTGAGGAATGGTTGAAAAAGGTCGATGACTTTGTTCGA
GAATCTGACGAGATATTAGCCAATGAAGGTGGACATGGTGGACTCTGTTCCACCTATTTG
GTCCAACGACACAAGTTAAGTAGAAAGGCAAGCAAAATGGTAGATGAGGTTCTTGAGATG
AAAAATGAGGGGGAAAGTTTTGATATGGTATCCTATAAAAGTGTTATCCCATCAGTTGAT
TGTTCACTTCCAAAAGTGCCTGACTTTATTGACTTTGAGTCAAGAAAGTCGATTATGGAA
CAAATCATGGATGCACTATCTGATGGTAATGTCCATAGGATTGGAGTATATGGGATGGGG
GGTGTTGGCAAAACAATGCTAGTGAAGGATATTTTAAGAAAAATTGTGGAGAGTAAGAAG
CCTTTTGATGAGGTGGTAACATCCACGATCAGCCAAACACCAGATTTTAGAAGTATCCAA
GGACAACTAGCTGACACGCTAGGTTTGAAATTAGAACAAGAAACAATAGAAGGAAGGGCT
CCTATTTTACGAAAGAGGTTGAAGATGGAGAGAAGTATCCTAGTCGTGTTGGATGATGTC
TGGGAGAATATTGATTTGGAAACAATAGGAATTCCAAGTGTTGAAGATCATACGGGATGC
AAGATCTTGTTTACCACTAGGAATAAACATTTGATCTCAAATCAAATGTGCGCCAATAAA
ATTTTTGAGATAAGAGTTTTAGGAGAAGATGAGTCATGGAATTTATTTAAGACAATGGCA
GGTGAAACTGTGGAAGCAAGTGATTTGAAGCCTATAGCCATTCAAATTGTGAGAGAATGT
GCAGGTTTGCCTATTGCTATTACTACTGTTGCTAAGGCATTACGAAATAAACCATCCGAC
ATTTGGAATGATGCCTTAAATCAGCTTAAAAGTGTTGATGTGGGTGTGGCAAACATTGGA
GAAATGGAAAGGAAAGTGTATTTGCCACTAAAACTGAGTTATGATTGCTTGGGATATGAA
GAGGTGAAGTTATTATTCTTGTTATGCAGCATGTTTCCAGAAGACTTTACCATTGACGTG
GAAGAGCTGCATGTATATGCCATGGGCATGGGATTCTTACATGGTGTTGATACTGTGGAA
AAAGGACGATGTAGGATTAAAAAATTGGTTGATGATCTTATATCTTCTTCTTTGCTTCAA
CAATATTCTGAGTATCGGTGCAATTATGTGAAAATGCATGATATGGTTCGTGATGTAGCC
CTATTAATTGCATCTCAGAACGATCACATACGTATATTGAGCTATGTGAAAAGTTTAAAT
GAAGAATGGAAAGAAGATAGACTATCGGGTAATCATACAACAGTGTCTATTGATGGTTTA
CATTATCCTCTCCCGAAGTTAATGTTACCCAAAGTTCAATTATTAAGGTTAGTTGGACAC
TATTGTGGGGGAATTAATAACCGTGTGTCGGTGGTAGAAACTTTTTTTGAAGAAATGAAA
GAGCTCAAAGGTTTAGTATTAGAAAACGTAAATATATCATTGATGCAACGAACATCTGAT
CTTTACTCCTTAGCAAACATCAGAGTATTACGTTTGCAAAGATGTCAATTATTAGGGAGC
ATAGATTGGATTGGTGAATTAAAAAAGCTTGAAATTCTTGATTTTATAGGATCTAACATC
TCACAAATTCCTACAACCATGAGCCAATTGACACAGCTGAAAGTTTTGAATTTATCTTTT
TGT---GAACAACTCGAGGTAATGCCACCAAATATTCTTTCAAAGTTGACAAAATTGGAA
GAATTAAATCTGGAAAATTTTGATGGATGGGAAGGAGAAGAATGGTATGAAGGAAGGAAA
AATGCTAGCCTTTCTGAACTCAAGTGCTTGCGACATCTTTATGCTTTAAATTTAACCATT
CAAGATGAAGAAATTATGCCAAAAGATTTGTTTTTAGCTGAGGAGTTGAAGCTTCAAAAA
TTCAACATTTGTATTGGTTACCAAAGCAAATTAAAGTATACTTCTGGACCC------ACG
AACAGAATCAAAAACTTCATTGCAATCAAGATGGAATCAGGAAGGTGCTTGGATAATTGG
ATAAAAAATTTGTTAAAGAGGTCGGACAATGTGTTTTTGGAAGGATCAGTTTGTTCAAAG
GTTCTCCACTCAGAATTG------------------------------------------
------------------------------------------------------------
------------------------------------------------------------
------------------------------------------------------------
------------------------------------------------------------
------------------------------------------------------------
------------------------------------------------------------
------------------------------------------------------------
------------------------------------------------------------
---GTATCGCTTCCTAATTTGGAGAAGTTGGAAATTGTGAATGCAAAGAGTTTGAAGATG
ATATGGAGCAATAACGTGCCAATTCTTAATTCCTTTTCCAAACTCGAGGAAATAAAAATT
TATTCATGCAACAATCTTCAAAAAGTATTATTTCCTCCAAATATGATGGACATTCTCACA
TGCCTTAAAGTCTTAGAGATCAAAAATTGTGATTTGTTGGAAGGGATATTTGAAGCGCAA
GAGCCAATTAGTGTTGTTGAGAGCAATAATTTACCCATTCTTAATTCCTTTTCCAAACTC
GAGGAAATAAGAATTTGGTCATGCAACAATCTTCAAAAAGTA------------------
------------------------------------------------------------
------------------------------------------------------------
---------------------------------------------------------TTA
TTTCCTTCAAATATGATGGGCATTCTTCCATGCCTTAAAGTCTTAGATATTAGAGGTTGT
GAATTGTTGGAAGGGATATTTGAAGTGCAAGAGCCAATTAGTGTTGTTGAGAGCAATAGT
GTACCCATTCTTAATTCCTTTTCCAAACTCGAGAAAATAAGAATTTGGTCATGCAACAAT
CTTCAAAAAATATTATTTCCTTCAAATATGATGGGCATTCTTACATGCCTTAAAGTCTTA
GAGATCAGAGATTGTGAATTGTTGGAAGGGATATTTGAAGTGCAAGAGCCAATTAGTGTT
GTTGAA------------------------------------------------------
------------------------------------------------------------
------------------------------------------------------------
------------------------------------------------------------
------------------------------------------------------------
------------------------------------------------------------
------------------------------------------------------------
------------------------------------------------------------
------------------------------------------------------------
---------------------------------------------------GCGAGTCCT
ATCGTGCTCCAAAATTTAATTAGGTTGGAATTATATAATCTTCCAAACCTTGAGTACGTG
TGGAGCAAAAATCCTTGTGAGCTTCTGAGTTTGGAAAATATAAAAAGTTTGACCATTGAG
GAATGTCCAAGACTTAGAAGAGAATACTCAGTCAAAATTCTCAAGCCACTTCAATAGGTA
AGCATAGATATCAAACAATTGATGAAGGTTATTGAGAAGGAAAAGTCAGCAGATCATAAT
ATGTTGGAATCAAAGCAATGGGAGATTTCTTCTTCTTCTAAGGATGGGGTTCTACGGCTG
GGAGATGGTTCTAAGTTGTTTCCAAATCTTAAAGGTTTGAAGCTATATGGTTTTGTTGAT
TATAACTCAACCCATTTACCAATGGAAATGTTGCAAATCTTATTCCAACTTAAA---CAC
TTTGAATTGGAAGGAGCATTTATTGAAGAAATTTTCCCCAGCAATATACTGATTTCA---
------------------------AGCTCTATGGATTTACAGAGTTTGACTCTATATAAA
CTACCCAAGCTTAAGCATTTGTGGAGTGAAGAATGCTCACGAAACAATATCACCTCAGTT
CTTCAACATTTGATTTTTCTAAGAATTTCAGATTGTGGAAGATTGAGTAGTTTAACTTTA
GTGTCATCATTAGTGTGTTTTACAAACTTGAAAAGTCTTGCGGTTTATAAATGTGATAGA
CTAACCCATTTGCTGAATCCTTCGATGGCTACAACGCTTGTGCAACTTCAAGATTTGACA
ATAAGTGAATGCAAAAGAATGAGAAGTGTAATTGAGGAAGGATCAACCGAAGAAGATGGA
AATGATGAAATGGTTATATTCAACAACCTACAACATTTATACATTTTTAATTGTTCCAAC
CTAACAAGCTTTTATTGTGGGAGATGCATCGTTAAATTCCCATGTTTGGAAAGAGTATTC
ATTCAAAATTGTCCTGAAATGAAGGTCTTTTCACTTGGAATTGTAAGCACGCCTCGTTTG
AAATATGAAAAGTTTACTTTAATGAAT---------------------GATTACGATGAT
AAATGGTGTCATCCGAAATATCCCAAAGATATGTTGGTGGAA---GATATGAATGTCATC
ACCAGAGAATATTGGGAGGATAATGTTGATACCGGAATTCCAAATTTATTTGCCGAACAG
AGTTTGGAGGAAAACCGATCTGAAAATTCTTCTTCTTCAAAGAATAATGTTGAGAAAGAA
TAA
>PI_Vat2_3rep
ATGGACATCCTTATTTCAGTCACTGCAAAAATTGCTGAATACACTGTTGAGCCTGTTGGA
CGCCAACTTGGTTATGTATTTTTCATTCGTTCCAACTTTCAAAAACTTAAGACTCAAGTA
GAAAAGCTGAAGATTACAAGAGAGTCTGTGCAACACAAGATCCATAGTGCAAGAAGAAAT
GCTGAAGACATAAAACCTGCCGTTGAGGAATGGTTGAAAAAGGTCGATGACTTTGTTCGA
GAATCTGACGAGATATTAGCCAATGAAGGTGGACATGGTGGACTCTGTTCCACCTATTTG
GTCCAACGACACAAGTTAAGTAGAAAAGCAAGCAAAATGGTAGATGAGGTTCTTGAGATG
AAAAATGAGGGGGAAAGTTTTGATATGGTATCCTATAAAAGTGTTATCCCATCAGTTGAT
TGTTCACTTCCAAAAGTGCCTGACTTTATTGACTTTGAGTCAAGAAAGTCGATTATGGAA
CAAATCATGGATGCACTATCTGATGGTAATGTCCATAGGATTGGAGTATATGGGATGGGG
GGTGTTGGCAAAACAATGCTAGTGAAGGATATTTTAAGAAAAATTGTGGAGAGTAAGAAG
CCTTTTGATGAGGTGGTAACATCCACGATCAGCCAAACACCAGATTTTAGAAGTATCCAA
GGACAACTAGCTGACAAGCTAGGTTTGAAATTCGAACAAGAAACAATAGAAGGAAGGGCT
ACTATTCTACGAAAGAGGTTAAAGATGGAGAGAAGTATCCTAGTTGTGTTGGATGATGTT
TGGGAGTATATTGATTTGGAAACTATAGGAATTCCAAGTGTTGAAGATCATACGGGGTGC
AAGATCTTGTTTACCACTAGGATTAAACATTTGATCTCAAATCAAATGTGCGCCAATAAA
ATTTTTGAGATAAAAGTTTTAGGAAAAGATGAGTCATGGAATTTATTTAAGGCAATGGCA
GGTGACATTGTTGATGCAAGTGATTTGAAGCCTATAGCCATTCGAATTGTGAGAGAATGT
GCAGGTTTGCCTATTGCTATTACTACTGTTGCTAAGGCATTACGAAATAAACCTTCCGAC
ATTTGGAATGATGCCTTAGATCAGCTTAAAAGTGTTGATGTGGGTATGGCAAACATTGGA
GAAATGGAAAAGAAAGTGTATTTGTCACTAAAACTGAGTTACGATTGCTTGGGATATGAA
GAGGTGAAGTTATTATTCTTGTTATGCAGCATGTTTCCAGAAGACTTTAGCATTGACGTG
GAAGGGTTGCATGTATATGCCATGGGCATGGGATTCTTACATGGTGTTGATACTGTGGTA
AAAGGACGACGTAGGATAAAAAAATTGGTTGATGATCTTATATCTTCTTCTTTGCTTCAA
CAATATTCTGAGTATGGGTGCAATTATGTGAAAATGCATGATATGGTTCGTGATGTAGCC
CTATTAATTGCATCTAAGAATGAACACGTACGTACATTGAGCTATGTGAAAAGATCGAAT
GAAGAATGGGAAGAAGAGAAACTATTGGGTAATCATACTGCAGTGTTCATTGATGGTTTA
CATTATCCTCTCCCGAAGTTAACGTTACCCAAAGTTCAATTATTAAGGTTAGTTGCACAA
GATTGTTGGGAACATAATAAGCGTGTGTCGGTGGTAGAAACTTTTTTTGAAGAAATGAAA
GAGCTCAAAGGTTTAGTATTAGCAAACGTAAATATATCATTGATGCAACGAACATCTGAT
CTTTACTCCTTAGCAAACATCAGAGTATTACGTTTGCAAAGCTGTAATTTATTAGGGAGC
ATAGATTGGATTGGTGAATTAAAAAAGCTTGAAATTCTTGATTTTATAGGATCTAACATC
ACACAAATTCCTACAACCATGAGCCAATTGACACAACTCAAAGTGTTAAATTTATCTTCT
TGT---CATCAACTCAAGGTAATTCCACCAAATATTCTTTCAAAGTTGACAAAACTGGAA
GAATTAAGTCTGGAAACTTTTGATAGATGGGAAGGAGAAGAATGGTATGAAGGAAGGAAA
AATGCTAGCCTTTCTGAACTCAAGTGCTTGCGACATCTTTATGCTTTAAATTTAACCATT
CAAGATGAAGAAATTATGCCAAAAGATTTGTTTTTAGCTGAGGAGTTGAAGCTTCAAAAA
TTCAACATTTGTATTGGTTACCAAAGCAAATTAAAGTATACTTTTGGACCC------ACA
AACAGAATCAAAAACTTCATTGCAATCAAGATGGAATCAGGAAGGTGCTTGGATAATTGG
ATAAAAAATTTGTTAAAGAGGTCGGACAATGTGTTTTTGGAAGGATCAATTTGTTCAAAG
GTTCTCCACTCAGAATTG------------------------------------------
------------------------------------------------------------
------------------------------------------------------------
------------------------------------------------------------
------------------------------------------------------------
------------------------------------------------------------
------------------------------------------------------------
------------------------------------------------------------
------------------------------------------------------------
---GTATCGCTTCCTAATTTGGAGAAGTTGGAAATTGTGAATGCAAAGAGTTTGAAGATG
ATATGGAGCAATAACGTGCCAATTCTTAATTCCTTTTCCAAACTCGAGGAAATAAAAATT
TATTCATGCAACAATCTTCAAAAAGTATTATTTCCTCCAAATATGATGGACATTCTCACA
TGCCTTAAAGTCTTAGAGATCAAAAATTGTGATTTGTTGGAAGGGATATTTGAAGCGCAA
GAGCCAATTAGTGTTGTTGAGAGCAATAATTTACCCATTCTTAATTCCTTTTCCAAACTC
GAGGAAATAAGAATTTGGTCATGCAACAATCTTCAAAAAGTA------------------
------------------------------------------------------------
------------------------------------------------------------
---------------------------------------------------------TTA
TTTCCTTCAAATATGATGGGCATTCTTCCATGCCTTAAAGTCTTAGATATTAGAGGTTGT
GAATTGTTGGAAGGGATATTTGAAGTGCAAGAGCCAATTAGTGTTGTTGAGAGCAATAGT
GTACCCATTCTTAATTCCTTTTCCAAACTCGAGAAAATAAGAATTTGGTCATGCAACAAT
CTTCAAAAAATATTATTTCCTTCAAATATGATGGGCATTCTTACATGCCTTAAAGTCTTA
GAGATCAGAGATTGTGAATTGTTGGAAGGGATATTTGAAGTGCAAGAGCCAATTAGTGTT
GTTGAA------------------------------------------------------
------------------------------------------------------------
------------------------------------------------------------
------------------------------------------------------------
------------------------------------------------------------
------------------------------------------------------------
------------------------------------------------------------
------------------------------------------------------------
------------------------------------------------------------
---------------------------------------------------GCGAGTCCT
ATCGTGCTCCAAAATTTAATTAGGTTGGAATTATATAATCTTCCAAACCTTGAGTACGTG
TGGAGCAAAAATCCTTGTGAGCTTCTGAGTTTGGAAAATATAAAAAGTTTGACCATTGAG
GAATGTCCAAGACTTAGAAGAGAATACTCAGTCAAAATTTTCAAGCCACTTCAATATGTA
AGCATAGATATCAAACAATTGATGAAGGTTATTGAGAAGGAAAAGTCAGCAGATCATAAT
ATGTTGGAATCAAAGCAATGGGAGACTTCTTCTTCTTCTAAGGATGGGGTTCTACGGCTG
GGAGATGGTTCTAAGTTGTTTCCAAATCTTAAAAGTTTGAAGCTATATGGTTTTGTTGAT
TATAACTCAACCCATTTACCAATGGAAATGTTGCAAATCTTATTCCAACTTAAA---CAC
TTTGAATTGGAAGGAGCATTTATTGAAGAAATTTTCCCCAGCAATATACTGATTTCA---
------------------------AGCTCTATGGATTTACAGAGTTTGGCTCTATATAAA
CTACCCAAGCTTAAGCATTTGTGGAGTGAAGAATGCTCACGAAACAATATCACCTCAGTT
CTTCAACATTTGATTTTTCTAAGAATTTCAGATTGTGGAAGATTGAGTAGTTTAACTTTA
GTGTCATCATTAGTGTGTTTTACAAACTTGAAAAGTCTTGCGGTTTATAAATGTGATAGA
CTAACCCATTTGCTGAATCCTTCGATGGCTACAACGCTTGTGCAACTTCAAGATTTGACA
ATAAAAGAATGCAAAAGAATGAGAAGTGTAATTGAGGAAGGATCAACCGAAGAAGATGGA
AATGATGAAATGGTTGTATTCAACAACCTACGACATTTATACATTTTTAATTGTTCCAAC
CTAACAAGCTTTTATTGTGGGAGATGCATCGTTAAATTCCCATGTTTGGAAAGAGTATTC
ATTCAAAATTGTCCTGAAATGAAGGTCTTTTCACTTGGAATTGTAAGCACGCCTCGTTTG
AAATATGAAAAGTTTACTTTAATGAAT---------------------GATTACGATGAT
AAATGGTGTCATCTGAAATATCCCAAATATATGTTGGTGGAA---GATATGAATGTCATC
ACCAGAGAATATTGGGAGGATAATGTTGATACCGGAATTCCAAATTTATTTGCCGAACAG
AGTTTGGAGGAAAACCGATCTGAAAATTCTTCTTCTTCAAAGAATAATGTTGAGAAAGAA
TAA
>AN_Vat4_3rep
ATGGACATCCTTATTTCAGTCACTGCAAAAATTGCTGAATACACTGTTGAGCCTGTTGGA
CGCCAACTTGGTTATGTATTTTTCATTCGTTCCAACTTTCAAAAACTTAAGACTCAAGTA
GAAAAGCTGAAGATTACAAGAGAGTCTGTGCAACACAAGATCCATAGTGCAAGAAGAAAT
GCTGAAGACATAAAACCTGCCGTTGAGGAATGGTTGAAAAAGGTCGATGACTTTGTTCGA
GAATCTGACGAGATATTAGCCAATGAAGGTGGACATGGTGGACTCTGTTCCACCTATTTG
GTCCAACGACACAAGTTAAGTAGAAAAGCAAGCAAAATGGTAGATGAGGTTCTTGAGATG
AAAAATGAGGGGGAAAGTTTTGATATGGTATCCTATAAAAGTGTTATCCCATCAGTTGAT
TGTTCACTTCCAAAAGTGCCTGACTTTATTGACTTTGAGTCAAGAAAGTCGATTATGGAA
CAAATCATGGATGCACTATCTGATGGTAATGTCCATAGGATTGGAGTATATGGGATGGGG
GGTGTTGGCAAAACAATGCTAGTGAAGGATATTTTAAGAAAAATTGTGGAGAGTAAGAAG
CCTTTTGATGAGGTGGTAACATCCACGATCAGCCAAACACCAGATTTTAGAAGTATCCAA
GGACAACTAGCTGACAAGCTAGGTTTGAAATTCGAACAAGAAACAATAGAAGGAAGGGCT
ACTATTCTACGAAAGAGGTTAAAGATGGAGAGAAGTATCCTAGTTGTGTTGGATGATGTT
TGGGAGTATATTGATTTGGAAACTATAGGAATTCCAAGTGTTGAAGATCATACGGGGTGC
AAGATCTTGTTTACCACTAGGATTAAACATTTGATCTCAAATCAAATGTGCGCCAATAAA
ATTTTTGAGATAAAAGTTTTAGGAAAAGATGAGTCATGGAATTTATTTAAGGCAATGGCA
GGTGACATTGTTGATGCAAGTGATTTGAAGCCTATAGCCATTCGAAGTGTGAGAGAATGT
GCAGGTTTGCCTATTGCTATTACTACTGTTGCTAAGGCATTACGAAATAAACCTTCCGAC
ATTTGGAATGATGCCTTAGATCAGCTTAAAAGTGTTGATGTGGGTATGGCAAACATTGGA
GAAATGGAAAAGAAAGTGTATTTGTCACTAAAACTGAGTTACGATTGCTTGGGATATGAA
GAGGTGAAGTTATTATTCTTGTTATGCAGCATGTTTCCAGAAGACTGTAGCATTGACGTG
GAAGGGTTGCATGTATATGCCATGGGCATGGGATTCTTACATGGTGTTGATACTGTGGTA
AAAGGACGACGTAGGATAAAAAAATTGGTTGATGATCTTATATCTTCTTCTTTGCTTCAA
CAATATTCTGAGTATGGGTGCAATTATGTGAAAATGCATGATATGGTTCGTGATGTAGCC
CTATTAATTGCATCTAAGAATGAACACGTACGTACATTGAGCTATGTGAAAAGATCGAAT
GAAGAATGGGAAGAAGAGAAACTATTGGGTAATCATACTGCAGTGTTCATTGATGGTTTA
CATTATCCTCTCCCGAAGTTAACGTTACCCAAAGTTCAATTATTAACGTTAGTTGGACAA
TCTTGTTGGGAACATAATAAGCGTGTGTCGGTGGTAGAAACTTTTTTTGAAGAAATGAAA
GAGCTCAAAGGTTTAGTATTAGAAAACGTAAATATATCATTGATGCAACGAACATCTGAT
CTTTACTCCTTAGCAAACATCAGAGTATTACGTTTGCAAAGCTGTAATTTATTAGGGAGC
ATAGATTGGATTGGTGAATTAAAAAAGCTTGAAATTCTTGATTTTAGAGGATCTAACATC
ACACAAATTCCTACAACCATGAGCCAATTGACACAACTCAAAGTGTTAAATTTATCTTCT
TGT---CATCAACTCAAGGTAATTCCACCAAATATTCTTTCAAAGTTGACAAAACTGGAA
GAATTAAGTCTGGAAACTTTTGATAGATGGGAAGGAGAAGAATGGTATGAAGGAAGGAAA
AATGCTAGCCTTTCTGAACTCAAGTGCTTGCGACATCTTTATGCTTTAAATTTAACCATT
CAAGATGAAGAAATTATGCCAAAAGATTTGTTTTTAGCTGAGGAGTTGAAGCTTCAAAAA
TTCAACATTTGTATTGGTTACCAAAGCAAATTAAAGTATACTTTTGGACCC------ACA
AACAGAATCAAAAACTTCATTGCAATCAAGATGGAATCAGGAAGGTGCTTGGATAATTGG
ATAAAAAATTTGTTAAAGAGGTCGGACAATGTGTTTTTGGAAGGATCAATTTGTTCAAAG
GTTCTCCACTCAGAATTG------------------------------------------
------------------------------------------------------------
------------------------------------------------------------
------------------------------------------------------------
------------------------------------------------------------
------------------------------------------------------------
------------------------------------------------------------
------------------------------------------------------------
------------------------------------------------------------
---GTATCGCTTCCTAATTTGGAGAAGTTGGAAATTGTGAATGCAAAGAGTTTGAAGATG
ATATGGAGCAATAACGTGCCAATTCTTAATTCCTTTTCCAAACTCGAGGAAATAAAAATT
TATTCATGCAACAATCTTCAAAAAGTATTATTTCCTCCAAATATGATGGACATTCTCACA
TGCCTTAAAGTCTTAGAGATCAAAAATTGTGATTTGTTGGAAGGGATATTTGAAGCGCAA
GAGCCAATTAGTGTTGTTGAGAGCAATAATTTACCCATTCTTAATTCCTTTTCCAAACTC
GAGGAAATAAGAATTTGGTCATGCAACAATCTTCAAAAAGTA------------------
------------------------------------------------------------
------------------------------------------------------------
---------------------------------------------------------TTA
TTTCCTTCAAATATGATGGGCATTCTTCCATGCCTTAAAGTCTTAGATATTAGAGGTTGT
GAATTGTTGGAAGGGATATTTGAAGTGCAAGAGCCAATTAGTGTTGTTGAGAGCAATAGT
GTACCCATTCTTAATTCCTTTTCCAAACTCGAGAAAATAAGAATTTGGTCATGCAACAAT
CTTCAAAAAATATTATTTCCTTCAAATATGATGGGCATTCTTACATGCCTTAAAGTCTTA
GAGATCAGAGATTGTGAATTGTTGGAAGGGATATTTGAAGTGCAAGAGCCAATTAGTGTT
GTTGAA------------------------------------------------------
------------------------------------------------------------
------------------------------------------------------------
------------------------------------------------------------
------------------------------------------------------------
------------------------------------------------------------
------------------------------------------------------------
------------------------------------------------------------
------------------------------------------------------------
---------------------------------------------------GCGAGTCCT
ATCGTGCTCCAAAATTTAATTAGGTTGGAATTATATAATCTTCCAAACCTTGAGTACGTG
TGGAGCAAAAATCCTTGTGAGCTTCTGAGTTTGGAAAATATAAAAAGTTTGACCATTGAG
GAATGTCCAAGACTTAGAAGAGAATACTCAGTCAAAATTCTCAAGCCACTTCAATATGTA
AGCATAGATATCAAACAATTGATGAAGGTTATTGAGAAGGAAAAGTCAGCAGATCATAAT
ATGTTGGAATCAAAGCAATGGGAGACTTCTTCTTCTTCTAAGGATGGGGTTCTACGGCTG
GGAGATGGTTCTAAGTTGTTTCCAAATCTTAAAGGTTTGAAGCTATATGGTTTTGTTGAT
TATAACTCAACCCATTTACCAATGGAAATGTTGCAAATCTTATTCCAACTTAAA---CAC
TTTGAATTGGAAGGAGCATTTATTGAAGAAATTTTCCCCAGCAATATACTGATTTCA---
------------------------AGCTCTATGGATTTACAGAGTTTGACTCTATATAAA
CTACCCAAGCTTAAGCATTTGTGGAGTGAAGAATGCTCACGAAACAATATCACCTCAGTT
CTTCAACATTTGATTTTTCTAAGAATTTCAGATTGTGGAAGATTGAGTAGTTTAACTTTA
GTGTCATCATTAGTGTGTTTTACAAACTTGAAAAGTCTTGCGGTTTATAAATGTGATAGA
CTAACCCATTTGCTGAATCCTTCGATGGCTACAACGCTTGTGCAACTTCAAGATTTGACA
ATAAATGAATGCAAAAGAATGAGAAGTGTAATTGAGGAAGGATCAACCGAAGAAGATGGA
AATGATGAAATGGTTGTATTCAACAACCTACAACATTTATACATTTTTAATTGTTCCAAC
CTAACAAGCTTTTATTGTGGGAGATGCATCGTTAAATTCCCATGTTTGGAAAGAGTATTC
ATTCAAAATTGTCCTGAAATGAAGGTCTTTTCACTTGGAATTGTAAGCACGCCTCGTTTG
AAATATGAAAAGTTTACTTTAATGAAT---------------------GATTACGATGAT
AAATGGTGTCATCCGAAATATCCCAAAGATATGTTGGTGGAA---GATATGAATGTCATC
ACCAGAGAATATTGGGAGGATAATGTTGATACCGGAATTCCAAATTTATTTGCCGAACAG
AGTTTGGAGGAAAACCGATCTGAAAATTCTTCTTCTTCAAAGAATAATGTTGAGAAAGAA
TAA
>WMR29_3rep
ATGGACATCCTTATTTCAGTCACTGCAAAAATTGCTGAATACACTGTTGAGCCTGTTGGA
CGCCAACTTGGTTATGTATTTTTCATTCGTTCCAACTTTCAAAAACTTAAGACTCAAGTA
GAAAAGCTGAAGATTACAAGAGAGTCTGTGCAACACAAGATCCATAGTGCAAGAAGAAAT
GCTGAAGACATAAAACCTGCCGTTGAGGAATGGTTGAAAAAGGTCGATGACTTTGTTCGA
GAATCTGACGAGATATTAGCCAATGAAGGTGGACATGGTGGACTCTGTTCCACCTATTTG
GTCCAACGACACAAGTTAAGTAGAAAAGCAAGCAAAATGGTAGATGAGGTTCTTGAGATG
AAAAATGAGGGGGAAAGTTTTGATATGGTATCCTATAAAAGTGTTATCCCATCAGTTGAT
TGTTCACTTCCAAAAGTGCCTGACTTTATTGACTTTGAGTCAAGAAAGTCGATTATGGAA
CAAATCATGGATGCACTATCTGATGGTAATGTCCATAGGATTGGAGTATATGGGATGGGG
GGTGTTGGCAAAACAATGCTAGTGAAGGATATTTTAAGAAAAATTGTGGAGAGTAAGAAG
CCTTTTGATGAGGTGGTAACATCCACGATCAGCCAAACACCAGATTTTAGAAGTATCCAA
GGACAACTAGCTGACAAGCTAGGTTTGAAATTCGAACAAGAAACAATAGAAGGAAGGGCT
ACTATTCTACGAAAGAGGTTAAAGATGGAGAGAAGTATCCTAGTTGTGTTGGATGATGTT
TGGGAGTATATTGATTTGGAAACTATAGGAATTCCAAGTGTTGAAGATCATACGGGGTGC
AAGATCTTGTTTACCACTAGGATTAAACATTTGATCTCAAATCAAATGTGCGCCAATAAA
ATTTTTGAGATAAAAGTTTTAGGAAAAGATGAGTCATGGAATTTATTTAAGGCAATGGCA
GGTGACATTGTTGATGCGAGTGGTTTGAAGCCTATAGCCATTCGAATTGTGAGAGAATGT
GCAGGTTTGCCTATTGCTATTACTACTGTTGCTAAGGCATTACGAAATAGACCTTCCGAC
ATTTGGAATGATGCCTTAGATCAGCTTAAAAGTGTTGATGTGGGTATGGCAAACATTGGA
GAAATGGAAAAGAAAGTGTATTTGTCACTAAAACTGAGTTACGATTGCTTGGGATATGAA
GAGGTGAAGTTATTATTCTTGTTATGCAGCATGTTTCCAGAAGACTGTAGCATTGACGTG
GAAGGGTTGCATGTATATGCCATGGGCATGGGATTCTTACATGGTGTTGATACTGTGGTA
AAAGGACGACGTAGGATAAAAAAATTGGTTGATGATCTTATATCTTCTTCTTTGCTTCAA
CAATATTCTGAGTATGGGTGCAATTATGTGAAAATGCATGATATGGTTCGTGATGTAGCC
CTATTAATTGCATCTAAGAATGAACACGTACGTACATTGAGCTATGTGAAAAGATCGAAT
GAAGAATGGGAAGAAGAGAAACTATTGGGTAATCATACTGCAGTGTTCATTGATGGTTTA
CATTATCCTCTCCCGAAGTTAACGTTACCCAAAGTTCAATTATTAACGTTAGTTGGACAA
TCTTGTTGGGAACATAATAAGCGTGTGTCGGTGGTAGAAACTTTTTTTGAAGAAATGAAA
GAGCTCAAAGGTTTAGTATTAGAAAACGTAAATATATCATTGATGCAACGAACATCTGAT
CTTTACTCCTTAGCAAACATCAGAGTATTACGTTTGCAAAGCTGTAATTTATTAGGGAGC
ATAGATTGGATTGGTGAATTAAAAAAGCTTGAAATTCTTGATTTTAGAGGATCTAACATC
ACACAAATTCCTACAACCATGAGCCAATTGACACAACTCAAAGTGTTAAATTTATCTTCT
TGT---CATCAACTCAAGGTAATTCCACCAAATATTCTTTCAAAGTTGACAAAACTGGAA
GAATTAAGTCTGGAAACTTTTGATAGATGGGAAGGAGAGGAATGGTATGAAGGAAGGAAA
AATGCTAGCCTTTCTGAACTCAAGTGCTTGCGACATCTTTATGCTTTAAATTTAACCATT
CAAGATGAAGAAATTATGCCAAAAGATTTGTTTTTAGCTGAGGAGTTGAAGCTTCAAAAA
TTCAACATTTGTATTGGTTACCAAAGCAAATTAAAGTATACTTTTGGACCC------ACA
AACAGAATCAAAAACTTCATTGCAATCAAGATGGAATCAGGAAGGTGCTTGGATAATTGG
ATAAAAAATTTGTTAAAGAGGTCGGACAATGTGTTTTTGGAAGGATCAATTTGTTCAAAG
GTTCTCCACTCAGAATTG------------------------------------------
------------------------------------------------------------
------------------------------------------------------------
------------------------------------------------------------
------------------------------------------------------------
------------------------------------------------------------
------------------------------------------------------------
------------------------------------------------------------
------------------------------------------------------------
---GTATCGCTTCCTAATTTGGAGAAGTTGGAAATTGTGAATGCAAAGAGTTTGAAGATG
ATATGGAGCAATAACGTGCCAATTCTTAATTCCTTTTCCAAACTCGAGGAAATAAAAATT
TATTCATGCAACAATCTTCAAAAAGTATTATTTCCTCCAAATATGATGGACATTCTCACA
TGCCTTAAAGTCTTAGAGATCAAAAATTGTGATTTGTTGGAAGGGATATTTGAAGCGCAA
GAGCCAATTAGTGTTGTTGAGAGCAATAATTTACCCATTCTTAATTCCTTTTCCAAACTC
GAGGAAATAAGAATTTGGTCATGCAACAATCTTCAAAAAGTA------------------
------------------------------------------------------------
------------------------------------------------------------
---------------------------------------------------------TTA
TTTCCTTCAAATATGATGGGCATTCTTCCATGCCTTAAAGTCTTAGATATTAGAGGTTGT
GAATTGTTGGAAGGGATATTTGAAGTGCAAGAGCCAATTAGTGTTGTTGAGAGCAATAGT
GTACCCATTCTTAATTCCTTTTCCAAACTCGAGAAAATAAGAATTTGGTCATGCAACAAT
CTTCAAAAAATATTATTTCCTTCAAATATGATGGGCATTCTTACATGCCTTAAAGTCTTA
GAGATCAGAGATTGTGAATTGTTGGAAGGGATATTTGAAGTGCAAGAGCCAATTAGTGTT
GTTGAA------------------------------------------------------
------------------------------------------------------------
------------------------------------------------------------
------------------------------------------------------------
------------------------------------------------------------
------------------------------------------------------------
------------------------------------------------------------
------------------------------------------------------------
------------------------------------------------------------
---------------------------------------------------GCGAGTCCT
ATCGTGCTCCAAAATTTAATTAGGTTGGAATTATATAATCTTCCAAACCTTGAGTACGTG
TGGAGCAAAAATCCTTGTGAGCTTCTGAGTTTGGAAAATATAAAAAGTTTGACCATTGAG
GAATGTCCAAGACTTAGAAGAGAATACTCAGTCAAAATTCTCAAGCCACTTCAATATGTA
AGCATAGATATCAAACAATTGATGAAGGTTATTGAGAAGGAAAAGTCAGCAGATCATAAT
ATGTTGGAATCAAAGCAATGGGAGACTTCTTCTTCTTCTAAGGATGGGGTTCTACGGCTG
GGAGATGGTTCTAAGTTGTTTCCAAATCTTAAAGGTTTGAAGCTATATGGTTTTGTTGAT
TATAACTCAACCCATTTACCAATGGAAATGTTGCAAATCTTATTCCAACTTAAA---CAC
TTTGAATTGGAAGGAGCATTTATTGAAGAAATTTTCCCCAGCAATATACTGATTTCA---
------------------------AGCTCTATGGATTTACAGAGTTTGACTCTATATAAA
CTACCCAAGCTTAAGCATTTGTGGAGTGAAGAATGCTCACGAAACAATATCACCTCAGTT
CTTCAACATTTGATTTTTCTAAGAATTTCAGATTGTGGAAGATTGAGTAGTTTAACTTTA
GTGTCATCATTAGTGTGTTTTACAAACTTGAAAAGTCTTGCGGTTTATAAATGTGATAGA
CTAACCCATTTGCTGAATCCTTCGATGGCTACAACGCTTGTGCAACTTCAAGATTTGACA
ATAAATGAATGCAAAAGAATGAGAAGTGTAATTGAGGAAGGATCAACCGAAGAAGATGGA
AATGATGAAATGGTTGTATTCAACAACCTACAACATTTATACATTTTTAATTGTTCCAAC
CTAACAAGCTTTTATTGTGGGAGATGCATCGTTAAATTCCCATGTTTGGAAAGAGTATTC
ATTCAAAATTGTCCTGAAATGAAGGTCTTTTCACTTGGAATTGTAAGCACGCCTCGTTTG
AAATATGAAAAGTTTACTTTAATGAAT---------------------GATTACGATGAT
AAATGGTGTCATCCGAAATATCCCAAAGATATGTTGGTGGAA---GATATGAATGTCATC
ACCAGAGAATATTGGGAGGATAATGTTGATACCGGAATTCCAAATTTATTTGCCGAACAG
AGTTTGGAGGAAAACCGATCTGAAAATTCTTCTTCTTCAAAGAATAATGTTGAGAAAGAA
TAA
>DB_Vat1_3rep
ATGGACATCCTTATTTCAGTCATTGCAAAAATTGCTGAATACACTGTTGAGCCTGTTGGA
CGCCAACTTGGTTATGTATTTTTCATTCGTTCCAACTTTCAAAAACTTAAGACTCAAGTA
GAAAAGCTGAAGATTACAAGAGAGTCTGTGCAACACAAGATCCATAGTGCAAGAAGAAAT
GCTGAAGACATAAAACCTGCCGTTGAGGAATGGTTGAAAAAGGTCGATGACTTTGTTCGA
GAATCTGACGAGATATTAGCCAATGAAGGTGGACATGGTGGACTCTGTTCCACCTATTTC
GTCCAACGACACAAGTTAAGTAGAAAAGCAAGCAAAATGGTAGATGAGGTTCTTGAGATG
AAAAATGAGGGGGAAAGTTTTGATATGGCATCCTATAAAAGTGTTATCCCATCAGTTGAT
TGTTCACTTCCAAAAGTGCCTGACTTTATTGACTTTGAGTCAAGAAAGTCGATTATGGAA
CAAATCATGGATGCACTATCTGATGGTAATGTCCATAGGATTGGAGTATATGGGATGGGG
GGTGTTGGCAAAACAATGCTAGTGAAGGATATTTTAAGAAAAATTGTGGAGAGTAAGAAG
CCTTTTGATGAGGTGGTAACATCCACGATCAGCCAAACACCAGATTTTAGAAGTATCCAA
GGACAACTAGCTGACACGCTAGGTTTGAAATTAGAACAAGAAACAATAGAAGGAAGGGCT
CCTATTTTACGAAAGAGGTTGAAGATGGAGAGAAGTATCCTAGTCGTGTTGGATGATGTC
TGGGAGAATATTGATTTGGAAACAATAGGAATTCCAAGTGTTGAAGATCATACGGGATGC
AAGATCTTGTTTACCACTAGGAATAAACATTTGATCTCAAATCAAATGTGCGCCAATAAA
ATTTTTGAGATAAAAGTTTTAGGAGAAGATGAGTCATGGAATTTATTTAAGACAATGGCA
GGTGAAACTGTGGAAGCAAGTGATTTGAAGCCTATAGCCATTCAAATTGCGAGAGAATGT
GCAGGTTTGCCTATTGCTATTACTACTGTTGCTAAGGCATTACGAAATAAACCATCCGAC
ATTTGGAATGATGCCTTAAATCAGCTTAAAAGTGTTGATGTGGGTATGGCAAACATTGGA
GAAATGGAAAGGAAAGTGTATTTGCCACTAAAACTGAGTTATGATTGCTTGGGATATGAA
GAGGTGAAGTTATTATTCTTGTTATGCAGCATGTTTCCAGAAGACTTTCCCATTGACGTG
GAAGAGTTGCATGTATATGCCATGGGCATGGGATTCTTACATGGTGTTGATACTGTGGAA
AAAGGACGATGTAGGATTAAAAAATTGGTTGATGATCTTATATCTTCTTCTTTGCTTCAA
CAATATTCTGAGTATGGGTGCAATTATGTGAAAATGCATGATATGGTTCGTGATGTAGCC
CTATTAATTGCATCTCAGAACGATCACATACGTATATTGAGCTATGTGAAAAGTTTAAAT
GAAGAATGGAAAGAAGATAGACTATCGGGTAATCATACAACAGTGTCTATTGATGGTTTA
CATTATCCTCTCCCGAAGTTAACGTTTCCCAAAGTTCAACTATTAAGGTTAGTTGCACAA
TCTTGGTGGGAACATAATGAGAGTGTGTCGGTGGTAGAAACTTTTTTTGAAGAAATGAAA
GAGCTCAAAGGTTTAGTATTAGAAAACGTAAATATATCATTGATGCAACGAACATCTGAT
CTTTACTCCTTAGCAAACATCAGAGTATTACGTTTGCAAAGATGTCAATTATTAGGGAGC
ATAGATTGGATTGGTGAATTAAAAAAGCTTGAAATTCTTGATTTTAGAGGATCTAACATC
TCACAAATTCCTACAACCATGAGCCAATTGACACAGCTGAAAGTTTTGAATTTATCTTTT
TGT---GAACAACTCGAGGTAATTCCACCAAATATTCTTTCAAAGTTGACAAAATTGGAA
GAATTAAATCTGGAAACTTTTGATGGATGGGAAGGAGAAGAATGGTATGAAGGAAGGAAA
AATGCTAGCCTTTCTGAACTCAAGTGCTTGCGACACCTTTATGCTTTAAACTTAACCATT
CAAGATGAAGAAATTATGCCAGAAAACTTGTTCTTAGTTGGGAAGTTGAAGCTTCAAAAA
TTCAACATTCGTATTGGTTGCCAAAGCAAATTAAAGTATACTTTTGCATACCAGAACAAG
AACAGAATCAAAAACTTCATTGGAATCAAGATGGAATCAGGAAGGTGCTTGGATGATTGG
ATAAAAAATTTGTTAAAGAGGTCGGACAATGTGCTTTTGGAAGGATCGGTTTGTTCAAAG
GTTCTCCACTCAGAATTG------------------------------------------
------------------------------------------------------------
------------------------------------------------------------
------------------------------------------------------------
------------------------------------------------------------
------------------------------------------------------------
------------------------------------------------------------
------------------------------------------------------------
------------------------------------------------------------
---GTATCGCTTCCTAATTTGGAGAAGTTGGAAATTGTGAATGCAGAGAGTTTGGAGATG
ATATGGAGCAATAACGTGCCAATTCTTAATTCCTTTTCCAAACTCGAGAAAATAAAAATT
TGTTCATGCAACAATCTTCAAAAAGTATTATTTCCTCCAAATATGATGGGCATTCTTACA
TGCCTTAAAGTCTTGGAGATTGGAGATTGTAAATTGTTAGAAGGGATATTTGAAGTGCAA
GAGCCAATTAGTGTTGTTGAGACCAATAATGTACCCATTCTTAATTCCTTTTCCAAACTC
GAGAAAATAAGAATTTGTTTCTGCAACAATCTTCAAAAAGTA------------------
------------------------------------------------------------
------------------------------------------------------------
---------------------------------------------------------TTA
TTTCCTCCAAATATGATGGGCATTCTTACATGCCTTAAAGTCTTAGAGATTATAGATTGT
AATTTGTTGGAAGGGATATTTGAAGTGCAAGAGCCAATTAGTGTTGTTGAGAGCAATAAT
TTACCCATTCTTAATTCCTTTTCCAAACTCGAGGAAATAAGCATTTGGTCATGCAACAAT
CTTCAAAAAGTATTATTTCCTCCAAATATGATGGGCATTCTTACATGCCTTAAAGTCTTA
GAGATTATAGGTTGTAATTTGTTGGAAGGGATATTTGAAGTGCAAGAGCCAATTAGTGTT
GTTGAA------------------------------------------------------
------------------------------------------------------------
------------------------------------------------------------
------------------------------------------------------------
------------------------------------------------------------
------------------------------------------------------------
------------------------------------------------------------
------------------------------------------------------------
------------------------------------------------------------
---------------------------------------------------GCGAGTCCT
ATCGTGCTCCAAAATTTAAGTAGGTTGAAATTATATAATCTTCCAAACCTTGAGTACCTG
TGGAGCAAAAATCCTTGTGAGCTTCTAAGTTTGGAAAATATAAAAAATTTGACCATTGAG
GAATGTCCAAGACTTAGAAGAGAATACTCAGTCAAAATTCTCAAGCCACTTGAAGATGTA
AGCATAGATATCAAACAATTGATGAAGGTTATTGAGAAGGAAAAGTCAGCAGATCATAAT
ATGTTGGAATCAAAGCAATGGGAGACTTCATCTTCTTCTAAGGATGGGGTTCTACGGCTG
GGAGATGGTTCTAAGTTGTTTCCAAATCTTAAAAGTTTGAAGCTATATGGTTTTGTTGAT
TATAACTCAACCCATTTACCAATGGAAATGTTGCAAATCTTATTCCAACTTGAA---GTC
TTTGAATTGGAAGGAGCATTTATTGAAGAAATTTTCCCCAGCAATATACTGATTTCA---
------------------------AGCTCTATGGATTTACAGAGTTTGATTCTATCTAAA
CTACCCAAGCTTAAGCATTTGTGGAGTGAAGAATGCTCACAAAACAATATCACCTCAGTT
CTTCAACATTTGTGTTCTCTAGGAATTTCAGATTGTGGAAGATTGAGTAGT------TTA
GTGTCATCATTAGTGTGTTTTACAAACTTGCAACATCTTCATGTGAATAAATGTCATAGA
CTAACCCATTTGCTGAATCCTTCGGTGGCTACAACGCTTGTGCAACTTGAAGGTTTGACA
GTAGAAGAATGCAAAAGGATGAGTAGTGTAATTGAGGAAGGATCAACCGAAGAAGATGGA
AATGATGAAATGGTTGTATTCAACAACCTACAAAATTTATACATTTTTAATTGTTCCAAC
CTAACAAGCTTTTATTGTGGGAGATGCATCATTAAATTTCCATGTTTGGAAAGAGTATTC
ATTCAAAAGTGTCCTGAAATGAAGGTCTTTTCACTTGGAATTGTAAGCACACCTCGATTG
AAATATGAAAATTTTTATTTAAAGAAA---------------------GATTACGATGAT
GAACGGTGTCATCCTAAATATCCCAAAGAGATGTTGGTGGAA---GATATGAATGTCATG
ACCAGAGAATATTGGGAGGATAATGTTGATACCGGAATTCCAAATTTATTTGCCGAACAG
AGTTTGGAGGAAAACCGATCTGAAAATTCTTCTTCTTCAAAGAATAATGTTGAGAAAGAA
TAA
>AN_Vat2_3rep
ATGGACATCCTTATTTCAGTCACTGCAAAAATTGCTGAATACACTGTTGAGCCTGTTGGA
CGCCAACTTGGTTATGTATTTTTCATTCGTTCCAACTTTCAAAAACTTAAGACTCAAGTA
GAAAAGCTGAAGATTACAAGAGAGTCTGTGCAACACAAGATCCATAGTGCAAGAAGAAAT
GCTGAAGACATAAAACCTGCCGTTGAGGAATGGTTGAAAAAGGTCGATGACTTTGTTCGA
GAATCTGACGAGATATTAGCCAATGAAGGTGGACATGGTGGACTCTGTTCCACCTATTTG
GTCCAACGACACAAGTTAAGTAGAAAAGCAAGCAAAATGGTAGATGAGGTTCTTGAGATG
AAAAATGAGGGGGAAAGTTTTGATATGGTATCCTATAAAAGTGTTATCCCATCAGTTGAT
TGTTCACTTCCAAAAGTGCCTGACTTTATTGACTTTGAGTCAAGAAAGTCGATTATGGAA
CAAATCATGGATGCACTATCTGATGGTAATGTCCATAGGATTGGAGTATATGGGATGGGG
GGTGTTGGCAAAACAATGCTAGTGAAGGATATTTTAAGAAAAATTGTGGAGAGTAAGAAG
CCTTTTGATGAGGTGGTAACATCCACGATCAGCCAAACACCAGATTTTAGAAGTATCCAA
GGACAACTAGCTGACAAGCTAGGTTTGAAATTCGAACAAGAAACAATAGAAGGAAGGGCT
ACTATTCTACGAAAGAGGTTAAAGATGGAGAGAAGTATCCTAGTTGTGTTGGATGATGTT
TGGGAGTATATTGATTTGGAAACTATAGGAATTCCAAGTGTTGAAGATCATACGGGGTGC
AAGATCTTGTTTACCACTAGGATTAAACATTTGATCTCAAATCAAATGTGCGCCAATAAA
ATTTTTGAGATAAAAGTTTTAGGAAAAGATGAGTCATGGAATTTATTTAAGGCAATGGCA
GGTGACATTGTTGATGCAAGTGATTTGAAGCCTATAGCCATTCGAATTGTGAGAGAATGT
GCAGGTTTGCCTATTGCTATTACTACTGTTGCTAAGGCATTACGAAATAAACCTTCCGAC
ATTTGGAATGATGCCTTAGATCAGCTTAAAAGTGTTGATGTGGGTATGGCAAACATTGGA
GAAATGGAAAAGAAAGTGTATTTGTCACTAAAACTGAGTTACGATTGCTTGGGATATGAA
GAGGTGAAGTTATTATTCTTGTTATGCAGCATGTTTCCAGAAGACTTTAGCATTGACGTG
GAAGGGTTGCATGTATATGCCATGGGCATGGGATTCTTACATGGTGTTGATACTGTGGTA
AAAGGACGACGTAGGATAAAAAAATTGGTTGATGATCTTATATCTTCTTCTTTGCTTCAA
CAATATTCTGAGTATGGGTGCAATTATGTGAAAATGCATGATATGGTTCGTGATGTAGCC
CTATTAATTGCATCTAAGAATGAACACGTACGTACATTGAGCTATGTGAAAAGATCGAAT
GAAGAATGGGAAGAAGAGAAACTATTGGGTAATCATACTGCAGTGTTCATTGATGGTTTA
CATTATCCTCTCCCGAAGTTAACGTTACCCAAAGTTCAATTATTAACGTTAGTTGCACAA
GATTGTTGGGAACATAATAAGCGTGTGTCGGTGGTAGAAACTTTTTTTGAAGAAATGAAA
GAGCTCAAAGGTTTAGTATTAGAAAACGTAAATATATCATTGATGCAACGAACATCTGAT
CTTTACTCCTTAGCAAACATCAGAGTATTACATTTGCAAAGATGTCAATTATTAGGGAGC
ATAGATTGGATTGGTGAATTAAAAAAGCTTGAAATTCTTGATTTTAGAGGATCTAACATC
TCACAAATTCCTACGACCATGAGCCAATTGACACAGCTGAAAGTTTTGAATTTATCTTTT
TGT---GAACAACTCGAGGTAATTCCACCAAATATTCTTTCAAAGTTGACAAAATTGGAA
GAATTAAATCTGGAAACTTTTGATGGATGGGAAGGAGAAGAATGGTATGAAGGAAGGAAA
AATGCTAGCCTTTCTGAACTCAAGTGCTTGCGACACCTTTATGCTTTAAACTTAACCATT
CAAGATGAAGAAATTATGCCAGAAAACTTGTTCTTAGTTGGGAAGTTGAAGCTTCAAAAA
TTCAACATTCGTATTGGTTGCCAAAGCAAATTAAAGTATACTTTTGCTTACCAGAACAAG
AACAGAATCAAAAACTTCATTGGAATCAAGATGGAATCAGGAAGGTGCTTGGATGATTGG
ATAAAAAATTTGTTAAAGAGGTCGGACAATGTGCTTTTGGAAGGATCAGTTTGTTCAAAG
GTTCTCCACTCAGAATTG------------------------------------------
------------------------------------------------------------
------------------------------------------------------------
------------------------------------------------------------
------------------------------------------------------------
------------------------------------------------------------
------------------------------------------------------------
------------------------------------------------------------
------------------------------------------------------------
---GTATCGCTTCCTAATTTGGAGAAGTTGGAAATTGTGAATGCAAAGAGTTTGAAGATG
ATATGGAGCAATAACGTGCCAATTCTTAATTCCTTTTCCAAACTCGAGGAAATAAAAATT
TATTCATGCAACAATCTTCAAAAAGTATTATTTCCTCCAAATATGATGGACATTCTCACA
TGCCTTAAAGTCTTAGAGATCAAAAATTGTGATTTGTTGGAAGGGATATTTGAAGCGCAA
GAGCCAATTAGTGTTGTTGAGAGCAATAATTTACCCATTCTTAATTCCTTTTCCAAACTC
GAGGAAATAAGAATTTGGTCATGCAACAATCTTCAAAAAGTA------------------
------------------------------------------------------------
------------------------------------------------------------
---------------------------------------------------------TTA
TTTCCTTCAAATATGATGGGCATTCTTCCATGCCTTAAAGTCTTAGATATTAGAGGTTGT
GAATTGTTGGAAGGGATATTTGAAGTGCAAGAGCCAATTAGTGTTGTTGAGAGCAATAGT
GTACCCATTCTTAATTCCTTTTCCAAACTCGAGAAAATAAGAATTTGGTCATGCAACAAT
CTTCAAAAAATATTATTTCCTTCAAATATGATGGGCATTCTTACATGCCTTAAAGTCTTA
GAGATCAGAGATTGTGAATTGTTGGAAGGGATATTTGAAGTGCAAGAGCCAATTAGTGTT
GTTGAA------------------------------------------------------
------------------------------------------------------------
------------------------------------------------------------
------------------------------------------------------------
------------------------------------------------------------
------------------------------------------------------------
------------------------------------------------------------
------------------------------------------------------------
------------------------------------------------------------
---------------------------------------------------GCGAGTCCT
ATCGTGCTCCAAAATTTAATTAGGTTGGAATTATATAATCTTCCAAACCTTGAGTACGTG
TGGAGCAAAAATCCTTGTGAGCTTCTGAGTTTGGAAAATATAAAAAGTTTGACCATTGAG
GAATGTCCAAGACTTAGAAGAGAATACTCAGTCAAAATTCTCAAGCCACTTCAATATGTA
AGCATAGATATCAAACAATTGATGAAGGTTATTGAGAAGGAAAAGTCAGCAGATCATAAT
ATGTTGGAATCAAAGCAATGGGAGACTTCTTCTTCTTCTAAGGATGGGGTTCTACGGCTG
GGAGATGGTTCTAAGTTGTTTCCAAATCTTAAAAGTTTGAAGCTATATGGTTTTGTTGAT
TATAACTCAACCCATTTACCAATGGAAATGTTGCAAATCTTATTCCAACTTAAA---CAC
TTTGAATTGGAAGGAGCATTTATCGAAGAAGTTTTCCCCAGCAACATACTGATTCCA---
------------------------AGCTATATGGTTTTAAGGAGATTGACTCTATCTAAA
CTACCCAAGCTTAAGCATTTGTGGAGTGAAGAATGCTCACAAAATAATATTACCTCAGTT
CTTCAACATTTGTTTTCTCTAAGAATTTCAGATTGTGGAAGATTGAGTAGTTTAACTTTA
GTGTCATCATTGGTGTGTTTTACAAACTTGAAACATCTTCGGGTTTATAAATGTGATGGA
CTAACCCATTTGCTGAATCCTTCGGTGGCTACAACGCTTGTGCAACTTCAGTCTTTGACA
ATAGAAGAATGCAAAAGGATGAGTAGTGTAATTGAGGGAGGATCAACCGAAGAAGATGGA
AATGATGAAATGGTTGTATTCAACAACCTACAACATTTATACATTTTTAATTGTTCCAAC
CTAACAAGCTTTTATTGTGGGAGATGCATTATTAAATTTCCATGTTTGAGGCAAGTAGAC
ATTTGGAACTGTTCTGAAATGAAGGTCTTTTCGCTTGGAATTGTAAGCACACCTCGATTG
AAATATGAAAATTTTTATTTAAAGAAT---------------------GATTACGATGAT
GAACGGTGTCATCCAAAATATCCCAAAGATATGTTGGTGGAA---GATATGAATGTCATC
ACCAGAGAATATTGGGAGGATAATGTTGATACCAGAATTCCAAATTTATTTGCCGAACAG
AGTTTGGAGGAAAACCGATCTGAAAATTCTTCTTCTTCAAAGAACAATGTTGAGAAAGAA
TAA
>DH_Vat1_3rep
ATGGACATCCTTATTTCAGTCATTGCAAAAATTGCTGAATACACTGTTGAGCCTGTTGGA
CGCCAACTTGGTTATGTATTTTTCATTCGTTCCAACTTTCAAAAACTTAAGACTCAAGTA
GAAAAGCTGAAGATTACAAGAGAGTCTGTGCAACACAAGATCCATAGTGCAAGAAGAAAT
GCTGAAGACATAAAACCTGCCGTTGAGGAATGGTTGAAAAAGGTCGATGACTTTGTTCGA
GAATCTGACGAGATATTAGCCAATGAAGGTGGACATGGTGGACTCTGTTCCACCTATTTC
GTCCAACGACACAAGTTAAGTAGAAAAGCAAGCAAAATGGTAGATGAGGTTCTTGAGATG
AAAAATGAGGGGGAAAGTTTTGATATGGTATCCTATAAAAGTGTTATCCCATCAGTTGAT
TGTTCACTTCCAAAAGTGCCTGACTTTCTTGACTTTGAGTCAAGAAAGTCGATTATGGAA
CAAATCATGGATGCACTATCTGATGGTAATGTCCATAGGATTGGAGTATATGGGATGGGG
GGTGTTGGCAAAACAATGCTAGTGAAGGATATTTTAAGAAAAATTGTGGAGAGTAAGAAG
CCTTTTGATGAAGTGGTAACATCCACGATCAGCCAAACACCAGATTTTAGAAGTATCCAA
GGACAACTAGCTGACACGCTAGGTTTGAAATTAGAACAAGAAACAATAGAAGGAAGGGCT
CCTATTTTACGAAAGAGGTTGAAGATGGAGAGAAGTATCCTAGTCGTGTTGGATGATGTC
TGGGAGAATATTGATTTGGAAACAATAGGAATTCCAAGTGTTGAAGATCATACGGGATGC
AAGATCTTGTTTACCACTAGGAATAAACATTTGATCTCAAATCAAATGTGCGCCAATAAA
ATTTTTGAGATAAAAGTTTTAGGAGAAGATGAGTCATGGAATTTATTTAAGACAATGGCA
GGTGAAACTGTGGAAGCAAGTGATTTGAAGCCTATAGCCATTCAAATTGCGAGAGAATGT
GCAGGTTTGCCTATTGCTATTACTACTGTTGCTAAGGCATTACGAAATAAACCATCCGAC
ATTTGGAATGATGCCTTAAATCAGCTTAAAAGTGTTGATGTGGGTATGGCAAACATTGGA
GAAATGGAAAGGAAAGTGTATTTGCCACTAAAACTGAGTTATGATTGCTTGGGATATGAA
GAGGTGAAGTTATTATTCTTGTTATGCAGCATGTTTCCAGAAGACTTTCCCATTGACGTG
GAAGAGTTGCATGTATATGCCATGGGCATGGGATTCTTACATGGTGTTGATACTGTGGAA
AAAGGACGATGTAGGATTAAAAAATTGGTTGATGATCTTATATCTTCTTCTTTGCTTCAA
CAATATTCTGAGTATGGGTGCAATTATGTGAAAATGCATGATATGGTTCGTGATGTAGCC
CTATTAATTGCATCTCAGAACGATCACATACGTATATTGAGCTATGTGAAAAGTTTAAAT
GAAGAATGGAAAGAAGATAGACTATCGGGTAATCATACAACAGTGTCTATTGATGGTTTA
CATTATCCTCTCCCGAAGTTAACGTTTCCCAAAGTTCAACTATTAAGGTTAGTTGCACAA
TCTTGGTGGGAACATAATGAGAGTGTGTCGGTGGTAGAAACTTTTTTTGAAGAAATGAAA
GAGCTCAAAGGTTTAGTATTAGAAAACGTAAATATATCATTGATGCAACGAACATCTGAT
CTTTACTCCTTAGCAAACATCAGAGTATTACGTTTGCAAAGATGTCAATTATTAGGGAGC
ATAGATTGGATTGGTGAATTAAAAAAGCTTGAAATTCTTGATTTTAGAGGATCTAACATC
TCACAAATTCCTACAACCATGAGCCAATTGACACAGCTGAAAGTTTTGAATTTATCTTTT
TGT---GAACAACTCGAGGTAATTCCACCAAATATTCTTTCAAAGTTGACAAAATTGGAA
GAATTAAATCTGGAAACTTTTGATGGATGGGAAGGAGAAGAATGGTATGAAGGAAGGAAA
AATGCTAGCCTTTCTGAACTCAAGTGCTTGCGACACCTTTATGCTTTAAACTTAACCATT
CAAGATGAAGAAATTATGCCAGAAAACTTGTTCTTAGTTGGGAAGTTGAAGCTTCAAAAA
TTCAACATTCGTATTGGTTGCCAAAGCAAATTAAAGTATACTTTTGCATACCAGAACAAG
AACAGAATCAAAAACTTCATTGGAATCAAGATGGAATCAGGAAGGTGCTTGGATGATTGG
ATAAAAAATTTGTTAAAGAGGTCGGACAATGTGCTTTTGGAAGGATCGGTTTGTTCAAAG
GTTCTCCACTCAGAATTG------------------------------------------
------------------------------------------------------------
------------------------------------------------------------
------------------------------------------------------------
------------------------------------------------------------
------------------------------------------------------------
------------------------------------------------------------
------------------------------------------------------------
------------------------------------------------------------
---GTATCGCTTCCTAATTTGGAGAAGTTGGAAATTGTGAATGCAGAGAGTTTGGAGATG
ATATGGAGCAATAACGTGCCAATTCTTAATTCCTTTTCCAAACTCGAGAAAATAAAAATT
TGTTCATGCAACAATCTTCAAAAAGTATTATTTCCTCCAAATATGATGGGCATTCTTACA
TGCCTTAAAGTCTTGGAGATTGGAGATTGTAAATTGTTAGAAGGGATATTTGAAGTGCAA
GAGCCAATTAGTGTTGTTGAGACCAATAATGTACCCATTCTTAATTCCTTTTCCAAACTC
GAGAAAATAAGAATTTGTTTCTGCAACAATCTTCAAAAAGTA------------------
------------------------------------------------------------
------------------------------------------------------------
---------------------------------------------------------TTA
TTTCCTCCAAATATGATGGGCATTCTTACATGCCTTAAAGTCTTAGAGATTATAGATTGT
AATTTGTTGGAAGGGATATTTGAAGTGCAAGAGCCAATTAGTGTTGTTGAGAGCAATAAT
TTACCCATTCTTAATTCCTTTTCCAAACTCGAGGAAATAAGCATTTGGTCATGCAACAAT
CTTCAAAAAGTATTATTTCCTCCAAATATGATGGGCATTCTTACATGCCTTAAAGTCTTA
GAGATTATAGGTTGTAATTTGTTGGAAGGGATATTTGAAGTGCAAGAGCCAATTAGTGTT
GTTGAA------------------------------------------------------
------------------------------------------------------------
------------------------------------------------------------
------------------------------------------------------------
------------------------------------------------------------
------------------------------------------------------------
------------------------------------------------------------
------------------------------------------------------------
------------------------------------------------------------
---------------------------------------------------GCGAGTCCT
ATCGTGCTCCAAAATTTAAGTAGGTTGAAATTATATAATCTTCCAAACCTTGAGTACCTG
TGGAGCAAAAATCCTTGTGAGCTTCTAAGTTTGGAAAATATAAAAAATTTGACCATTGAG
GAATGTCCAAGACTTAGAAGAGAATACTCAGTCAAAATTCTCAAGCCACTTGAAGATGTA
AGCATAGATATCAAACAATTGATGAAGGTTATTGAGAAGGAAAAGTCAGCAGATCATAAT
ATGTTGGAATCAAAGCAATGGGAGACTTCATCTTCTTCTAAGGATGGGGTTCTACGGCTG
GGAGATGGTTCTAAGTTGTTTCCAAATCTTAAAAGTTTGAAGCTATATGGTTTTGTTGAT
TATAACTCAACCCATTTACCAATGGAAATGTTGCAAATCTTATTCCAACTTGAA---GTC
TTTGAATTGGAAGGAGCATTTATTGAAGAAATTTTCCCCAGCAATATACTGATTTCA---
------------------------AGCTCTATGGATTTACAGAGTTTGATTCTATCTAAA
CTACCCAAGCTTAAGCATTTGTGGAGTGAAGAATGCTCACAAAACAATATCACCTCAGTT
CTTCAACATTTGTGTTCTCTAGGAATTTCAGATTGTGGAAGATTGAGTAGT------TTA
GTGTCATCATTAGTGTGTTTTACAAACTTGCAACATCTTCATGTGAATAAATGTCATAGA
CTAACCCATTTGCTGAATCCTTCGGTGGCTACAACGCTTGTGCAACTTGAAGGTTTGACA
GTAGAAGAATGCAAAAGGATGAGTAGTGTAATTGAGGAAGGATCAACCGAAGAAGATGGA
AATGATGAAATGGTTGTATTCAACAACCTACAAAATTTATACATTTTTAATTGTTCCAAC
CTAACAAGCTTTTATTGTGGGAGATGCATCATTAAATTTCCATGTTTGGAAAGAGTATTC
ATTCAAAAGTGTCCTGAAATGAAGGTCTTTTCACTTGGAATTGTAAGCACACCTCGATTG
AAATATGAAAATTTTTATTTAAAGAAA---------------------GATTACGATGAT
GAACGGTGTCATCCTAAATATCCCAAAGAGATGTTGGTGGAA---GATATGAATGTCATG
ACCAGAGAATATTGGGAGGATAATGTTGATACCGGAATTCCAAATTTATTTGCCGAACAG
AGTTTGGAGGAAAACCGATCTGAAAATTCTTCTTCTTCAAAGAATAATGTTGAGAAAGAA
TAA
>90625_3rep
ATGGACATCCTTATTTCAGTCACTGCAAAAATTGCTGAATACACTGTTGAGCCTGTTGGA
CGCCAACTTGGTTATGTATTTTTCATTCGTTCCAACTTTCAAAAACTTAAGACTCAAGTA
GAAAAGCTGAAGATTACAAGAGAGTCTGTGCAACACAAGATCCATAGTGCAAGAAGAAAT
GCTGAAGACATAAAACCTGCCGTTGAGGAATGGTTGAAAAAGGTCGATGACTTTGTTCGA
GAATCTGACGAGATATTAGCCAATGAAGGTGGACATGGTGGACTCTGTTCCACCTATTTG
GTCCAACGACACAAGTTAAGTAGAAAAGCAAGCAAAATGGTAGATGAGGTTCTTGAGATG
AAAAATGAGGGGGAAAGTTTTGATATGGTATCCTATAAAAGTGTTATCCCATCAGTTGAT
TGTTCACTTCCAAAAGTGCCTGACTTTCTTGACTTTGAGTCAAGAAAGTCGATTATGGAA
CAAATCATGGATGCACTATCTGATGGTAATGTCCATAGGATTGGAGTATATGGGATGGGG
GGTGTTGGCAAAACAATGCTAGTGAAGGATATTTTAAGAAAAATTGTGGAGAGTAAGAAG
CCTTTTGATGAAGTGGTAACATCCACGATCAGCCAAACACCAGATTTTAGAAGTATCCAA
GGACAACTAGCTGACACGCTAGGTTTGAAATTCGAACAAGAAACAATAGAAGGAAGGGCT
CCTATTTTACGAAAGAGGTTGAAGATGGAGAGAAGTATCCTAGTCGTGTTGGATGATGTC
TGGGAGAATATTGATTTGGAAACAATAGGAATTCCAAGTGTTGAAGATCATACGGGATGC
AAGATCTTGTTTACCACTAGGAATAAACATTTGATCTCAAATCAAATGTGCGCCAATAAA
ATTTTTGAGATAAAAGTTTTAGGAGAAGATGAGTCATGGAATTTATTTAAGACAATGGCA
GGTGAAACTGTGGAAGCAAGTGATTTGAAGCCTATAGCCATTCAAATTGTGAGAGAATGT
GCAGGTTTGCCTATTGCTATTACTACTGTTGCTAAGGCATTACGAAATAAACCATCCGAC
ATTTGGAATGATGCCTTAAATCAGCTTAAAAGTGTTGATGTGGGTATGGCAAACATTGGA
GAAATGGAAAGGAAAGTGTATTTGCCACTAAAACTGAGTTATGATTGCTTGGGATATGAA
GAGGTGAAGTTATTATTCTTGTTATGCAGCATGTTTCCAGAAGACTTTCCCATTGACGTG
GAAGAGTTGCATGTATATGCCATGGGCATGGGATTCTTACATGGTGTTGATACTGTGGAA
AAAGGACGATGTAGGATTAAAAAATTGGTTGATGATCTTATATCTTCTTCTTTGCTTCAA
CAATATTCTGAGTATGGGTGCAATTATGTGAAAATGCATGATATGGTTCGTGATGTAGCC
CTATTAATTGCATCTAAGAATGAACACGTACGTACATTGAGCTATGTGAAAAGATCGAAT
GAAGAATGGGAAGAAGAGAAACTATTGGGTAATCATACCGCAGTGTTCATTGATGGTTTA
CATTATCCTCTCCCGAAGTTAACGTTACCCAAAGTTCAATTATTAAGGTTAGTTGCACTA
TATTGTTGGGAACATAATAAGTGTGTGTCGGTGGTAGAAACTTTTTTTGAAGAAATGAAA
GAGCTCAAAGGCTTAGTAGTAGAAAACGTAAATATATCATTGATGCAACGACCATCTGAT
CTTTACTCCTTAGCAAACATCAGAGTATTACGTTTGGAAAGATGTCAATTATTAGGGAGC
ATAGATTGGATTGGTGAATTAAAAAAGCTTGAAATTCTTGATTTTAGTGAATCTAACATC
ACACAAATTCCTACAACCATGAGCCAATTGACACAGCTAAAAGTGTTGAATTTATCTTCT
TGT---GAACAACTCGAGGTAATTCCACCAAATATTCTTTCAAAGTTGACAAAATTGGAA
GAATTAAATCTGGAAACTTTTGATGGATGGGAAGGAGAAGAATGGTATGAAGGAAGGAAA
AATGCTAGCCTTTCTGAACTCAAGTGCTTGCGACACCTTTATGCTTTAAACTTAACCATT
CAAGATGAAGAAATTATGCCAGAAAACTTGTTCTTAGTTGGGAAGTTGAAGCTTCAAAAA
TTCAACATTCGTATTGGTTGCCAAAGCAAATTAAAGTATACTTTGCCATACCAGAACAAG
AACAGAATCAAAAACTTCATTGGAATCAAGATGGAATCAGGAAGGTGCTTGGATGATTGG
ATAAAAAATTTGTTAAAGAGGTCGGACAATGTGCTTTTGGAAGGATCAGTTTGTTCAAAG
GTTCTCCACTCAGAATTG------------------------------------------
------------------------------------------------------------
------------------------------------------------------------
------------------------------------------------------------
------------------------------------------------------------
------------------------------------------------------------
------------------------------------------------------------
------------------------------------------------------------
------------------------------------------------------------
---GTATCACTTCCTAATTTGGAGAAGTTGGAAATTGCGAATGCAGAGAGTTTGAAGATG
ATATGGAGCAGTAACGTGCCAATTCTTAATTCCTTTTCCAAACTCGAGGAAATAAGAATT
TGGTCATGCAACAATCTTCAAAAAGTATTATTTCATCCAAATATGATGGGCATTCTTACA
TGCCTTAAAGTCTTGGTGATTAGAGATTGTAAATTGTTAGAAGGGATATTTGAAGTGCAA
GAGCTAATTAGTGTTGTTGAGAGCAATAATGTACCCATTCTTAATTCCTTTTCCAAACTC
GAGGAAATAAGAATTTGGTCATGCAACAATCTTCAAAAAGTA------------------
------------------------------------------------------------
------------------------------------------------------------
---------------------------------------------------------TTA
TTTCCTCCAAATATGATGGGCATTCTTACATGCCTTAAAGTCTTAGAGATTATAGGTTGT
AATTTGTTGGAAGGGATATTTGAAGTGCAAGAGCCAATTAGTGTTGTTGAGAGCAATAAT
GTACCCATTCTTAATTCCTTTTCCAAACTCGAGGAAATAAGAATTTGGTCATGCAACAAT
CTTCAAAAAGTATTATTTCCTTCAAATATGATGGACATTCTTACATGCCTTAAAGTCTTG
GATATTAGAGATTGTGAATTGTTGGAAGGGGTATTTGAAGTGCAAGAGCCAATTAGTGTT
GTTGAA------------------------------------------------------
------------------------------------------------------------
------------------------------------------------------------
------------------------------------------------------------
------------------------------------------------------------
------------------------------------------------------------
------------------------------------------------------------
------------------------------------------------------------
------------------------------------------------------------
---------------------------------------------------GCGAGTCCT
ATCGTGCTCCAAAATTTAAGTAGGTTGAAATTATATAATCTTCCAAACCTTGAGTACCTG
TGGAGCAAAAATCCCTGTGAGCTTCTAAGTTTGGAAAATATAAAAAATTTGACCATTGAG
GAATGTCCAAGACTTAGAAGAGAATACTCAGTCAAAATTCTCAAGCCACTTGAAGATGTA
AGCATAGATATCAAACAATTGATGAAGGTTATTGAGAAGGAAAAGACAGCAGATCATAAT
ATGTTGGAATCAAAGCAATGGGAGACTTCATCTTCTTCTAAGGATGGGGTTCTACGGCTG
GGAGATGGTTCTAAGTTGTTTCCATATCTTAAAAGTTTGAGGCTATATGGTTTTGTTGAT
TATAACTCAACCCATTTACCAATGGAAATGTTGCAAATCTTATTCCAACTTGAA---GGC
TTTGAATTGGAAGGAGCATTTATTGAAGAAATTTTCCCCAGCAATATACTGATTTCA---
------------------------AGCTCTATGGATTTACAGAGTTTGACTCTATCTAAA
CTACCCAAGCTTAAGCATTTGTGGAGTGAAGAATGCTCACAAAATAATATTACCTCAGTT
CTTCAACATTTGTTTTTTCTAAGAATTTCAGACTGCGGAAGATTGAGTAGTTTAACTTTA
GTGTCATCATTGGTGTGTTTTACAAACTTGAAAGATCTTCATGTGGATAAATGTCATAGA
CTAACCCATTTGCTGAATCCTTCGGTGGCTACAACGCTTGTGCAACTTGAAGGTTTGACA
GTAGAAGAATGCAAAAGGATGAGTAGTGTAATTGAGGAAGGATCAACCGAAGAAGATGGA
AATGATGAAATGGTTGTATTCAACAACCTACAACATTTATACATTTTTAATTGTTCCAAC
CTAACAAGCTTTTATTGTGGGAGATGCATCGTTAAATTCCCATGTTTGGAAAGAGTATTC
ATTCAAAATTGTCCTGAAATGAAGGTCTTTTCACTTGGAATTGTAAGCACGCCTCGTTTG
AAATATGAAAAGTTTACTTTAATGAAT---------------------GATTACGATGAT
AAATGGTGTCATCCGAAATATCCCAAAGATATGTTGGTGGAA---GATATGAATGTCATC
ACCAGAGAATATTGGGAGGATAATGTTGATACCGGAATTCCAAATTTATTTGCCGAACAG
AGTTTGGAGGAAAACCGATCTGAAAATTCTTCTTCTTCAAAGAATAATGTTGAGAAAGAA
TAA
>PZ_Vat2_2rep
ATGGACATCCTTATTTCAGTCATTGCAAAAATTGCTGAATACACTGTTGAGCCTGTTGGA
CGCCAACTTGGTTATGTATTTTTCATTCGTTCCAACTTTCAAAAACTTAAGACTCAAGTA
GAAAAGCTGAAGATTACAAGAGAGTCTGTGCAACACAAGATCCATAGTGCAAGAAGAAAT
GCTGAAGACATAAAACCTGCCGTTGAGGAATGGTTGAAAAAGGTCGATGACTTTGTTCGA
GAATCTGACGAGATATTAGCCAATGAAGGTGGACATGGTGGACTCTGTTCCACCTATTTG
GTCCAACGACACAAGTTAAGTAGAAAAGCAAGCAAAATGGTAGATGAGGTTCTTGAGATG
AAAAATGAGGGGGAAAGTTTTGATATGGTATCCTATAAAAGTGTTATCCCATCAGTTGAT
TGTTCACTTCCAAAAGAGCCTGACTTTCTTGACTTTGAGTCAAGAAAGTCGATTATGGAA
CAAATCATGGATGCACTATCTGATGGTAATGTCCATAGGATTGGAGTATATGGGATGGGG
GGTGTTGGCAAAACAATGCTAGTGAAGGATATTTTAAGAAAAATTGTGGAGAGTAAGAAG
CCTTTTGATGAAGTGGTAACATCCACGATCAGCCAAACACCAGATTTTAGAAGTATCCAA
GGACAACTAGCTGACACGCTAGGTTTGAAATTCGAACAAGAAACAATAGAAGGAAGGGCT
CCTATTCTACGAAAGAGGTTGAAGATGGAGAGAAGTATCCTAGTCGTGTTGGATGATGTC
TGGGAGAATATTGATTTGGAAACAATAGGAATTCCAAGTGTTGAAGATCATACGGGGTGC
AAGATCTTGTTTACCACTAGGAATAAACATTTGATCTCAAATCAAATGTGCGCCAATAAA
ATTTTTGAGATAAAAGTTTTAGGAGAAGATGAGTCATGGAATTTATTTAAGACAATGGCA
GGTGAAACTGTGGAAGCAAGTGATTTGAAGCCTATAGCCATTCAAATTGCGAGAGAATGT
GCAGGTTTGCCTATTGCTATTACTACTGTTGCTAAGGCATTACGAAATAAACCTTCCGAC
ATTTGGAATGATGCCTTAGATCAGCTTAAAAGTGTTGATGTGGGTATGGCAAACATTGGA
GAAATGGAAAAGAAAGTGTATTTGTCACTAAAACTGAGTTACGATTGCTTGGGATATGAA
GAGGTGAAGTTATTATTCTTGTTATGCAGCATGTTTCCAGAAGACTGTAGCATTGACGTG
GAAGGGTTGCATGTATATGCCATGGGCATGGGATTCTTACATGGTGTTGATACTGTGGTA
AAAGGACGACGTAGGATAAAAAAATTGGTTGATGATCTTATATCTTCTTCTTTGCTTCAA
CAATATTCTGAGTATGGGTGCAATTATGTGAAAATGCATGATATGGTTCGTGATGTAGCC
CTATTAATTGCATCTAAGAATGAACACGTACGTACATTGAGCTATGTGAAAAGATCGAAT
GAAGAATGGGAAGAAGAGAAACTATTGGGTAATCATACTGCAGTGTTCATTGATGGTTTA
CATTATCCTCTCCCGAAGTTAACGTTACCCAAAGTTCAATTATTAACGTTAGTTGGACAA
TCTTGTTGGGAACATAATAAGCGTGTGTCGGTGGTAGAAACTTTTTTTGAAGAAATGAAA
GAGCTCAAAGGTTTAGTATTAGAAAACGTAAATATATCATTGATGCAACGAACATCTGAT
CTTTACTCCTTAGCAAACATCAGAGTATTACGTTTGCAAAGATGTCAATTATTAGGGAGC
ATAGATTGGATTGGTGAATTAAAAAAGCTTGAAATTCTTGATTTTAGAGGATCTAACATC
TCACAAATTCCTACAACCATGAGCCAATTGACACAGCTGAAAGTTTTGAATTTATCTTTT
TGT---GAACAACTCGAGGTAATTCCACCAAATATTCTTTCAAAGTTGACAAAACTGGAA
GAATTAAGTCTGGAAACTTTTGATAGATGGGAAGGAGAAGAATGGTATGAAGGAAGGGAA
AATGCTAGCCTTTCTGAACTCAAGTGCTTGCCACACCTTTATGCTTTAGAATTAACCATT
CAAGATGAAGAAATTATGCCAAAAGACTTGTTTTTAGTTGGGGAGTTGAATCTTGAAAAA
TTCAACATTTGTATTGGTTGCCAAAGCAAATTAAAGTATACTTTTGCATACCAGAACAAG
AACAGAATCAAAAACTTCATTGGAATCAAGATGGAATCAGGAAGGTGCTTGGATGATTGG
ATAAAAAATTTGTTAAAGAGGTCGGACAATGTGCTTTTGGAAGGATCAGTTTGTTCAAAG
GTTCTCCACTCAGAATTG------------------------------------------
------------------------------------------------------------
------------------------------------------------------------
------------------------------------------------------------
------------------------------------------------------------
------------------------------------------------------------
------------------------------------------------------------
------------------------------------------------------------
------------------------------------------------------------
---GTAACACTTCCTAATTTGGAGAAGTTGGAAATTGTGAATGCAAAGAGTTTGAAGATG
ATATGGAGCAATAACGTGCCAATTCTTAATTCCTTTTCCAAACTCGAGGAAATAAAAATT
TGTTCATGCAACAATCTTCAAAAAGTATTATTTCCTCCAAATATGATGGGCATTCTTACA
TGCCTTAAAGTCTTAGACATTAGAGATTGTAAATTGTTGGAAGGGATATTTGAAGTGCAA
GAGCCAATTAGTGTTGTTGAGAGCAATAATGTACCCATTCTTAATTCCTTTTCCAAACTC
GAGGAAATAAGAATTGGGTCATGCAACAATCTTCAAAAAGTA------------------
------------------------------------------------------------
------------------------------------------------------------
---------------------------------------------------------TTA
TTTCCTCCAAATATGATGGGCATTCTTACATGCCTTAAAGTCTTAGAGATTAGACATTGT
AATTTGTTGGAAGGGATATTTGAAGTGCAAGAGCCAATTAGTGTTGTTGAA---------
------------------------------------------------------------
------------------------------------------------------------
------------------------------------------------------------
------------------------------------------------------------
------------------------------------------------------------
------------------------------------------------------------
------------------------------------------------------------
------------------------------------------------------------
------------------------------------------------------------
------------------------------------------------------------
------------------------------------------------------------
------------------------------------------------------------
---------------------------------------------------GCGAGTCCT
ATCGTGCTCCAAAATTTAAGTGGGTTGGAATTATATAATCTTCCAAACCTTGAGTACGTG
TGGAGCAAAAATCCTTGTGAGCTTCTGAGTTTGGAAAATATAAAATTTTTGACCATTGAT
AAATGTCCAAGACTTAGAAGAGAATACTCAGTCAAAATTCTCAAGCCACTTGAATATGTA
CGCATAGATATCAAACAATTGATGAAGGTTATTGAGAAGGAAAAGTCAGCAGATCATAAT
ATGTTGGAATCAAAGCAATGGGAGACTTCATCTTCTTCTAAGGATGGGGTTCTACGGCTG
GGAGATGGTTCTAAGTTGTTTCCAAATCTTAAAAGTTTGAAGCTATATGGTTTTGTTGAT
TATAACTCAACCCATTTACCAATGGAAATGTTGCAAATCTTATTCCAACTTGAA---GTC
TTTGAATTGGAAGGAGCATTTATTGAAGAAATTTTCCCCAGCAATATACTGATTTCA---
------------------------AGCTCTATGGATTTACAGAGTTTGACTCTATCTAAA
CTACCCAAGCTTAAGCATTTGTGGAGTGAAGAATGCTCACAAAATAATATTACCTCAGTT
CTTCAACATTTGACTGATGTATCCATTTCTGAATGTGGTGGATTGAGTAGT------TTA
GTATCATCATTGGTGTGTTTTACAAACTTGAAAGATCTTCATGTGATTAAATGTCATAGA
CTAACCCATTTGCTGAATCCTTCGATGGCTACAACGCTTGTGCAACTTGAGTATTTGACA
ATAGAAGAATGCAAAAGGATGAGTAGTGTAATTGAGGGAGGATCAACCGAAGAAGATGGA
AATGATGAAATGGTTGTATTCAACAACCTACAACATTTATACATTTTTAATTGTTCCAAC
CTAACAAGCTTTTATTGTGGGAGATGCATCGTTAAATTCCCATGTTTGGAAAGAGTATTC
ATTCAAAATTGTCCTGAAATGAAGGTCTTTTCACTTGGAATTGTAAGCACGCCTCGTTTG
AAATATGAAAAGTTTACTTTAATGAAT---------------------GATTACGATGAT
AAATGGTGTCATCCGAAATATCCCAAAGATATGTTGGTGGAA---GATATGAATGTCATC
ACCAGAGAATATTGGGAGGATAATGTTGATACCGGAATTCCAAATTTATTTGCCGAACAG
AGTTTGGAGGAAAACCCATCTGAAAATTCTTCTTCTTCAAAGAATAATGTTGAGAAAGAA
TAA
>DH_Vat2_2rep
ATGGACATCCTTATTTCAGTCATTGCAAAAATTGCTGAATACACTGTTGAGCCTGTTGGA
CGCCAACTTGGTTATGTATTTTTCATTCGTTCCAACTTTCAAAAACTTAAGACTCAAGTA
GAAAAGCTGAAGATTACAAGAGAGTCTGTGCAACACAAGATCCATAGTGCAAGAAGAAAT
GCTGAAGACATAAAACCTGCCGTTGAGGAATGGTTGAAAAAGGTCGATGACTTTGTTCGA
GAATCTGACGAGATATTAGCCAATGAAGGTGGACATGGTGGACTCTGTTCCACCTATTTG
GTCCAACGACACAAGTTAAGTAGAAAAGCAAGCAAAATGGTAGATGAGGTTCTTGAGATG
AAAAATGAGGGGGAAAGTTTTGATATGGTATCCTATAAAAGTGTTATCCCATCAGTTGAT
TGTTCACTTCCAAAAGAGCCTGACTTTCTTGACTTTGAGTCAAGAAAGTCGATTATGGAA
CAAATCATGGATGCACTATCTGATGGTAATGTCCATAGGATTGGAGTATATGGGATGGGG
GGTGTTGGCAAAACAATGCTAGTGAAGGATATTTTAAGAAAAATTGTGGAGAGTAAGAAG
CCTTTTGATGAAGTGGTAACATCCACGATCAGCCAAACACCAGATTTTAGAAGTATCCAA
GGACAACTAGCTGACACGCTAGGTTTGAAATTCGAACAAGAAACAATAGAAGGAAGGGCT
CCTATTCTACGAAAGAGGTTGAAGATGGAGAGAAGTATCCTAGTCGTGTTGGATGATGTC
TGGGAGAATATTGATTTGGAAACAATAGGAATTCCAAGTGTTGAAGATCATACGGGGTGC
AAGATCTTGTTTACCACTAGGAATAAACATTTGATCTCAAATCAAATGTGCGCCAATAAA
ATTTTTGAGATAAAAGTTTTAGGAGAAGATGAGTCATGGAATTTATTTAAGACAATGGCA
GGTGAAACTGTGGAAGCAAGTGATTTGAAGCCTATAGCCATTCAAATTGCGAGAGAATGT
GCAGGTTTGCCTATTGCTATTACTACTGTTGCTAAGGCATTACGAAATAAACCTTCCGAC
ATTTGGAATGATGCCTTAGATCAGCTTAAAAGTGTTGATGTGGGTATGGCAAACATTGGA
GAAATGGAAAAGAAAGTGTATTTGTCACTAAAACTGAGTTACGATTGCTTGGGATATGAA
GAGGTGAAGTTATTATTCTTGTTATGCAGCATGTTTCCAGAAGACTGTAGCATTGACGTG
GAAGGGTTGCATGTATATGCCATGGGCATGGGATTCTTACATGGTGTTGATACTGTGGTA
AAAGGACGACGTAGGATAAAAAAATTGGTTGATGATCTTATATCTTCTTCTTTGCTTCAA
CAATATTCTGAGTATGGGTGCAATTATGTGAAAATGCATGATATGGTTCGTGATGTAGCC
CTATTAATTGCATCTAAGAATGAACACGTACGTACATTGAGCTATGTGAAAAGATCGAAT
GAAGAATGGGAAGAAGAGAAACTATTGGGTAATCATACTGCAGTGTTCATTGATGGTTTA
CATTATCCTCTCCCGAAGTTAACGTTACCCAAAGTTCAATTATTAACGTTAGTTGGACAA
TCTTGTTGGGAACATAATAAGCGTGTGTCGGTGGTAGAAACTTTTTTTGAAGAAATGAAA
GAGCTCAAAGGTTTAGTATTAGAAAACGTAAATATATCATTGATGCAACGAACATCTGAT
CTTTACTCCTTAGCAAACATCAGAGTATTACGTTTGCAAAGATGTCAATTATTAGGGAGC
ATAGATTGGATTGGTGAATTAAAAAAGCTTGAAATTCTTGATTTTAGAGGATCTAACATC
TCACAAATTCCTACAACCATGAGCCAATTGACACAGCTGAAAGTTTTGAATTTATCTTTT
TGT---GAACAACTCGAGGTAATTCCACCAAATATTCTTTCAAAGTTGACAAAACTGGAA
GAATTAAGTCTGGAAACTTTTGATAGATGGGAAGGAGAAGAATGGTATGAAGGAAGGGAA
AATGCTAGCCTTTCTGAACTCAAGTGCTTGCCACACCTTTATGCTTTAGAATTAACCATT
CAAGATGAAGAAATTATGCCAAAAGACTTGTTTTTAGTTGGGGAGTTGAATCTTGAAAAA
TTCAACATTTGTATTGGTTGCCAAAGCAAATTAAAGTATACTTTTGCATACCAGAACAAG
AACAGAATCAAAAACTTCATTGGAATCAAGATGGAATCAGGAAGGTGCTTGGATGATTGG
ATAAAAAATTTGTTAAAGAGGTCGGACAATGTGCTTTTGGAAGGATCAGTTTGTTCAAAG
GTTCTCCACTCAGAATTG------------------------------------------
------------------------------------------------------------
------------------------------------------------------------
------------------------------------------------------------
------------------------------------------------------------
------------------------------------------------------------
------------------------------------------------------------
------------------------------------------------------------
------------------------------------------------------------
---GTAACACTTCCTAATTTGGAGAAGTTGGAAATTGTGAATGCAAAGAGTTTGAAGATG
ATATGGAGCAATAACGTGCCAATTCTTAATTCCTTTTCCAAACTCGAGGAAATAAAAATT
TGTTCATGCAACAATCTTCAAAAAGTATTATTTCCTCCAAATATGATGGGCATTCTTACA
TGCCTTAAAGTCTTAGACATTAGAGATTGTAAATTGTTGGAAGGGATATTTGAAGTGCAA
GAGCCAATTAGTGTTGTTGAGAGCAATAATGTACCCATTCTTAATTCCTTTTCCAAACTC
GAGGAAATAAGAATTGGGTCATGCAACAATCTTCAAAAAGTA------------------
------------------------------------------------------------
------------------------------------------------------------
---------------------------------------------------------TTA
TTTCCTCCAAATATGATGGGCATTCTTACATGCCTTAAAGTCTTAGAGATTAGACATTGT
AATTTGTTGGAAGGGATATTTGAAGTGCAAGAGCCAATTAGTGTTGTTGAA---------
------------------------------------------------------------
------------------------------------------------------------
------------------------------------------------------------
------------------------------------------------------------
------------------------------------------------------------
------------------------------------------------------------
------------------------------------------------------------
------------------------------------------------------------
------------------------------------------------------------
------------------------------------------------------------
------------------------------------------------------------
------------------------------------------------------------
---------------------------------------------------GCGAGTCCT
ATCGTGCTCCAAAATTTAAGTGGGTTGGAATTATATAATCTTCCAAACCTTGAGTACGTG
TGGAGCAAAAATCCTTGTGAGCTTCTGAGTTTGGAAAATATAAAATTTTTGACCATTGAT
AAATGTCCAAGACTTAGAAGAGAATACTCAGTCAAAATTCTCAAGCCACTTGAATATGTA
CGCATAGATATCAAACAATTGATGAAGGTTATTGAGAAGGAAAAGTCAGCAGATCATAAT
ATGTTGGAATCAAAGCAATGGGAGACTTCATCTTCTTCTAAGGATGGGGTTCTACGGCTG
GGAGATGGTTCTAAGTTGTTTCCAAATCTTAAAAGTTTGAAGCTATATGGTTTTGTTGAT
TATAACTCAACCCATTTACCAATGGAAATGTTGCAAATCTTATTCCAACTTGAA---GTC
TTTGAATTGGAAGGAGCATTTATTGAAGAAATTTTCCCCAGCAATATACTGATTTCA---
------------------------AGCTCTATGGATTTACAGAGTTTGACTCTATCTAAA
CTACCCAAGCTTAAGCATTTGTGGAGTGAAGAATGCTCACAAAATAATATTACCTCAGTT
CTTCAACATTTGACTGATGTATCCATTTCTGAATGTGGTGGATTGAGTAGT------TTA
GTATCATCATTGGTGTGTTTTACAAACTTGAAAGATCTTCATGTGATTAAATGTCATAGA
CTAACCCATTTGCTGAATCCTTCGATGGCTACAACGCTTGTGCAACTTGAGTATTTGACA
ATAGAAGAATGCAAAAGGATGAGTAGTGTAATTGAGGGAGGATCAACCGAAGAAGATGGA
AATGATGAAATGGTTGTATTCAACAACCTACAACATTTATACATTTTTAATTGTTCCAAC
CTAACAAGCTTTTATTGTGGGAGATGCATCGTTAAATTCCCATGTTTGGAAAGAGTATTC
ATTCAAAATTGTCCTGAAATGAAGGTCTTTTCACTTGGAATTGTAAGCACGCCTCGTTTG
AAATATGAAAAGTTTACTTTAATGAAT---------------------GATTACGATGAT
AAATGGTGTCATCCGAAATATCCCAAAGATATGTTGGTGGAA---GATATGAATGTCATC
ACCAGAGAATATTGGGAGGATAATGTTGATACCGGAATTCCAAATTTATTTGCCGAACAG
AGTTTGGAGGAAAACCGATCTGAAAATTCTTCTTCTTCAAAGAATAATGTTGAGAAAGAA
TAA
>PI414723_2rep
ATGGACATCCTTATTTCAGTCACTGCAAAAATTGCCGAATACACTGTTGAGCCTGTTGGA
CGCCAACTTGGTTATGTATTTTTCATTCGTTCCAACTTTCAAAAACTTAAGACTCAAGTA
GAAAAGCTGAAGATTACAAGAGAGTCTGTGCAACACAAGATCCATAGTGCAAGAAGAAAT
GCTGAAGACATAAAACCTGCCGTTGAGGAATGGTTGAAAAAGGTCGATGACTTTGTCCGA
GAATCTGACGAGATATTAGCCAATGAAGGTGGACATGGTGGACTCTGTTCCACCTATTTG
GTCCAACGACACAAGTTAAGTAGAAAAGCAAGCAAAATGGTAGATGAGGTTCTTGAGATG
AAAAATGAGGGGGAAAGTTTTGATATGGTATCCTATAAAAGTGTTATCCCATCAGTTGAT
TGTTCACTTCCAAAAGTGCCTGACTTTCTTGACTTTGAGTCAAGAAAGTCGATTATGGAA
CAAATCATGGATGCACTATCTGATGGTAATGTCCATAGGATTGGAGTATATGGGATGGGG
GGTGTTGGCAAAACAATGCTAGTGAAGGATATTTTAAGAAAAATTGTGGAGAGTAAGAAG
CCTTTTGATGAGGTGGTAACATCCACGATCAGCCAAACACCAGATTTTAGAAGTATCCAA
GGACAACTAGCTGACACGCTAGGTTTGAAATTCGAACAAGAAACAATAGAAGGAAGGGCT
CCTATTTTACGAAAGAGGTTGAAGATGGAGAGAAGTATCCTAGTCGTGTTGGATGATGTC
TGGGAGAATATTGATTTGGAAACAATAGGAATTCCAAGTGTTGAAGATCATACGGGATGC
AAGATCTTGTTTACCACTAGGAATAAACATTTGATCTCAAATCAAATGTGCGCCAATAAA
ATTTTTGAGATAAAAGTTTTAGGAGAAGATGAGTCATGGAATTTATTTAAGACAATGGCA
GGTGAAACTGTGGAAGCAAGTGATTTGAAGCCTATAGCCATTCAAATTGTGAGAGAATGT
GCAGGTTTGCCTATTGCTATTACTACTGTTGCTAAGGCATTACGAAATAAACCATCCGAC
ATTTGGAATGATGCCTTAAATCAGCTTAAAAGTGTTGATGTGGGTATGGCAAACATTGGA
GAAATGGAAAGGAAAGTGTATTTGCCACTAAAACTGAGTTATGATTGCTTGGGATATGAA
GAGGTGAAGTTATTATTCTTGTTATGCAGCATGTTTCCAGAAGACTTTACCATTGACGTG
GAAGAGTTGCATGTATATGCCATGGGCATGGGATTCTTACATGGTGTTGATACTGTGGAA
AAAGGACGATGTAGGATTAAAAAATTGGTTGATGATCTTATATCTTCTTCTTTGCTTCAA
CAATATTCTGAGTATGGGTGCAATTATGTGAAAATGCATGATATGGTTCGTGATGTAGCC
CTATTAATTGCATCTCAGAACGATCACATACGTATATTGAGCTATGTGAAAAGTTTAAAT
GAAGAATGGAAAGAAGATAGACTATCGGGTAATCATACAACAGTGTCTATTGATGGTTTA
CATTATCCTCTCCCGAAGTTAACGTTTCCCAAAGTTCAACTATTAAGGCTAGTTGCACAA
TCTTGGTGGGAACATAATGAGAGTGTGTCGGTGGTAGAAACTTTTTTTGAAGAAATGAAA
GAGCTCAAAGGTTTAGTATTAGAAAACGTAAATATATCATTGATGCAACGAACATCTGAT
CTTTACTCCTTAGCAAACATCAGAGTATTACGTTTGCAAAGATGTCAATTATTAGGGAGC
ATAGATTGGATTGGTGAATTAAAAAAGCTTGAAATTCTTGATTTTAGAGGATCTAACATC
TCACAAATTCCTACAACCATGAGCCAATTGACACAGCTGAAAGTTTTGAATTTATCTTTT
TGT---GAACAACTCGAGGTAATTCCACCAAATATTCTTTCAAAGTTGACAAAATTGGAA
GAATTAAATCTGGAAACTTTTGATGGATGGGAAGGAGAAGAATGGTATGAAGGAAGGAAA
AATGCTAGCCTTTCTGAACTCAAGTGCTTGCCACACCTTTATGCTTTAAACTTAACCATT
CAAGATGAAGAAATTATGCCAGAAAACTTGTTCTTAGTTGGGAAGTTGAAGCTTCAAAAA
TTCAACATTCGTATTGGTTGCCAAAGCAAATTAAAGTATACTTTTGCATACCAGAACAAG
AACAGAATCAAAAACTTCATTGGAATCAAGATGGAATCAGGAAGGTGCTTGGATGATTGG
ATAAAAAATTTGTTAAAGAGGTCGGACAATGTGCTTTTGGAAGGATCAGTTTGTTCAAAG
GTTCTCCACTCAGAATTG------------------------------------------
------------------------------------------------------------
------------------------------------------------------------
------------------------------------------------------------
------------------------------------------------------------
------------------------------------------------------------
------------------------------------------------------------
------------------------------------------------------------
------------------------------------------------------------
---GTATCGCTTCCTAATTTGGAGAAGTTGGAAATTGTGAATGCAGAGAGTTTGGAGATG
ATATGGAGCAATAACGTGCCAATTCTTAATTCCTTTTCCAAACTCGAGAAAATAAAAATT
TGTTCATGCAACAATCTTCAAAAAGTATTATTTCCTCCAAATATGATGGGCATTCTTACA
TGCCTTAAAGACTTAGATATTGGAGATTGTGAATTGTTGGAAGGGATAATTGAAGTGCAA
GAGCCAATTAGTGTTGTTGAGAGCAATTATGTACCCATTCTTAATTCCTTTTCCAAACTC
GAGGAAATAAGAATTTGGTCATGCAACAATCTTCAAAAAGTA------------------
------------------------------------------------------------
------------------------------------------------------------
---------------------------------------------------------TTA
TTTCCTTCAAATATGATGGGCATTCTTACATGCCTTGAAATCTTATGTATTGCATATTGT
GAATTGTTGGAAGGGATATTTGAAGTACAAGAGCCAATTAGTATTGTTGAA---------
------------------------------------------------------------
------------------------------------------------------------
------------------------------------------------------------
------------------------------------------------------------
------------------------------------------------------------
------------------------------------------------------------
------------------------------------------------------------
------------------------------------------------------------
------------------------------------------------------------
------------------------------------------------------------
------------------------------------------------------------
------------------------------------------------------------
---------------------------------------------------GCGAGTCCT
ATCTTGCTCCAAAATTTATCTTCGTTGATGTTATGTAATCTTCCAAACCTTGAGTACGTG
TGGAGCAAAAATCCTTATGAACTTCTGAGTTTGGAAAATATAAAAAGTTTGACCATTGAT
AAATGTCCAAGACTTAGAAGAGAATACTCAGTCAAAATTCTAAAGCAACTTGAAGATGTA
AGCATAGATATCAAACAATTGATGAAGGTTATTGAGAAGGAAAAGTCAGCACATCATAAT
ATGTTGGAATCAAAGCAATGGGAGACTTCATCTTCTTCTAAGGATGGGGTTCTACGGCTG
GGAGATGGTTCTAAGTTGTTTCCAAATCTTAAAAGTTTGAAGCTATATGGTCTTGTTGAT
TATAACTCAACCCATTTACCAATGGAAATGTTGCAAATCTTATTCCAACTTGTA---GTC
TTTGAATTGGAAGGAGCATTTCTTGAAGAAATTTTCCCCAGCAACATACTGATTCCA---
------------------------AGCTATATGGTTTTAAGAAGATTAGCTCTATCTAAA
CTACCCAAGCTTAAGCATTTGTGGAGTGAAGAATGCTCACAAAACAATATCACCTCAGTT
CTTCAAGATTTGTCTTTTCTAAGAATTTCAGAATGTGGAAGATTGAGTAGT------TTA
CTGTCGTCAATAGTGTGTTTTACAAACTTGAAACATCTTCGGGTTTATAAATGTGATGGA
CTAACCCATTTGCTGAATCCTTCGGTGGCTACAACGCTTGTGCAACTTGAGTCTTTGACA
ATAGAAGAATGCAAAAGGATGAGTAGTGTAATTGAGGGAGGATCAACCGAAGAAGATGGA
AATGATGAAATTATTGTATTCAACAACCTATGCAATGTACGAATTGCTTCTTGTTCCAAC
ATGACAAGCTTTTATTGTGGGAGATGCATCATTAAATTTCCATGTTTGAGGCAATTACAG
ATTTGGGACTGTCCTGAAATGAAGGTCTTTTCGCTTGGAATAGTAAGCACACCTCAATTG
GAATATGCAAATTTTTCTTTAAAGAAT---------------------GATTACGGTGAT
GGACAGTGTCATCCAAAATATCCCAAAGATATGTTGGTGGAA---GATATGAATGTCATC
ACCAGAGAATATTGGGAGGATAATGTTGATACCAGAATTCCAAATTTATTTGCCGAACAG
AGTTTGGANGAAAACNGATCTGAAAATTCTTCTTCTTCGAAGAATAATGTTGAGAAAGAA
TAA
>Vedrantais_2rep
ATGGACATCCTTATTTCAGTCATTGCAAAAATTGCTGAATACACTGTTGAGCCTGTTGGA
CGCCAACTTGGTTATGTATTTTTCATTCGTTCCAACTTTCAAAAACTTAAGACTCAAGTA
GAAAAGCTGAAGATTACAAGAGAGTCTGTGCAACACAAGATCCATAGTGCAAGAAGAAAT
GCTGAAGACATAAAACCTGCCGTTGAGGAATGGTTGAAAAAGGTCGATGACTTTGTTCGA
GAATCTGACGAGATATTAGCCAATGAAGGTGGACATGGTGGACTCTGTTCCACCTATTTG
GTCCAACGACACAAGTTAAGTAGAAAAGCAAGCAAAATGGTAGATGAGGTTCTTGAGATG
AAAAATGAGGGGGAAAGTTTTGATATGGTATCCTATAAAAGTGTTATCCCATCAGTTGAT
TGTTCACTTCCAAAAGAGCCTGACTTTCTTGACTTTGAGTCAAGAAAGTCGATTATGGAA
CAAATCATGGATGCACTATCTGATGGTAATGTCCATAGGATTGGAGTATATGGGATGGGG
GGTGTTGGCAAAACAATGCTAGTGAAGGATATTTTAAGAAAAATTGTGGAGAGTAAGAAG
CCTTTTGATGAAGTGGTAACATCCACGATCAGCCAAACACCAGATTTTAGAAGTATCCAA
GGACAACTAGCTGACACGCTAGGTTTGAAATTCGAACAAGAAACAATAGAAGGAAGGGCT
CCTATTCTACGAAAGAGGTTGAAGATGGAGAGAAGTATCCTAGTCGTGTTGGATGATGTC
TGGGAGAATATTGATTTGGAAACAATAGGAATTCCAAGTGTTGAAGATCATACGGGGTGC
AAGATCTTGTTTACCACTAGGAATAAACATTTGATCTCAAATCAAATGTGCGCCAATAAA
ATTTTTGAGATAAAAGTTTTAGGAGAAGATGAGTCATGGAATTTATTTAAGACAATGGCA
GGTGAAACTGTGGAAGCAAGTGATTTGAAGCCTATAGCCATTCAAATTGCGAGAGAATGT
GCAGGTTTGCCTATTGCTATTACTACTGTTGCTAAGGCATTACGAAATAAACCTTCCGAC
ATTTGGAATGATGCCTTAGATCAGCTTAAAAGTGTTGATGTGGGTATGGCAAACATTGGA
GAAATGGAAAAGAAAGTGTATTTGTCACTAAAACTGAGTTACGATTGCTTGGGATATGAA
GAGGTGAAGTTATTATTCTTGTTATGCAGCATGTTTCCAGAAGACTGTAGCATTGACGTG
GAAGGGTTGCATGTATATGCCATGGGCATGGGATTCTTACATGGTGTTGATACTGTGGTA
AAAGGACGACGTAGGATAAAAAAATTGGTTGATGATCTTATATCTTCTTCTTTGCTTCAA
CAATATTCTGAGTATGGGTGCAATTATGTGAAAATGCATGATATGGTTCGTGATGTAGCC
CTATTAATTGCATCTAAGAATGAACACGTACGTACATTGAGCTATGTGAAAAGATCGAAT
GAAGAATGGGGAGAAGAGAAACTATTGGGTAATCATACTGCAGTGTTCATTGATGGTTTA
CATTATCCTCTCCCGAAGTTAACGTTACCCAAAGTTCAATTATTAACGTTAGTTGGACAA
TCTTGTTGGGAACATAATAAGCGTGTGTCGGTGGTAGAAACTTTTTTTGAAGAAATGAAA
GAGCTCAAAGGTTTAGTATTAGAAAACGTAAATATATCATTGATGCAACGAACATCTGAT
CTTTACTCCTTAGCAAACATCAGAGTATTACGTTTGCAAAGATGTCAATTATTAGGGAGC
ATAGATTGGATTGGTGAATTAAAAAAGCTTGAAATTCTTGATTTTAGAGGATCTAACATC
TCACAAATTCCTACAACCATGAGCCAATTGACACAGCTGAAAGTTTTGAATTTATCTTTT
TGT---GAACAACTCGAGGTAATTCCACCAAATATTCTTTCAAAGTTGACAAAACTGGAA
GAATTAAGTCTGGAAACTTTTGATAGATGGGAAGGAGAAGAATGGTATGAAGGAAGGGAA
AATGCTAGCCTTTCTGAACTCAAGTGCTTGCCACACCTTTATGCTTTAGAATTAACCATT
CAAGATGAAGAAATTATGCCAAAAGACTTGTTTTTAGTTGGGGAGTTGAATCTTGAAAAA
TTCAACATTTGTATTGGTTGCCAAAGCAAATTAAAGTATACTTTTGCATACCAGAACAAG
AACAGAATCAAAAACTTCATTGGAATCAAGATGGAATCAGGAAGGTGCTTGGATGATTGG
ATAAAAAATTTGTTAAAGAGGTCGGACAATGTGCTTTTGGAAGGATCAGTTTGTTCAAAG
GTTCTCCACTCAGAATTG------------------------------------------
------------------------------------------------------------
------------------------------------------------------------
------------------------------------------------------------
------------------------------------------------------------
------------------------------------------------------------
------------------------------------------------------------
------------------------------------------------------------
------------------------------------------------------------
---GTAACACTTCCTAATTTGGAGAAGTTGGAAATTGTGAATGCAAAGAGTTTGAAGATG
ATATGGAGCAATAACGTGCCAATTCTTAATTCCTTTTCCAAACTCGAGGAAATAAAAATT
TGTTCATGCAACAATCTTCAAAAAGTATTATTTCCTCCAAATATGATGGGCATTCTTACA
TGCCTTAAAGTCTTAGACATTAGAGATTGTAAATTGTTGGAAGGGATATTTGAAGTGCAA
GAGCCAATTAGTGTTGTTGAGAGCAATAATGTACCCATTCTTAATTCCTTTTCCAAACTC
GAGGAAATAAGAATTGGGTCATGCAACAATCTTCAAAAAGTA------------------
------------------------------------------------------------
------------------------------------------------------------
---------------------------------------------------------TTA
TTTCCTCCAAATATGATGGGCATTCTTACATGCCTTAAAGTCTTAGAGATTAGACATTGT
AATTTGTTGGAAGAGATATTTGAAGTGCAAGAGCCAATTAGTGTTGTTGAA---------
------------------------------------------------------------
------------------------------------------------------------
------------------------------------------------------------
------------------------------------------------------------
------------------------------------------------------------
------------------------------------------------------------
------------------------------------------------------------
------------------------------------------------------------
------------------------------------------------------------
------------------------------------------------------------
------------------------------------------------------------
------------------------------------------------------------
---------------------------------------------------GCGAGTCCT
ATCGTGCTCCAAAATTTAAGTGGGTTGGAATTATATAATCTTCCAAACCTTGAGTACGTG
TGGAGCAAAAATCCTTGTGAGCTTCTGAGTTTGGAAAATATAAAATTTTTGACCATTGAT
AAATGTCCAAGACTTAGAAGAGAATACTCAGTCAAAATTCTCAAGCCACTTGAATATGTA
CGCATAGATATCAAACAATTGATGAAGGTTATTGAGAAGGAAAAGTCAGCAGATCATAAT
ATGTTGGAATCAAAGCAATGGGAGACTTCATCTTCTTCTAAGGATGGGGTTCTACGGCTG
GGAGATGGTTCTAAGTTGTTTCCAAATCTTAAAAGTTTGAAGCTATATGGTTTTGTTGAT
TATAACTCAACCCATTTACCAATGGAAATGTTGCAAATCTTATTCCAACTTGAA---GTC
TTTGAATTGGAAGGAGCATTTATTGAAGAAATTTTCCCCAGCAATATACTGATTTCA---
------------------------AGCTCTATGGATTTACAGAGTTTGACTCTATCTAAA
CTACCCAAGCTTAAGCATTTGTGGAGTGAAGAATGCTCACAAAATAATGTTACCTCAGTT
CTTCAACATTTGACTGATGTATCCATTTCTGAATGTGGTGGATTGAGTAGT------TTA
GTATCATCATTGGTGTGTTTTACAAACTTGAAAGATCTTCATGTGATTAAATGTCATAGA
CTAACCCATTTGCTGAATCCTTCGATGGCTACAACGCTTGTGCAACTTGAGTATTTGACA
ATAGAAGAATGCAAAAGGATGAGTAGTGTAATTGAGGGAGGATCAACCGAAGAAGATGGA
AATGATGAAATGGTTGTATTCAACAACCTACAACATTTATACATTTTTAATTGTTCCAAC
CTAACAAGCTTTTATTGTGGGAGATGCATCGTTAAATTCCCATGTTTGGAAAGAGTATTC
ATTCAAAATTGTCCTGAAATGAAGGTCTTTTCACTTGGAATTGTAAGCACGCCTCGTTTG
AAATATGAAAAGTTTACTTTAATGAAT---------------------GATTACGATGAT
AAATGGTGTCATCCGAAATATCCCAAAGATATGTTGGTGGAA---GATATGAATGTCATC
ACCAGAGAATATTGGGAGGATAATGTTGATACCGGAATTCCAAATTTATTTGCCGAACAG
AGTTTGGAGGAAAACCGATCTGAAAATTCTTCTTCTTCAAAGAATAATGTTGAGAAAGAA
TAA
>Vedrantais_bis_2rep
ATGGACATCCTTATTTCAGTCATTGCAAAAATTGCTGAATACACTGTTGAGCCTGTTGGA
CGCCAACTTGGTTATGTATTTTTCATTCGTTCCAACTTTCAAAAACTTAAGACTCAAGTA
GAAAAGCTGAAGATTACAAGAGAGTCTGTGCAACACAAGATCCATAGTGCAAGAAGAAAT
GCTGAAGACATAAAACCTGCCGTTGAGGAATGGTTGAAAAAGGTCGATGACTTTGTTCGA
GAATCTGACGAGATATTAGCCAATGAAGGTGGACATGGTGGACTCTGTTCCACCTATTTG
GTCCAACGACACAAGTTAAGTAGAAAAGCAAGCAAAATGGTAGATGAGGTTCTTGAGATG
AAAAATGAGGGGGAAAGTTTTGATATGGTATCCTATAAAAGTGTTATCCCATCAGTTGAT
TGTTCACTTCCAAAAGAGCCTGACTTTCTTGACTTTGAGTCAAGAAAGTCGATTATGGAA
CGAATCATGGATGCACTATCTGATGGTAATGTCCATAGGATTGGAGTATATGGGATGGGG
GGTGTTGGCAAAACAATGCTAGTGAAGGATATTTTAAGAAAAATTGTGGAGAGTAAGAAG
CCTTTTGATGAAGTGGTAACATCCACGATCAGCCAAACACCAGATTTTAGAAGTATCCAA
GGACAACTAGCTGACACGCTAGGTTTGAAATTCGAACAAGAAACAATAGAAGGAAGGGCT
CCTATTCTACGAAAGAGGTTGAAGATGGAGAGAAGTATCCTAGTCGTGTTGGATGATGTC
TGGGAGAATATTGATTTGGAAACAATAGGAATTCCAAGTGTTGAAGATCATACGGGGTGC
AAGATCTTGTTTACCACTAGGAATAAACATTTGATCTCAAATCAAATGTGCGCCAATAAA
ATTTTTGAGATAAAAGTTTTAGGAGAAGACGAGTCATGGAATTTATTTAAGACAATGGCA
GGTGAAACTGTGGAAGCAAGTGATTTGAAGCCTATAGCCATTCAAATTGCGAGAGAATGT
GCAGGTTTGCCTATTGCTATTACTACTGTTGCTAAGGCATTACGAAATAAACCATCCGAC
ATTTGGAATGATGCCTTAAATCAGCTTAAAAGTGTTGATGTGGGTATGGCAAACATTGGA
GAAATGGAAAGGAAAGTGTATTTGCCACTAAAACTGAGTTATGATTGCTTGGGATATGAA
GAGGTGAAGTTATTATTCTTGTTATGCAGCATGTTTCCAGAAGACTTTCCCATTGACGTG
GAAGAGTTGCATGTATATGCCATGGGCATGGGATTCTTACATGGTGTTGATACTGTGGAA
AAAGGACGATGTAGGATTAAAAAATTGGTTGATGATCTTATATCTTCTTCTTTGCTTCAA
CAATATTCTGAGTATGGGCGCAATTATGTGAAAATGCATGATATGGTTCGTGATGTAGCC
CTATTAATTGCATCTCAGAACGATCACATACGTATATTGAGCTATGTGAAAAGTTTAAAT
GAAGAATGGAAAGAAGATAGACTATCGGGTAATCATACAACAGTGTCTATTGATGGTTTA
CATTATCCTCTCCCGAAGTTAACGTTTCCCAAAGTTCAATTATTAAGGTTAGTTGCACAA
TCTTGGTGGGAACATAATGAGAGTGTGTCGGTGGTAGAAACTTTTTTTGAAGAAATGAAA
GAGCTCAAAGGTTTAGTATTAGAAAACGTAAATATATCATTGATGCAACGAACATCTGAT
CTTTACTCCTTAGCAAACATCAGAGTATTACGTTTGCAAAGATGTCAATTATTAGGGAGC
ATAGATTGGATTGGTGAATTAAAAAAGCTTGAAATTCTTGATTTTAGAGGATCTAACATC
TCACAAATTCCTACAACCATGAGCCAATTGACACAGCTGAAAGTTTTGAATTTATCTTTT
TGT---GAACAACTCGAGGTAATTCCACCAAATATTCTTTCAAAGTTGACAAAACTGGAA
GAATTAAGTCTGGAAACTTTTGATAGATGGGAAGGAGAAGAATGGTATGAAGGAAGGGAA
AATGCTAGCCTTTCTGAACTCAAGTGCTTGCCACACCTTTATGCTTTAGAATTAACCATT
CAAGATGAAGAAATTATGCCAAAAGACTTGTTTTTAGTTGGGGAGTTGAATCTTGAAAAA
TTCAACATTTGTATTGGTTGCCAAAGCAAATTAAAGTATACTTTTGCATACCAGAACAAG
AACAGAATCAAAAACTTCATTGGAATCAAGATGGAATCAGGAAGGTGCTTGGATGATTGG
ATAAAAAATTTGTTAAAGAGGTCGGACAATGTGCTTTTGGAAGGATCAGTTTGTTCAAAG
GTTCTCCACTCAGAATTG------------------------------------------
------------------------------------------------------------
------------------------------------------------------------
------------------------------------------------------------
------------------------------------------------------------
------------------------------------------------------------
------------------------------------------------------------
------------------------------------------------------------
------------------------------------------------------------
---GTAACACTTCCTAATTTGGAGAAGTTGGAAATTGTGAATGCAAAGAGTTTGAAGATG
ATATGGAGCAATAACGTGCCAATTCTTAATTCCTTTTCCAAACTCGAGGAAATAAAAATT
TGTTCATGCAACAATCTTCAAAAAGTATTATTTCCTCCAAATATGATGGGCATTCTTACA
TGCCTTAAAGTCTTAGACATTAGAGATTGTAAATTGTTGGAAGGGATATTTGAAGTGCAA
GAGCCAATTAGTGTTGTTGAGAGCAATAATGTACCCATTCTTAATTCCTTTTCCAAACTC
GAGGAAATAAGAATTGGGTCATGCAACAATCTTCAAAAAGTA------------------
------------------------------------------------------------
------------------------------------------------------------
---------------------------------------------------------TTA
TTTCCTCCAAATATGATGGGCATTCTTACATGCCTTAAAGTCTTAGAGATTAGACATTGT
AATTTGTTGGAAGGGATATTTGAAGTGCAAGAGCCAATTAGTGTTGTTGAA---------
------------------------------------------------------------
------------------------------------------------------------
------------------------------------------------------------
------------------------------------------------------------
------------------------------------------------------------
------------------------------------------------------------
------------------------------------------------------------
------------------------------------------------------------
------------------------------------------------------------
------------------------------------------------------------
------------------------------------------------------------
------------------------------------------------------------
---------------------------------------------------GCGAGTCCT
ATCGTGCTCCAAAATTTAAGTGGGTTGGAATTATATAATCTTCCAAACCTTGAGTACGTG
TGGAGCAAAAATCCTTGTGAGCTTCTGAGTTTGGAAAATATAAAATTTTTGACCATTGAT
AAATGTCCAAGACTTAGAAGAGAATACTCAGTCAAAATTCTCAAGCCACTTGAATATGTA
CGCATAGATATCAAACAATTGATGAAGGTTATTGAGAAGGAAAAGTCAGCAGATCATAAT
ATGTTGGAATCAAAGCAATGGGAGACTTCATCTTCTTCTAAGGATGGGGTTCTACGGCTG
GGAGATGGTTCTAAGTTGTTTCCAAATCTTAAAAGTTTGAAGCTATATGGTTTTGTTGAT
TATAACTCAACCCATTTACCAATGGAAATGTTGCAAATCTTATTCCAACTTGAA---GTC
TTTGAATTGGAAGGAGCATTTATTGAAGAAATTTTCCCCAGCAATATACTGATTTCA---
------------------------AGCTCTATGGATTTACAGAGTTTGACTCTATCTAAA
CTACCCAAGCTTAAGCATTTGTGGAGTGAAGAATGCTCACAAAATAATATTACCTCAGTT
CTTCAACATTTGACTGATGTATCCATTTCTGAATGTGGTGGATTGAGTAGT------TTA
GTATCATCATTGGTGTGTTTTACAAACTTGAAAGATCTTCATGTGATTAAATGTCATAGA
CTAACCCATTTGCTGAATCCTTCGATGGCTACAACGCTTGTGCAACTTGAGTATTTGACA
ATAGAAGAATGCAAAAGGATGAGTAGTGTAATTGAGGGAGGATCAACCGAAGAAGATGGA
AATGATGAAATGGTTGTATTCAACAACCTACAACATTTATACATTTTTAATTGTTCCAAC
CTAACAAGCTTTTATTGTGGGAGATGCATCGTTAAATTCCCATGTTTGGAAAGAGTATTC
ATTCAAAATTGTCCTGAAATGAAGGTCTTTTCACTTGGAATTGTAAGCACGCCTCGTTTG
AAATATGAAAAGTTTACTTTAATGAAT---------------------GATTACGATGAT
AAATGGTGTCATCCGAAATATCCCAAAGATATGTTGGTGGAA---GATATGAATGTCATC
ACCAGAGAATATTGGGAGGATAATGTTGATACCGGAATTCCAAATTTATTTGCCGAACAG
AGTTTGGAGGAAAACCGATCTGAAAATTCTTCTTCTTCAAACAATAACGTTGAGAAAGAA
TAA
>PI164323_2rep
ATGGACATCCTTATTTCAGTCACTGCAAAAATTGCTGAATACACTGTTGAGCCTGTTGGA
CGCCAACTTGGTTATGTATTTTTCATTCGTTCCAACTTTCAAAAACTTAAGACTCAAGTA
GAAAAGCTGAAGATTACAAGAGAGTCTGTGCAACACAAGATCCATAGTGCAAGAAGAAAT
GCTGAAGACATAAAACCTGCCGTTGAGGAATGGTTGAAAAAGGTCGATGACTTTGTTCGA
GAATCTGACGAGATATTAGCCAATGAAGGTGGACATGGTGGACTCTGTTCCACCTATTTG
GTCCAACGACACAAGTTAAGTAGAAAAGCAAGCAAAATGGTAGATGAGGTTCTTGAGATG
AAAAATGAGGGGGAAAGTTTTGATATGGTATCCTATAAAAGTGTTATCCCATCAGTTGAT
TGTTCACTTCCAAAAGTGCCTGACTTTATTGACTTTGAGTCAAGAAAGTCGATTATGGAA
CAAATCATGGATGCACTATCTGATGGTAATGTCCATAGGATTGGAGTATATGGGATGGGG
GGTGTTGGCAAAACAATGCTAGTGAAGGATATTTTAAGAAAAATTGTGGAGAGTAAGAAG
CCTTTTGGTGAGGTGGTAACATCCACGATCAGCCAAACACCAGATTTTAGAAGTATCCAA
GGACAACTAGCTGACACGCTAGGTTTGGAATTAGAACAAGAAACAATAGAAGGAAGGGCT
CCTATTTTACGAAAGAGGTTGAAGATGGAGAGAAGTATCCTAGTCGTGTTGGATGATGTC
TGGGAGAATATTGATTTGGAAACAATAGGAATTCCAAGTGTTGAAGATCATACGGGATGC
AAGATCTTGTTTACCACTAGGAATAAACATTTGATCTCAAATCAAATGTGCGCCAATAAA
ATTTTTGAGATAAAAGTTTTAGGAGAAGATGAGTCATGGAATTTATTTAAGACAATGGCA
GGTGAAACTGTGGAAGCAAGTGATTTGAAGCCTATAGCCATTCAAATTGTGAGAGAATGT
GCAGGTTTGCCTATTGCTATTACTACTGTTGCTAAGGCATTACGAAATAAACCATCCGAC
ATTTGGAATGATGCCTTAAATCAGCTTAAAAGTGTTGATGTGGGTGTGGCAAACATTGGA
GAAATGGAAAGGAAAGTGTATTTGCCACTAAAACTGAGTTATGATTGCTTGGGATATGAA
GAGGTGAAGTTATTATTCTTGTTATGCAGCATGTTTCCAGAAGACTTTACCATTGACGTG
GAAGAGTTGCATGTATATGCCATGGGCATGGGATTCTTACATGGTGTTGATACTGTGGAA
AAAGGACGATGTAGGATTAAAAAATTGGTTGATGATCTTATATCTTCTTCTTTGCTTCAA
CAATATTCTGAGTATCGGTGCAATTATGTGAAAATGCATGATATGGTTCGTGATGTAGCC
CTATTAATTGCATCTCAGAACGATCACATACGTATATTGAGCTATGTGAAAAGTTTAAAT
GAAGAATGGAAAGAAGTTAGACTATCGGGTAATCATACAACAGTGTCTATTGATGGTTTA
CATTATCCTCTCCCGAAGTTAATGTTACCCAAAGTTCAATTATTAAGGTTAGTTGGACAC
TATTGTGGGGGAATTAATAACCGTGTGTCGGTGGTAGAAACTTTTTTTGAAGAAATGAAA
GAGCTCAAAGGTTTAGTATTAGAAAACGCAAATATATCATTGATGCAACGAACATCTGAT
CTTTACTCCTTAGCAAACATCAGAGTATTACGTTTGCAAGGATGTCAATTATTAGGGAGC
ATAGATTGGATTGGTGAATTAAAAAAGCTTGAAATTCTTGATTTTATAGGATCTAACATC
TCACAAATTCCTACAACCATGAGCCAATTGACACAGCTGAAAGTTTTGAATTTATCTTTT
TGT---GAACAACTCGAGGTAATTCCACCAAATATTCTTTCAAAGTTGACAAAATTGGAA
GAATTAAATCTGGAAAATTTTGATGGATGGGAAGGAGAAGAATGGTATGAAGGAAGGAAA
AATGCTAGCCTTTCTGAACTCAAGTGCTTGCGACATCTTTATGCTTTAAATTTAACCATT
CAAGATGAAGAAATTATGCCAAAAGATTTGTTTTTAGCTGAGGAGTTGAAGCTTCAAAAA
TTCAACATTTGTATTGGTTACCAAAGCAAATTAAAGTATACTTCTGGACCC------ACG
AACAGAATCAAAAACTTCATTGCAATCAAGATGGAATCAGGAAGGTGCTTGGATGATTGG
ATAAAAAATTTGTTAAAGAGGTCGGACAATGTGTTTTTGGAAGGATCAGTTTGTTCAAAG
GTTCTCCACTCAGAATTGGTAGGTGCCAATAACTTC------------------------
------------------------------------------------------------
------------------------------------------------------------
------------------------------------------------------------
------------------------------------------------------------
------------------------------------------------------------
------------------------------------------------------------
------------------------------------------------------------
------------------------------------------------------------
---GTAACACTTCCTAATTTGGAGAAGTTGGAAATTGTGAATGCAGAGAGTTTGAAGATG
ATATGGAGCAATAACGTGCCAATTCTTAATTCCTTTTCCAAACTCGAGGAAATAAGAATT
TGGTCATGCAACAATCTTCAAAAAGTATTTTTTCTTCCAAATATGATGGGCATTCTTACA
TGCCTTAAAGTCTTAGAGATTGAACATTGTGAATTGTTGGAAGGGATATTTGAAGTGCAA
GAGCCAATTAGTGTTGTTGAGAGCAATAATGTACCCATTCTTAATTCCTTTTCCAAACTC
GAGGAAATAAGAATTTCGTCATGCAACAATCTTCAAAAAGTA------------------
------------------------------------------------------------
------------------------------------------------------------
---------------------------------------------------------TTA
TTTCCTCCAAATATGATGGGCATTCTTACATGCCTTAAAGTCTTAGAGATTGAGCATTGT
GAATTGTTGGAAGGGATATTTGAAGTGCAAGAGCCAATTAGTGTTGTTGAA---------
------------------------------------------------------------
------------------------------------------------------------
------------------------------------------------------------
------------------------------------------------------------
------------------------------------------------------------
------------------------------------------------------------
------------------------------------------------------------
------------------------------------------------------------
------------------------------------------------------------
------------------------------------------------------------
------------------------------------------------------------
------------------------------------------------------------
---------------------------------------------------GCGAGTCCT
ATCGTGCTCCAAAATTTAAGTAGGTTGGAATTATATAATCTTCCAAACCTTGAGTACGTG
TGGAGCAAAAATCCTTGTGAGCTTCTGAGTTTGGAAAATATAAAAATTTTGACCATTGAT
AAATGTCCAAGACTTAGAAGAGAATACTCAGTCAAAATTCTCAAGCCACTTGAAGATGTA
AGCATAGATATCAAACAATTGATGAAGGTTATTGAGAAGGAAAAGCCAGCAGATCATAAT
ATGTTGGAATCAAAGCAATGGGAGACTTCATCTTCTTCTAAGGATGGGGTTCTACGGCTG
GGAGATGGTTCAAAGTTGTTTCCAAATCTTAAAAGTTTGAAGCTATATGGTTTTGTTGAT
TATAACTCAACCCATTTACCAATGGAAATGTTGCAAATCTTATTCCAACTTGAA---GTC
TTTGAATTGGAAGGAGCATTTCTTGAAGAAATTTTCCCCAGCAACATACTGATTCCA---
------------------------AGCTATATGGTTTTAAGAAGATTAGCTCTATCTAAA
CTACCCAAGCTTAAGCATTTGTGGAGTGAAGAATGCTCACAAAACAATATCACCTCAGTT
CTTCAAGATTTGTCTTTTCTAAGAATTTCAGAATGTGGAAGATTGAGTAGT------TTA
CTGTCGTCAATAGTGTGTTTTACAAACTTGAAACATCTTCGGGTTTATAAATGTGATGGA
CTAACCCATTTGCTGAATCCTTCGGTGGCTACAACGCTTGTGCAACTTGAACATTTGAGA
ATACACGAATGCAAAAGGATGAGTAGTGTAATTGAGGGAGGATCAACCGAAGAAGATGGA
AATGATGAAATTATTGTATTCAACAACCTACAACATTTAAGCATTTTTAATTGTTCCAAC
CTAACAAGCTTTTATTGTGGGAGATGCATCATTAAATTTCCATGTTTGAGGAAAGTATAC
ATTTGGGACTGTCCTGAAATGAAGGTCTTTTCGCTTGGAATTGTAAGCACACCTCGATTG
AAATATAAAAATTTTTATTTAAAGAAT---------------------GATTACGATGAT
GAACGGTGTCATCCAAAATATCCCAAAGATATGTTGGTGGAA---GATATGAATGTCATC
ACCAGAGAATATTGGGAGGATAATGTTGATACCAGAATTCCAAATTTATTTGCCGAACAG
AGTTTGGAGGAAAACCGATCTGAAAATTCTTCTTCTTCAAAGAATAATGTTGAGAAAGAA
TAA
>PI_VatRev_1rep
ATGGACATCCTTATTTCAGTCACTGCAAAAATTGCTGAATACGCTGTTAAGCCTGTTGGA
CGTCAACTTGGTCATGTATTTTTCATTCATTCCCACTTTAAAAAACTCAAGACTCATGTA
GAAAAGCTGAAGATTACAAGAGAATCTGTGCAACACAACATCCATACTGCAAGAAGAAAT
GCTGAAGACATAAAACCTGCCGTTGAGGAATGGTTGAAAAAGGTTGATGACTTTGTTCAA
GAATCTGACGAGATATTAGCCAATGAAGGTGGGCATGGTAGACTCTGTTCCACCAATTTG
GTCCATCGACACAAGTTAAGTAGAAAAGTAAGCAAAATGGCATATGAGGTTCTTGAGATG
AAAAATGAGGGGGAAAGTTTTGATACGGTATCCTATAAAAATGTTATCCCATCGGCTGAT
TGTTCACTGCCAAAAGTACCTGACTTTCTTGACTTTGACTCAAGAAAGCCGATTGTGAAA
CAAATCATGGATGCACTCTCTGAAGATAATGTCCATAGGATTGGAGTGCACGGGATGGGG
GGTGTTGGCAAAACAATGCTAGTGAACGGAATTATAAGAAAAATTATTGAGAGT---AAG
TTTTTTGATGAGGTGGTAATGTCCACGATCAGCCAAACACCAGATTTTAAAAGTATTCAA
GGACAACTAGCTGACAAGCTAGGTTTGAAATTCCAACAAGAAACGTTAGAAGGAAGGGCT
CTTATTCTACGAAAGAGGTTGAAGATGGAGAGAAGTATCCTAGTTGTGTTGGATGATATC
TGGGAGAATATTGATTTGGAAACAATAGGAATTCCAAGTGTTGAAGATCATATGGGATGT
AAGATCTTGTTTACCTCTAGGAACAAACATTTGATCTCAACTCAAATGTGCGCCAATAAA
TTTTTTGAGATAAATGTTTTAGAAGAAGATGAGTCTTGGAATTTATTTAAGGCAATGGCG
GGTGAAATTGTTGAAGGAAGTGAGTTGAAACCTATAGTCATTCAAATTGTGAAAGAATGT
GCAGGTTTGCCTATTGCTATTACTACTGTTGCTAAGGCATTACGAAATAAACCTTCCGAC
ATTTGGAATGATGCCTTAGATCAACTTAGAAGTGTTGATGTAGGTATGGCAAACATTGGG
GAAATGGACAAGAAAGTGTATTTGTCACTAAAACTGAGTTATGATTGCTTGGGATATAAA
GAGGTTAAGTTATTATTCTTGCTATGCAGCATGTTTCCAGAAGACTTTAGCATTAACGTG
GAAGAGTTGCATGTTTATGCAATGAGCATGGGTTTCTTACATGGTGTTGATACTGTGGTA
AAAGGACGACGTAGGATTAAAAAATTGGTTGACGATCTTATATCTTCTTCTTTGCTTCAA
CAATATTCAGAGTATGGGTACAATTATGTGAAAATGCATGATATGGTTCGTGATGTAGCC
CTATTAATTGCATCTAAGAACGATCACATACGTACATTGAGCTATGTGAAAAGTTTAAAT
GAAGAATGGGAAGAAGATAGGCTATCGGGTAATCATACCATAGTGTCCATTCATGATTTA
CATTATCCTCTCCCGAAGTTAATGTTACCCAAAGTTCAATTATTAAGGTTAGTTGGACAA
------TGGTTGGAACATAAGCGTGTGTCGGTGGTAGAAACTTTTTTTGAAGAAATGAAA
GAGCTCAAAGGTTTAGTATTAGAAAACATGAATATATCATTGATGCAACGACCATCTGAT
CTTTACTCCTTAGCAAACATTAGAGTATTACGTTTACGGGGATGTGAT---TTAGGGAGC
ATAGATATGCTTGGTGAACTAAAAAGGCTTGAAATTCTCGATCTTAGTGGATCTAACATC
ATCCAGATTCCTACAACAATGAGTCAATTGACACAACTGAAAATGTTAAATTTATCTAAT
TGTTTCAATAAACTCAACATAATTCCACCAAATATTCTTTCAAAGTTGACAAAACTAGAG
GAATTACGTTTAGGAACTTTTGATGGTTGGGATAGAGAAGAATGGTATGAAGGAAGGAAA
AATGCTAGTCTTTCTGAGCTTAGGTGCTTACCGCACCTTTATGATTTAGATTTAACCATT
CAAGATGAAGAGATTATGCCAAAACACTTGTTTTCTGCAGGAGAGTTGAATCTTGAAAAA
TTCCACATTACTATTGGTTGTAAGAGAGAAAGAGTTAGAAATTATGATGGGATCATTAAG
ATCAACTACTTTAGACTATTGGAACTTAAGGTGGAATCAGAAAGCTGCTTGGATGATTGG
ATAACAATTTTGTTAAAGAGGTCAGAAGAAGTGCATTTAGAAGGATCAGTTTGTTCAAAG
GTTCTCCAATCAGAATTGTTAGATGCAAATAGCTTCTTACCTTTGAGGAACCTCTGGATT
TTTTATAATTCAGAATTTCAACATTTCATCCATGAAAAGAACAAGCCTTTGCGAAAATGT
TTATCCAAATTGGAGTTCTTATATCTTAAGAACTTGGAGAATTTGGAGAGTGTAATTCAT
GGTTATAATCATGGTGAATCTCCTTTCAACAATTTGAAGAATGTAATCGTATGGAATTGC
AATAAATTGAAAACTCTATTTTTGAATTGCATGTTGGATGACGTTTCGAATCTCGAAGAA
ATTGAAATTAATTATTGTAAGAAGATGGAAGTGATGATCACTGTGAAGGAAAATGAGAAG
GCAACCAACCACATTGAGTTTACTCATTTAAAGTCTTTATGTCTATGGACTTTACCACGA
CTTCAGAAATTTTGCTCCAAAATTGAGAAATTTGGACAATTAGGTGAGGATAATTCAAAA
AACTTGAAAACAAGCACAATTAGCAATACCATCAACATTGATGAATCATTTTTCAGTGAA
GAGGTATCGCTTCCTAATTTGGAGAAGCTGAAAATTTGGTGTATAGAGAATTTGAAGATG
ATATGGAGCTATAATATATTCATTCCTAATTCCTTTTCCAAACTCAAGGAAATAGATATT
TATTCCTGCAACAATCTTCAAAAAGTATTATTTTCTCCAAATATGATGAGAATTCTTACC
TGCCTTAAAGTCCTAAGGATCGAAGATTGTAAATTGTTGGAAGGGATATTTGAAGTGCAA
GAACCAATTAGTTTTGCTGAA---------------------------------------
------------------------------------------------------------
------------------------------------------------------------
------------------------------------------------------------
------------------------------------------------------------
------------------------------------------------------------
------------------------------------------------------------
------------------------------------------------------------
------------------------------------------------------------
------------------------------------------------------------
------------------------------------------------------------
------------------------------------------------------------
------------------------------------------------------------
------------------------------------------------------------
------------------------------------------------------------
------------------------------------------------------------
------------------------------------------------------------
------------------------------------------------------------
------------------------------------------------------------
---------------------------------------------------GCAAGTCGT
ATCGTGCTTCAAAATTTAAGTGAGTTGAAATTATACAAACTTCCAAACCTTGAGTACGTA
TGGAGCAAAAATCCTTGTGAGCTTCTGAGTTTGGTAAATATAAAAAGTTTGACCATTGAT
GAATGTCCAAGACTTAGAAGAGAATATTCAGTCAAAATTCTCAAGCAACTTGAAACACTA
AGCATTGATATCAAACAATTGATGGAGGTTATTGGGAAGAAAAAGTTGGCAGATTATAAT
AGGTTTGAATCAAAACAATTGGAAACTTCTTCTTCC---AAGGTTGAGGTTCTACCGTTG
GGAGATGGTTCTGAGTTGTTTCCGAAGCTTAAAACTTTGAAGCTATATGGTTTTGTTGAG
GATAACTCAACCCATTTGCCAATGGAAATTGTGCAAACCTTATACCAATTTGAG---AAG
TTTGAATTAGAAGGAGCATTTATTGAAGAAATTTTCCCCAGCAACATACTGATTCCTGTG
AAAAAACATTACTATGCAAGACGATCTAAAACTTCACAGCGTAGTTGGGTTCTATCTAAA
CTACCGAAACTTAGGCATTTGGGGAGTGAA---TGTTCACAAAAGAATAATGATTCGGTT
CTACAAGATCTGACCTCTCTATCCATTTCAGAATGTGGTGGATTGAGTAGT------TTA
GTGTCATCATCAGTGTCTTTTACAAACTTGACATTTCTTAAATTTAATAAATGTGATGGA
CTAACCCATTTGCTGAATCCTTCCATCGCTTCAACGCTTGTGCAACTTAAACAATTGAGA
ATAGAAGAATGCAAAAGGATGAGTTGTATAATTGAGGGAGGATCGGCCGAAGAAGATGAA
AATGATGAAATTATTGTATTCAACAACCTACAATATTTAATCATTACTTCTTGTTCCAAC
CTAACAAGCTTTTATTGTGGGAGATGCATCGTTAAGTTTCCATGTTTGAAACATGTATTC
GTTGAGAAATGTCCTAAAATGAAGTTCATTTCATTTGGAATCGTAAGCACACCACGTTGA
AAATATGAAAATGTTTCTTTAAAGAAT---------------------GATGATGCTGAA
GAA------------------TCCAAAGAGATGATGGAGGAAACTGATACGAGTATTATC
ATTAGAGAATATTGG------------GATTCCAGACTTCCAAATTTGTTTGGAGAACAA
ACTTTGGAGGATAGCCCATTTGAACATTCTTCTTCG------AATAAAGTTGAGGAATAA
---
>PZ_VatRev_1rep
ATGGACATCCTTATTTCAGTCACTGCAAAAATTGCTGAATACGCTGTTAAGCCTGTTGGA
CGTCAACTTGGTCATGTATTTTTCATTCATTCCCACTTTAAAAAACTCAAGACTCAGGTA
GAAAAGCTGAAGATTACAAGAGAATCTGTGCAACACAACATCCATACTGCAAGAAGAAAT
GCTGAAGACATAAAACCTGCCGTTGAGGAATGGTTGAAAAAGGTTGATGACTTTGTTCGA
GAATCTGACGAGATATTAGCCAATGAAGGTGGGCATGGCAGACTCTGTTCCACCAATTTG
GTCCATCGACACAAGTTAAGTAGAAAAGTAAGCAAAATGGCGTATGAGGTTCTTGAGATG
AAAAATGAGGGGGAAAGTTTTGATACGGTATCCTATAAAAATGTTATCCCATCGGCTGAT
TGTTCACTGCCAAAAGTACCTGACTTTCTTGACTTTGACTCAAGAAAGCCGATTGTGAAA
CAAATCATGGATGCACTCTCTGAAGATAATGTCCATAGGATTGGAGTGCACGGGATGGGG
GGTGTTGGCAAAACAATGCTAGTGAAAGGAATTATAAGAAAAATTATTGAGAGT---AAG
TTTTTTGATGAGGTGGTAATGTCCACGATCAGCCAAACACCAGATTTTAAAAGTATTCAA
GGACAACTAGCTGACAAGCTAGGTTTGAAATTCCAACAAGAAACGTTAGAAGGAAGGGCT
CTTATTCTACGAAAGAGGTTGAAGATGGAGAGAAGTATCCTAGTTGTGTTGGATGATATC
TGGGAGAATATTGATTTGGAAACAATAGGAATTCCAAGTGTTGAAGATCATATGGGATGT
AAGATCTTGTTTACCTCTAGGAACAAACATTTGATCTCAACTCAAATGTGCGCCAATAAA
TTTTTTGAGATAAATGTTTTAGGAGAAGATGAGTCTTGGAATTTATTTAAGGCAATGGCG
GGTGAAATTGTTGAAGGAAGTGAGTTGAAACCTATAGTCATTCAAATTGTGAAAGAATGT
GCAGGTTTGCCTATTGCTATTACTACTGTTGCTAAGGCATTACAAAATAAACCTTCCGAC
ATTTGGAATGATGCCTTAGATCAACTTAGAAGTGTTGATGTAGGTATGGCAAACATTGGG
GAAATGGACAAGAAAGTGTATTTGTCACTAAAATTGAGTTATGATTGCTTGGGATATAAA
GAGGTTAAGTTATTATTCTTGCTATGCAGCATGTTTCCAGAAGACTTTAGCATTAACGTG
GAAGAGTTGCATGTTTATGCAATGAGCATGGGTTTCTTACATGGTGTTGATACTGTGGTA
AAAGGACGACGTAGGATTAAAAAATTGGTTGACGATCTTATATCTTCTTCTTTGCTTCAA
CAATATTCAGAGTATGGGTACAATTATGTGAAAATGCATGATATGGTTCGTGATGTAGCC
CTATTAATTGCATCTAAGAACGATCACATACGTACATTGAGCTATGTGAAAAGTTTAAAT
GAAGAATGGGAAGAAGATAGGCTATCGGGTAATCATACCATAGTGTCCATTCATGATTTA
CATTATCCTCTCCCGAAGTTAATGTTACCCAAAGTTCAATTATTAAGGTTAGTTGGACAA
------TGGTTGGAACATAAGCGTGTGTCGGTGGTAGAAACTTTTTTTGAAGAAATGAAA
GAGCTCAGAGGTTTAGTATTAGAAAACATGAATATATCATTGATGCAACGACCATCTGAT
CTTTACTCCTTAGCAAACATTAGAGTATTACGTTTACGGGGATGTGAT---TTAGGGAGC
ATAGATATGCTTGGTGAACTAAAAAGGCTTGAAATTCTCGATCTTAGTGGATCTAACATC
ATCCAGATTCCTACAACAATGAGTCAATTGACACAACTGAAAATGTTAAATTTATCTAAT
TGTTTCAATAAACTCAACATAATTCCACCAAATATTCTTTCAAAGTTGACAAAACTAGAG
GAATTACGTTTAGGAACTTTTGATGGTTGGGAAAGAGAAGAATGGTATGAAGGAAGGAAA
AATGCTAGTCTTTCTGAGCTTAGGTGCTTACCGCACCTTTATGATTTAGATTTAACCATT
CAAGATGAAGAGATTATGCCAAAACACTTGTTTTCTGCAGGAGAGTTGAATCTTGAAAAA
TTCCACATTACTATTGGTTGTAAGAGAGAAAGAGTTAGAAATTATGATGGGATCATTAAG
ATCAACTACTTTAGACTATTGGAACTTAAGGTGGAATCAGAAAGCTGCTTGGATGATTGG
ATAACAATTTTGTTAAAGAGGTCAGAAGAAGTGCATTTAGAAGGATCAGTTTGTTCAAAG
GTTCTCCAATCAGAATTGTTAGATGCAAATAGCTTCTTACCTTTGAGGAACCTCTGGATT
TTTTATAATTCAGAATTTCAACATTTCATCCATGAAAAGAACAAGCCTTTGCGAAAATGT
TTATCCAAATTGGAGTTCTTATATCTTAAGAACTTGGAGAATTTGGAGAGTGTAATTCAT
GGTTATAATCATGGTGAATCTCCTTTCAACAATTTGAAGAATGTAATCGTATGGAATTGC
AATAAATTGAAAACTCTATTTTTGAATTGCATGTTGGATGGCGTTTCGAATCTCGAAGAA
ATTGAAATTAATTATTGTAAGAAGATGGAAGTGATGATCACTGTGAAGGAAAATGAGGAG
GCAACCAACCACATTGAGTTTACTCATTTAAAGTCTTTATGTCTATGGACTTTACCACGA
CTTCAGAAATTTTGCTCCAAAATTGAGAAATTTGGACAATTAGGTGAGGATAATTCAAAA
AACTTGAAAACAAGCACAATTAGCAATACCATCAACATTGATGAATCATTTTTCAGTGAA
GAGGTATGGCTTCCTAATTTGGAGAAGCTGAAAATTTGGTGTATAGAGAATTTGAAGATG
ATATGGAGCTATAATATACTCATTCCTAATTCCTTTTCCAAACTCAAGGAAATAGATATT
TATTCCTGCAACAATCTTCAAAAAGTATTATTTTCTCCAAATATGATGAGAATTCTTACC
TGCCTCAAAGTTCTAAGGATTGAAGATTGTAAATTGTTGGAAGGGATATTTGAAGTGCAA
GAACCAATTAGTTTTGCTGAA---------------------------------------
------------------------------------------------------------
------------------------------------------------------------
------------------------------------------------------------
------------------------------------------------------------
------------------------------------------------------------
------------------------------------------------------------
------------------------------------------------------------
------------------------------------------------------------
------------------------------------------------------------
------------------------------------------------------------
------------------------------------------------------------
------------------------------------------------------------
------------------------------------------------------------
------------------------------------------------------------
------------------------------------------------------------
------------------------------------------------------------
------------------------------------------------------------
------------------------------------------------------------
---------------------------------------------------GCAAGTCGT
ATCGTACTTCAAAATTTAAGTGAGTTGAAATTATACAAACTTCCAAACCTTGAGTACGTA
TGGAGCAAAAATCCTTGTGAGCTTCTGAGTTTGGTAAATATAAAAAGTTTGACCATTGAT
GAATGTCCAAGACTTAGAAGAGAATATTCAGTCAAAATTCTCAAGCAACTTGAAACACTA
AGCATTGATATCAAACAATTGATGGAGGTTATTGGGAAGAAAAAGTTGGCAGATTATAAT
AGGTTTGAATCAAAACAATTGGAAGCTTCTTCTTCC---AAGGTTGAGGTTCTACCGTTG
GGAGATGGTTCTGAGTTGTTTCCGAAGCTTAAAACTTTGAAGCTATATGGTTTTGTTGAG
GATAACTCAACCCATTTGCCAATGGAAATTGTGCAAACCTTATACCAATTTGAG---AAG
TTTGAATTAGAAGAAGCATTTATTGAAGAAATTTTCCCCAGCAACATACTGATTCCTGTG
AAAAAACATTACTATGCAAGACGATCTAAAACTTCACAGCGTAGTTGGGTTCTATCTAAA
CTACCGAAACTTAGGCATTTGGGGAGTGAA---TGTTCACAAAAGAATAATGATTCGGTT
CTACAAGATCTGACCTCTCTATCCATTTCAGAATGTGGTGGATTGAGTAGT------TTA
GTGTCATCATCAGTGTCTTTTACAAACTTGACATTTCTTAAATTTAATAAATGTGATGGA
CTAACCCATTTGCTGAATCCTTCCATCGCTTCAACGCTTGTGCAACTTAAACAATTGAGA
ATAGAAGAATGCAAAAGGATGAGTTGTATAATTGAGGGAGGATCGGCCGAAGAAGATGAA
AATGATGAAATTATTGTATTCAACAACCTACAATATTTAATCATTACTTCTTGTTCCAAC
CTAACAAGCTTTTATTGTGGGAGATGCATCGTTAAGTTTCCATGTTTGAAACATGTATTC
GTTGAGAAATGTCCTAAAATGAAGTTCATTTCATTTGGAATCGTAAGCACACCACGTTGA
AAATATGAAAATGTTTCTTTAAAGAAT---------------------GATGATGCTGAA
GAA------------------TCCAAAGAGATGATGGAGGAAACTGATACGAGTATTATC
ATTAGAGAATATTGG------------GATTCCAGACTTCCAAATTTGTTTGGAGAACAA
ACTTTGGAGGATAGCCCATTTGAACATTCTTCTTCG------AATAAAGTTGAGGAATAA
---
>AN_Vat5_1rep
ATGGACATCCTCATTTCAGTCACTGCAAAAATTGCTGAATACACTGTTGAGCCAGTTGGA
CGCCAACTTGGTTATGTATTTTTCATTCATGCCAACTTTAAAAAACTCAAGACTCAAGTA
GAAATACTGAAAGACACAAAAGAATATGTGCAACAAAATATTCGTACTGCCAGAAGAAAT
GTAGAAGACATAAAACCTGCAGTTGAAAAATGGTTGAAAAAGGTTGATGACATTGTTGGA
AAATCTGAGGAGATATTAGCCTATGAAGGTGGACATGGTAGACTGTGTTCCACCGATTTG
GTCCAACGACACAACTTAAGTAGAAAAGCAAGCAAAATGGCCTATGAAGTTCTTGAGATG
AACACCGAGGGGAAAAGTTTTGATACAGTATCCTATAAAATTGTTATCCCATCGGTTGAT
TGTTCACCGCCAAAAGTACCTGACTTTCTTGATTTTGACTCAAGAAAGTCGATTGTGGAA
CAAATCATGGATGCACTCTCCGAAGATAATGTCCATAGGATCGGAGTGCACGGGATGGGG
GGTGTCGGAAAAACAATGCTAGTGAAAGAAATTTTAAGAAAAATTGGGGAGAGTAAGAAG
CTTTTTGATGAGGTGGTAACATGTACGATCAGCCAAACACCAGATTTTAAAACTATTCAA
GGACAACTAGCTGACAAGCTAGGTTTGAAATTCCAACAAGAAACAATAGAAGGAAGGGCT
CCTATTCTACGAAAGAGGTTGAAGATGGAGAGAAGTATCCTAGTTGTGCTGGATGATATC
TGGGAGTACATTGATTTGGAAATAATAGGAATTCCAAGTGTTGAAGATCATGCGGGATGC
AAGATCTTGTTTACCTCTAGGAATAAACATTTGATCTCAAATGAAATGTGCGCCAATAAA
TTTTTTGAAATAAAAGTTTTAGGAGAAGATGAGTCATGGAATTTATTTAAGGCAATGGCA
GGTGAAATTGTTGAGGCAAGTGATTTGAAGCCTATAGTCATTCAAATTGTTAGAGAATGT
GCAGGTTTGCCTATTGCTATTACTACTGTTGCTAGGGCATTACGAAATAAACCTTCCGAC
ATTTGGAATGATGCCTTAGATCAACTTAAAAGTGTTGATGTGGGTATGGCAAACATTGGA
GAAATGGACAAGAAAGTGTATTTGTCACTAAAGTTGAGTTATGATTGCTTGGGATATGAA
GAGGTCAAGTTACTATTCTTGCTATGCAGTATGTTTCCAGAAGATTTTGACATTGATATG
GAAGAGTTGCATGTATATGCCATCGGCATGGGATTCTTACATGGTGTTGATACTGTCCTA
AAAGGACGACGTAGGATCAAAAAATTGGTTGATGATCTTATATCTTCTTCGTTGCTTCAA
CAATATTCTGAGTATGGGCGCAATTATGTGAAAATGCATGATATGGTTCGTGATGTAGCC
CTATTAATTGCATCTAAGAATGATCACATACGTACATTGAGCTACGTGAAAAGACCGAAT
GAAGAATGGGAAGAAGAGAGACTATCGGGTAATCATACCGCAGTATTCATTTATGGTTTA
CATTATCCTCTCCCGAAGTTAACGTTACCCAAAGTTCAATTATTAAGGTTAGTTGGACAA
------TGGATGGAAGATAAGCGTGTGCCGGTGGTAGAAACTTTGTTTGAAGAAATGAAA
GAGCTCAAAGGTTTAGTATTAGAAAACGTGAATATATCCTTGATGCAACGACCATCTGAT
CTTTACTCCTTAGCAAACATTAGAGTATTACGTTTGCAAGAATGTGGA---TCAGAGAGC
ATAGATATGATTGGTGAATTAAAAAAACTTGAAATTCTTGATTTTAGTAAATCTAACATC
ACACAAATTCCTACAACCATGAGCCAATTGACACAACTCAAAGTGTTAAATTTATCTTCT
TGT---AATCAACTCAAGGTAATTCCACCAAATATTCTTTCAAAGTTGACAAAACTGGAA
GAATTAAGTCTGGAAACTTTTGATAGATGGGAAGGAGAAGAATGGTATGAAGGAAGGGAA
AATGCTAGCCTTTCTGAACTCAAGTGCTTGCCACACCTTTATGCTTTAAATTTAACCATT
CAAGATGAAGAAATTATGCCAAAAGACTTGTTTTTAGCTGGGGAGTTGAATCTTGAAAAA
TTCGTCATTAACATTGGTTGCCAACGTGACGGAAGATATATTTATGAAAAC---------
------AACACCAGCTTCATTGGAATCAAGATGGAATCAGGAAGTTGCTTGGATGATTGG
ATAAAAATTTTGTTAAAAAGATCAGAAGAAGTGCATTTGAAAGGATCAATTTGTTCAAAG
ATTCTTCACTCAGAATTGGTAGATGCAAATGACTTCGTACATCTGAAGTATCTCTACCTT
TATGATGATTCAAAATTTCAACATTTTATCCATGAAAAGAATAAGCCTTTGCGAAAATGC
TTATCCAAATTGGAGTACTTAAATCTGAATAACTTGGGGAATTTGGAGAGTGTAATTCAT
GGTTAT---CATGGCGAATCTCCTTTGAACAATTTGAAGAATGTAATCATATCGAATTGC
AATAAATTGAAAACTCTCTTTTTCAACTACAACTTGGATGACATTTTGAATCTTGAGCAA
CTTGAAGTTAATGTTTGTGAGAAGATGGAAGTGATGATCACTGTGAAGGAAAACGAGGAG
GCAACCAATCACATTGAGTTTACTCATTTAAAGTCTTTATCTCTACGGTATTTATCACGA
CTTCAGAAATTTTGCTCTAAGATTGAGAAATTTGGACAATTAAGTGAGGATAATTCAACA
AACCCGAGAATAAGCACAGATAGCAATACCACCAACATTGGTGAATCATTTTTCAGTGAA
GAGGTATCGCTTCCTAATTTGGAGAAGTTGAAAATTAGGAGCGCAACGAATTTGAAGATG
ATATGGAGCAATAATGTACTGGTTCCTAATTCCTTTTCCAAACTGAAGGAAATAAACATT
TATTCATGCAACAATCTTCAAAAAGTATTATTTTCTTCAAATATGATGAACATTCTTACC
TGCCTTAAAATCTTAATAATCGAAGATTGTAAATTGTTGGAAGGAATATTTGAAGTGCAA
GAGCCAATTAATATTGTTGAA---------------------------------------
------------------------------------------------------------
------------------------------------------------------------
------------------------------------------------------------
------------------------------------------------------------
------------------------------------------------------------
------------------------------------------------------------
------------------------------------------------------------
------------------------------------------------------------
------------------------------------------------------------
------------------------------------------------------------
------------------------------------------------------------
------------------------------------------------------------
------------------------------------------------------------
------------------------------------------------------------
------------------------------------------------------------
------------------------------------------------------------
------------------------------------------------------------
------------------------------------------------------------
---------------------------------------------------GCAAGTCCC
ATCGTGCTCCAAAATTTGAATGAGTTGAAATTATATAATCTTCCAAACCTTGAATATGTG
TGGAGCAAAAATCCTAGTGAGCTTCTGAGTTTGGAAAATATAAAAAGTTTGACTATTGAT
GAATGTCCAAGACTTAGAAGAGAATATTCAGTCAAAATTCTCAAGCAACTTGAAGCACTA
AGCATTGATATCAAACAATTTGTGGAGGTTATATGGAAGAAAAAGTCGGCAGATTATGAT
AGGTTGGAATCAAAGCAATTGGAAACTTCTTCTTCC------------------AAGGTG
GGAGATAGTTCTAAATTGTTGCCGAATCTTAAAAAATTGAAGCTATATGGTTTTGTTGAG
TATAACTCAACTCATTTGCCAATGGAAATGTTAGAAATCTTATACCAACTTGAA---GAC
TTTGAATTGGAAGGAGCATTTATTGAAGAAATTTTTCCCAGCAACATACTGATTCCA---
------------------------AGCTATATGGTTTTACGGAGATTTGCTCTATCTAAA
CTACCCAAGCTTAAGCATTTGTGGGATGAAGAATTCTCACAAAACAATATTACCTCAGTT
CTTCAAGATTTGCTTATTCTAAGCATTTCAGAATGTGGAAGATTGAGTAGT------TTA
GTGCCATCATTAGTGTGTTTTACAAACTTGGTAGTTTTTGATGTGATAAAGTGTGATGGA
CTAACCCATTTGCTGAATCCTTTGGTGGCTACAAAACTTGTGCATCTTGAACATTTGAGA
ATAGAAGAATGTAAAAGGATGAGTAGTGTAATTGAGAGAGGATCAGCTGAAGAAGATGGA
AATGATGAAATTATCGTATTCAACAGCCTACAACTTTTAATCATTACTTCTTGTTCCAAC
CTAACAAGCTTTTATCGTGGGGGATGCATTATTAAATTTCCATGTTTGGAAGAAGTATAC
ATTCAAAAGTGTCCTGAAATGAAGGTCTTTTCGTTTGGAATCGTAAGCACACCTCGTTTA
AAATATGAAAATATTTGTTTAAAGAATGATGACGACGACGACGGCGACGACGACGATGAT
ACATTGCATCACCCAAAAGAATCCAAAGAGATGATGGTGGAAACTGATATGAATATCATC
ATTAGAAAATATTGGGAGGACAATATCGATACCAGAATTCCAAATTTGTTTGAAGAACAG
AATTTGGAGGAAAGCCAATTTGAACATTCTTCTTCTTCG---GATAAAGTAGAGGATCAA
TAA
>DB_Vat3_1rep
ATGGACATCCTCATTTCAGTCACTGCAAAAATTGCTGAATACACTGTTGAGCCAGTTGGA
CGCCAACTTGGTTATGTATTTTTCATTCATGCCAACTTTAAAAAACTCAAGACTCAAGTA
GAAATACTGAAAGACACAAAAGAATATGTGCAACAAAATATTCGTACTGCCAGAAGAAAT
GTAGAAGACATAAAACCTGCAGTTGAAAAATGGTTGAAAAAGGTTGATGACATTGTTGGA
AAATCTGAGGAGATATTAGCCTATGAAGGTGGACATGGTAGACTGTGTTCCACCGATTTG
GTCCAACGACACAACTTAAGTAGAAAAGCAAGCAAAATGGCCTATGAAGTTCTTGAGATG
AACACCGAGGGGAAAAGTTTTGATACAGTATCCTATAAAATTGTTATCCCATCGGTTGAT
TGTTCACCGCCAAAAGTACCTGACTTTCTTGATTTTGACTCAAGAAAGTCGATTGTGGAA
CAAATCATGGATGCACTCTCCGAAGATAATGTCCATAGGATCGGAGTGCACGGGATGGGG
GGTGTCGGAAAAACAATGCTAGTGAAAGAAATTTTAAGAAAAATTGGGGAGAGTAAGAAG
CTTTTTGATGAGGTGGTAACATGTACGATCAGCCAAACACCAGATTTTAAAACTATTCAA
GGACAACTAGCTGACAAGCTAGGTTTGAAATTCCAACAAGAAACAATAGAAGGAAGGGCT
CCTATTCTACGAAAGAGGTTGAAGATGGAGAGAAGTATCCTAGTTGTGCTGGATGATATC
TGGGAGTACATTGATTTGGAAATAATAGGAATTCCAAGTGTTGAAGATCATGCGGGATGC
AAGATCTTGTTTACCTCTAGGAATAAACATTTGATCTCAAATGAAATGTGCGCCAATAAA
TTTTTTGAAATAAAAGTTTTAGGAGAAGATGAGTCATGGAATTTATTTAAGGCAATGGCA
GGTGAAATTGTTGAGGCAAGTGATTTGAAGCCTATAGTCATTCAAATTGTTAGAGAATGT
GCAGGTTTGCCTATTGCTATTACTACTGTTGCTAGGGCATTACGAAATAAACCTTCCGAC
ATTTGGAATGATGCCTTAGATCAACTTAAAAGTGTTGATGTGGGTATGGCAAACATTGGA
GAAATGGACAAGAAAGTGTATTTGTCACTAAAGTTGAGTTATGATTGCTTGGGATATGAA
GAGGTCAAGTTACTATTCTTGCTATGCAGTATGTTTCCAGAAGATTTTGACATTGATATG
GAAGAGTTGCATGTATATGCCATCGGCATGGGATTCTTACATGGTGTTGATACTGTCCTA
AAAGGACGACGTAGGATCAAAAAATTGGTTGATGATCTTATATCTTCTTCGTTGCTTCAA
CAATATTCTGAGTATGGGCGCAATTATGTGAAAATGCATGATATGGTTCGTGATGTAGCC
CTATTAATTGCATCTAAGAATGATCACATACGTACATTGAGCTACGTGAAAAGACCGAAT
GAAGAATGGGAAGAAGAGAGACTATCGGGTAATCATACCGCAGTATTCATTTATGGTTTA
CATTATCCTCTCCCGAAGTTAACGTTACCCAAAGTTCAATTATTAAGGTTAGTTGGACAA
------TGGATGGAAGATAAGCGTGTGCCGGTGGTAGAAACTTTGTTTGAAGAAATGAAA
GAGCTCAAAGGTTTAGTATTAGAAAACGTGAATATATCCTTGATGCAACGACCATCTGAT
CTTTACTCCTTAGCAAACATTAGAGTATTACGTTTGCAAGAATGTGGA---TTAGAGAGC
ATAGATATGATTGGTGAATTAAAAAAACTTGAAATTCTTGATTTTAGTAAATCTAACATC
ACACAAATTCCTACAACCATGAGCCAATTGACACAACTCAAAGTGTTAAATTTATCTTCT
TGT---AATCAACTCAAGGTAATTCCACCAAATATTCTTTCAAAGTTGACAAAACTGGAA
GAATTAAGTCTGGAAACTTTTGATAGATGGGAAGGAGAAGAATGGTATGAAGGAAGGGAA
AATGCTAGCCTTTCTGAACTCAAGTGCTTGCCACACCTTTATGCTTTAAATTTAACCATT
CAAGATGAAGAAATTATGCCAAAAGACTTGTTTTTAGCTGGGGAGTTGAATCTTGAAAAA
TTCGTCATTAACATTGGTTGCCAACGTGACGGAAGATATATTTATGAAAAC---------
------AACACCAGCTTCATTGGAATCAAGATGGAATCAGGAAGTTGCTTGGATGATTGG
ATAAAAATTTTGTTAAAAAGATCAGAAGAAGTGCATTTGAAAGGATCAATTTGTTCAAAG
ATTCTTCACTCAGAATTGGTAGATGCAAATGACTTCGTACATCTGAAGTATCTCTACCTT
TATGATGATTCAAAATTTCAACATTTTATCCATGAAAAGAATAAGCCTTTGCGAAAATGC
TTATCCAAATTGGAGTACTTAAATCTGAATAACTTGGGGAATTTGGAGAGTGTAATTCAT
GGTTAT---CATGGCGAATCTCCTTTGAACGATTTGAAGAATGTAATCATATCGAATTGC
AATAAATTGAAAACTCTCTTTTTCAACTACAACTTGGATGACATTTTGAATCTTGAGCAA
CTTGAAGTTAATGTTTGTGAGAAGATGGAAGTGATGATCACTGTGAAGGAAAACGAGGAG
GCAACCAATCACATTGAGTTTACTCATTTAAAGTCTTTATCTCTACGGTATTTATCACGA
CTTCAGAAATTTTGCTCTAAGATTGAGAAATTTGGACAATTAAGTGAGGATAATTCAACA
AACCCGAGAATAAGCACAGATAGCAATACCACCAACATTGGTGAATCATTTTTCAGTGAA
GAGGTATCGCTTCCTAATTTGGAGAAGTTGAAAATTAGGAGCGCAACGAATTTGAAGATG
ATATGGAGCAATAATGTACTGGTTCCTAATTCCTTTTCCAAACTGAAGGAAATAAACATT
TATTCATGCAACAATCTTCAAAAAGTATTATTTTCTTCAAATATGATGAACATTCTTACC
TGCCTTAAAATCTTAATAATCGAAGATTGTAAATTGTTGGAAGGAATATTTGAAGTGCAA
GAGCCAATTAGTATTGTTGAA---------------------------------------
------------------------------------------------------------
------------------------------------------------------------
------------------------------------------------------------
------------------------------------------------------------
------------------------------------------------------------
------------------------------------------------------------
------------------------------------------------------------
------------------------------------------------------------
------------------------------------------------------------
------------------------------------------------------------
------------------------------------------------------------
------------------------------------------------------------
------------------------------------------------------------
------------------------------------------------------------
------------------------------------------------------------
------------------------------------------------------------
------------------------------------------------------------
------------------------------------------------------------
---------------------------------------------------GCAAGTCCC
ATCGTGCTCCAAAATTTGAATGAGTTGAAATTATATAATCTTCCAAACCTTGAATATGTG
TGGAGCAAAAATCCTAGTGAGCTTCTGAGTTTGGAAAATATAAAAAGTTTGACTATTGAT
GAATGTCCAAGACTTAGAAGAGAATATTCAGTCAAAATTCTCAAGCAACTTGAAGCACTA
AGCATTGATATCAAACAATTTGTGGAGGTTATATGGAAGAAAAAGTCGGCAGATTATAAT
AGGTTGGAATCAAAGCAATTGGAAACTTCTTCTTCC------------------AAGGTG
GGAGATAGTTCTAAATTGTTGCCGAATCTTAAAAAATTGAAGCTATATGGTTTTGTTGAG
TATAACTCAACTCATTTGCCAATGGAAATGTTAGAAATCTTATACCAACTTGAA---GAC
TTTGAATTGGAAGGAGCATTTATTGAAGAAATTTTTCCCAGCAACATACTGATTCCA---
------------------------AGCTATATGGTTTTACGGAGATTTGCTCTATCTAAA
CTACCCAAGCTTAAGCATTTGTGGGATGAAGAATTCTCACAAAACAATATTACCTCAGTT
CTTCAAGATTTGCTTATTCTAAGCATTTCAGAATGTGGAAGATTGAGTAGT------TTA
GTGCCATCATTAGTGTGTTTTACAAACTTGGTAGTTTTTGATGTGATAAAGTGTGATGGA
CTAACCCATTTGCTGAATCCTTTGGTGGCTACAAAACTTGTGCATCTTGAACATTTGAGA
ATAGAAGAATGTAAAAGGATGAGTAGTGTAATTGAGAGAGGATCAGCTGAAGAAGATGGA
AATGATGAAATTATCGTATTCAACAGCCTACAACTTTTAATCATTACTTCTTGTTCCAAC
CTAACAAGCTTTTATCGTGGGGGATGCATTATTAAATTTCCATGTTTGGAAGAAGTATAC
ATTCAAAAGTGTCCTGAAATGAAGGTCTTTTCGTTTGGAATCGTAAGCACACCTCGTTTA
AAATATGAAAATATTTGTTTAAAGAAT------------------GATGACGACGACGAT
ACATTGCATCACCCAAAAGAATCCAAAGAGATGATGGTGGAAACTGATATGAATATCATC
ATTAGAAAATATTGGGAGGACAATATCGATACCAGAATTCCAAATTTGTTTGAAGAACAG
AATTTGGAGGAAAGCCAATTTGAACATTCTTCTTCTTCG---GATAAAGTAGAGGATCAA
TAA
>PZ_Vat3_1rep
ATGGACATCCTCATTTCAGTCACTGCAAAAATTGCTGAATACACTGTTGAGCCAGTTGGA
CGCCAACTTGGTTATGTATTTTTCATTCATGCCAACTTTAAAAAACTCAAGACTCAAGTA
GAAATACTGAAAGACACAAAAGAATATGTGCAACAAAATATTCGTACTGCCAGAAGAAAT
GTAGAAGACATAAAACCTGCAGTTGAAAAATGGTTGAAAAAGGTTGATGACATTGTTGGA
AAATCTGAGGAGATATTAGCCTATGAAGGTGGACATGGTAGACTGTGTTCCACCGATTTG
GTCCAACGACACAACTTAAGTAGAAAAGCAAGCAAAATGGCCTATGAAGTTCTTGAGATG
AACACCGAGGGGAAAAGTTTTGATACAGTATCCTATAAAATTGTTATCCCATCGGTTGAT
TGTTCACCGCCAAAAGTACCTGACTTTCTTGATTTTGACTCAAGAAAGTCGATTGTGGAA
CAAATCATGGATGCACTCTCCGAAGATAATGTCCATAGGATCGGAGTGCACGGGATGGGG
GGTGTCGGAAAAACAATGCTAGTGAAAGAAATTTTAAGAAAAATTGGGGAGAGTAAGAAG
CTTTTTGATGAGGTGGTAACATGTACGATCAGCCAAACACCAGATTTTAAAACTATTCAA
GGACAACTAGCTGACAAGCTAGGTTTGAAATTCCAACAAGAAACAATAGAAGGAAGGGCT
CCTATTCTACGAAAGAGGTTGAAGATGGAGAGAAGTATCCTAGTTGTGCTGGATGATATC
TGGGAGTACATTGATTTGGAAATAATAGGAATTCCAAGTGTTGAAGATCATGCGGGATGC
AAGATCTTGTTTACCTCTAGGAATAAACATTTGATCTCAAATGAAATGTGCGCCAATAAA
TTTTTTGAAATAAAAGTTTTAGGAGAAGATGAGTCATGGAATTTATTTAAGGCAATGGCA
GGTGAAATTGTTGAGGCAAGTGATTTGAAGCCTATAGTCATTCAAATTGTTAGAGAATGT
GCAGGTTTGCCTATTGCTATTACTACTGTTGCTAGGGCATTACGAAATAAACCTTCCGAC
ATTTGGAATGATGCCTTAGATCAACTTAAAAGTGTTGATGTGGGTATGGCAAACATTGGA
GAAATGGACAAGAAAGTGTATTTGTCACTAAAGTTGAGTTATGATTGCTTGGGATATGAA
GAGGTCAAGTTACTATTCTTGCTATGCAGTATGTTTCCAGAAGATTTTGACATTGATATG
GAAGAGTTGCATGTATATGCCATCGGCATGGGATTCTTACATGGTGTTGATACTGTCCTA
AAAGGACGACGTAGGATCAAAAAATTGGTTGATGATCTTATATCTTCTTCGTTGCTTCAA
CAATATTCTGAGTATGGGCGCAATTATGTGAAAATGCATGATATGGTTCGTGATGTAGCC
CTATTAATTGCATCTAAGAATGATCACATACGTACATTGAGCTACGTGAAAAGACCGAAT
GAAGAATGGGAAGAAGAGAGACTATCGGGTAATCATACCGCAGTATTCATTTATGGTTTA
CATTATCCTCTCCCGAAGTTAACGTTACCCAAAGTTCAATTATTAAGGTTAGTTGGACAA
------TGGATGGAAGATAAGCGTGTGCCGGTGGTAGAAACTTTGTTTGAAGAAATGAAA
GAGCTCAAAGGTTTAGTATTAGAAAACGTGAATATATCCTTGATGCAACGACCATCTGAT
CTTTACTCCTTAGCAAACATTAGAGTATTACGTTTGCAAGAATGTGGA---TTAGAGAGC
ATAGATATGATTGGTGAATTAAAAAAACTTGAAATTCTTGATTTTAGTAAATCTAACATC
ACACAAATTCCTACAACCATGAGCCAATTGACACAACTCAAAGTGTTAAATTTATCTTCT
TGT---AATCAACTCAAGGTAATTCCACCAAATATTCTTTCAAAGTTGACAAAACTGGAA
GAATTAAGTCTGGAAACTTTTGATAGATGGGAAGGAGAAGAATGGTATGAAGGAAGGGAA
AATGCTAGCCTTTCTGAACTCAAGTGCTTGCCACACCTTTATGCTTTAAATTTAACCATT
CAAGATGAAGAAATTATGCCAAAAGACTTGTTTTTAGCTGGGGAGTTGAATCTTGAAAAA
TTCGTCATTAACATTGGTTGCCAACGTGACGGAAGATATATTTATGAAAAC---------
------AACACCAGCTTCATTGGAATCAAGATGGAATCAGGAAGTTGCTTGGATGATTGG
ATAAAAATTTTGTTAAAAAGATCAGAAGAAGTGCATTTGAAAGGATCAATTTGTTCAAAG
ATTCTTCACTCAGAATTGGTAGATGCAAATGACTTCGTACATCTGAAGTATCTCTACCTT
TATGATGATTCAAAATTTCAACATTTTATCCATGAAAAGAATAAGCCTTTGCGAAAATGC
TTATCCAAATTGGAGTACTTAAATCTGAATAACTTGGGGAATTTGGAGAGTGTAATTCAT
GGTTAT---CATGGCGAATCTCCTTTGAACGATTTGAAGAATGTAATCATATCGAATTGC
AATAAATTGAAAACTCTCTTTTTCAACTACAACTTGGATGACATTTTGAATCTTGAGCAA
CTTGAAGTTAATGTTTGTGAGAAGATGGAAGTGATGATCACTGTGAAGGAAAACGAGGAG
GCAACCAATCACATTGAGTTTACTCATTTAAAGTCTTTATCTCTACGGTATTTATCACGA
CTTCAGAAATTTTGCTCTAAGATTGAGAAATTTGGACAATTAAGTGAGGATAATTCAACA
AACCCGAGAATAAGCACAGATAGCAATACCACCAACATTGGTGAATCATTTTTCAGTGAA
GAGGTATCGCTTCCTAATTTGGAGAAGTTGAAAATTAGGAGCGCAACGAATTTGAAGATG
ATATGGAGCAATAATGTACTGGTTCCTAATTCCTTTTCCAAACTGAAGGAAATAAACATT
TATTCATGCAACAATCTTCAAAAAGTATTATTTTCTTCAAATATGATGAACATTCTTACC
TGCCTTAAAATCTTAATAATCGAAGATTGTAAATTGTTGGAAGGAATATTTGAAGTGCAA
GAGCCAATTAGTATTGTTGAA---------------------------------------
------------------------------------------------------------
------------------------------------------------------------
------------------------------------------------------------
------------------------------------------------------------
------------------------------------------------------------
------------------------------------------------------------
------------------------------------------------------------
------------------------------------------------------------
------------------------------------------------------------
------------------------------------------------------------
------------------------------------------------------------
------------------------------------------------------------
------------------------------------------------------------
------------------------------------------------------------
------------------------------------------------------------
------------------------------------------------------------
------------------------------------------------------------
------------------------------------------------------------
---------------------------------------------------GCAAGTCCC
ATCGTGCTCCAAAATTTGAATGAGTTGAAATTATATAATCTTCCAAACCTTGAATATGTG
TGGAGCAAAAATCCTAGTGAGCTTCTGAGTTTGGAAAATATAAAAAGTTTGACTATTGAT
GAATGTCCAAGACTTAGAAGAGAATATTCAGTCAAAATTCTCAAGCAACTTGAAGCACTA
AGCATTGATATCAAACAATTTGTGGAGGTTATATGGAAGAAAAAGTCGGCAGATTATAAT
AGGTTGGAATCAAAGCAATTGGAAACTTCTTCTTCC------------------AAGGTG
GGAGATAGTTCTAAATTGTTGCCGAATCTTAAAAAATTGAAGCTATATGGTTTTGTTGAG
TATAACTCAACTCATTTGCCAATGGAAATGTTAGAAATCTTATACCAACTTGAA---GAC
TTTGAATTGGAAGGAGCATTTATTGAAGAAATTTTTCCCAGCAACATACTGATTCCA---
------------------------AGCTATATGGTTTTACGGAGATTTGCTCTATCTAAA
CTACCCAAGCTTAAGCATTTGTGGGATGAAGAATTCTCACAAAACAATATTACCTCAGTT
CTTCAAGATTTGCTTATTCTAAGCATTTCAGAATGTGGAAGATTGAGTAGT------TTA
GTGCCATCATTAGTGTGTTTTACAAACTTGGTAGTTTTTGATGTGATAAAGTGTGATGGA
CTAACCCATTTGCTGAATCCTTTGGTGGCTACAAAACTTGTGCATCTTGAACATTTGAGA
ATAGAAGAATGTAAAAGGATGAGTAGTGTAATTGAGAGAGGATCAGCTGAAGAAGATGGA
AATGATGAAATTATCGTATTCAACAGCCTACAACTTTTAATCATTACTTCTTGTTCCAAC
CTAACAAGCTTTTATCGTGGGGGATGCATTATTAAATTTCCATGTTTGGAAGAAGTATAC
ATTCAAAAGTGTCCTGAAATGAAGGTCTTTTCGTTTGGAATCGTAAGCACACCTCGTTTA
AAATATGAAAATATTTGTTTAAAGAAT------------------GATGACGACGACGAT
ACATTGCATCACCCAAAAGAATCCAAAGAGATGATGGTGGAAACTGATATGAATATCATC
ATTAGAAAATATTGGGAGGACAATATCGATACCAGAATTCCAAATTTGTTTGAAGAACAG
AATTTGGAGGAAAGCCAATTTGAACATTCTTCTTCTTCG---GATAAAGTAGAGGATCAA
TAA
